# Supplementary material for: Targeted Sequencing Reveals Large-Scale Sequence Polymorphism in Maize Candidate Genes for Biomass Production and Composition
Source: PLoS One. 2015 Jul 7;10(7):e0132120. doi: 10.1371/journal.pone.0132120 (PMC4495061; doi:10.1371/journal.pone.0132120)
Supplement: S1 Table — (XLSX) [file pone.0132120.s009.xlsx]

## Sheet: Sheet1
Table: Measurement of B73 enrichment using qPCR. Sequence enrichment for B73 was carried our and satisfied all the minimum NimbleGen standard requirements (captured DNA yield ≥ 200 ng, fragments length 500 – 1500 bp, with peak distribution at 600 – 1000 bp and A260/A280 ratio between 1.7-2.0). Captured B73 characteristics: yield 900 ng, fragments length 500 – 1300 bp, with peak distribution at 60…
qPCR loci	Ct value Precapture	Ct value Capture	Delta-Ct	qPCR Efficiency (E)	enrichment-fold
IPK-13	30	17	13	1.7	990
IPK-31	28	17	11	1.8	643
IPK-61	29	15	14	1.6	721
IPK-81	30	19	11	1.8	643
Mean					749.25
Fold enrichment = (E)Delta-Ct
Nimblegen recommendation to proceed to sequencing step: mean enrichment-fold ≥ 300
