# Supplementary material for: Targeted Sequencing Reveals Large-Scale Sequence Polymorphism in Maize Candidate Genes for Biomass Production and Composition
Source: PLoS One. 2015 Jul 7;10(7):e0132120. doi: 10.1371/journal.pone.0132120 (PMC4495061; doi:10.1371/journal.pone.0132120)
Supplement: S2 Table — (XLSX) [file pone.0132120.s010.xlsx]

## Sheet: CORNFED_50k_genotyping
Table: Genotyping of 21 maize inbred lines using 50k Illumina array
#SNP_ID	chromosome	position	P068	Mo24W	P107	P128	B101	PH207	NC358	B102	B111	F353	Mo17	B73	B106	F7059	LO11	F7	F2	EP1	DK105	EA1070	UH007
PUT-163a-76014009-3744	NULL	NULL	GG	AA	GG	GG	GG	GG	GG	GG	GG	GG	GG	GG	GG	GG	AA	GG	AA	AA	GG	AA	GG
an1.3	1	241281497	CC	CC	CC	CC	CC	NA	NA	NA	NA	NA	NA	NA	NA	NA	NA	NA	NA	NA	NA	NA	NA
csu1171.2	1	14638328	GG	AA	GG	GG	AA	NA	NA	NA	NA	NA	NA	NA	NA	NA	NA	NA	NA	NA	NA	NA	NA
PHM720.29	1	284081645	CC	CC	CC	CC	CC	NA	NA	NA	NA	NA	NA	NA	NA	NA	NA	NA	NA	NA	NA	NA	NA
PUT-163a-12967977-159	NULL	NULL	AA	GG	GG	GG	AA	GG	GG	GG	AA	GG	AA	AA	GG	GG	GG	AA	GG	GG	GG	AA	GG
PUT-163a-14244713-333	1	274051160	GG	AA	AA	AA	AA	AA	AA	AA	GG	AA	GG	AA	AA	AA	AA	GG	GG	GG	GG	GG	GG
PUT-163a-148932938-397	NULL	NULL	GG	AA	GG	AA	AA	GG	AA	AA	AA	GG	AA	AA	AA	AA	AA	GG	GG	GG	GG	AA	GG
PUT-163a-148944618-481	NULL	NULL	AA	GG	AA	AA	GG	AA	AA	AA	AA	AA	AA	AA	AA	AA	AA	GG	GG	AA	AA	AA	GG
PUT-163a-148950916-510	1	162609592	CC	CC	CC	CC	CC	CC	CC	CC	CC	CC	CC	CC	CC	CC	CC	GG	GG	CC	CC	CC	CC
PUT-163a-148952018-525	1	189179780	GG	GG	GG	GG	GG	GG	GG	GG	GG	GG	GG	GG	GG	GG	GG	AA	AA	GG	GG	GG	GG
PUT-163a-148960159-570	NULL	NULL	GG	GG	GG	GG	GG	GG	GG	GG	AA	GG	GG	AA	GG	GG	GG	AA	GG	GG	AA	GG	GG
PUT-163a-149075104-843	1	79723201	GG	GG	GG	GG	GG	NA	NA	NA	NA	NA	NA	NA	NA	NA	NA	NA	NA	NA	NA	NA	NA
PUT-163a-149084683-873	NULL	NULL	AA	GG	GG	GG	GG	GG	GG	AA	AA	GG	GG	GG	GG	AA	AA	AA	AA	AA	AA	AA	GG
PUT-163a-149085801-877	1	28447118	GG	AA	GG	GG	AA	GG	AA	AA	GG	GG	AA	GG	AA	AA	AA	AA	AA	AA	AA	AA	AA
PUT-163a-16922676-1072	NULL	NULL	AA	GG	AA	AA	AA	AA	GG	AA	GG	AA	AA	AA	GG	AA	GG	AA	GG	AA	AA	AA	AA
PUT-163a-16922676-1073	1	46070067	AA	GG	AA	AA	AA	AA	GG	AA	GG	AA	AA	AA	AA	AA	GG	AA	GG	AA	AA	AA	AA
PUT-163a-16926058-1127	NULL	NULL	GG	GG	GG	GG	GG	GG	AA	AA	GG	GG	GG	GG	GG	GG	GG	AA	AA	GG	AA	GG	AA
PUT-163a-18163291-1250	1	151367479	AA	AA	AA	GG	AA	AA	AA	AA	GG	AA	AA	AA	AA	AA	AA	GG	GG	GG	GG	AA	GG
PUT-163a-18166553-1285	NULL	NULL	GG	AA	AA	AA	GG	AA	GG	GG	GG	AA	AA	GG	AA	GG	AA	AA	AA	AA	AA	AA	AA
PUT-163a-18179900-1491	1	290297928	AA	GG	AA	GG	AA	GG	GG	GG	GG	AA	GG	GG	AA	AA	AA	AA	AA	GG	AA	GG	GG
PUT-163a-28982390-1661	NULL	NULL	AA	AA	AA	AA	GG	AA	AA	AA	AA	AA	GG	GG	AA	AA	GG	AA	AA	AA	AA	AA	AA
PUT-163a-29543882-1755	1	6239929	GG	GG	AA	AA	GG	AA	GG	AA	AA	GG	AA	AA	GG	GG	GG	GG	GG	GG	GG	GG	GG
PUT-163a-29543981-1758	1	4235114	AA	AA	AA	AA	GG	AA	AA	GG	AA	AA	GG	GG	AA	AA	AA	AA	AA	GG	AA	AA	AA
PUT-163a-29945635-1817	NULL	NULL	AA	CC	CC	CC	CC	CC	CC	CC	CC	CC	CC	CC	CC	CC	AA	CC	AA	CC	CC	AA	CC
PUT-163a-31406043-1919	1	40425421	GG	GG	GG	GG	GG	GG	AA	GG	GG	GG	GG	AA	GG	GG	GG	AA	GG	GG	GG	AA	GG
PUT-163a-31558578-1965	1	12515803	GG	GG	GG	GG	GG	GG	GG	GG	AA	GG	GG	AA	GG	GG	GG	GG	GG	GG	GG	GG	GG
PUT-163a-31611790-1975	1	250127440	AA	AA	AA	AA	AA	AA	AA	GG	GG	AA	AA	AA	AA	AA	AA	GG	GG	AA	GG	AA	GG
PUT-163a-31664585-1990	NULL	NULL	AA	TT	AA	AA	failed	AA	AA	TT	AA	AA	AA	TT	AT	AA	AA	AA	AA	AA	AA	AA	AA
PUT-163a-31664585-1991	1	43140943	GG	GG	GG	GG	GG	GG	GG	GG	CC	GG	GG	GG	GG	GG	GG	GG	CC	CC	GG	GG	GG
PUT-163a-31997542-2015	1	282019866	AA	CC	AA	CC	CC	CC	CC	CC	CC	CC	AA	CC	CC	CC	AA	AA	AA	CC	AA	AA	CC
PUT-163a-4226354-2042	1	277807578	AA	AA	AA	AA	AA	AA	AA	AA	AA	AA	AA	AA	AA	AA	GG	AA	GG	AA	AA	AA	AA
PUT-163a-4314770-2048	1	25286986	AA	GG	AA	AA	AA	AA	GG	AA	GG	AA	AA	AA	GG	AA	GG	GG	GG	GG	AA	GG	AA
PUT-163a-4647212-2116	NULL	NULL	AA	CC	AA	AA	CC	AA	AA	AA	CC	AA	AA	CC	AA	AA	AA	AA	AA	CC	CC	AA	CC
PUT-163a-4647514-2126	1	94498275	GG	AA	GG	GG	AA	GG	AA	AA	AA	GG	AA	AA	AA	AA	AA	AA	GG	AA	GG	AA	AA
PUT-163a-4730462-2143	1	49127469	GG	GG	GG	GG	AA	GG	GG	GG	GG	GG	AA	AA	GG	GG	AA	AA	GG	GG	AA	GG	AA
PUT-163a-50325923-2184	1	4752245	GG	GG	GG	GG	GG	GG	GG	GG	GG	GG	GG	GG	GG	GG	AA	AA	AA	AA	AA	AA	AA
PUT-163a-50333877-2231	1	298412400	GG	GG	GG	GG	GG	GG	GG	GG	GG	GG	GG	GG	GG	GG	AA	AA	GG	GG	GG	GG	GG
PUT-163a-5499453-2273	1	194765526	AA	AA	AA	AA	AA	AA	AA	AA	AA	AA	AA	CC	AA	AA	AA	AA	AA	AA	AA	AA	AA
PUT-163a-60343270-2483	1	294808967	AA	AA	AA	AA	CC	AA	AA	CC	AA	CC	CC	AA	CC	AA	CC	CC	CC	CC	AA	CC	AA
PUT-163a-60346285-2549	1	292163743	CC	CC	CC	CC	CC	CC	CC	CC	CC	CC	CC	CC	CC	CC	CC	NA	AA	CC	CC	CC	CC
PUT-163a-60349887-2624	1	44191654	GG	CC	CC	CC	CC	CC	NA	CC	CC	CC	CC	GG	CC	CC	CC	CC	CC	CC	CC	CC	CC
PUT-163a-60349887-2627	1	44196853	AA	GG	AA	AA	AA	AA	AA	AA	AA	AA	GG	AA	AA	AA	GG	AA	GG	AA	AA	AA	AA
PUT-163a-60350073-2631	1	298412327	AA	CC	AA	AA	AA	AA	CC	AA	AA	AA	AA	AA	AA	AA	CC	CC	AA	AA	CC	CC	CC
PUT-163a-60351355-2653	1	94690217	AA	CC	AA	AA	CC	AA	CC	CC	CC	AA	CC	CC	CC	CC	CC	CC	AA	CC	AA	CC	CC
PUT-163a-60352998-2703	1	60267713	GG	CC	GG	GG	GG	GG	GG	GG	GG	GG	GG	CC	GG	GG	GG	GG	GG	GG	CC	GG	CC
PUT-163a-60353197-2707	NULL	NULL	AA	AA	AA	AA	AA	AA	AA	AA	AA	AA	AA	AA	AA	AA	GG	GG	GG	AA	GG	AA	GG
PUT-163a-60355633-2771	1	193824603	AA	AA	AA	AA	failed	AA	AA	AA	NA	AA	GG	AA	AA	AA	GG	GG	AA	AA	AA	GG	AA
PUT-163a-60399874-3008	1	299046451	AA	AA	AA	AA	AA	GG	GG	AA	GG	GG	AA	GG	GG	AA	GG	GG	AA	AA	AA	GG	AA
PUT-163a-60401045-3038	1	285132909	AA	AA	AA	GG	GG	GG	GG	GG	GG	AA	GG	GG	AA	AA	GG	GG	AA	GG	GG	GG	GG
PUT-163a-71311320-3113	1	16783648	TT	TT	TT	TT	TT	TT	TT	AA	TT	TT	AA	TT	TT	TT	AA	AA	AA	TT	TT	TT	TT
PUT-163a-71317500-3145	1	243391529	GG	GG	GG	GG	GG	GG	GG	GG	GG	GG	GG	GG	GG	GG	GG	GG	AA	GG	GG	GG	GG
PUT-163a-71323303-3164	1	119420162	GG	GG	GG	GG	GG	GG	GG	GG	GG	GG	GG	GG	GG	GG	GG	GG	AA	AA	GG	GG	AA
PUT-163a-71332426-3197	1	285132810	AA	AA	AA	GG	GG	GG	GG	GG	GG	AA	GG	GG	AA	AA	GG	GG	AA	GG	GG	GG	GG
PUT-163a-71430056-3266	1	47510931	GG	GG	GG	GG	GG	GG	GG	AA	GG	GG	GG	GG	GG	GG	AA	AA	AA	GG	AA	AA	AA
PUT-163a-71432160-3286	1	164970336	CC	GG	GG	GG	CC	GG	GG	GG	CC	GG	GG	CC	GG	GG	GG	GG	GG	GG	GG	GG	GG
PUT-163a-71445350-3376	1	42171297	AA	AA	AA	AA	AA	AA	NA	AA	AA	AA	AA	AA	AA	AA	AA	AA	GG	AA	AA	AA	AA
PUT-163a-71770689-3544	1	275899599	TT	AA	AA	AA	AA	AA	AA	TT	AA	TT	AA	AA	TT	AA	TT	TT	TT	TT	TT	TT	TT
PUT-163a-74234209-3603	1	286734122	AA	AA	AA	GG	GG	NA	NA	NA	NA	NA	NA	NA	NA	NA	NA	NA	NA	NA	NA	NA	NA
PUT-163a-74238957-3640	1	289405515	CC	CC	CC	CC	GG	GG	GG	GG	GG	GG	CC	GG	CC	GG	GG	CC	CC	CC	CC	GG	GG
PUT-163a-76012177-3732	1	295507677	GG	GG	AA	GG	AA	GG	GG	GG	AA	GG	GG	GG	GG	GG	GG	NA	AA	GG	GG	GG	GG
PUT-163a-76013717-3738	1	205455268	GG	GG	GG	GG	GG	GG	AA	AA	GG	GG	GG	GG	GG	GG	AA	GG	AA	AA	GG	GG	GG
PUT-163a-76282834-3848	NULL	NULL	AA	failed	TT	TT	AA	NA	NA	NA	NA	NA	NA	NA	NA	NA	NA	NA	NA	NA	NA	NA	NA
PUT-163a-76282834-3849	1	54929020	GG	GG	AA	AA	GG	AA	AA	GG	AA	AA	GG	AA	GG	GG	GG	GG	GG	GG	GG	GG	GG
PUT-163a-76287542-3906	1	16602942	GG	GG	AA	AA	AA	AA	GG	GG	GG	AA	AA	AA	AA	GG	GG	GG	GG	GG	GG	GG	AA
PUT-163a-76289208-3917	1	43137989	CC	CC	CC	CC	CC	NA	NA	NA	NA	NA	NA	NA	NA	NA	NA	NA	NA	NA	NA	NA	NA
PUT-163a-76290999-3950	1	296082552	AA	GG	GG	GG	GG	NA	NA	NA	NA	NA	NA	NA	NA	NA	NA	NA	NA	NA	NA	NA	NA
PUT-163a-78085894-4184	1	58366300	AA	AA	AA	AA	AA	AA	AA	TT	AA	AA	AA	AA	AA	AA	TT	TT	TT	AA	AA	AA	AA
PUT-163a-78089980-4231	1	288925759	GG	GG	GG	GG	GG	GG	GG	GG	GG	GG	GG	GG	GG	GG	GG	GG	AA	GG	GG	GG	GG
PUT-163a-78092903-4261	1	299639718	GG	GG	AA	GG	AA	GG	AA	AA	AA	AA	GG	GG	AA	GG	AA	AA	AA	AA	AA	AA	AA
PUT-163a-78116065-4356	1	32547117	CC	CC	CC	CC	CC	CC	CC	CC	CC	CC	CC	CC	AA	CC	CC	CC	AA	CC	CC	CC	CC
PUT-163a-86466287-4482	1	229959980	AA	AA	GG	GG	GG	AA	GG	GG	NA	GG	NA	GG	AA	GG	GG	NA	AA	AA	AA	GG	AA
PUT-163a-86470789-4502	NULL	NULL	TT	TT	TT	TT	AA	TT	TT	TT	TT	TT	TT	TT	AA	TT	AA	TT	AA	TT	TT	AA	TT
PUT-163a-86470789-4503	1	5734029	GG	AA	GG	GG	AA	GG	GG	AA	GG	AA	AA	GG	AA	AA	AA	GG	AA	GG	GG	AA	GG
PUT-163a-86471385-4508	1	255046259	AA	AA	AA	AA	AA	AA	AA	AA	AA	AA	AA	AA	AA	AA	AA	AA	GG	AA	AA	AA	AA
PUT-163a-91054620-4735	NULL	NULL	CC	CC	CC	CC	AA	CC	CC	CC	CC	AA	AA	AA	CC	CC	AA	CC	CC	CC	AA	CC	CC
PUT-163a-91054620-4736	1	237147070	AA	AA	AA	AA	CC	AA	AA	AA	AA	CC	CC	CC	AA	AA	CC	AA	AA	AA	AA	AA	AA
PUT-163a-91054912-4739	1	46068618	AA	GG	AA	AA	AA	AA	GG	AA	GG	AA	AA	AA	AA	AA	GG	AA	GG	AA	AA	AA	AA
PUT-163a-93011727-4797	1	277916280	GG	GG	AA	AA	GG	AA	GG	GG	GG	GG	GG	GG	GG	AA	GG	GG	AA	AA	GG	AA	GG
PZA00017.1	1	35582705	AA	GG	GG	GG	GG	NA	NA	NA	NA	NA	NA	NA	NA	NA	NA	NA	NA	NA	NA	NA	NA
PZA00050.9	1	296655989	AA	AA	AA	AA	GG	NA	NA	NA	NA	NA	NA	NA	NA	NA	NA	NA	NA	NA	NA	NA	NA
PZA00235.8	1	293872835	AA	AA	GG	AA	GG	NA	NA	NA	NA	NA	NA	NA	NA	NA	NA	NA	NA	NA	NA	NA	NA
PZA00263.13	1	65092271	GG	GG	GG	GG	GG	NA	NA	NA	NA	NA	NA	NA	NA	NA	NA	NA	NA	NA	NA	NA	NA
PZA00623.3	1	294809184	GG	GG	GG	GG	GG	NA	NA	NA	NA	NA	NA	NA	NA	NA	NA	NA	NA	NA	NA	NA	NA
PZA00654.10	1	32548160	GG	GG	GG	GG	GG	NA	NA	NA	NA	NA	NA	NA	NA	NA	NA	NA	NA	NA	NA	NA	NA
PZA00698.4	1	274598770	AA	AA	AA	AA	AA	NA	NA	NA	NA	NA	NA	NA	NA	NA	NA	NA	NA	NA	NA	NA	NA
PZA01119.1	1	254154655	GG	AA	GG	GG	AA	NA	NA	NA	NA	NA	NA	NA	NA	NA	NA	NA	NA	NA	NA	NA	NA
PZA01267.3	NULL	NULL	failed	GG	AA	failed	AA	NA	NA	NA	NA	NA	NA	NA	NA	NA	NA	NA	NA	NA	NA	NA	NA
PZA01391.1	1	204802278	GG	GG	GG	GG	GG	NA	NA	NA	NA	NA	NA	NA	NA	NA	NA	NA	NA	NA	NA	NA	NA
PZA02117.1	1	224143390	AA	GG	GG	GG	GG	NA	NA	NA	NA	NA	NA	NA	NA	NA	NA	NA	NA	NA	NA	NA	NA
PZA02135.2	NULL	NULL	AA	GG	GG	GG	AA	NA	NA	NA	NA	NA	NA	NA	NA	NA	NA	NA	NA	NA	NA	NA	NA
PZA02328.3	1	46129658	GG	GG	GG	GG	AA	NA	NA	NA	NA	NA	NA	NA	NA	NA	NA	NA	NA	NA	NA	NA	NA
PZA02487.1	1	22595145	AA	GG	AA	AA	GG	NA	NA	NA	NA	NA	NA	NA	NA	NA	NA	NA	NA	NA	NA	NA	NA
PZA03100.4	1	47154560	GG	GG	AA	AA	GG	NA	NA	NA	NA	NA	NA	NA	NA	NA	NA	NA	NA	NA	NA	NA	NA
PZA03183.3	1	45944564	AA	AA	AA	AA	GG	NA	NA	NA	NA	NA	NA	NA	NA	NA	NA	NA	NA	NA	NA	NA	NA
PZA03188.3	NULL	NULL	AA	AA	AA	AA	AA	NA	NA	NA	NA	NA	NA	NA	NA	NA	NA	NA	NA	NA	NA	NA	NA
PZA03193.2	1	212949153	GG	GG	GG	GG	GG	NA	NA	NA	NA	NA	NA	NA	NA	NA	NA	NA	NA	NA	NA	NA	NA
PZA03194.1	1	212890777	AA	AA	AA	AA	GG	NA	NA	NA	NA	NA	NA	NA	NA	NA	NA	NA	NA	NA	NA	NA	NA
PZA03243.2	NULL	NULL	AA	GG	AA	AA	GG	NA	NA	NA	NA	NA	NA	NA	NA	NA	NA	NA	NA	NA	NA	NA	NA
PZA03387.2	1	256483262	AA	AA	AA	AA	AA	NA	NA	NA	NA	NA	NA	NA	NA	NA	NA	NA	NA	NA	NA	NA	NA
PZA03519.2	1	10091643	GG	GG	GG	GG	GG	NA	NA	NA	NA	NA	NA	NA	NA	NA	NA	NA	NA	NA	NA	NA	NA
PZA03520.3	1	10093533	AA	AA	AA	AA	AA	NA	NA	NA	NA	NA	NA	NA	NA	NA	NA	NA	NA	NA	NA	NA	NA
PZA03556.2	1	291177550	AA	CC	AA	AA	AA	NA	NA	NA	NA	NA	NA	NA	NA	NA	NA	NA	NA	NA	NA	NA	NA
PZA03557.1	1	12988214	GG	GG	GG	GG	GG	NA	NA	NA	NA	NA	NA	NA	NA	NA	NA	NA	NA	NA	NA	NA	NA
PZA03580.2	1	175324250	AA	AA	AA	AA	GG	NA	NA	NA	NA	NA	NA	NA	NA	NA	NA	NA	NA	NA	NA	NA	NA
PZA03631.2	1	220058535	GG	GG	GG	GG	GG	NA	NA	NA	NA	NA	NA	NA	NA	NA	NA	NA	NA	NA	NA	NA	NA
PZA03632.2	1	220058323	GG	AA	GG	GG	GG	NA	NA	NA	NA	NA	NA	NA	NA	NA	NA	NA	NA	NA	NA	NA	NA
PZA03663.2	1	14508761	AA	AA	AA	AA	AA	NA	NA	NA	NA	NA	NA	NA	NA	NA	NA	NA	NA	NA	NA	NA	NA
PZA03665.1	1	242202040	CC	CC	AA	AA	AA	NA	NA	NA	NA	NA	NA	NA	NA	NA	NA	NA	NA	NA	NA	NA	NA
PZA03672.1	1	49412018	CC	CC	CC	CC	CC	NA	NA	NA	NA	NA	NA	NA	NA	NA	NA	NA	NA	NA	NA	NA	NA
PZA03673.1	1	49410085	AA	GG	AA	AA	AA	NA	NA	NA	NA	NA	NA	NA	NA	NA	NA	NA	NA	NA	NA	NA	NA
PZA03742.1	1	44378178	CC	AA	CC	CC	AA	NA	NA	NA	NA	NA	NA	NA	NA	NA	NA	NA	NA	NA	NA	NA	NA
PZB00001.1	1	269389617	CC	CC	CC	CC	AA	NA	NA	NA	NA	NA	NA	NA	NA	NA	NA	NA	NA	NA	NA	NA	NA
PZB00011.6	NULL	NULL	AA	AA	AA	AA	AA	NA	NA	NA	NA	NA	NA	NA	NA	NA	NA	NA	NA	NA	NA	NA	NA
PZB00067.5	1	277218908	AA	AA	AA	AA	AA	NA	NA	NA	NA	NA	NA	NA	NA	NA	NA	NA	NA	NA	NA	NA	NA
PZB00119.3	1	287363579	AA	GG	AA	AA	AA	NA	NA	NA	NA	NA	NA	NA	NA	NA	NA	NA	NA	NA	NA	NA	NA
PZB00895.1	NULL	NULL	AA	AA	AA	AA	GG	NA	NA	NA	NA	NA	NA	NA	NA	NA	NA	NA	NA	NA	NA	NA	NA
PZB00919.1	NULL	NULL	CC	CC	AA	AA	CC	NA	NA	NA	NA	NA	NA	NA	NA	NA	NA	NA	NA	NA	NA	NA	NA
PZB00963.1	1	174011415	GG	GG	GG	GG	GG	NA	NA	NA	NA	NA	NA	NA	NA	NA	NA	NA	NA	NA	NA	NA	NA
PZB00963.2	1	174011350	AA	AA	AA	AA	AA	NA	NA	NA	NA	NA	NA	NA	NA	NA	NA	NA	NA	NA	NA	NA	NA
PZB01067.1	1	125083983	GG	GG	GG	GG	GG	NA	NA	NA	NA	NA	NA	NA	NA	NA	NA	NA	NA	NA	NA	NA	NA
PZB01077.3	NULL	NULL	AA	AA	AA	AA	AA	NA	NA	NA	NA	NA	NA	NA	NA	NA	NA	NA	NA	NA	NA	NA	NA
PZB01077.7	1	203211681	AA	AA	AA	AA	AA	NA	NA	NA	NA	NA	NA	NA	NA	NA	NA	NA	NA	NA	NA	NA	NA
PZB01400.5	1	286520517	GG	GG	GG	GG	GG	NA	NA	NA	NA	NA	NA	NA	NA	NA	NA	NA	NA	NA	NA	NA	NA
PZB01427.1	NULL	NULL	AA	AA	AA	AA	AA	NA	NA	NA	NA	NA	NA	NA	NA	NA	NA	NA	NA	NA	NA	NA	NA
PZB02058.2	1	28422147	GG	AA	GG	GG	GG	NA	NA	NA	NA	NA	NA	NA	NA	NA	NA	NA	NA	NA	NA	NA	NA
PZB02095.3	1	50033809	AA	AG	AA	AA	AA	NA	NA	NA	NA	NA	NA	NA	NA	NA	NA	NA	NA	NA	NA	NA	NA
PZB02513.1	NULL	NULL	AA	CC	AA	AA	AA	NA	NA	NA	NA	NA	NA	NA	NA	NA	NA	NA	NA	NA	NA	NA	NA
PZD00039.1	1	277377688	GG	GG	GG	GG	GG	NA	NA	NA	NA	NA	NA	NA	NA	NA	NA	NA	NA	NA	NA	NA	NA
PZD00039.3	1	277378737	AA	AA	AA	AA	AA	NA	NA	NA	NA	NA	NA	NA	NA	NA	NA	NA	NA	NA	NA	NA	NA
PZD00066.3	1	266161168	CC	CC	CC	CC	CC	NA	NA	NA	NA	NA	NA	NA	NA	NA	NA	NA	NA	NA	NA	NA	NA
PZD00069.4	1	292969323	CC	AA	AA	CC	AA	NA	NA	NA	NA	NA	NA	NA	NA	NA	NA	NA	NA	NA	NA	NA	NA
PZD00083.3	NULL	NULL	GG	GG	GG	GG	GG	NA	NA	NA	NA	NA	NA	NA	NA	NA	NA	NA	NA	NA	NA	NA	NA
PZD00096.1	1	23240199	GG	GG	GG	GG	GG	NA	NA	NA	NA	NA	NA	NA	NA	NA	NA	NA	NA	NA	NA	NA	NA
SYN10342	1	149125808	CC	CC	CC	AA	CC	CC	CC	CC	CC	CC	AA	CC	AA	CC	NA	CC	AA	CC	CC	CC	CC
SYN10343	1	149124414	AA	AA	AA	GG	AA	AA	AA	AA	AA	AA	GG	AA	GG	AA	AA	AA	GG	AA	AA	AA	AA
SYN10531	1	17966930	GG	AA	AA	AA	GG	AA	GG	GG	GG	AA	AA	GG	GG	GG	GG	GG	GG	GG	GG	GG	GG
SYN10548	1	9521148	GG	GG	GG	GG	GG	GG	GG	GG	GG	GG	GG	AA	GG	GG	GG	AA	AA	GG	AA	GG	GG
SYN10883	1	270324159	GG	GG	GG	GG	GG	GG	GG	AA	GG	GG	AA	GG	GG	GG	GG	GG	GG	GG	GG	GG	GG
SYN11164	1	150122118	GG	GG	GG	GG	AA	GG	AA	AA	GG	GG	GG	AA	GG	GG	AA	AA	AA	GG	GG	AA	GG
SYN11175	NULL	NULL	GG	GG	AA	AA	GG	AA	AA	GG	GG	AA	GG	AA	AA	GG	GG	AA	GG	GG	GG	GG	GG
SYN11177	1	80176119	GG	GG	AA	AA	GG	AA	AA	GG	GG	AA	GG	AA	AA	GG	GG	AA	GG	GG	GG	GG	GG
SYN11221	1	66980686	GG	GG	GG	GG	GG	GG	GG	GG	GG	GG	GG	AA	GG	GG	AA	AA	AA	GG	GG	GG	GG
SYN11315	1	4988115	GG	AA	GG	GG	GG	GG	AA	AA	AA	AA	GG	AA	AA	AA	GG	NA	GG	AA	GG	NA	GG
SYN11483	1	172209132	GG	GG	GG	GG	AA	GG	NA	AA	AA	GG	GG	AA	GG	GG	GG	GG	GG	GG	GG	NA	GG
SYN11492	1	3659227	AA	GG	AA	AA	GG	AA	GG	AA	GG	AA	GG	AA	AA	AA	GG	GG	GG	GG	GG	GG	GG
SYN11501	1	3703518	AA	AA	AA	AA	GG	AA	GG	AA	AA	AA	AA	GG	AA	AA	AA	GG	AA	AA	AA	GG	AA
SYN11573	1	176076771	GG	GG	GG	GG	GG	GG	GG	GG	AA	GG	GG	AA	GG	GG	GG	GG	GG	GG	GG	GG	GG
SYN11640	1	187678923	failed	failed	GG	GG	failed	GG	NA	NA	NA	GG	GG	AA	AA	AA	GG	GG	AA	AA	GG	GG	GG
SYN11646	1	187621980	GG	GG	AA	AA	GG	AA	AA	GG	GG	AA	AA	GG	GG	GG	AA	AA	AA	AA	GG	AA	GG
SYN11901	1	8510819	GG	GG	GG	GG	GG	GG	GG	GG	GG	GG	AA	GG	GG	GG	GG	GG	GG	GG	GG	AA	GG
SYN12207	1	288813419	GG	AA	GG	GG	GG	GG	GG	GG	AA	AA	AA	GG	GG	GG	GG	GG	GG	GG	GG	GG	GG
SYN12338	1	7342861	AA	AA	GG	AA	AA	GG	AA	AA	AA	AA	GG	AA	AA	AA	GG	GG	GG	AA	AA	AA	AA
SYN12832	1	60480655	GG	GG	AA	AA	AA	AA	AA	AA	AA	AA	AA	GG	GG	GG	AA	GG	GG	GG	GG	GG	GG
SYN13028	1	261725630	AA	GG	AA	AA	AA	NA	NA	NA	NA	NA	NA	NA	NA	NA	NA	NA	NA	NA	NA	NA	NA
SYN13127	1	180842740	GG	GG	GG	GG	GG	GG	GG	GG	AA	GG	AA	GG	AA	AA	AA	AA	AA	AA	AA	GG	AA
SYN13178	1	6917061	GG	GG	GG	GG	GG	GG	GG	GG	AA	GG	GG	AA	GG	GG	GG	GG	GG	AA	GG	GG	GG
SYN13214	1	241283095	AA	CC	AA	AA	CC	AA	AA	AA	AA	AA	CC	AA	CC	AA	AA	CC	AA	CC	CC	AA	CC
SYN13216	1	241281674	GG	AA	GG	GG	AA	GG	GG	GG	GG	GG	AA	GG	AA	GG	GG	AA	GG	AA	AA	GG	AA
SYN13273	1	63211705	AA	GG	GG	GG	AA	GG	AA	NA	AA	GG	GG	GG	GG	GG	AA	AA	AA	AA	AA	AA	AA
SYN13471	1	74495007	AA	GG	AA	AA	AA	AA	AA	NA	AA	AA	GG	AA	AA	AA	GG	AA	GG	GG	AA	AA	GG
SYN13518	1	7694770	AA	GG	AA	GG	GG	AA	AA	GG	GG	GG	GG	AA	AA	GG	AA	GG	GG	AA	AA	AA	AA
SYN13723	1	92254308	GG	GG	GG	GG	GG	GG	GG	AA	GG	GG	GG	AA	GG	AA	NA	GG	AA	AA	AA	NA	AA
SYN14141	1	9429164	AA	AA	AA	AA	AA	AA	AA	AA	AA	AA	AA	GG	AA	GG	GG	GG	AA	GG	GG	GG	GG
SYN14213	1	191124278	GG	GG	GG	GG	GG	GG	GG	GG	AA	GG	AA	GG	AA	GG	GG	GG	GG	GG	GG	AA	GG
SYN14227	1	281233313	GG	GG	GG	AA	GG	AA	GG	GG	GG	GG	AA	GG	GG	GG	AA	GG	GG	AA	GG	AA	AA
SYN14644	1	13685286	GG	GG	AA	AA	GG	AA	GG	AA	GG	AA	GG	AA	GG	AA	AA	GG	GG	AA	AA	AA	AA
SYN14648	1	13686986	AA	AA	AA	AA	AA	AA	AA	AA	AA	AA	AA	GG	AA	AA	GG	AA	AA	AA	AA	AA	AA
SYN14743	1	234382643	AA	AA	AA	AA	AA	AA	AA	AA	AA	AA	GG	AA	AA	AA	AA	GG	AA	AA	AA	AA	AA
SYN15061	1	262291341	GG	AA	AA	AA	GG	NA	NA	NA	NA	NA	NA	NA	NA	NA	NA	NA	NA	NA	NA	NA	NA
SYN15374	1	207366368	AA	CC	CC	CC	CC	CC	CC	CC	CC	AA	AA	CC	CC	AA	NA	AA	CC	CC	CC	CC	CC
SYN15495	1	60166668	AA	GG	GG	GG	AA	GG	AA	GG	AA	GG	AA	GG	AA	AA	AA	AA	NA	GG	GG	AA	GG
SYN15586	NULL	NULL	AA	failed	AA	AA	failed	NA	NA	NA	NA	NA	NA	NA	NA	NA	NA	NA	NA	NA	NA	NA	NA
SYN15598	1	43235093	CC	CC	CC	CC	CC	CC	CC	CC	CC	CC	AA	CC	CC	CC	NA	AA	NA	AA	AA	AA	AA
SYN15630	1	294007806	GG	GG	AA	GG	AA	GG	AA	AA	AA	AA	AA	GG	AA	GG	GG	AA	AA	GG	AA	GG	GG
SYN15636	1	223093756	CC	CC	CC	CC	CC	CC	AA	CC	CC	CC	CC	AA	CC	CC	CC	CC	CC	AA	CC	CC	CC
SYN15798	1	27407345	GG	AA	AA	AA	GG	AA	AA	AA	GG	AA	GG	AA	AA	GG	GG	AA	GG	AA	GG	AA	AA
SYN16262	1	25412506	CC	CC	CC	CC	CC	CC	CC	CC	AA	CC	CC	AA	CC	CC	AA	AA	AA	AA	CC	CC	CC
SYN16271	1	25409972	AA	AA	GG	GG	AA	GG	GG	AA	GG	GG	AA	GG	GG	GG	GG	GG	GG	GG	GG	AA	GG
SYN16337	1	73518227	AA	AA	AA	AA	AA	AA	AA	GG	AA	AA	AA	GG	AA	AA	AA	AA	AA	GG	AA	AA	GG
SYN16859	1	295149503	AA	AA	GG	AA	GG	AA	AA	AA	GG	AA	GG	AA	AA	AA	AA	AA	AA	GG	GG	AA	GG
SYN16866	1	295147929	GG	GG	GG	GG	GG	GG	AA	GG	GG	GG	GG	AA	GG	GG	GG	GG	GG	GG	GG	GG	GG
SYN17345	1	195945393	AA	GG	AA	AA	AA	AA	AA	GG	AA	AA	GG	AA	AA	GG	GG	AA	AA	AA	AA	GG	AA
SYN1741	1	183879192	AA	AA	AA	AA	AA	AA	AA	AA	AA	AA	AA	CC	AA	AA	CC	CC	AA	CC	CC	AA	CC
SYN18	1	183939901	GG	GG	AA	AA	GG	AA	GG	GG	GG	AA	GG	AA	GG	GG	GG	GG	GG	AA	AA	GG	AA
SYN18165	1	228213033	AA	CC	CC	CC	AA	AA	AA	AA	AA	AA	AA	CC	AA	AA	AA	AA	AA	AA	AA	AA	AA
SYN18447	1	93809211	AA	GG	AA	AA	GG	AA	GG	AA	GG	AA	AA	GG	AA	GG	GG	GG	GG	GG	GG	GG	GG
SYN18598	1	229669564	AA	GG	AA	AA	AA	GG	AA	GG	AA	GG	AA	GG	AA	AA	AA	GG	GG	GG	GG	AA	GG
SYN18698	1	21524745	AA	AA	GG	AA	GG	GG	GG	GG	AA	GG	AA	GG	GG	GG	GG	AA	GG	GG	GG	GG	GG
SYN18917	1	22379962	GG	GG	GG	GG	GG	GG	AA	AA	GG	GG	GG	AA	GG	GG	GG	GG	GG	GG	GG	GG	GG
SYN19	1	183939355	CC	CC	CC	CC	CC	CC	CC	CC	CC	CC	CC	AA	CC	CC	AA	AA	CC	AA	AA	CC	AA
SYN19133	1	275316909	AA	AA	AA	AA	AA	AA	GG	GG	AA	AA	GG	AA	AA	AA	AA	AA	AA	GG	AA	AA	AA
SYN19258	1	278101660	AA	CC	AA	AA	AA	AA	CC	AA	AA	AA	CC	AA	CC	AA	CC	CC	CC	CC	CC	AA	AA
SYN19418	1	143890905	AA	AA	AA	AA	AA	AA	AA	AA	AA	AA	CC	AA	CC	AA	AA	AA	AA	AA	AA	AA	AA
SYN1964	1	288931275	GG	AA	GG	GG	AA	AA	GG	GG	GG	AA	AA	GG	GG	GG	GG	AA	GG	AA	AA	AA	AA
SYN19653	1	274776387	CC	AA	AA	AA	AA	AA	AA	AA	AA	CC	CC	AA	CC	CC	AA	AA	CC	AA	CC	AA	CC
SYN19814	1	272642246	AA	GG	GG	GG	GG	GG	GG	GG	AA	GG	AA	GG	AA	AA	GG	GG	GG	GG	GG	AA	GG
SYN20050	1	285142355	AA	AA	AA	AA	GG	AA	GG	GG	GG	AA	AA	GG	AA	AA	GG	GG	AA	GG	GG	AA	GG
SYN20053	NULL	NULL	GG	GG	GG	GG	GG	NA	NA	NA	NA	NA	NA	NA	NA	NA	NA	NA	NA	NA	NA	NA	NA
SYN20056	1	285198958	AA	AA	AA	AA	AA	AA	AA	AA	AA	AA	CC	AA	AA	CC	CC	AA	AA	AA	AA	AA	AA
SYN20424	1	300353682	CC	CC	CC	CC	CC	CC	CC	CC	CC	CC	AA	CC	CC	CC	CC	CC	CC	CC	CC	CC	CC
SYN20427	1	300351784	GG	GG	GG	GG	AA	AA	AA	GG	GG	AA	GG	AA	AA	GG	GG	GG	GG	GG	GG	GG	GG
SYN20516	1	206310422	GG	AA	AA	AA	GG	AA	AA	GG	GG	GG	AA	GG	AA	AA	GG	GG	AA	AA	AA	GG	AA
SYN20573	1	273167777	GG	AA	AA	AA	GG	AA	AA	AA	AA	GG	AA	GG	GG	AA	GG	GG	GG	GG	GG	GG	GG
SYN20580	1	273160294	GG	GG	GG	GG	AA	GG	GG	GG	GG	AA	GG	AA	GG	GG	GG	AA	AA	AA	AA	GG	AA
SYN20716	1	47321465	AA	AA	GG	GG	AA	GG	AA	AA	GG	GG	GG	AA	AA	AA	AA	AA	AA	AA	GG	AA	GG
SYN20719	1	47321807	AA	CC	CC	CC	AA	CC	CC	AA	CC	CC	CC	AA	AA	AA	AA	CC	CC	AA	CC	CC	CC
SYN20738	1	112275540	AA	GG	AA	AA	GG	AA	AA	AA	AA	AA	AA	GG	AA	GG	AA	GG	AA	AA	AA	AA	AA
SYN20770	1	42855874	AA	AA	GG	GG	GG	GG	GG	GG	GG	GG	AA	GG	GG	AA	GG	GG	GG	GG	AA	GG	NA
SYN20881	1	11949748	AA	GG	AA	AA	GG	AA	GG	GG	AA	AA	AA	GG	GG	GG	AA	GG	GG	AA	AA	GG	GG
SYN20883	1	11909360	GG	GG	GG	GG	AA	GG	GG	GG	AA	GG	GG	AA	GG	GG	GG	GG	GG	GG	GG	AA	GG
SYN21001	1	240151773	AA	GG	AA	AA	AA	AA	GG	GG	AA	AA	GG	AA	GG	GG	AA	AA	AA	AA	AA	AA	AA
SYN21161	1	286051353	AA	GG	AA	AA	GG	AA	GG	AA	GG	GG	AA	GG	AA	AA	AA	AA	GG	GG	GG	AA	AA
SYN21489	1	207171476	GG	AA	AA	AA	AA	AA	GG	GG	AA	AA	GG	AA	GG	AA	AA	GG	AA	AA	GG	NA	GG
SYN21657	1	27389417	AA	GG	GG	GG	AA	GG	GG	GG	AA	GG	AA	GG	GG	AA	AA	GG	AA	GG	AA	GG	GG
SYN22066	1	250251883	AA	GG	AA	AA	GG	AA	AA	GG	GG	AA	GG	AA	GG	GG	GG	GG	GG	GG	GG	GG	GG
SYN22236	1	15353492	AA	AA	AA	AA	GG	AA	GG	AA	AA	AA	GG	AA	AA	AA	NA	AA	AA	AA	AA	GG	AA
SYN22288	1	256750115	AA	AA	GG	GG	AA	GG	AA	AA	AA	AA	GG	AA	AA	AA	GG	AA	GG	GG	AA	GG	AA
SYN23288	1	38884112	AA	GG	GG	GG	GG	AA	GG	GG	AA	AA	GG	AA	AA	AA	GG	GG	GG	GG	GG	GG	GG
SYN23289	1	38875577	AA	AA	AA	AA	AA	GG	AA	AA	GG	GG	AA	GG	GG	GG	AA	GG	AA	AA	AA	AA	AA
SYN23355	NULL	NULL	AA	AA	AA	AA	AA	AA	AA	GG	AA	AA	GG	AA	AA	AA	GG	GG	AA	GG	GG	GG	GG
SYN23446	1	29256838	AA	AA	AA	AA	AA	AA	CC	AA	AA	AA	CC	AA	AA	CC	CC	CC	CC	CC	CC	AA	CC
SYN23488	1	79762719	CC	CC	AA	AA	CC	AA	CC	CC	CC	AA	AA	CC	CC	CC	CC	CC	CC	CC	CC	CC	CC
SYN23746	1	45512792	GG	GG	AA	AA	GG	AA	GG	GG	GG	AA	AA	GG	GG	GG	GG	AA	GG	GG	GG	GG	GG
SYN23978	1	89251871	GG	GG	GG	GG	GG	GG	GG	GG	AA	GG	GG	AA	GG	GG	GG	GG	GG	GG	GG	GG	GG
SYN2405	1	176082229	AA	AA	AA	AA	AA	AA	AA	AA	GG	AA	AA	GG	AA	AA	AA	AA	AA	AA	AA	AA	AA
SYN24127	1	179625690	AA	AA	AA	AA	GG	AA	AA	AA	AA	AA	GG	AA	GG	GG	AA	AA	AA	AA	AA	AA	AA
SYN24142	NULL	NULL	CC	CC	AA	AA	AA	CC	CC	AA	AA	CC	CC	AA	CC	AA	CC	CC	CC	CC	CC	AA	CC
SYN24243	1	34721141	AA	AA	AA	AA	GG	AA	GG	AA	GG	AA	AA	GG	AA	AA	GG	GG	GG	AA	GG	AA	GG
SYN2443	1	170689800	CC	AA	CC	CC	CC	CC	AA	CC	CC	CC	AA	CC	AA	CC	AA	AA	CC	AA	AA	NA	AA
SYN2444	1	170688874	AA	GG	AA	AA	AA	AA	GG	AA	AA	AA	GG	AA	GG	AA	GG	GG	AA	GG	GG	GG	GG
SYN24678	1	90565144	GG	GG	GG	GG	GG	GG	GG	GG	AA	GG	GG	AA	GG	GG	AA	GG	GG	AA	AA	GG	AA
SYN25069	1	14637475	AA	GG	AA	AA	GG	AA	GG	AA	AA	AA	AA	GG	AA	GG	AA	GG	AA	AA	AA	AA	AA
SYN25117	1	38451055	AA	CC	CC	CC	AA	CC	CC	AA	CC	CC	AA	CC	CC	AA	CC	CC	AA	CC	AA	AA	AA
SYN2518	1	267019704	CC	CC	AA	AA	CC	AA	CC	CC	CC	CC	AA	CC	AA	CC	AA	CC	CC	CC	CC	AA	CC
SYN25300	1	219117904	GG	GG	AA	AA	AA	AA	GG	GG	GG	GG	AA	GG	AA	GG	GG	GG	GG	GG	GG	GG	GG
SYN254	1	282748903	GG	GG	AA	GG	GG	GG	GG	GG	AA	AA	GG	AA	AA	AA	AA	AA	AA	GG	AA	GG	GG
SYN25405	1	282971127	AA	AA	AA	AA	GG	AA	AA	AA	AA	AA	GG	AA	AA	AA	AA	AA	AA	AA	AA	AA	AA
SYN25470	1	60834571	AA	AA	AA	AA	CC	AA	CC	AA	CC	AA	CC	AA	AA	AA	CC	CC	CC	AA	CC	CC	CC
SYN25479	1	88349182	AA	AA	AA	AA	AA	AA	AA	AA	AA	AA	GG	AA	GG	AA	AA	AA	AA	AA	GG	AA	AA
SYN25481	1	88351178	GG	AA	GG	GG	GG	GG	AA	GG	AA	GG	AA	GG	AA	GG	AA	NA	GG	GG	AA	GG	GG
SYN25569	1	86370709	AA	GG	AA	AA	AA	NA	NA	NA	NA	NA	NA	NA	NA	NA	NA	NA	NA	NA	NA	NA	NA
SYN2563	1	235726821	AA	GG	GG	GG	GG	GG	GG	AA	AA	AA	AA	GG	GG	GG	GG	GG	GG	AA	GG	AA	AA
SYN25667	1	286781824	GG	GG	GG	GG	GG	GG	AA	GG	GG	GG	AA	GG	GG	GG	GG	GG	AA	GG	GG	GG	GG
SYN25694	1	107892034	GG	GG	GG	GG	GG	GG	GG	GG	GG	GG	AA	GG	AA	GG	GG	GG	GG	GG	GG	GG	GG
SYN25703	1	107891076	AA	AA	AA	AA	AA	AA	AA	AA	AA	AA	GG	AA	GG	AA	AA	AA	AA	AA	AA	AA	AA
SYN25737	1	86178335	GG	GG	GG	GG	GG	GG	GG	AA	GG	GG	AA	GG	GG	GG	GG	GG	GG	GG	GG	GG	GG
SYN25744	1	58454801	GG	AA	AA	AA	AA	AA	AA	AA	AA	AA	AA	GG	AA	AA	GG	AA	AA	GG	AA	GG	AA
SYN25749	1	58447977	AA	AA	AA	AA	AA	AA	AA	GG	AA	AA	AA	GG	AA	AA	GG	GG	GG	NA	AA	NA	AA
SYN25831	1	232717173	AA	AA	AA	AA	GG	GG	AA	AA	AA	AA	AA	GG	AA	AA	AA	GG	GG	GG	GG	GG	GG
SYN25881	1	182119770	AA	GG	AA	AA	AA	AA	AA	AA	GG	AA	GG	AA	GG	GG	GG	AA	AA	GG	GG	GG	GG
SYN26133	1	199765871	AA	GG	GG	GG	AA	GG	GG	GG	AA	GG	GG	AA	AA	GG	AA	GG	NA	GG	GG	AA	GG
SYN26142	1	199776402	GG	GG	GG	GG	AA	GG	GG	GG	AA	GG	AA	GG	GG	AA	GG	GG	AA	GG	AA	GG	AA
SYN26223	1	203758957	GG	GG	GG	GG	GG	GG	GG	GG	GG	GG	GG	AA	AA	AA	AA	AA	AA	GG	GG	GG	GG
SYN26278	1	295098536	GG	GG	GG	GG	AA	GG	GG	GG	GG	GG	AA	GG	GG	GG	AA	GG	GG	GG	AA	GG	AA
SYN26377	1	174696656	AA	GG	AA	AA	GG	AA	AA	AA	GG	AA	AA	GG	AA	GG	AA	AA	AA	AA	AA	GG	AA
SYN26404	1	164105657	AA	AA	AA	AA	AA	AA	AA	GG	AA	NA	GG	AA	GG	GG	AA	AA	AA	AA	AA	AA	AA
SYN26517	1	63026233	GG	GG	GG	GG	AA	GG	GG	GG	AA	GG	AA	AA	GG	GG	GG	GG	GG	GG	GG	GG	GG
SYN26685	1	256364649	GG	GG	AA	AA	AA	AA	GG	AA	GG	GG	AA	GG	GG	AA	AA	AA	GG	AA	GG	GG	GG
SYN26730	1	73645265	AA	GG	AA	AA	GG	AA	NA	GG	GG	AA	AA	GG	GG	AA	NA	AA	AA	GG	GG	AA	GG
SYN26760	1	97828873	AA	GG	AA	AA	AA	AA	AA	AA	GG	AA	AA	GG	AA	AA	AA	GG	AA	AA	AA	GG	AA
SYN2709	1	173235444	GG	GG	GG	GG	AA	GG	GG	AA	GG	GG	AA	GG	GG	AA	AA	AA	AA	AA	AA	AA	AA
SYN2718	NULL	NULL	GG	GG	GG	GG	GG	GG	GG	AA	AA	GG	GG	AA	GG	GG	GG	GG	GG	GG	GG	GG	GG
SYN2726	1	279692821	CC	CC	CC	CC	CC	CC	CC	CC	CC	CC	AA	CC	CC	CC	CC	AA	CC	AA	CC	CC	CC
SYN2735	1	149978487	CC	CC	CC	CC	AA	CC	AA	AA	CC	CC	CC	AA	CC	CC	AA	AA	CC	CC	CC	AA	CC
SYN27357	1	296737526	CC	CC	CC	CC	CC	AA	CC	CC	CC	AA	CC	AA	CC	CC	AA	AA	CC	CC	CC	AA	CC
SYN27383	1	269570805	AA	GG	GG	GG	AA	GG	GG	AA	GG	GG	GG	AA	GG	GG	GG	NA	AA	GG	NA	GG	AA
SYN27501	1	201524888	AA	CC	AA	AA	CC	AA	CC	CC	CC	AA	CC	AA	CC	AA	CC	AA	AA	CC	AA	CC	AA
SYN27591	1	224442303	GG	GG	GG	GG	GG	GG	GG	GG	AA	AA	GG	AA	GG	GG	GG	AA	GG	AA	GG	AA	AA
SYN27954	1	253673357	GG	AA	GG	GG	AA	GG	AA	AA	AA	GG	AA	GG	GG	GG	GG	AA	GG	GG	GG	GG	GG
SYN28098	1	189619230	AA	AA	AA	AA	AA	AA	AA	AA	AA	AA	CC	AA	AA	AA	AA	AA	AA	AA	AA	AA	AA
SYN28099	1	189619821	GG	GG	GG	GG	GG	GG	GG	GG	GG	GG	AA	GG	GG	GG	GG	GG	GG	GG	GG	GG	GG
SYN28219	1	251447687	GG	AA	AA	AA	GG	AA	AA	AA	GG	GG	AA	GG	GG	GG	AA	GG	AA	GG	GG	GG	GG
SYN2832	1	64154889	AA	GG	AA	AA	GG	AA	GG	GG	GG	AA	AG	GG	AA	AA	GG	GG	AA	GG	GG	GG	GG
SYN2841	1	280648108	AA	GG	AA	GG	AA	GG	GG	GG	GG	AA	AA	GG	AA	GG	AA	AA	GG	AA	AA	GG	AA
SYN2850	1	280751371	AA	GG	AA	AA	GG	AA	AA	AA	AA	GG	GG	AA	AA	AA	AA	GG	GG	GG	AA	AA	GG
SYN2851	1	280648308	AA	AA	AA	GG	AA	GG	AA	GG	GG	AA	AA	GG	AA	GG	AA	AA	AA	AA	AA	AA	AA
SYN28641	1	216741179	GG	GG	GG	GG	AA	GG	GG	AA	AA	GG	AA	GG	AA	GG	GG	GG	GG	AA	GG	GG	AA
SYN28651	1	20217901	GG	GG	GG	GG	GG	GG	GG	AA	GG	GG	GG	AA	GG	GG	GG	GG	GG	GG	GG	GG	GG
SYN28786	1	198265252	AA	AA	AA	AA	GG	AA	AA	AA	GG	AA	GG	AA	AA	AA	AA	GG	GG	GG	GG	AA	GG
SYN28863	1	74780947	GG	GG	GG	GG	GG	GG	GG	GG	GG	GG	AA	GG	GG	GG	GG	GG	GG	GG	AA	GG	GG
SYN289	1	300513345	GG	failed	GG	GG	GG	GG	GG	GG	GG	GG	AA	GG	GG	GG	GG	GG	GG	GG	GG	AA	GG
SYN28965	1	160835207	AA	AA	AA	AA	AA	AA	AA	NA	AA	AA	NA	AA	GG	GG	AA	NA	GG	GG	GG	AA	GG
SYN29074	1	293241161	GG	AA	GG	AA	GG	AA	AA	GG	GG	GG	AA	GG	GG	GG	AA	GG	GG	GG	GG	GG	GG
SYN29155	1	37670428	AA	AA	AA	AA	AA	AA	AA	AA	CC	AA	AA	CC	AA	AA	AA	CC	AA	CC	CC	AA	CC
SYN29188	1	227507194	GG	GG	AA	AA	GG	GG	GG	AA	GG	GG	AA	GG	AA	GG	GG	GG	GG	GG	GG	GG	GG
SYN29461	1	228378914	AA	AA	AA	AA	AA	AA	AA	GG	GG	AA	GG	AA	AA	GG	AA	AA	AA	GG	AA	AA	GG
SYN29464	1	45446085	GG	GG	AA	AA	GG	AA	AA	AA	GG	AA	AA	GG	GG	GG	AA	AA	AA	GG	GG	AA	GG
SYN295	1	300516283	AA	AA	AA	AA	AA	AA	AA	AA	AA	AA	CC	AA	AA	AA	AA	AA	CC	AA	AA	CC	AA
SYN29501	1	165424955	GG	AA	AA	AA	GG	AA	GG	AA	GG	AA	AA	GG	AA	AA	GG	AA	AA	GG	AA	GG	GG
SYN2970	1	99707939	failed	GG	AA	AG	GG	AA	GG	GG	GG	AA	AA	GG	GG	GG	GG	GG	GG	GG	GG	GG	GG
SYN29748	1	188962008	GG	GG	GG	GG	GG	GG	GG	AA	AA	GG	GG	AA	GG	GG	AA	GG	GG	GG	GG	GG	GG
SYN2975	1	276608581	AA	CC	CC	CC	AA	CC	CC	CC	AA	CC	CC	AA	CC	CC	AA	CC	AA	AA	CC	NA	CC
SYN29822	1	247925101	CC	CC	AA	AA	CC	AA	CC	CC	CC	CC	AA	CC	CC	AA	CC	AA	CC	CC	AA	CC	CC
SYN30075	NULL	NULL	GG	AA	AA	AA	GG	AA	AA	AA	AA	AA	AA	GG	AA	AA	AA	AA	AA	AA	GG	AA	AA
SYN30103	1	182878512	GG	GG	GG	GG	AA	GG	GG	AA	GG	GG	AA	GG	GG	GG	GG	GG	AA	AA	AA	GG	AA
SYN3027	1	187227396	AA	AA	AA	AA	AA	AA	GG	AA	GG	AA	GG	AA	AA	AA	GG	GG	AA	GG	AA	GG	AA
SYN30274	1	231789156	AA	AA	AA	AA	GG	NA	NA	NA	NA	NA	NA	NA	NA	NA	NA	NA	NA	NA	NA	NA	NA
SYN30328	1	25824402	AA	CC	CC	CC	AA	CC	AA	AA	AA	CC	CC	AA	CC	CC	AA	AA	CC	CC	CC	AA	CC
SYN30334	1	25824621	AA	CC	CC	CC	CC	CC	CC	CC	CC	CC	CC	AA	CC	CC	CC	CC	CC	CC	CC	CC	CC
SYN30447	1	167048565	AA	AA	AA	AA	AA	NA	NA	NA	NA	NA	NA	NA	NA	NA	NA	NA	NA	NA	NA	NA	NA
SYN30740	1	3178651	AA	AA	AA	AA	AA	AA	GG	GG	AA	AA	GG	AA	AA	AA	NA	AA	GG	AA	GG	GG	GG
SYN30822	1	17713373	GG	GG	AA	AA	GG	AA	AA	AA	GG	AA	GG	AA	AA	AA	AA	AA	GG	AA	GG	AA	AA
SYN30828	1	17745564	GG	GG	GG	GG	GG	GG	GG	GG	GG	GG	GG	AA	GG	GG	GG	GG	GG	GG	GG	GG	GG
SYN3086	1	53171517	AA	AA	failed	failed	AA	NA	AA	AA	AA	NA	GG	AA	AA	AA	AA	GG	GG	AA	AA	GG	AA
SYN30892	1	262244306	failed	AA	AA	AA	CC	NA	NA	NA	NA	NA	NA	NA	NA	NA	NA	NA	NA	NA	NA	NA	NA
SYN3105	1	267933891	AA	GG	GG	GG	GG	GG	GG	GG	GG	GG	AA	GG	GG	GG	GG	GG	GG	GG	AA	GG	GG
SYN31258	1	224006412	GG	AA	GG	GG	GG	GG	GG	GG	GG	GG	GG	AA	GG	AA	GG	GG	GG	GG	AA	NA	AA
SYN31270	1	223890278	AA	GG	AA	AA	AA	AA	GG	AA	GG	AA	AA	GG	AA	GG	GG	GG	GG	GG	GG	GG	GG
SYN31272	1	223890182	GG	AA	AA	AA	GG	GG	AA	GG	AA	AA	GG	AA	GG	AA	AA	GG	AA	AA	AA	AA	AA
SYN31297	NULL	NULL	AA	AA	AA	AA	AA	AA	AA	AA	AA	AA	AA	AA	AA	AA	AA	AA	AA	AA	AA	AA	AA
SYN31513	1	240552628	AA	AA	AA	AA	AA	AA	AA	CC	CC	CC	AA	CC	CC	AA	AA	AA	CC	AA	CC	CC	CC
SYN31533	1	228779674	GG	AA	GG	GG	GG	AA	AA	GG	GG	GG	AA	GG	GG	GG	AA	GG	GG	AA	GG	AA	AA
SYN31536	1	196246837	AA	GG	GG	GG	GG	GG	GG	AA	GG	GG	AA	GG	GG	GG	GG	AA	AA	GG	AA	GG	AA
SYN32080	1	227314901	AA	AA	CC	CC	AA	AA	AA	CC	AA	AA	CC	AA	CC	CC	CC	CC	CC	CC	AA	CC	CC
SYN32085	1	256545861	AA	GG	AA	AA	AA	AA	GG	AA	AA	AA	GG	AA	GG	AA	AA	AA	AA	AA	AA	AA	AA
SYN32091	1	256548898	GG	AA	GG	GG	GG	GG	AA	GG	GG	AA	AA	GG	AA	AA	AA	GG	GG	GG	AA	AA	AA
SYN32333	1	296849814	GG	GG	AA	AA	GG	GG	GG	GG	GG	GG	AA	GG	GG	GG	GG	GG	GG	AA	GG	AA	GG
SYN33012	1	25634221	GG	GG	GG	GG	GG	GG	GG	AA	GG	GG	AA	GG	GG	GG	GG	GG	AA	GG	AA	GG	AA
SYN33013	1	25630798	GG	AA	GG	GG	AA	GG	AA	GG	GG	GG	GG	AA	GG	GG	GG	GG	GG	GG	GG	GG	GG
SYN33640	1	268402003	GG	GG	AA	AA	GG	AA	GG	GG	GG	GG	AA	GG	GG	GG	AA	GG	AA	AA	AA	AA	AA
SYN33792	1	33838496	AA	GG	GG	GG	GG	GG	GG	AA	GG	GG	AA	GG	AA	GG	AA	AA	GG	GG	GG	GG	GG
SYN34256	1	253829357	GG	GG	GG	GG	AA	GG	AA	GG	NA	GG	GG	AA	GG	GG	GG	AA	GG	GG	GG	GG	GG
SYN34480	1	200504446	AA	AA	AA	AA	AA	AA	AA	GG	AA	AA	AA	GG	AA	AA	GG	GG	GG	GG	AA	GG	AA
SYN34481	1	200504824	GG	AA	AA	AA	GG	AA	GG	AA	GG	AA	AA	GG	GG	AA	AA	GG	GG	GG	AA	AA	AA
SYN34620	1	39933723	GG	GG	GG	failed	AA	NA	NA	NA	NA	NA	NA	NA	NA	NA	NA	NA	NA	NA	NA	NA	NA
SYN34769	1	256627931	AA	AA	AA	AA	AA	AA	AA	AA	AA	AA	GG	AA	GG	AA	AA	AA	AA	AA	AA	AA	AA
SYN34770	1	256728831	AA	AA	GG	GG	AA	GG	GG	AA	AA	AA	GG	AA	AA	AA	GG	AA	GG	GG	AA	GG	AA
SYN34797	1	34158462	AA	AA	AA	AA	AA	AA	AA	AA	GG	AA	AA	GG	AA	AA	GG	GG	AA	AA	GG	AA	GG
SYN34861	1	205234171	GG	GG	AA	AA	GG	AA	GG	GG	GG	GG	GG	AA	AA	AA	GG	GG	GG	GG	GG	NA	GG
SYN34862	1	205291958	GG	AA	GG	GG	AA	GG	AA	GG	AA	GG	AA	GG	GG	GG	GG	GG	GG	GG	GG	AA	GG
SYN34918	1	147904514	AA	AA	AA	AA	AA	AA	AA	AA	AA	AA	AA	GG	AA	GG	AA	AA	GG	GG	GG	AA	GG
SYN35335	1	2738577	AA	GG	AA	AA	AA	AA	AA	GG	AA	AA	AA	GG	AA	AA	AA	AA	AA	GG	AA	AA	AA
SYN35551	1	8346717	GG	AA	GG	GG	GG	GG	GG	GG	GG	GG	GG	AA	GG	GG	GG	GG	AA	AA	GG	GG	GG
SYN35691	1	62893325	AA	GG	GG	GG	GG	GG	GG	GG	GG	GG	GG	GG	GG	GG	GG	AA	GG	AA	AA	GG	AA
SYN35724	1	181916921	AA	GG	AA	AA	AA	NA	NA	NA	NA	NA	NA	NA	NA	NA	NA	NA	NA	NA	NA	NA	NA
SYN35726	1	181916710	CC	CC	CC	CC	CC	CC	CC	CC	CC	CC	AA	CC	AA	CC	CC	CC	CC	AA	AA	AA	AA
SYN35986	1	193354389	AA	GG	GG	GG	GG	GG	AA	AA	GG	GG	GG	AA	AA	GG	GG	GG	GG	GG	GG	GG	GG
SYN35987	1	193354227	CC	AA	CC	CC	CC	CC	CC	CC	CC	CC	CC	AA	CC	CC	CC	CC	CC	CC	CC	CC	CC
SYN35998	1	193351619	GG	AA	GG	GG	GG	GG	GG	GG	GG	GG	GG	AA	GG	GG	GG	GG	GG	GG	GG	GG	GG
SYN36214	1	248210070	AA	CC	AA	AA	AA	AA	AA	CC	CC	CC	AA	CC	AA	AA	CC	AA	AA	AA	AA	AA	AA
SYN3632	1	184733514	AA	AA	AA	AA	AA	AA	AA	AA	CC	AA	AA	CC	AA	CC	AA	AA	AA	AA	CC	AA	CC
SYN36805	1	112148641	CC	AA	CC	CC	AA	CC	CC	CC	CC	CC	CC	AA	CC	AA	CC	AA	CC	CC	CC	CC	CC
SYN37073	1	88898280	AA	AA	AA	AA	AA	AA	AA	AA	AA	AA	AA	GG	AA	GG	AA	AA	GG	AA	AA	GG	AA
SYN37117	1	189116533	AA	AA	AA	AA	AA	AA	AA	AA	AA	AA	GG	AA	AA	GG	AA	AA	AA	AA	GG	AA	GG
SYN37124	1	262785412	GG	GG	AA	AA	GG	AA	AA	GG	GG	GG	AA	GG	GG	GG	GG	GG	GG	GG	GG	AA	GG
SYN37677	1	287789903	GG	AA	GG	AA	AA	AA	AA	AA	AA	AA	GG	AA	AA	AA	GG	AA	AA	AA	AA	AA	AA
SYN37777	1	47140009	GG	GG	GG	GG	AA	GG	AA	AA	GG	GG	GG	AA	AA	AA	AA	GG	AA	AA	GG	GG	GG
SYN37939	NULL	NULL	GG	AA	GG	GG	AA	GG	GG	AA	AA	GG	AA	GG	AA	AA	AA	AA	AA	AA	AA	GG	AA
SYN38196	1	277917202	AA	AA	GG	GG	AA	GG	GG	GG	AA	GG	GG	AA	GG	GG	AA	AA	GG	GG	GG	GG	AA
SYN38272	1	63894893	CC	AA	AA	AA	CC	AA	CC	AA	CC	AA	CC	AA	AA	CC	CC	CC	CC	CC	CC	CC	CC
SYN38632	1	115190445	GG	GG	GG	GG	GG	GG	GG	GG	GG	GG	AA	GG	AA	GG	GG	GG	GG	GG	GG	GG	GG
SYN38852	1	239668479	GG	AA	GG	GG	GG	GG	GG	GG	GG	GG	AA	GG	GG	GG	GG	GG	GG	GG	AA	GG	GG
SYN38911	1	287058882	AA	GG	AA	GG	GG	GG	GG	GG	GG	GG	GG	AA	GG	GG	AA	AA	GG	AA	GG	AA	AA
SYN391	1	252202827	CC	AA	AA	AA	AA	AA	AA	CC	AA	AA	CC	AA	AA	AA	AA	AA	AA	AA	CC	AA	CC
SYN39234	1	30537580	GG	AA	GG	GG	GG	NA	NA	NA	NA	NA	NA	NA	NA	NA	NA	NA	NA	NA	NA	NA	NA
SYN3985	1	65665292	AA	GG	GG	GG	AA	GG	AA	GG	AA	GG	AA	GG	GG	AA	AA	AA	AA	AA	GG	AA	GG
SYN3994	1	65626879	AA	AA	AA	AA	GG	AA	AA	GG	GG	AA	AG	GG	AA	AA	AA	AA	AA	GG	AA	AA	AA
SYN438	1	285854056	CC	CC	CC	CC	AA	CC	CC	CC	AA	CC	AA	CC	CC	CC	AA	AA	CC	AA	AA	CC	AA
SYN440	1	285853644	GG	AA	GG	GG	AA	GG	AA	AA	AA	GG	AA	GG	AA	AA	GG	GG	AA	GG	AA	AA	GG
SYN447	1	49127490	AA	AA	AA	AA	GG	AA	AA	AA	AA	AA	AA	GG	AA	AA	AA	AA	AA	AA	AA	AA	AA
SYN5063	1	15783116	AA	AA	CC	CC	AA	CC	AA	AA	AA	CC	CC	AA	AA	AA	AA	CC	AA	AA	CC	AA	AA
SYN5664	1	14100366	AA	GG	failed	failed	AA	NA	NA	NA	NA	NA	NA	NA	NA	NA	NA	NA	NA	NA	NA	NA	NA
SYN6003	1	66800585	CC	AA	CC	CC	CC	CC	AA	CC	CC	CC	CC	AA	AA	CC	AA	AA	CC	CC	AA	AA	AA
SYN61	1	27631006	failed	failed	GG	GG	failed	NA	NA	NA	NA	NA	NA	NA	NA	NA	NA	NA	NA	NA	NA	NA	NA
SYN6146	1	288339508	CC	AA	CC	CC	CC	NA	NA	NA	NA	NA	NA	NA	NA	NA	NA	NA	NA	NA	NA	NA	NA
SYN63	1	27646047	CC	AA	CC	CC	AA	CC	CC	CC	CC	CC	CC	AA	CC	AA	AA	CC	AA	CC	CC	AA	CC
SYN6423	NULL	NULL	AA	CC	CC	CC	CC	CC	CC	AA	AA	CC	CC	AA	AA	AA	AA	AA	AA	AA	AA	CC	AA
SYN6590	1	274052102	GG	GG	GG	GG	GG	GG	GG	GG	GG	GG	AA	GG	GG	GG	GG	GG	GG	GG	GG	AA	GG
SYN6638	NULL	NULL	CC	AA	AA	AA	CC	AA	AA	CC	CC	AA	AA	CC	CC	AA	AA	AA	AA	AA	AA	CC	AA
SYN6669	1	54928513	AA	AA	AA	AA	AA	AA	AA	GG	AA	AA	GG	AA	AA	AA	GG	AA	GG	GG	AA	AA	AA
SYN6692	1	209837540	GG	GG	AA	AA	AA	AA	GG	GG	AA	GG	AA	GG	GG	NA	GG	GG	GG	GG	GG	GG	GG
SYN6693	1	209856531	AA	GG	GG	GG	GG	GG	AA	AA	GG	AA	GG	AA	GG	GG	AA	AA	GG	GG	GG	AA	GG
SYN7002	1	80671457	AA	GG	GG	GG	AA	GG	AA	GG	AA	GG	AA	GG	GG	GG	GG	AA	GG	GG	GG	AA	GG
SYN7009	1	80631671	GG	AA	AA	AA	GG	AA	GG	AA	GG	AA	GG	AA	AA	AA	AA	GG	AA	GG	AA	GG	GG
SYN7040	1	24224876	GG	AA	GG	GG	GG	GG	GG	GG	GG	GG	GG	AA	GG	GG	GG	GG	GG	AA	GG	NA	GG
SYN7056	1	298819630	GG	AG	GG	GG	GG	GG	GG	GG	GG	GG	GG	AA	GG	GG	GG	AG	GG	GG	GG	AA	GG
SYN7697	1	7080421	AA	AA	GG	AA	AA	GG	GG	AA	AA	GG	GG	AA	AA	GG	GG	AA	GG	AA	AA	GG	AA
SYN7702	NULL	NULL	GG	GG	AA	AA	GG	AA	AA	AA	GG	GG	AA	GG	GG	AA	GG	GG	AA	GG	GG	GG	GG
SYN7705	1	7039828	CC	CC	CC	CC	CC	CC	AA	AA	CC	CC	CC	AA	CC	CC	AA	CC	AA	CC	AA	CC	AA
SYN8231	1	295386725	AA	AA	AA	AA	AA	AA	GG	AA	AA	AA	GG	AA	AA	AA	AA	AA	AA	AA	AA	AA	AA
SYN8233	1	295390677	AA	AA	AA	AA	AA	AA	AA	AA	AA	AA	AA	GG	AA	AA	GG	GG	GG	GG	AA	AA	AA
SYN8240	1	295389455	CC	CC	CC	CC	CC	AA	CC	CC	CC	AA	CC	AA	CC	CC	AA	AA	AA	AA	CC	AA	CC
SYN8598	1	162444163	AA	GG	AA	AA	AA	AA	AA	AA	AA	AA	GG	AA	GG	AA	AA	AA	AA	GG	AA	GG	GG
SYN8997	1	183475974	GG	GG	GG	GG	GG	GG	GG	GG	GG	GG	GG	AA	GG	GG	GG	GG	GG	GG	GG	GG	GG
SYN9125	1	50335183	GG	GG	GG	GG	GG	GG	GG	GG	GG	GG	AA	GG	GG	GG	AA	GG	GG	GG	AA	GG	AA
SYN9157	1	266975806	AA	AA	AA	AA	GG	AA	GG	AA	AA	AA	AA	GG	AA	AA	AA	GG	AA	AA	AA	AA	AA
SYN97	1	18137708	CC	CC	CC	CC	CC	CC	CC	CC	CC	CC	AA	CC	CC	CC	CC	AA	CC	CC	CC	CC	CC
SYN9845	1	283262586	CC	CC	CC	CC	CC	CC	CC	CC	AA	CC	AA	CC	CC	AA	CC	CC	CC	CC	CC	AA	CC
SYNGENTA10278	1	264922306	AA	GG	AA	AA	GG	AA	GG	GG	GG	GG	GG	GG	GG	AA	AA	AA	GG	AA	GG	AA	AA
SYNGENTA10987	1	24940414	GG	GG	GG	GG	GG	GG	GG	GG	GG	GG	GG	GG	GG	GG	GG	GG	GG	GG	GG	GG	GG
SYNGENTA11155	NULL	NULL	GG	AA	GG	GG	GG	AA	AA	GG	GG	AA	GG	AA	AA	GG	AA	AA	GG	AA	AA	AA	AA
SYNGENTA12739	1	290075241	AA	AA	AA	AA	AA	AA	GG	AA	AA	AA	AA	AA	AA	AA	AA	AA	AA	AA	AA	AA	AA
SYNGENTA12920	1	296083884	AA	AA	TT	failed	AA	AA	AA	AA	NA	AA	AA	AA	AA	AA	AA	AA	AA	AA	AA	AA	AA
SYNGENTA14026	1	177059178	AA	CC	AA	AA	AA	AA	CC	AA	AA	AA	CC	AA	AA	CC	AA	AA	AA	AA	AA	AA	AA
SYNGENTA14694	1	194696383	CC	CC	CC	CC	CC	CC	CC	CC	CC	CC	CC	CC	CC	CC	CC	CC	CC	AA	CC	AA	CC
SYNGENTA15826	1	293214818	AA	AA	AA	AA	failed	AA	AA	AA	AA	AA	AA	NA	GG	AA	AA	AA	AA	AA	AA	AA	AA
SYNGENTA16007	1	60095630	GG	GG	GG	GG	AA	GG	AA	GG	AA	GG	AA	GG	GG	GG	GG	AA	GG	GG	AA	GG	AA
SYNGENTA16358	1	293242621	AA	GG	AA	GG	AA	GG	AA	AA	AA	GG	GG	AA	AA	AA	GG	AA	AA	AA	AA	AA	AA
SYNGENTA16379	1	174661021	AA	AA	AA	AA	AA	AA	AA	AA	AA	AA	AA	AA	AA	AA	AA	AA	AA	AA	AA	AA	AA
SYNGENTA16645	1	67535867	GG	GG	GG	GG	GG	GG	AA	GG	GG	GG	GG	AA	GG	GG	AA	AA	AA	AA	AA	AA	AA
SYNGENTA17007	NULL	NULL	GG	GG	GG	GG	GG	GG	GG	GG	GG	GG	GG	GG	GG	GG	GG	GG	GG	AA	GG	GG	GG
SYNGENTA18212	1	267960825	AA	AA	AA	AA	CC	AA	CC	CC	CC	CC	AA	CC	CC	AA	AA	CC	CC	CC	CC	CC	CC
SYNGENTA6882	1	138914483	GG	GG	failed	GG	GG	GG	GG	GG	GG	GG	GG	GG	GG	GG	GG	GG	GG	GG	GG	GG	GG
tb1.11	1	265812009	AA	AA	AA	AA	AA	NA	NA	NA	NA	NA	NA	NA	NA	NA	NA	NA	NA	NA	NA	NA	NA
ZM003329-0547	1	51014727	AA	GG	GG	GG	AA	GG	AA	GG	AA	GG	AA	GG	AA	GG	GG	GG	GG	AA	AA	GG	AA
ZM008024-0428	1	300823129	GG	GG	GG	GG	GG	AA	GG	AA	GG	AA	AA	GG	GG	GG	NA	GG	GG	GG	AA	AG	AA
ZM009401-0590	1	259367839	AA	CC	CC	CC	CC	CC	CC	CC	CC	CC	CC	CC	CC	CC	CC	CC	CC	CC	AA	CC	CC
ZM012177-0317	1	183881115	AA	AA	AA	AA	AA	AA	AA	AA	AA	AA	AA	GG	AA	GG	GG	GG	AA	GG	GG	AA	GG
ZM012183-0559	NULL	NULL	GG	GG	GG	GG	GG	GG	GG	GG	GG	GG	GG	GG	GG	GG	GG	NA	GG	GG	AA	NA	AA
ZM012417-0192	1	222207844	AA	GG	GG	GG	AA	AA	AA	GG	AA	AA	AA	AA	AA	AA	AA	GG	AA	AA	AA	GG	AA
ZM013214-0531	1	18293311	GG	GG	GG	GG	GG	GG	GG	GG	GG	GG	GG	GG	GG	GG	AA	AA	GG	GG	GG	AA	GG
ZM013299-0478	1	47997506	GG	GG	GG	GG	CC	GG	CC	CC	GG	GG	GG	GG	GG	GG	CC	CC	CC	CC	CC	CC	CC
ZM013340-0438	1	284130183	AA	GG	AA	GG	GG	GG	GG	GG	GG	GG	AA	GG	AA	GG	GG	AA	GG	GG	GG	NA	GG
ZM013435-0338	1	242767141	GG	GG	GG	GG	GG	GG	GG	GG	GG	GG	GG	GG	GG	GG	GG	AA	GG	GG	GG	AA	GG
ZM015203-0270	1	293242509	GG	GG	GG	GG	GG	GG	GG	GG	GG	GG	GG	GG	GG	NA	GG	GG	GG	GG	GG	GG	GG
PUT-163a-101388839-14	NULL	NULL	AA	AA	AA	AA	AA	AA	CC	AA	AA	AA	AA	AA	AA	AA	CC	AA	CC	CC	CC	CC	CC
PUT-163a-101399336-39	NULL	NULL	CC	AA	CC	CC	AA	CC	AA	CC	CC	CC	AA	CC	AA	CC	AA	CC	AA	AA	AA	CC	AA
PUT-163a-110481268-80	1	250127928	CC	CC	CC	CC	CC	CC	CC	AA	AA	CC	CC	CC	CC	CC	CC	AA	AA	CC	AA	CC	AA
PUT-163a-110517263-96	1	290596319	GG	GG	GG	GG	GG	GG	GG	GG	GG	GG	GG	GG	GG	GG	GG	CC	CC	GG	GG	CC	GG
PUT-163a-13178383-177	1	188116627	AA	AA	AA	AA	AA	AA	AA	GG	AA	AA	AA	AA	GG	GG	GG	AA	GG	GG	GG	GG	GG
PUT-163a-13178383-179	1	188116543	CC	CC	CC	CC	CC	CC	CC	AA	CC	CC	CC	CC	AA	AA	AA	CC	AA	AA	AA	AA	AA
PUT-163a-13178596-181	NULL	NULL	CC	CC	CC	CC	CC	CC	CC	CC	AA	AA	AA	AA	AA	CC	CC	CC	CC	CC	CC	CC	CC
PUT-163a-13237058-195	1	6192136	GG	AA	GG	GG	AA	GG	AA	AA	GG	GG	GG	GG	AA	GG	AA	AA	AA	AA	GG	AA	GG
PUT-163a-13516057-247	NULL	NULL	CC	CC	CC	CC	AA	CC	AA	CC	CC	AA	CC	CC	CC	CC	AA	CC	AA	AA	CC	AA	AA
PUT-163a-14206659-281	1	43125555	CC	failed	AA	AA	CC	NA	NA	NA	NA	NA	NA	NA	NA	NA	NA	NA	NA	NA	NA	NA	NA
PUT-163a-14244221-316	1	293228021	CC	CC	CC	AA	AA	CC	CC	CC	CC	CC	AA	NA	AA	CC	AA	AA	AA	CC	CC	AA	CC
PUT-163a-14244221-318	1	293228102	AA	AA	GG	GG	GG	AA	AA	AA	GG	AA	GG	GG	GG	AA	GG	AA	AA	AA	AA	GG	AA
PUT-163a-148937489-423	1	201522612	AA	AA	GG	GG	AA	GG	AA	GG	AA	GG	GG	GG	AA	GG	AA	GG	AA	GG	GG	AA	GG
PUT-163a-148937489-424	NULL	NULL	CC	CC	AA	AA	CC	AA	CC	CC	CC	AA	CC	AA	CC	AA	CC	AA	CC	CC	AA	CC	AA
PUT-163a-148937637-425	NULL	NULL	GG	GG	GG	GG	GG	NA	NA	NA	NA	NA	NA	NA	NA	NA	NA	NA	NA	NA	NA	NA	NA
PUT-163a-148950916-509	1	162610067	GG	GG	GG	GG	GG	GG	GG	GG	GG	GG	GG	GG	GG	GG	GG	AA	AA	GG	GG	GG	GG
PUT-163a-148958166-556	NULL	NULL	AA	AA	AA	AA	AA	AA	GG	GG	GG	AA	AA	AA	GG	AA	GG	AA	GG	GG	GG	GG	GG
PUT-163a-148991595-711	1	243187261	CC	CC	CC	CC	GG	CC	CC	GG	CC	CC	GG	CC	CC	GG	CC	GG	GG	GG	CC	CC	CC
PUT-163a-149070811-822	NULL	NULL	AA	AA	AA	AA	GG	AA	AA	AA	AA	AA	NA	AA	AA	AA	NA	AA	GG	GG	AA	AA	AA
PUT-163a-16922676-1070	1	46070170	CC	CC	CC	CC	CC	CC	AA	CC	CC	CC	CC	CC	CC	CC	AA	CC	AA	CC	CC	CC	CC
PUT-163a-16926539-1145	NULL	NULL	CC	CC	CC	CC	CC	CC	CC	CC	CC	CC	CC	CC	CC	CC	CC	AA	AA	CC	CC	CC	CC
PUT-163a-17931895-1207	1	120201961	GG	AG	GG	GG	GG	NA	NA	NA	NA	NA	NA	NA	NA	NA	NA	NA	NA	NA	NA	NA	NA
PUT-163a-18163291-1247	1	151367544	AA	AA	AA	CC	AA	AA	AA	AA	CC	AA	AA	AA	AA	AA	AA	CC	CC	CC	CC	AA	CC
PUT-163a-18168329-1303	1	65228335	GG	GG	GG	GG	GG	GG	GG	AA	GG	GG	GG	AA	GG	GG	GG	GG	GG	AA	AA	GG	AA
PUT-163a-29543981-1757	1	4235133	GG	failed	failed	failed	AA	NA	NA	NA	NA	NA	NA	NA	NA	NA	NA	NA	NA	NA	NA	NA	NA
PUT-163a-31611790-1977	1	250127576	GG	GG	GG	GG	GG	GG	GG	AA	AA	GG	GG	GG	GG	GG	GG	AA	AA	GG	AA	GG	AA
PUT-163a-31909551-1999	NULL	NULL	GG	GG	GG	GG	AA	GG	GG	AA	GG	GG	GG	GG	GG	GG	GG	GG	AA	GG	AA	GG	AA
PUT-163a-31997542-2016	NULL	NULL	GG	AA	GG	AA	AA	AA	AA	AA	AA	AA	NA	AA	AA	AA	NA	GG	GG	AA	GG	NA	AA
PUT-163a-33467364-2020	1	292873781	CC	CC	CC	CC	CC	CC	CC	CC	CC	CC	CC	CC	CC	AA	CC	AA	AA	CC	AA	CC	CC
PUT-163a-4226354-2041	1	277807521	AA	AA	AA	AA	AA	AA	AA	AA	AA	AA	AA	AA	AA	AA	AG	AA	GG	AA	AA	AA	AA
PUT-163a-4730462-2144	1	49127490	AA	AA	AA	AA	GG	AA	AA	AA	AA	AA	AA	GG	AA	AA	AA	AA	AA	AA	AA	AA	AA
PUT-163a-50333061-2229	1	251100184	GG	GG	GG	GG	AA	GG	GG	GG	GG	GG	GG	GG	GG	GG	GG	GG	AA	GG	AA	AA	GG
PUT-163a-5499453-2271	1	194765547	GG	GG	GG	GG	GG	GG	GG	GG	GG	GG	GG	AA	GG	GG	GG	GG	GG	GG	GG	GG	GG
PUT-163a-60338243-2352	1	96843735	AA	AA	AA	AA	AA	AA	AA	AA	GG	AA	GG	GG	GG	AA	AA	GG	AA	AA	AA	AA	AA
PUT-163a-60341220-2411	1	228781023	CC	CC	CC	CC	CC	NA	NA	NA	NA	NA	NA	NA	NA	NA	NA	NA	NA	NA	NA	NA	NA
PUT-163a-60341664-2425	1	60167234	AA	GG	GG	GG	GG	GG	GG	GG	GG	GG	GG	GG	GG	GG	AA	GG	AA	GG	GG	AA	GG
PUT-163a-60343270-2487	1	294808929	GG	GG	GG	GG	GG	GG	AA	GG	GG	GG	GG	AA	GG	GG	GG	GG	GG	GG	GG	GG	GG
PUT-163a-60343677-2496	1	49614380	CC	CC	CC	CC	AA	CC	CC	CC	CC	CC	CC	AA	CC	CC	CC	CC	CC	CC	CC	CC	CC
PUT-163a-60346998-2564	1	296955315	TT	AA	AA	AA	AA	TT	NA	AA	AA	TT	AA	AA	AA	TT	TT	TT	TT	TT	AA	TT	AA
PUT-163a-60347143-2570	1	36164358	AA	AA	GG	GG	AA	GG	AA	AA	AA	GG	GG	AA	AA	AA	AA	GG	GG	AA	GG	AA	GG
PUT-163a-60349887-2629	1	44196781	GG	AA	AA	AA	AA	AA	AA	GG	AA	AA	AA	GG	AA	AA	AA	GG	AA	AA	AA	AA	AA
PUT-163a-60351083-2647	1	56563427	AA	AA	AA	AA	AA	AA	AA	GG	AA	AA	GG	GG	AA	GG	GG	GG	AA	GG	AA	AA	AA
PUT-163a-60351355-2654	1	94690130	AA	GG	AA	AA	GG	AA	GG	GG	GG	AA	GG	GG	GG	GG	GG	GG	AA	GG	AA	GG	GG
PUT-163a-60352677-2687	1	271180177	AA	GG	GG	GG	AA	GG	NA	AA	GG	GG	GG	AA	AA	GG	GG	GG	GG	GG	GG	AA	GG
PUT-163a-60352681-2690	1	218618751	AA	AA	AA	AA	AA	AA	AA	GG	AA	AA	AA	AA	AA	AA	AA	GG	GG	AA	GG	AA	GG
PUT-163a-60353197-2708	1	22632036	CC	CC	CC	CC	CC	CC	CC	CC	CC	CC	CC	CC	CC	CC	GG	GG	GG	CC	CC	CC	CC
PUT-163a-60355132-2753	1	104524575	AA	AA	AA	AA	AA	AA	AA	AA	AA	AA	TT	AA	TT	AA	AA	TT	TT	TT	TT	AA	TT
PUT-163a-60394954-2921	1	102442438	GG	GG	GG	GG	AA	GG	GG	AA	AA	GG	AA	AA	GG	AA	GG	GG	GG	GG	GG	AA	GG
PUT-163a-60398930-2985	1	43138116	GG	GG	GG	GG	GG	GG	GG	GG	AA	GG	GG	GG	GG	GG	GG	GG	AA	GG	GG	GG	GG
PUT-163a-60399874-3004	1	299046556	CC	AA	AA	CC	CC	CC	CC	CC	CC	CC	CC	CC	CC	CC	CC	CC	AA	CC	CC	CC	CC
PUT-163a-60400204-3016	1	96843594	GG	AA	GG	GG	AA	GG	AA	GG	AA	GG	AA	AA	AA	GG	AA	AA	GG	GG	GG	AA	GG
PUT-163a-71305340-3083	1	279748657	AA	AA	AA	AA	AA	AA	GG	AA	AA	GG	GG	AA	AA	AA	GG	GG	GG	GG	GG	GG	AA
PUT-163a-71305340-3084	1	279748828	AA	AA	AA	AA	AA	AA	TT	TT	AA	TT	AA	AA	AA	AA	TT	TT	TT	TT	TT	TT	AA
PUT-163a-71323303-3165	1	119420141	AA	AA	AA	AA	AA	AA	GG	AA	GG	AA	AA	AA	AA	GG	GG	GG	GG	GG	GG	AA	GG
PUT-163a-71427641-3260	NULL	NULL	CC	CC	CC	CC	CC	CC	CC	CC	CC	CC	CC	CC	CC	CC	CC	CC	AA	AA	AA	CC	CC
PUT-163a-71430056-3265	1	47510913	AA	AA	AA	AA	AA	AA	AA	CC	AA	AA	AA	AA	AA	AA	CC	CC	CC	AA	CC	CC	CC
PUT-163a-71430056-3269	1	47511006	AA	AA	AA	AA	GG	AA	GG	GG	AA	AA	AA	AA	AA	AA	GG	GG	GG	GG	NA	GG	GG
PUT-163a-71445275-3372	1	39854762	GG	GG	GG	GG	GG	NA	NA	NA	NA	NA	NA	NA	NA	NA	NA	NA	NA	NA	NA	NA	NA
PUT-163a-71445350-3375	1	42171279	AA	CC	CC	CC	CC	CC	CC	AA	AA	CC	AA	AA	AA	AA	AA	CC	CC	AA	CC	CC	CC
PUT-163a-71757242-3419	NULL	NULL	GG	GG	AA	AA	GG	AA	AA	AA	GG	GG	AA	GG	AA	AA	AA	AA	AA	AA	AA	AA	AA
PUT-163a-71772923-3552	1	227991253	AA	AA	AA	AA	AA	AA	AA	AA	GG	AA	AA	GG	AA	AA	AA	AA	AA	AA	AA	AA	AA
PUT-163a-74236726-3633	1	60167640	GG	AA	AA	AA	AA	AA	AA	AA	AA	AA	AA	AA	AA	AA	GG	AA	GG	AA	AA	GG	AA
PUT-163a-74238957-3641	1	289405574	AA	AA	AA	AA	TT	TT	TT	TT	TT	TT	AA	TT	AA	TT	TT	AA	AA	AA	AA	TT	TT
PUT-163a-74238957-3642	1	289405476	GG	GG	GG	GG	AA	AA	GG	AA	AA	AA	GG	AA	GG	AA	GG	GG	GG	GG	GG	AA	AA
PUT-163a-74241827-3666	1	278581404	GG	GG	AA	AA	GG	AA	GG	GG	AA	GG	GG	AA	GG	AA	GG	GG	GG	GG	GG	GG	GG
PUT-163a-76017930-3790	1	252990454	AA	AA	AA	AA	AA	AA	AA	AA	AA	AA	AA	AA	AA	AA	GG	GG	GG	AA	AA	AA	AA
PUT-163a-76282927-3850	1	43116014	AA	AA	AA	AA	AA	AA	AA	AA	GG	AA	AA	AA	AA	AA	AA	GG	GG	AA	AA	GG	AA
PUT-163a-76911814-3997	1	104816390	GG	GG	GG	GG	GG	GG	AA	GG	GG	GG	AA	GG	AA	AA	AA	AA	AA	AA	AA	GG	AA
PUT-163a-78077553-4122	1	261549918	TT	TT	TT	TT	AA	TT	TT	TT	AA	TT	TT	AA	TT	TT	TT	TT	TT	TT	TT	TT	TT
PUT-163a-78087768-4207	NULL	NULL	AA	GG	AA	GG	AA	NA	NA	NA	NA	NA	NA	NA	NA	NA	NA	NA	NA	NA	NA	NA	NA
PUT-163a-78105032-4267	NULL	NULL	GG	AA	GG	AA	GG	GG	GG	GG	GG	GG	GG	GG	GG	GG	GG	AA	AA	AA	AA	GG	AA
PUT-163a-78105559-4270	NULL	NULL	AA	AA	AA	AA	AA	AA	GG	AA	AA	AA	AA	AA	AA	AA	GG	GG	GG	AA	AA	AA	AA
PUT-163a-78107436-4275	1	196622444	GG	GG	CC	CC	GG	CC	GG	GG	GG	CC	GG	GG	CC	CC	GG	CC	CC	GG	GG	GG	GG
PUT-163a-78110485-4302	1	189391550	GG	GG	GG	GG	GG	GG	GG	GG	GG	GG	GG	GG	GG	GG	GG	AA	AA	GG	GG	GG	GG
PUT-163a-78121212-4392	1	299639169	AA	AA	GG	AA	GG	AA	GG	GG	AA	AA	AA	AA	GG	AA	GG	GG	GG	GG	GG	GG	GG
PUT-163a-78122879-4417	1	263213783	AA	TT	AA	AA	TT	AA	AA	TT	AA	TT	AA	AA	TT	AA	AA	TT	TT	AA	TT	AA	TT
PUT-163a-89249846-4642	NULL	NULL	GG	GG	GG	GG	GG	GG	GG	GG	GG	GG	GG	GG	GG	GG	CC	CC	CC	CC	GG	GG	CC
PUT-163a-93011727-4798	NULL	NULL	GG	GG	AA	AA	GG	AA	GG	GG	GG	GG	GG	GG	GG	AA	GG	GG	AA	AA	GG	AA	GG
PUT-163a-94476049-4878	1	232242761	AA	AA	AA	AA	GG	AA	AA	AA	AA	AA	AA	GG	AA	AA	GG	GG	AA	AA	AA	GG	AA
PZA00017.4	1	35582789	GG	AA	AA	AA	AA	NA	NA	NA	NA	NA	NA	NA	NA	NA	NA	NA	NA	NA	NA	NA	NA
PZA00106.9	1	10094826	GG	GG	GG	GG	GG	NA	NA	NA	NA	NA	NA	NA	NA	NA	NA	NA	NA	NA	NA	NA	NA
PZA00119.4	1	84824671	GG	GG	GG	GG	GG	NA	NA	NA	NA	NA	NA	NA	NA	NA	NA	NA	NA	NA	NA	NA	NA
PZA00240.9	1	41108886	GG	GG	GG	GG	AA	NA	NA	NA	NA	NA	NA	NA	NA	NA	NA	NA	NA	NA	NA	NA	NA
PZA00328.1	1	59583921	AA	AA	AA	AA	AA	NA	NA	NA	NA	NA	NA	NA	NA	NA	NA	NA	NA	NA	NA	NA	NA
PZA00339.4	NULL	NULL	GG	GG	GG	GG	AA	NA	NA	NA	NA	NA	NA	NA	NA	NA	NA	NA	NA	NA	NA	NA	NA
PZA00447.5	1	9047492	AA	CC	AA	AA	CC	NA	NA	NA	NA	NA	NA	NA	NA	NA	NA	NA	NA	NA	NA	NA	NA
PZA00447.6	1	9047594	AA	AA	AA	AA	AA	NA	NA	NA	NA	NA	NA	NA	NA	NA	NA	NA	NA	NA	NA	NA	NA
PZA00709.19	1	262785783	GG	AA	GG	GG	AA	NA	NA	NA	NA	NA	NA	NA	NA	NA	NA	NA	NA	NA	NA	NA	NA
PZA00991.2	1	293704507	CC	CC	AA	CC	CC	NA	NA	NA	NA	NA	NA	NA	NA	NA	NA	NA	NA	NA	NA	NA	NA
PZA01652.1	1	14958484	GG	GG	AA	AA	AA	NA	NA	NA	NA	NA	NA	NA	NA	NA	NA	NA	NA	NA	NA	NA	NA
PZA01921.19	1	262228390	GG	GG	GG	GG	GG	NA	NA	NA	NA	NA	NA	NA	NA	NA	NA	NA	NA	NA	NA	NA	NA
PZA02023.4	1	216637372	GG	GG	GG	GG	GG	NA	NA	NA	NA	NA	NA	NA	NA	NA	NA	NA	NA	NA	NA	NA	NA
PZA02070.1	1	115415996	GG	GG	GG	GG	GG	NA	NA	NA	NA	NA	NA	NA	NA	NA	NA	NA	NA	NA	NA	NA	NA
PZA02271.1	1	38554133	GG	GG	GG	GG	GG	NA	NA	NA	NA	NA	NA	NA	NA	NA	NA	NA	NA	NA	NA	NA	NA
PZA02577.1	1	148467458	CC	CC	CC	CC	CC	NA	NA	NA	NA	NA	NA	NA	NA	NA	NA	NA	NA	NA	NA	NA	NA
PZA03028.5	1	150691835	GG	GG	GG	GG	GG	NA	NA	NA	NA	NA	NA	NA	NA	NA	NA	NA	NA	NA	NA	NA	NA
PZA03076.10	1	288332770	GG	GG	GG	GG	GG	NA	NA	NA	NA	NA	NA	NA	NA	NA	NA	NA	NA	NA	NA	NA	NA
PZA03168.1	1	51396570	failed	AA	AA	AA	AA	NA	NA	NA	NA	NA	NA	NA	NA	NA	NA	NA	NA	NA	NA	NA	NA
PZA03168.5	1	51396701	CC	CC	CC	CC	CC	NA	NA	NA	NA	NA	NA	NA	NA	NA	NA	NA	NA	NA	NA	NA	NA
PZA03218.2	1	207224369	GG	GG	GG	GG	AA	NA	NA	NA	NA	NA	NA	NA	NA	NA	NA	NA	NA	NA	NA	NA	NA
PZA03240.4	1	88351411	GG	GG	GG	GG	AA	NA	NA	NA	NA	NA	NA	NA	NA	NA	NA	NA	NA	NA	NA	NA	NA
PZA03301.5	1	241357036	AA	AA	AA	AA	AA	NA	NA	NA	NA	NA	NA	NA	NA	NA	NA	NA	NA	NA	NA	NA	NA
PZA03345.5	1	36514222	AA	AA	AA	AA	AA	NA	NA	NA	NA	NA	NA	NA	NA	NA	NA	NA	NA	NA	NA	NA	NA
PZA03394.1	1	138915612	CC	CC	CC	CC	CC	NA	NA	NA	NA	NA	NA	NA	NA	NA	NA	NA	NA	NA	NA	NA	NA
PZA03404.1	NULL	NULL	GG	AA	AA	AA	GG	NA	NA	NA	NA	NA	NA	NA	NA	NA	NA	NA	NA	NA	NA	NA	NA
PZA03427.1	NULL	NULL	GG	GG	GG	GG	GG	NA	NA	NA	NA	NA	NA	NA	NA	NA	NA	NA	NA	NA	NA	NA	NA
PZA03427.2	1	195753584	GG	GG	GG	GG	GG	NA	NA	NA	NA	NA	NA	NA	NA	NA	NA	NA	NA	NA	NA	NA	NA
PZA03531.1	1	184273991	GG	GG	GG	GG	GG	NA	NA	NA	NA	NA	NA	NA	NA	NA	NA	NA	NA	NA	NA	NA	NA
PZA03545.1	1	217639593	GG	GG	GG	GG	GG	NA	NA	NA	NA	NA	NA	NA	NA	NA	NA	NA	NA	NA	NA	NA	NA
PZA03673.2	1	49410025	GG	AA	GG	GG	GG	NA	NA	NA	NA	NA	NA	NA	NA	NA	NA	NA	NA	NA	NA	NA	NA
PZA03686.2	1	201884176	GG	GG	GG	GG	GG	NA	NA	NA	NA	NA	NA	NA	NA	NA	NA	NA	NA	NA	NA	NA	NA
PZB00063.2	NULL	NULL	GG	GG	GG	GG	GG	NA	NA	NA	NA	NA	NA	NA	NA	NA	NA	NA	NA	NA	NA	NA	NA
PZB01394.2	1	286578243	AA	AA	AA	AA	AA	NA	NA	NA	NA	NA	NA	NA	NA	NA	NA	NA	NA	NA	NA	NA	NA
PZB01394.4	1	286578074	AA	AA	AA	AA	AA	NA	NA	NA	NA	NA	NA	NA	NA	NA	NA	NA	NA	NA	NA	NA	NA
PZB01403.4	1	286430370	GG	GG	GG	GG	GG	NA	NA	NA	NA	NA	NA	NA	NA	NA	NA	NA	NA	NA	NA	NA	NA
PZB01957.1	NULL	NULL	CC	CC	CC	CC	CC	NA	NA	NA	NA	NA	NA	NA	NA	NA	NA	NA	NA	NA	NA	NA	NA
PZB01979.2	1	225097937	AA	AA	AA	AA	GG	NA	NA	NA	NA	NA	NA	NA	NA	NA	NA	NA	NA	NA	NA	NA	NA
PZB02440.1	1	287362550	GG	GG	GG	GG	GG	NA	NA	NA	NA	NA	NA	NA	NA	NA	NA	NA	NA	NA	NA	NA	NA
PZD00039.2	1	277378005	CC	CC	CC	CC	CC	NA	NA	NA	NA	NA	NA	NA	NA	NA	NA	NA	NA	NA	NA	NA	NA
PZD00076.1	1	70589003	AA	AA	AA	AA	AA	NA	NA	NA	NA	NA	NA	NA	NA	NA	NA	NA	NA	NA	NA	NA	NA
SYN10174	1	170868064	AA	GG	GG	GG	AA	GG	GG	AA	AA	GG	GG	AA	GG	AA	GG	GG	GG	GG	GG	GG	GG
SYN10175	1	170870561	AA	GG	GG	GG	AA	GG	GG	AA	AA	GG	GG	AA	GG	AA	GG	GG	GG	GG	GG	GG	GG
SYN10358	NULL	NULL	failed	CC	AA	failed	CC	NA	NA	NA	NA	NA	NA	NA	NA	NA	NA	NA	NA	NA	NA	NA	NA
SYN10493	1	235629956	AA	AA	AA	AA	GG	AA	GG	AA	AA	AA	AA	GG	AA	AA	AA	AA	AA	AA	GG	AA	AA
SYN10830	1	205454874	AA	AA	AA	AA	AA	AA	GG	GG	AA	AA	AA	GG	AA	AA	GG	AA	GG	GG	AA	AA	AA
SYN10850	1	56308645	GG	failed	AA	AA	failed	NA	NA	NA	NA	NA	NA	NA	NA	NA	NA	NA	NA	NA	NA	NA	NA
SYN11	NULL	NULL	AA	CC	AA	AA	AA	AA	AA	CC	AA	CC	CC	AA	AA	AA	CC	AA	CC	AA	CC	AA	AA
SYN11283	1	227571699	failed	failed	AA	AA	CC	NA	NA	NA	NA	NA	NA	NA	NA	NA	NA	NA	NA	NA	NA	NA	NA
SYN11717	1	238665572	AA	GG	AA	AA	GG	AA	GG	AA	AA	AA	AA	GG	AA	AA	AA	GG	AA	AA	AA	GG	AA
SYN11775	1	94377914	GG	GG	GG	GG	AA	NA	NA	NA	NA	NA	NA	NA	NA	NA	NA	NA	NA	NA	NA	NA	NA
SYN12150	1	35665427	AA	AA	AA	AA	AA	NA	NA	NA	NA	NA	NA	NA	NA	NA	NA	NA	NA	NA	NA	NA	NA
SYN12340	1	7342795	failed	AA	AA	AA	GG	NA	NA	NA	NA	NA	NA	NA	NA	NA	NA	NA	NA	NA	NA	NA	NA
SYN12420	1	295843156	GG	GG	AA	AA	GG	GG	AA	GG	AA	GG	AA	GG	GG	GG	GG	GG	GG	GG	GG	GG	GG
SYN12545	1	12987436	GG	GG	GG	GG	GG	GG	GG	GG	GG	GG	GG	AA	GG	GG	GG	GG	AA	AA	AA	GG	GG
SYN12588	1	43769974	GG	failed	AA	AA	failed	NA	NA	NA	NA	NA	NA	NA	NA	NA	NA	NA	NA	NA	NA	NA	NA
SYN12795	1	292428554	CC	CC	CC	CC	CC	CC	CC	CC	CC	AA	AA	CC	CC	CC	CC	CC	CC	CC	CC	CC	CC
SYN12817	1	276768908	CC	CC	AA	AA	CC	AA	AA	AA	CC	CC	NA	CC	AA	AA	CC	CC	AA	CC	CC	CC	AA
SYN12952	1	228313986	AA	AA	GG	GG	GG	GG	AA	GG	GG	AA	AA	GG	GG	AA	AA	GG	GG	GG	GG	AA	GG
SYN13006	1	222499534	AA	GG	GG	GG	AA	GG	GG	GG	AA	AA	AA	GG	AA	AA	GG	GG	GG	GG	GG	AA	GG
SYN13055	1	224484061	CC	AA	CC	CC	CC	CC	CC	CC	CC	CC	AA	CC	AA	CC	AA	CC	AA	CC	AA	CC	CC
SYN13126	1	180842748	AA	AA	AA	AA	AA	AA	AA	AA	GG	AA	GG	AA	GG	GG	AA	GG	AA	GG	GG	AA	GG
SYN13191	1	23248302	AA	AA	AA	AA	GG	AA	AA	AA	AA	AA	GG	AA	AA	GG	AA	AA	GG	AA	AA	GG	AA
SYN13192	1	23218258	GG	GG	GG	GG	GG	GG	GG	AA	AA	GG	AA	GG	GG	AA	AA	AA	GG	GG	AA	AA	AA
SYN13194	1	23218082	AA	GG	AA	AA	AA	AA	AA	GG	GG	AA	GG	AA	AA	GG	GG	GG	AA	AA	GG	GG	GG
SYN13282	1	2089617	GG	AA	AA	AA	AA	AA	AA	AA	GG	AA	AA	GG	GG	AA	AA	GG	AA	AA	AA	AA	AA
SYN13470	1	74495030	AA	GG	AA	AA	AA	AA	AA	AA	AA	AA	GG	AA	AA	AA	GG	AA	AA	AA	AA	AA	AA
SYN13480	1	249479831	GG	GG	GG	GG	GG	GG	GG	GG	GG	GG	AA	GG	GG	GG	GG	GG	GG	GG	GG	GG	GG
SYN13483	1	249385473	GG	GG	GG	GG	GG	GG	GG	GG	GG	GG	GG	AA	GG	GG	AA	GG	GG	GG	GG	GG	GG
SYN13805	1	277669069	GG	GG	AA	AA	AA	AA	AA	AA	AA	GG	GG	AA	GG	GG	AA	GG	GG	GG	GG	GG	AA
SYN13809	1	277666887	AA	AA	GG	GG	GG	GG	GG	AA	GG	NA	AA	GG	NA	AA	GG	AA	GG	AA	AA	AA	GG
SYN14016	1	296246848	CC	AA	CC	CC	CC	AA	CC	CC	CC	AA	CC	AA	CC	CC	AA	CC	AA	CC	CC	CC	CC
SYN14210	1	191096981	GG	AA	AA	AA	AA	AA	AA	AA	AA	AA	AA	GG	AA	AA	AA	AA	AA	AA	AA	GG	AA
SYN14219	1	190791457	AA	AA	AA	AA	AA	NA	NA	NA	NA	NA	NA	NA	NA	NA	NA	NA	NA	NA	NA	NA	NA
SYN14519	1	210512907	GG	GG	GG	GG	GG	GG	GG	GG	GG	GG	GG	AA	GG	GG	GG	AA	AA	GG	GG	GG	GG
SYN14929	NULL	NULL	GG	AA	GG	GG	AA	AA	AA	AA	AA	AA	GG	AA	GG	AA	AA	AA	AA	AA	AA	AA	AA
SYN15085	1	260744405	GG	GG	GG	GG	AA	GG	AA	GG	GG	GG	GG	AA	AA	GG	GG	GG	GG	GG	GG	GG	GG
SYN15325	1	147211939	GG	GG	GG	GG	AA	GG	GG	GG	AA	GG	GG	AA	GG	AA	GG	GG	AA	AA	GG	GG	AA
SYN15378	1	207365396	CC	AA	CC	CC	CC	CC	NA	AA	CC	AA	CC	AA	AA	CC	AA	CC	AA	NA	AA	AA	AA
SYN15485	1	60103748	GG	AA	GG	GG	AA	GG	AA	GG	AA	GG	GG	AA	AA	AA	GG	AA	GG	AA	AA	GG	AA
SYN15491	1	60150786	GG	GG	GG	GG	AA	GG	AA	GG	AA	GG	AA	GG	AA	AA	GG	GG	GG	GG	GG	GG	GG
SYN15532	1	214774474	GG	GG	GG	GG	GG	GG	GG	AA	GG	GG	AA	GG	AA	AA	GG	GG	AA	AA	AA	GG	AA
SYN15667	1	199335488	AA	AA	AA	AA	AA	AA	AA	AA	AA	AA	CC	AA	AA	AA	CC	AA	CC	AA	CC	AA	CC
SYN15799	1	27407558	GG	GG	AA	AA	GG	AA	GG	AA	GG	AA	GG	AA	AA	GG	GG	GG	GG	GG	GG	GG	GG
SYN16117	1	299493127	CC	AA	AA	AA	CC	CC	CC	CC	CC	CC	AA	CC	CC	CC	AA	CC	AA	AA	AA	AA	AA
SYN16123	1	299486179	GG	GG	GG	GG	GG	GG	GG	GG	GG	GG	AA	GG	GG	GG	AA	GG	AA	GG	AA	AA	AA
SYN16274	1	25424902	AA	GG	AA	AA	GG	AA	GG	GG	GG	AA	AA	GG	AA	AA	AA	GG	GG	GG	AA	GG	AA
SYN16572	1	299043828	AA	AA	GG	GG	GG	GG	GG	AA	GG	GG	AA	GG	GG	AA	AA	GG	AA	GG	GG	AA	GG
SYN16694	1	276424343	CC	CC	CC	CC	CC	CC	AA	NA	CC	CC	AA	CC	CC	NA	AA	CC	AA	AA	CC	CC	CC
SYN16700	1	276375169	GG	GG	AA	AA	AA	AA	AA	GG	AA	GG	GG	AA	GG	AA	AA	GG	AA	AA	AA	GG	AA
SYN16709	1	218248229	GG	GG	GG	GG	AA	GG	GG	GG	GG	AA	AA	GG	AA	GG	GG	GG	GG	GG	GG	AA	GG
SYN18204	1	157248633	AA	GG	AA	GG	GG	AA	GG	GG	GG	AA	GG	AA	GG	GG	GG	GG	GG	GG	GG	GG	GG
SYN18440	1	215661366	GG	GG	GG	GG	AA	GG	AA	GG	AA	AA	AA	GG	AA	AA	GG	AA	AA	AA	AA	GG	AA
SYN18445	1	93809863	AA	GG	AA	AA	GG	AA	GG	AA	GG	AA	AA	GG	AA	GG	GG	GG	GG	GG	GG	GG	GG
SYN18599	1	229669542	GG	GG	GG	GG	GG	GG	GG	GG	GG	GG	GG	AA	GG	GG	GG	GG	GG	GG	GG	GG	GG
SYN18641	1	59087078	AA	AA	AA	AA	AA	AA	GG	AA	AA	AA	GG	AA	AA	AA	AA	AA	AA	AA	GG	AA	GG
SYN18693	1	107316367	GG	GG	GG	GG	GG	GG	GG	GG	GG	GG	GG	AA	GG	GG	AA	GG	GG	GG	AA	AA	GG
SYN19137	NULL	NULL	AA	AA	AA	AA	AA	AA	CC	CC	AA	AA	CC	AA	AA	AA	AA	AA	AA	CC	AA	AA	AA
SYN19427	1	143895680	GG	GG	GG	GG	GG	GG	GG	GG	GG	GG	AA	GG	AA	GG	GG	GG	GG	GG	GG	GG	GG
SYN19809	1	272642504	AA	GG	GG	GG	GG	GG	GG	GG	AA	GG	AA	GG	AA	AA	GG	GG	GG	GG	GG	AA	GG
SYN19813	1	272642183	GG	AA	AA	AA	AA	AA	AA	AA	GG	AA	GG	AA	GG	GG	AA	AA	AA	AA	AA	GG	AA
SYN19969	1	249494909	GG	GG	GG	GG	GG	GG	GG	GG	AA	GG	GG	AA	AA	GG	GG	AA	GG	GG	AA	GG	AA
SYN20040	NULL	NULL	AA	AA	AA	AA	AA	AA	AA	GG	AA	AA	AA	GG	GG	AA	AA	GG	AA	GG	AA	AA	AA
SYN20061	1	285140554	AA	AA	AA	GG	GG	NA	NA	NA	NA	NA	NA	NA	NA	NA	NA	NA	NA	NA	NA	NA	NA
SYN20148	1	68562757	AA	GG	GG	GG	GG	AA	AA	GG	GG	AA	AA	GG	AA	GG	GG	AA	GG	AA	GG	AA	GG
SYN20149	1	68564119	GG	AA	AA	AA	GG	GG	AA	GG	GG	GG	GG	AA	GG	AA	AA	AA	AA	GG	AA	GG	AA
SYN20196	NULL	NULL	GG	GG	AA	AA	GG	AA	AA	GG	GG	AA	GG	AA	GG	GG	AA	AA	AA	GG	AA	AA	GG
SYN20199	1	258444425	AA	AA	AA	AA	GG	AA	AA	AA	GG	GG	AA	GG	AA	GG	AA	AA	AA	GG	GG	AA	GG
SYN20288	1	250924866	AA	AA	AA	AA	AA	AA	AA	AA	AA	AA	AA	GG	AA	AA	AA	AA	AA	AA	AA	AA	AA
SYN20798	1	242453124	GG	GG	AA	AA	AA	GG	AA	GG	GG	AA	GG	AA	AA	AA	AA	AA	AA	AA	GG	AA	AA
SYN21006	1	240098699	GG	AA	AA	AA	GG	AA	AA	GG	AA	AA	AA	GG	AA	AA	GG	GG	GG	AA	AA	AA	AA
SYN21162	1	286051335	GG	AA	GG	GG	AA	GG	GG	GG	AA	AA	AA	GG	AA	AA	AA	GG	AA	AA	AA	GG	GG
SYN21172	1	9353783	failed	AA	failed	failed	AA	NA	NA	NA	NA	NA	NA	NA	NA	NA	NA	NA	NA	NA	NA	NA	NA
SYN21175	1	9354085	GG	GG	GG	GG	GG	GG	GG	GG	GG	GG	GG	AA	GG	GG	GG	GG	GG	AA	GG	GG	AA
SYN21379	1	84429777	GG	GG	failed	failed	GG	NA	GG	GG	AA	NA	GG	AA	GG	GG	GG	AA	GG	GG	AA	GG	GG
SYN21493	NULL	NULL	AA	GG	GG	GG	GG	GG	AA	AA	GG	GG	AA	GG	AA	GG	GG	AA	GG	GG	AA	GG	AA
SYN21687	1	174874148	AA	AA	AA	AA	GG	AA	GG	GG	AA	AA	GG	AA	AA	GG	AA	AA	AA	AA	AA	AA	AA
SYN21837	1	214950759	AA	AA	AA	AA	AA	AA	GG	AA	AA	AA	GG	AA	GG	AA	AA	AA	AA	AA	AA	AA	AA
SYN22065	1	250249390	GG	AA	GG	GG	AA	GG	GG	GG	GG	GG	AA	GG	AA	AA	NA	GG	GG	AA	GG	AA	GG
SYN2267	1	260980089	GG	GG	GG	GG	AA	GG	GG	GG	GG	GG	GG	AA	GG	GG	GG	GG	GG	GG	GG	GG	GG
SYN22795	1	237012702	AA	AA	AA	AA	GG	AA	AA	AA	AA	AA	AA	GG	AA	AA	AA	AA	AA	GG	GG	AA	GG
SYN22912	1	47308087	AA	AA	GG	GG	AA	GG	AA	AA	GG	GG	GG	AA	AA	AA	AA	AA	AA	AA	GG	AA	GG
SYN23177	1	81612937	GG	AA	GG	GG	GG	GG	AA	AA	GG	GG	GG	AA	GG	GG	GG	GG	AA	GG	AA	AA	GG
SYN23448	1	29256154	AA	failed	AA	AA	AA	AA	CC	AA	AA	AA	CC	AA	AA	CC	CC	AA	CC	CC	AA	AA	CC
SYN23449	1	29256508	GG	GG	GG	GG	GG	GG	AA	GG	GG	GG	AA	GG	GG	AA	AA	AA	AA	AA	AA	GG	AA
SYN237	1	279541884	GG	GG	GG	GG	GG	GG	GG	GG	GG	GG	NA	GG	GG	GG	GG	GG	GG	GG	GG	GG	GG
SYN23980	1	89252124	AA	AA	AA	AA	AA	AA	AA	AA	AA	AA	AA	GG	AA	AA	AA	AA	AA	AA	AA	AA	AA
SYN24207	1	61719491	GG	AA	AA	AA	AA	AA	AA	AA	AA	AA	AA	AA	GG	GG	AA	AA	AA	AA	GG	AA	GG
SYN24239	1	34677237	GG	GG	GG	GG	GG	GG	AA	GG	AA	GG	GG	AA	GG	GG	GG	GG	GG	GG	GG	GG	GG
SYN2435	1	10087973	failed	failed	failed	failed	CC	NA	NA	NA	NA	NA	NA	NA	NA	NA	NA	NA	NA	NA	NA	NA	NA
SYN24635	1	27917537	GG	GG	GG	GG	GG	GG	AA	AA	GG	GG	AA	GG	AA	GG	AA	AA	AA	AA	GG	GG	AA
SYN25029	1	14859007	CC	AA	CC	CC	CC	CC	CC	AA	CC	CC	CC	AA	CC	CC	CC	AA	CC	AA	AA	AA	AA
SYN25172	1	69099367	AA	GG	GG	GG	AA	GG	GG	GG	AA	GG	AA	GG	AA	GG	GG	NA	GG	GG	GG	GG	GG
SYN2524	1	267015804	GG	GG	GG	GG	AA	GG	AA	GG	GG	GG	GG	AA	GG	GG	GG	AA	GG	GG	AA	GG	GG
SYN25375	1	208215971	AA	GG	AA	AA	AA	AA	AA	GG	AA	GG	AA	GG	GG	GG	AA	GG	GG	AA	AA	AA	AA
SYN25508	1	89246701	CC	AA	CC	CC	AA	CC	AA	CC	AA	CC	AA	CC	CC	CC	AA	CC	AA	CC	CC	AA	CC
SYN25767	1	67857781	AA	GG	GG	GG	GG	AA	AA	GG	GG	AA	AA	GG	AA	GG	AA	AA	AA	AA	GG	AA	GG
SYN25879	1	182122099	AA	GG	AA	AA	AA	AA	GG	GG	GG	AA	AA	GG	AA	GG	AA	GG	AA	AA	AA	AA	AA
SYN26045	1	83533452	failed	failed	AA	AA	failed	NA	NA	NA	NA	NA	NA	NA	NA	NA	NA	NA	NA	NA	NA	NA	NA
SYN2610	1	43116323	AA	GG	GG	GG	GG	GG	GG	GG	GG	GG	AA	GG	GG	GG	GG	GG	GG	AA	AA	GG	AA
SYN2619	1	43064286	AA	CC	AA	AA	AA	AA	AA	AA	AA	AA	AA	CC	CC	AA	AA	CC	CC	CC	AA	CC	AA
SYN26312	1	268322881	GG	GG	GG	GG	GG	GG	GG	GG	GG	GG	AA	GG	GG	GG	GG	GG	AA	NA	GG	AA	AA
SYN26686	1	256364682	AA	AA	GG	GG	GG	GG	AA	GG	AA	AA	GG	AA	AA	GG	GG	GG	AA	GG	AA	AA	AA
SYN26731	1	73643486	AA	GG	AA	AA	AA	AA	AA	GG	AA	AA	AA	GG	GG	AA	AA	AA	AA	GG	GG	AA	GG
SYN26735	1	73643216	AA	CC	AA	AA	failed	NA	NA	NA	NA	NA	NA	NA	NA	NA	NA	NA	NA	NA	NA	NA	NA
SYN26740	1	164385984	CC	CC	CC	CC	CC	CC	AA	AA	CC	CC	AA	CC	AA	CC	AA	CC	CC	CC	CC	AA	CC
SYN27099	1	217995142	AA	AA	AA	AA	CC	AA	CC	CC	AA	CC	CC	AA	CC	AA	AA	CC	CC	CC	CC	CC	CC
SYN27227	1	278592956	AA	AA	GG	GG	AA	GG	AA	AA	GG	GG	AA	GG	AA	GG	AA	GG	AA	AA	AA	AA	AA
SYN2733	1	279642972	AA	AA	AA	AA	AA	AA	AA	AA	GG	AA	AA	GG	AA	AA	AA	AA	AA	AA	AA	AA	AA
SYN27587	1	224444621	GG	GG	GG	GG	GG	GG	AA	AA	AA	AA	GG	AA	GG	GG	AA	AA	AA	AA	AA	AA	AA
SYN27668	1	232583176	GG	AA	GG	GG	GG	AA	AA	GG	GG	GG	AA	GG	GG	GG	GG	GG	GG	GG	GG	GG	GG
SYN27670	1	232590452	AA	GG	AA	AA	AA	GG	GG	AA	AA	AA	GG	AA	AA	AA	AA	AA	AA	AA	GG	AA	AA
SYN27885	1	20634279	failed	failed	GG	failed	GG	NA	NA	NA	NA	NA	NA	NA	NA	NA	NA	NA	NA	NA	NA	NA	NA
SYN27906	1	196568203	GG	GG	AA	AA	GG	AA	AA	GG	GG	AA	AA	GG	AA	AA	GG	AA	GG	AA	GG	AA	GG
SYN27953	1	253716451	AA	GG	AA	AA	GG	AA	GG	GG	GG	AA	GG	AA	AA	AA	AA	GG	AA	AA	AA	AA	AA
SYN28181	1	210787971	GG	GG	GG	GG	GG	GG	GG	AA	GG	GG	AA	GG	GG	NA	GG	GG	GG	GG	GG	GG	GG
SYN28182	1	210836741	AA	GG	AA	AA	GG	AA	GG	GG	AA	GG	GG	AA	GG	GG	GG	GG	GG	GG	GG	GG	GG
SYN28223	NULL	NULL	GG	GG	GG	GG	AA	GG	GG	GG	GG	AA	GG	AA	AA	AA	GG	AA	GG	AA	AA	AA	AA
SYN28225	1	141291867	CC	CC	CC	CC	CC	CC	CC	CC	CC	CC	AA	CC	AA	CC	CC	CC	CC	CC	CC	CC	CC
SYN2830	1	64154912	AA	CC	AA	AA	CC	AA	CC	CC	CC	AA	AC	CC	AA	AA	CC	CC	AA	CC	CC	CC	CC
SYN28680	1	284082243	GG	GG	GG	GG	GG	GG	GG	GG	GG	AA	AA	GG	GG	AA	GG	GG	GG	GG	GG	AA	GG
SYN28787	1	198287529	AA	AA	AA	AA	GG	AA	GG	GG	GG	AA	GG	AA	GG	AA	GG	GG	GG	GG	GG	GG	GG
SYN28874	NULL	NULL	AA	failed	GG	GG	failed	NA	NA	NA	NA	NA	NA	NA	NA	NA	NA	NA	NA	NA	NA	NA	NA
SYN29028	1	149558597	GG	GG	GG	GG	GG	GG	GG	AA	AA	GG	AA	GG	AA	AA	GG	AA	AA	AA	GG	AA	AA
SYN29157	NULL	NULL	GG	GG	AA	AA	GG	AA	NA	GG	GG	AA	AA	GG	AA	GG	GG	GG	AA	AA	GG	NA	AA
SYN293	1	300516369	failed	failed	failed	failed	GG	NA	NA	NA	NA	NA	NA	NA	NA	NA	NA	NA	NA	NA	NA	NA	NA
SYN29466	1	45445224	AA	failed	AA	AA	GG	NA	NA	NA	NA	NA	NA	NA	NA	NA	NA	NA	NA	NA	NA	NA	NA
SYN29511	1	165422603	AA	GG	GG	GG	AA	GG	AA	GG	AA	GG	GG	AA	GG	GG	AA	GG	GG	AA	GG	AA	AA
SYN29512	1	165422978	AA	GG	GG	GG	AA	GG	AA	GG	AA	GG	GG	AA	GG	GG	AA	GG	GG	AA	GG	AA	AA
SYN29738	1	83412677	GG	GG	GG	GG	GG	GG	AA	AA	GG	GG	GG	AA	AA	AA	GG	GG	GG	GG	GG	GG	GG
SYN30022	1	255158016	GG	AA	GG	GG	GG	GG	GG	AA	AA	GG	GG	AA	AA	AA	AA	GG	GG	AA	AA	GG	AA
SYN30275	NULL	NULL	AA	AA	AA	AA	CC	AA	AA	AA	AA	AA	AA	CC	CC	AA	AA	AA	AA	AA	AA	AA	AA
SYN30400	1	61145173	GG	GG	GG	GG	GG	GG	GG	GG	GG	GG	GG	AA	NA	GG	GG	GG	GG	GG	NA	GG	NA
SYN30450	1	167216054	CC	CC	CC	CC	CC	CC	AA	CC	AA	CC	CC	AA	CC	CC	CC	CC	CC	AA	CC	AA	AA
SYN306	1	91200922	AA	AA	AA	AA	AA	NA	NA	NA	NA	NA	NA	NA	NA	NA	NA	NA	NA	NA	NA	NA	NA
SYN3062	1	217111490	GG	failed	GG	GG	AA	NA	NA	NA	NA	NA	NA	NA	NA	NA	NA	NA	NA	NA	NA	NA	NA
SYN30667	1	56078308	GG	GG	GG	GG	GG	GG	GG	GG	GG	GG	GG	AA	GG	GG	GG	GG	GG	GG	GG	GG	GG
SYN30737	1	3188766	AA	AA	GG	GG	AA	GG	GG	AA	GG	GG	AA	GG	GG	AA	GG	GG	GG	GG	GG	GG	GG
SYN30738	1	3183964	AA	AA	AA	AA	AA	AA	GG	GG	GG	AA	GG	AA	AA	AA	GG	AA	GG	AA	GG	GG	GG
SYN3078	1	274477774	GG	AA	AA	AA	AA	AA	GG	AA	AA	AA	GG	AA	GG	GG	GG	AA	AA	AA	AA	GG	AA
SYN30780	1	38256920	AA	CC	AA	AA	CC	CC	CC	AA	AA	CC	CC	AA	AA	CC	AA	AA	AA	CC	AA	AA	AA
SYN3113	1	267934056	AA	GG	GG	GG	GG	GG	GG	GG	GG	GG	AA	GG	GG	GG	GG	GG	GG	GG	AA	GG	GG
SYN31261	1	223890867	GG	AA	GG	GG	GG	GG	GG	GG	GG	GG	GG	AA	GG	GG	GG	AA	GG	GG	GG	GG	GG
SYN31539	1	196246921	CC	AA	AA	AA	AA	AA	AA	CC	AA	AA	CC	AA	AA	AA	CC	CC	CC	AA	CC	CC	CC
SYN32087	1	256502368	CC	CC	AA	AA	AA	AA	CC	AA	CC	CC	AA	CC	CC	AA	AA	AA	AA	AA	CC	CC	CC
SYN32122	1	278579646	AA	AA	GG	GG	AA	GG	AA	AA	GG	AA	AA	GG	AA	GG	AA	AA	AA	AA	AA	AA	AA
SYN32334	1	296849862	CC	CC	AA	AA	CC	CC	CC	CC	CC	CC	AA	CC	CC	CC	CC	CC	CC	AA	CC	AA	CC
SYN32447	1	122044667	GG	GG	GG	GG	GG	GG	GG	GG	GG	GG	AA	GG	AA	AA	GG	GG	GG	GG	GG	GG	GG
SYN32769	1	111226427	GG	GG	GG	GG	GG	GG	AA	GG	GG	GG	AA	GG	AA	GG	GG	GG	AA	AA	AA	AA	AA
SYN32979	1	281136743	AA	GG	AA	AA	GG	AA	AA	AA	AA	GG	GG	AA	AA	AA	GG	AA	AA	AA	AA	AA	AA
SYN33194	1	143354165	AA	AA	AA	AA	AA	AA	AA	AA	AA	AA	GG	AA	GG	AA	AA	AA	AA	AA	AA	AA	AA
SYN33499	1	291800909	AA	AA	GG	AA	AA	GG	GG	AA	GG	AA	AA	GG	GG	AA	AA	GG	GG	AA	AA	AA	GG
SYN33589	1	240923645	CC	AA	CC	CC	CC	CC	AA	CC	AA	CC	CC	AA	AA	CC	CC	CC	CC	CC	CC	CC	CC
SYN33764	1	272904619	AA	AA	AA	AA	GG	AA	AA	AA	AA	GG	AA	GG	NA	AA	AA	GG	GG	GG	GG	AA	GG
SYN33818	1	12164702	AA	GG	AA	AA	AA	AA	AA	AA	GG	AA	GG	AA	AA	GG	AA	AA	AA	AA	AA	GG	AA
SYN33835	1	12172784	CC	AA	CC	CC	CC	CC	CC	AA	AA	CC	AA	CC	AA	CC	CC	CC	AA	CC	CC	CC	CC
SYN34369	1	79244555	AA	GG	GG	GG	AA	GG	AA	GG	AA	GG	AA	GG	GG	AA	GG	GG	GG	GG	AA	GG	GG
SYN34479	1	200504764	AA	GG	GG	GG	AA	GG	AA	GG	AA	GG	GG	AA	AA	NA	GG	AA	AA	AA	GG	GG	GG
SYN34505	1	33890028	GG	AA	AA	AA	AA	AA	AA	GG	GG	AA	AA	GG	AA	GG	GG	AA	AA	AA	GG	AA	GG
SYN34799	1	34158948	GG	GG	GG	GG	GG	GG	GG	GG	AA	GG	GG	AA	GG	GG	GG	GG	GG	GG	GG	GG	GG
SYN35725	1	181916358	GG	GG	GG	GG	GG	GG	GG	GG	GG	GG	AA	GG	AA	GG	GG	GG	GG	AA	AA	AA	AA
SYN36103	1	184941660	GG	GG	GG	GG	AA	GG	GG	GG	GG	GG	AA	GG	GG	GG	GG	AA	GG	AA	GG	AA	GG
SYN36149	1	5320581	GG	AA	AA	AA	GG	AA	GG	AA	AA	AA	GG	AA	GG	GG	GG	GG	AA	GG	AA	GG	AA
SYN36220	1	248209783	AA	GG	AA	AA	AA	AA	AA	GG	AA	AA	AA	GG	AA	AA	AA	AA	AA	AA	AA	AA	AA
SYN36554	1	51753989	GG	GG	GG	GG	GG	GG	AA	AA	AA	GG	GG	AA	GG	GG	GG	GG	AA	AA	GG	AA	GG
SYN36556	1	42526811	GG	GG	GG	GG	AA	GG	GG	GG	GG	GG	GG	AA	GG	AA	GG	AA	AA	GG	GG	AA	GG
SYN36981	NULL	NULL	GG	AA	GG	GG	AA	GG	GG	GG	AA	GG	GG	AA	AA	GG	GG	AA	AA	AA	AA	AA	AA
SYN37120	1	189121771	GG	GG	GG	GG	GG	GG	GG	GG	GG	GG	GG	AA	GG	GG	AA	GG	GG	GG	GG	GG	GG
SYN37707	1	213277906	CC	CC	CC	CC	CC	CC	CC	AA	CC	NA	NA	AA	NA	CC	CC	CC	CC	CC	CC	CC	CC
SYN37776	1	47140023	AA	AA	GG	GG	AA	GG	AA	AA	GG	GG	GG	AA	AA	AA	AA	GG	AA	AA	GG	GG	GG
SYN37778	1	47137581	GG	GG	GG	GG	AA	GG	AA	AA	GG	GG	GG	AA	AA	AA	AA	GG	AA	AA	GG	GG	GG
SYN37813	1	46865992	AA	CC	AA	AA	CC	AA	AA	CC	AA	AA	AA	CC	CC	CC	CC	CC	AA	CC	AA	CC	AA
SYN381	1	162284355	GG	AA	AA	AA	GG	AA	AA	AA	GG	AA	GG	AA	GG	GG	GG	AA	AA	AA	AA	AA	AA
SYN38396	1	41540356	AA	AA	AA	AA	AA	AA	AA	AA	AA	AA	AA	GG	AA	GG	AA	AA	GG	AA	AA	GG	AA
SYN38633	1	115190361	AA	AA	AA	AA	AA	AA	AA	GG	AA	AA	AA	GG	AA	GG	AA	AA	GG	GG	GG	AA	GG
SYN38722	1	214938992	AA	GG	GG	GG	AA	GG	GG	GG	GG	GG	AA	GG	AA	GG	GG	GG	GG	GG	AA	AA	GG
SYN38850	1	239668413	GG	AA	GG	GG	GG	GG	GG	GG	GG	GG	AA	GG	GG	GG	GG	GG	GG	GG	AA	GG	GG
SYN38863	1	173679997	GG	GG	GG	GG	failed	GG	GG	GG	AA	GG	GG	AA	GG	GG	NA	GG	GG	GG	NA	GG	GG
SYN38927	1	2691547	AA	AA	AA	AA	AA	AA	CC	AA	AA	AA	CC	AA	CC	AA	AA	AA	AA	AA	AA	CC	AA
SYN38941	1	296984259	CC	CC	AA	AA	AA	AA	AA	AA	CC	AA	CC	AA	CC	CC	CC	AA	CC	CC	CC	CC	CC
SYN38984	1	264921398	AA	AA	AA	AA	AA	AA	AA	AA	AA	GG	GG	AA	GG	AA	AA	AA	GG	AA	GG	AA	AA
SYN39118	1	202340020	AA	CC	CC	CC	AA	CC	CC	CC	AA	AA	CC	AA	CC	CC	CC	CC	CC	CC	CC	AA	CC
SYN39120	1	202336764	GG	GG	AA	AA	GG	AA	GG	GG	GG	GG	GG	AA	GG	GG	GG	GG	GG	GG	GG	GG	GG
SYN39147	1	24207291	CC	CC	AA	CC	CC	AA	CC	CC	AA	AA	AA	CC	AA	CC	AA	CC	CC	CC	CC	CC	CC
SYN39174	1	265515708	AA	CC	CC	CC	CC	CC	AA	AA	CC	CC	CC	AA	CC	AA	AA	CC	AA	CC	AA	AA	AA
SYN39226	1	86001865	AA	CC	AA	AA	AA	NA	NA	NA	NA	NA	NA	NA	NA	NA	NA	NA	NA	NA	NA	NA	NA
SYN39308	1	220559368	AA	AA	AA	AA	GG	GG	AA	AA	AA	AA	GG	AA	GG	AA	AA	AA	GG	AA	AA	GG	AA
SYN415	1	295523599	AA	AA	AA	AA	AA	AA	AA	AA	AA	AA	AA	GG	AA	AA	AA	GG	GG	AA	AA	AA	AA
SYN428	1	21839171	GG	GG	GG	GG	failed	NA	NA	NA	NA	NA	NA	NA	NA	NA	NA	NA	NA	NA	NA	NA	NA
SYN4966	1	71804085	CC	AA	CC	AA	AA	AA	AA	AA	AA	AA	CC	AA	CC	AA	AA	AA	AA	CC	CC	AA	CC
SYN5444	1	96632164	GG	GG	GG	GG	GG	GG	GG	AA	GG	GG	AA	GG	GG	GG	GG	GG	AA	AA	AA	GG	AA
SYN5995	NULL	NULL	AA	GG	AA	AA	AA	AA	GG	AA	AA	AA	GG	AA	AA	AA	AA	AA	GG	AA	AA	AA	AA
SYN6094	1	35744750	AA	AA	AA	failed	AA	NA	NA	NA	NA	NA	NA	NA	NA	NA	NA	NA	NA	NA	NA	NA	NA
SYN6208	1	8969151	AA	AA	GG	GG	GG	NA	NA	NA	NA	NA	NA	NA	NA	NA	NA	NA	NA	NA	NA	NA	NA
SYN6211	1	8938950	AA	AA	AA	AA	AA	AA	AA	AA	AA	AA	AA	GG	AA	AA	AA	AA	AA	AA	AA	AA	AA
SYN6278	1	253336621	AA	GG	AA	AA	AA	AA	GG	GG	AA	AA	AA	GG	AA	AA	AA	AA	GG	GG	AA	AA	AA
SYN6317	1	6227934	CC	CC	AA	AA	CC	AA	CC	CC	CC	CC	AA	CC	CC	CC	AA	CC	CC	AA	AA	CC	AA
SYN6322	1	6186914	CC	CC	CC	CC	CC	NA	NA	NA	NA	NA	NA	NA	NA	NA	NA	NA	NA	NA	NA	NA	NA
SYN6570	1	102592427	CC	CC	CC	CC	AA	CC	CC	CC	AA	CC	AA	CC	CC	AA	CC	CC	CC	CC	CC	NA	CC
SYN6614	1	28611186	GG	AA	GG	GG	GG	GG	GG	AA	GG	GG	AA	GG	AA	GG	GG	GG	GG	GG	AA	GG	GG
SYN6738	1	8131630	GG	AA	GG	GG	AA	GG	GG	GG	AA	GG	AA	GG	GG	AA	GG	GG	GG	GG	AA	NA	AA
SYN6879	1	195802858	AA	GG	AA	AA	GG	AA	AA	AA	GG	AA	GG	AA	AA	AA	AA	AA	AA	AA	AA	AA	AA
SYN6886	1	61941822	failed	AA	GG	GG	GG	GG	GG	GG	GG	GG	GG	GG	NA	AA	GG	GG	NA	GG	GG	GG	GG
SYN6890	NULL	NULL	AA	AA	CC	CC	CC	CC	CC	CC	CC	CC	CC	CC	AA	CC	CC	CC	CC	CC	NA	CC	CC
SYN7003	1	80632355	GG	GG	GG	GG	GG	GG	AA	GG	GG	GG	AA	GG	GG	GG	GG	AA	GG	GG	GG	AA	GG
SYN7006	1	80671473	GG	AA	AA	AA	GG	AA	GG	AA	GG	AA	GG	AA	AA	AA	AA	GG	AA	GG	AA	GG	GG
SYN7010	1	80632268	GG	GG	GG	GG	GG	GG	AA	GG	GG	GG	AA	GG	GG	GG	GG	GG	GG	GG	GG	AA	GG
SYN7054	1	298767252	GG	AA	AA	GG	AA	AA	GG	AA	AA	AA	AA	GG	AA	GG	AA	AA	AA	AA	AA	AA	AA
SYN71	1	27628683	CC	AA	CC	CC	CC	CC	CC	AA	AA	CC	AA	CC	AA	AA	CC	AA	CC	CC	CC	AA	CC
SYN7730	1	278196651	CC	CC	CC	CC	AA	CC	CC	CC	AA	CC	CC	AA	CC	CC	CC	AA	CC	CC	CC	CC	CC
SYN8261	1	52918628	GG	GG	GG	GG	GG	GG	GG	GG	GG	GG	AA	GG	AA	GG	GG	GG	GG	GG	GG	GG	GG
SYN8993	NULL	NULL	CC	CC	CC	CC	CC	CC	CC	AA	CC	AA	AA	CC	AA	CC	CC	CC	CC	CC	AA	AA	CC
SYN9069	1	230183401	CC	CC	CC	CC	AA	CC	CC	AA	CC	CC	AA	CC	CC	CC	AA	AA	CC	CC	CC	AA	CC
SYN9071	1	230184089	AA	failed	AA	AA	CC	AA	AA	CC	AA	AA	CC	AA	AA	AA	CC	CC	AA	AA	AA	CC	AA
SYN9114	1	285215360	AA	AA	AA	AA	AA	AA	AA	AA	AA	AA	CC	AA	AA	AA	AA	AA	AA	AA	AA	AA	AA
SYN9634	1	177079015	GG	GG	GG	GG	GG	GG	GG	GG	AA	GG	GG	AA	AA	GG	GG	GG	AA	AA	GG	GG	AA
SYN9635	NULL	NULL	AA	GG	AA	AA	GG	AA	GG	GG	GG	AA	AA	GG	GG	GG	AA	GG	GG	GG	GG	GG	GG
SYN9847	1	283324561	GG	AA	GG	AA	GG	AA	GG	GG	GG	NA	GG	AA	AA	GG	NA	GG	AA	NA	GG	GG	NA
SYN9848	1	283278041	GG	GG	AA	GG	GG	GG	GG	GG	GG	AA	GG	AA	AA	GG	GG	GG	GG	GG	GG	GG	GG
SYNGENTA10271	1	264921814	GG	GG	AA	AA	GG	AA	GG	GG	GG	GG	GG	GG	GG	AA	GG	GG	GG	GG	GG	AA	GG
SYNGENTA1501	1	298768839	AA	AA	GG	GG	AA	GG	GG	AA	GG	GG	AA	GG	GG	AA	GG	AA	GG	GG	GG	GG	GG
SYNGENTA16085	1	62893510	CC	AA	AA	AA	CC	AA	AA	CC	CC	AA	CC	CC	AA	CC	AA	CC	CC	CC	CC	AA	CC
SYNGENTA16359	1	293242747	GG	GG	GG	GG	GG	GG	GG	GG	GG	GG	GG	GG	GG	AA	GG	GG	GG	GG	GG	GG	GG
SYNGENTA16364	1	288813132	GG	AA	GG	GG	GG	GG	GG	GG	GG	AA	AA	AA	GG	GG	GG	GG	GG	GG	GG	GG	GG
SYNGENTA16877	1	279692942	GG	GG	GG	GG	GG	GG	AA	GG	GG	GG	AA	GG	GG	GG	AA	AA	AA	AA	GG	AA	GG
SYNGENTA17310	1	3123811	GG	GG	AA	AA	GG	AA	GG	GG	GG	AA	GG	AA	GG	GG	GG	GG	GG	GG	GG	GG	GG
SYNGENTA6009	NULL	NULL	GG	GG	GG	GG	GG	GG	GG	GG	GG	GG	GG	GG	GG	GG	GG	GG	GG	GG	GG	AA	GG
tb1.7	1	265810646	AA	AA	AA	AA	AA	NA	NA	NA	NA	NA	NA	NA	NA	NA	NA	NA	NA	NA	NA	NA	NA
umc13.1	NULL	NULL	AA	GG	AA	AA	AA	NA	NA	NA	NA	NA	NA	NA	NA	NA	NA	NA	NA	NA	NA	NA	NA
zagl1.1	1	4871167	AA	AA	AA	AA	AA	NA	NA	NA	NA	NA	NA	NA	NA	NA	NA	NA	NA	NA	NA	NA	NA
ZM006619-0620	1	225549068	GG	AA	AA	AA	AA	AA	GG	AA	GG	AA	AA	AA	AA	AA	AA	AA	AA	AA	AA	AA	AA
ZM009766-0333	NULL	NULL	AA	AA	GG	GG	AA	GG	AA	AA	AA	GG	AA	AA	AA	AA	AA	AA	AA	AA	AA	AA	AA
ZM010667-0876	NULL	NULL	CC	CC	CC	CC	AA	CC	CC	AA	CC	CC	AA	CC	AA	CC	CC	AA	CC	AA	AA	CC	AA
ZM011176-0524	NULL	NULL	GG	AA	GG	GG	AA	GG	AA	GG	GG	GG	GG	GG	GG	GG	GG	GG	GG	GG	GG	GG	GG
ZM012452-0141	1	74495440	GG	GG	GG	GG	GG	GG	GG	GG	GG	GG	GG	GG	GG	GG	GG	GG	AA	AA	GG	GG	AA
ZM012984-0229	1	6832382	GG	GG	GG	AA	GG	GG	GG	GG	GG	GG	AA	GG	GG	GG	GG	GG	GG	GG	GG	GG	GG
ZM013192-0466	1	264231180	AA	GG	GG	GG	AA	GG	AA	AA	GG	AA	GG	GG	GG	GG	GG	GG	GG	GG	AA	GG	GG
ZM013220-0769	1	43978806	AA	GG	GG	GG	GG	GG	GG	GG	GG	GG	GG	GG	GG	GG	GG	GG	GG	GG	GG	GG	GG
ZM013287-0122	NULL	NULL	AA	GG	GG	GG	GG	GG	GG	AA	GG	AA	GG	GG	GG	GG	GG	GG	GG	GG	GG	GG	GG
ZM013292-0268	NULL	NULL	GG	GG	GG	GG	GG	GG	GG	GG	GG	GG	AA	GG	AA	AA	GG	GG	GG	GG	GG	GG	GG
ZM013452-0101	NULL	NULL	GG	GG	GG	GG	GG	GG	GG	GG	CC	GG	GG	GG	CC	GG	GG	GG	GG	GG	CC	GG	GG
ZM013498-0200	1	4996405	AA	GG	GG	GG	AA	GG	GG	GG	GG	GG	GG	GG	AA	GG	GG	GG	GG	GG	GG	GG	GG
ZM013720-0419	1	120255126	GG	GG	GG	GG	GG	GG	GG	GG	GG	GG	GG	GG	GG	GG	GG	GG	GG	GG	GG	GG	GG
ZM013789-0350	NULL	NULL	GG	GG	AA	AA	AA	AA	GG	GG	GG	AA	GG	GG	GG	GG	GG	GG	GG	GG	GG	GG	GG
ZM013814-0513	1	45777368	AA	AA	AA	AA	AA	AA	AA	GG	AA	AA	AA	AA	AA	AA	GG	GG	GG	GG	GG	GG	GG
ZM013915-0289	1	248910922	AA	GG	AA	AA	GG	AA	GG	GG	AA	GG	GG	GG	GG	AA	AA	GG	GG	GG	GG	AA	GG
ZM015125-0227	1	15738249	GG	GG	GG	GG	GG	GG	GG	GG	GG	GG	AA	GG	GG	GG	GG	AA	GG	GG	AA	AA	GG
PHM1699.29	1	7859333	TT	TT	CC	CC	TT	NA	NA	NA	NA	NA	NA	NA	NA	NA	NA	NA	NA	NA	NA	NA	NA
PHM8499.24	NULL	NULL	CC	CC	CC	CC	CC	NA	NA	NA	NA	NA	NA	NA	NA	NA	NA	NA	NA	NA	NA	NA	NA
PUT-163a-101390185-21	NULL	NULL	CC	CC	CC	CC	CC	CC	CC	TT	CC	CC	CC	CC	TT	TT	TT	TT	TT	CC	NA	CC	CC
PUT-163a-110481268-79	NULL	NULL	TT	TT	TT	TT	TT	TT	TT	AA	AA	TT	TT	TT	TT	TT	TT	AA	AA	TT	AA	TT	AA
PUT-163a-110516771-95	1	285215433	TT	TT	TT	TT	TT	NA	NA	NA	NA	NA	NA	NA	NA	NA	NA	NA	NA	NA	NA	NA	NA
PUT-163a-110942968-126	1	44197611	CC	CC	TT	TT	CC	TT	TT	CC	CC	TT	CC	CC	TT	CC	TT	CC	TT	CC	TT	CC	TT
PUT-163a-13558074-265	NULL	NULL	TT	CC	CC	CC	CC	CC	TT	CC	TT	CC	CC	CC	CC	CC	CC	TT	TT	CC	CC	CC	CC
PUT-163a-14244713-330	NULL	NULL	CC	TT	TT	TT	TT	TT	TT	TT	CC	TT	TT	TT	TT	TT	TT	CC	CC	CC	CC	TT	CC
PUT-163a-148944608-478	NULL	NULL	CC	CC	CC	CC	CC	CC	GG	CC	GG	CC	CC	GG	CC	CC	CC	CC	CC	GG	CC	GG	GG
PUT-163a-148950351-508	1	263265916	CC	GG	CC	CC	GG	CC	CC	CC	GG	CC	CC	GG	GG	CC	GG	GG	CC	CC	CC	CC	CC
PUT-163a-148951459-516	1	254154638	TT	CC	TT	TT	TT	TT	TT	TT	TT	CC	TT	CC	TT	TT	CC	CC	TT	TT	TT	TT	TT
PUT-163a-148958492-563	NULL	NULL	CC	CC	CC	CC	CC	CC	TT	TT	TT	CC	TT	CC	TT	CC	CC	TT	TT	TT	TT	TT	TT
PUT-163a-148980630-665	1	223849992	CC	GG	CC	CC	CC	CC	GG	CC	GG	CC	GG	GG	GG	GG	GG	GG	CC	CC	GG	GG	NA
PUT-163a-148981747-666	1	295189047	TT	CC	TT	TT	TT	TT	TT	TT	TT	TT	TT	CC	TC	TT	CC	TT	TT	TT	TT	TC	TT
PUT-163a-149041322-807	1	263208613	CC	CC	CC	CC	CC	CC	CC	GG	CC	GG	CC	CC	CC	CC	CC	GG	GG	CC	CC	CC	GG
PUT-163a-149070810-821	NULL	NULL	GG	GG	TT	TT	TT	TT	GG	TT	GG	TT	GG	GG	GG	TT	TT	GG	TT	GG	GG	GG	GG
PUT-163a-16919241-1005	1	276142711	TT	TT	GG	GG	GG	GG	GG	TT	GG	GG	TT	GG	TT	TT	GG	TT	TT	TT	GG	GG	GG
PUT-163a-16926903-1152	1	226237183	failed	TT	CC	CC	CC	NA	NA	NA	NA	NA	NA	NA	NA	NA	NA	NA	NA	NA	NA	NA	NA
PUT-163a-18162870-1232	1	32999218	CC	GG	GG	GG	CC	GG	GG	GG	CC	GG	CC	CC	CC	GG	GG	GG	GG	GG	CC	GG	CC
PUT-163a-18168329-1304	1	65228222	GG	GG	CC	CC	GG	CC	GG	CC	GG	CC	GG	CC	CC	GG	GG	GG	GG	CC	CC	GG	CC
PUT-163a-18179900-1493	NULL	NULL	TT	GG	TT	GG	TT	GG	GG	GG	GG	TT	GG	GG	TT	TT	TT	TT	TT	GG	TT	GG	GG
PUT-163a-29945635-1818	NULL	NULL	TT	CC	CC	CC	CC	CC	CC	CC	CC	CC	CC	CC	CC	CC	TT	CC	TT	CC	CC	TT	CC
PUT-163a-29945635-1821	NULL	NULL	TT	CC	CC	CC	CC	CC	CC	CC	CC	CC	CC	CC	CC	TT	TT	CC	TT	CC	CC	TT	CC
PUT-163a-31611983-1979	1	151270106	CC	CC	CC	TT	CC	CC	CC	CC	NA	CC	CC	CC	CC	CC	NA	NA	TT	TT	TT	CC	TT
PUT-163a-4226354-2040	NULL	NULL	GG	GG	GG	GG	GG	GG	GG	GG	GG	GG	GG	GG	GG	GG	TT	GG	TT	GG	GG	GG	GG
PUT-163a-4609499-2076	1	12163019	CC	CC	CC	CC	CC	CC	CC	TT	CC	CC	CC	CC	CC	TT	TT	CC	TT	TT	TT	CC	TT
PUT-163a-4621393-2084	1	274050606	CC	TT	TT	TT	TT	TT	TT	TT	CC	TT	TT	TT	TT	TT	TT	TT	CC	TT	CC	CC	CC
PUT-163a-4647510-2125	NULL	NULL	CC	CC	CC	CC	failed	CC	CC	CC	TC	CC	CC	TT	CC	CC	CC	NA	CC	CC	CC	CC	CC
PUT-163a-4753368-2161	1	151749031	GG	GG	GG	GG	GG	GG	GG	GG	GG	GG	GG	GG	GG	GG	GG	TT	TT	TT	GG	GG	TT
PUT-163a-50323355-2167	1	167536641	TT	TT	failed	failed	TT	NA	TT	CC	NA	NA	TT	TT	TT	TT	TT	CC	CC	TT	CC	TT	TT
PUT-163a-50325923-2183	1	4752207	CC	CC	CC	CC	CC	CC	CC	CC	CC	CC	CC	CC	CC	CC	TT	TT	TT	TT	TT	TT	TT
PUT-163a-50335117-2237	1	233951705	CC	CC	CC	CC	CC	NA	NA	NA	NA	NA	NA	NA	NA	NA	NA	NA	NA	NA	NA	NA	NA
PUT-163a-60345927-2539	1	14638376	TT	CC	TT	TT	CC	TT	CC	CC	TT	TT	CC	CC	CC	CC	CC	CC	TT	CC	CC	CC	CC
PUT-163a-60347143-2567	1	36162650	AA	TT	AA	AA	TT	NA	NA	NA	NA	NA	NA	NA	NA	NA	NA	NA	NA	NA	NA	NA	NA
PUT-163a-60347143-2569	1	36162488	failed	TT	CC	CC	TT	NA	NA	NA	NA	NA	NA	NA	NA	NA	NA	NA	NA	NA	NA	NA	NA
PUT-163a-60349887-2622	NULL	NULL	TT	TT	CC	CC	TT	CC	CC	CC	CC	CC	TT	TT	CC	CC	CC	TT	CC	TT	CC	TT	CC
PUT-163a-60349887-2626	1	44191603	CC	TT	TT	TT	TT	TT	TT	TT	TT	TT	TT	CC	TT	TT	TT	TT	TT	TT	TT	TT	TT
PUT-163a-60353997-2729	NULL	NULL	CC	CC	CC	CC	CC	CC	GG	CC	CC	GG	GG	CC	GG	CC	CC	CC	GG	GG	GG	CC	GG
PUT-163a-60359045-2871	1	2874512	GG	TT	TT	TT	TT	TT	TT	TT	GG	TT	TT	TT	TT	TT	TT	TT	GG	TT	TT	TT	TT
PUT-163a-60398013-2965	1	65092144	TT	GG	GG	GG	GG	GG	TT	GG	GG	GG	TG	GG	GG	TT	TT	TT	TT	GG	GG	TT	GG
PUT-163a-60400999-3036	NULL	NULL	TT	CC	TT	TT	TT	NA	NA	NA	NA	NA	NA	NA	NA	NA	NA	NA	NA	NA	NA	NA	NA
PUT-163a-60401045-3037	NULL	NULL	GG	GG	GG	GG	GG	GG	TT	GG	GG	GG	GG	TT	GG	GG	GG	GG	GG	GG	GG	GG	GG
PUT-163a-71301715-3073	1	284081288	TT	TT	TT	TT	TT	TT	TT	TT	TT	TT	TT	TT	TT	TT	CC	CC	CC	TT	TT	TT	TT
PUT-163a-71311320-3110	NULL	NULL	CC	CC	CC	CC	CC	CC	CC	CC	CC	CC	TT	CC	CC	TT	TT	TT	TT	CC	CC	TT	CC
PUT-163a-71312844-3126	NULL	NULL	CC	TT	CC	CC	CC	CC	CC	TT	CC	CC	CC	TT	CC	TT	CC	CC	CC	TT	TT	CC	TT
PUT-163a-71323303-3166	1	119420021	GG	GG	GG	GG	GG	GG	GG	GG	GG	GG	GG	GG	GG	GG	GG	GG	TT	TT	GG	GG	TT
PUT-163a-71430056-3267	1	47511433	TT	TT	TT	TT	TT	TT	TT	GG	TT	TT	TT	TT	TT	TT	GG	GG	GG	TT	GG	GG	GG
PUT-163a-71432160-3287	1	164970553	CC	TT	TT	TT	CC	TT	TT	TT	CC	TT	TT	CC	TT	TT	TT	TT	TT	TT	TT	TT	TT
PUT-163a-71433079-3301	1	299276634	CC	GG	GG	GG	GG	CC	GG	GG	CC	CC	CC	GG	GG	CC	GG	GG	CC	CC	CC	CC	CC
PUT-163a-71445350-3373	1	42170859	CC	TT	TT	TT	TT	TT	TT	CC	CC	TT	CC	CC	CC	CC	CC	CC	TT	CC	CC	CC	CC
PUT-163a-71769760-3543	1	226195383	TT	CC	TT	TT	TT	TT	TT	TT	TT	TT	CC	CC	CC	TT	TT	TT	TT	CC	CC	TT	CC
PUT-163a-74233390-3593	1	299126937	CC	CC	CC	CC	CC	CC	TT	TT	CC	CC	CC	TT	TT	CC	CC	CC	CC	CC	CC	CC	CC
PUT-163a-74233607-3597	1	69895120	TT	GG	TT	TT	TT	TT	GG	TT	TT	TT	TT	TT	TT	TT	GG	TT	GG	TT	GG	GG	GG
PUT-163a-74234625-3607	NULL	NULL	TT	CC	CC	CC	TT	CC	CC	TT	CC	CC	CC	TT	TT	TT	TT	CC	CC	TT	CC	CC	CC
PUT-163a-74234625-3608	1	47326139	GG	GG	GG	GG	GG	GG	TT	GG	GG	GG	GG	GG	GG	GG	GG	GG	TT	GG	GG	GG	GG
PUT-163a-76016614-3776	1	250363458	CC	CC	CC	CC	CC	CC	CC	CC	NA	CC	CC	CC	CC	CC	CC	NA	TT	CC	TT	CC	TT
PUT-163a-76017930-3792	1	252990311	GG	GG	GG	GG	GG	GG	GG	GG	GG	NA	GG	GG	GG	NA	TT	TT	TT	GG	GG	GG	GG
PUT-163a-76282462-3845	1	15991440	TT	GG	GG	GG	GG	GG	GG	GG	TT	GG	GG	TT	GG	GG	GG	GG	GG	GG	TT	GG	GG
PUT-163a-78077266-4119	1	34826796	TT	TT	TT	TT	TT	TT	TT	TT	TT	TT	TT	TT	TT	TT	TT	TT	AA	TT	AA	TT	AA
PUT-163a-78082794-4158	1	213030903	CC	CC	TT	TT	CC	TT	TT	TT	CC	CC	CC	TT	CC	TC	CC	CC	CC	CC	CC	CC	CC
PUT-163a-78085894-4183	1	58366322	CC	CC	CC	CC	CC	CC	CC	TT	CC	CC	CC	CC	CC	CC	TT	TT	TT	CC	CC	CC	CC
PUT-163a-78089980-4237	1	288925920	CC	CC	CC	CC	CC	CC	CC	CC	CC	CC	CC	CC	CC	CC	CC	CC	TT	CC	CC	CC	CC
PUT-163a-78122363-4402	1	285299539	GG	GG	GG	CC	GG	NA	NA	NA	NA	NA	NA	NA	NA	NA	NA	NA	NA	NA	NA	NA	NA
PUT-163a-86466287-4483	1	229960118	CC	CC	TT	TT	TT	CC	TT	TT	CC	TT	CC	TT	CC	TT	TT	CC	CC	CC	CC	TT	CC
PUT-163a-86470789-4504	1	5734010	TT	TT	TT	TT	CC	TT	TT	TT	TT	TT	TT	TT	CC	TT	CC	TT	CC	TT	TT	CC	TT
PUT-163a-86471385-4507	1	255046271	CC	TT	TT	TT	CC	TT	TT	TT	TT	TT	TT	TT	TT	TT	TT	TT	CC	TT	TT	TT	TT
PUT-163a-88747038-4526	1	283933565	GG	GG	GG	GG	GG	GG	GG	GG	GG	TT	TT	GG	GG	TT	GG	TT	TT	GG	TT	TT	GG
PZA00098.14	1	161631918	CC	CC	CC	CC	CC	NA	NA	NA	NA	NA	NA	NA	NA	NA	NA	NA	NA	NA	NA	NA	NA
PZA00276.18	1	293227837	TT	TT	CC	TT	TT	NA	NA	NA	NA	NA	NA	NA	NA	NA	NA	NA	NA	NA	NA	NA	NA
PZA00358.12	1	18979744	CC	TT	TT	TT	CC	NA	NA	NA	NA	NA	NA	NA	NA	NA	NA	NA	NA	NA	NA	NA	NA
PZA00856.2	1	296985656	CC	CC	TT	TT	TT	NA	NA	NA	NA	NA	NA	NA	NA	NA	NA	NA	NA	NA	NA	NA	NA
PZA01254.1	1	107373210	TT	CC	TT	TT	CC	NA	NA	NA	NA	NA	NA	NA	NA	NA	NA	NA	NA	NA	NA	NA	NA
PZA01315.1	1	60167444	failed	CC	CC	CC	TT	NA	NA	NA	NA	NA	NA	NA	NA	NA	NA	NA	NA	NA	NA	NA	NA
PZA02044.1	1	291937601	TT	TT	CC	TT	TT	NA	NA	NA	NA	NA	NA	NA	NA	NA	NA	NA	NA	NA	NA	NA	NA
PZA02278.1	1	271031834	CC	CC	CC	CC	TT	NA	NA	NA	NA	NA	NA	NA	NA	NA	NA	NA	NA	NA	NA	NA	NA
PZA02550.1	1	55071847	CC	CC	CC	CC	CC	NA	NA	NA	NA	NA	NA	NA	NA	NA	NA	NA	NA	NA	NA	NA	NA
PZA02763.1	NULL	NULL	CC	TT	CC	CC	TT	NA	NA	NA	NA	NA	NA	NA	NA	NA	NA	NA	NA	NA	NA	NA	NA
PZA02869.8	1	4601671	CC	CC	CC	CC	CC	NA	NA	NA	NA	NA	NA	NA	NA	NA	NA	NA	NA	NA	NA	NA	NA
PZA03392.1	NULL	NULL	TT	TT	TT	TT	TT	NA	NA	NA	NA	NA	NA	NA	NA	NA	NA	NA	NA	NA	NA	NA	NA
PZA03407.4	1	88971560	CC	CC	CC	CC	CC	NA	NA	NA	NA	NA	NA	NA	NA	NA	NA	NA	NA	NA	NA	NA	NA
PZA03500.1	NULL	NULL	CC	CC	TT	TT	CC	NA	NA	NA	NA	NA	NA	NA	NA	NA	NA	NA	NA	NA	NA	NA	NA
PZA03520.2	1	10093391	TT	TT	TT	TT	TT	NA	NA	NA	NA	NA	NA	NA	NA	NA	NA	NA	NA	NA	NA	NA	NA
PZA03613.2	1	2934065	TT	TT	TT	TT	TT	NA	NA	NA	NA	NA	NA	NA	NA	NA	NA	NA	NA	NA	NA	NA	NA
PZA03630.1	1	220059045	TT	TT	TT	TT	TT	NA	NA	NA	NA	NA	NA	NA	NA	NA	NA	NA	NA	NA	NA	NA	NA
PZA03665.2	1	242201649	TT	CC	TT	TT	TT	NA	NA	NA	NA	NA	NA	NA	NA	NA	NA	NA	NA	NA	NA	NA	NA
PZA03746.5	1	53341508	TT	TT	TT	TT	TT	NA	NA	NA	NA	NA	NA	NA	NA	NA	NA	NA	NA	NA	NA	NA	NA
PZB00063.6	NULL	NULL	GG	GG	GG	GG	GG	NA	NA	NA	NA	NA	NA	NA	NA	NA	NA	NA	NA	NA	NA	NA	NA
PZB00083.3	1	269392632	TT	TT	CC	CC	TT	NA	NA	NA	NA	NA	NA	NA	NA	NA	NA	NA	NA	NA	NA	NA	NA
PZB00400.1	NULL	NULL	TT	TT	GG	GG	TT	NA	NA	NA	NA	NA	NA	NA	NA	NA	NA	NA	NA	NA	NA	NA	NA
PZB01226.1	NULL	NULL	CC	CC	CC	CC	CC	NA	NA	NA	NA	NA	NA	NA	NA	NA	NA	NA	NA	NA	NA	NA	NA
PZB01400.1	1	286520434	TT	TT	TT	TT	TT	NA	NA	NA	NA	NA	NA	NA	NA	NA	NA	NA	NA	NA	NA	NA	NA
PZB01400.3	1	286520582	TT	TT	TT	TT	TT	NA	NA	NA	NA	NA	NA	NA	NA	NA	NA	NA	NA	NA	NA	NA	NA
PZB01427.5	1	271412406	TT	TT	TT	TT	TT	NA	NA	NA	NA	NA	NA	NA	NA	NA	NA	NA	NA	NA	NA	NA	NA
PZB01662.2	1	34413013	GG	GG	GG	GG	GG	NA	NA	NA	NA	NA	NA	NA	NA	NA	NA	NA	NA	NA	NA	NA	NA
PZB02058.3	1	28422521	TT	CC	TT	TT	CC	NA	NA	NA	NA	NA	NA	NA	NA	NA	NA	NA	NA	NA	NA	NA	NA
PZD00019.1	1	4870962	TT	TT	TT	TT	TT	NA	NA	NA	NA	NA	NA	NA	NA	NA	NA	NA	NA	NA	NA	NA	NA
PZD00020.2	1	4856495	CC	CC	CC	CC	CC	NA	NA	NA	NA	NA	NA	NA	NA	NA	NA	NA	NA	NA	NA	NA	NA
PZD00021.2	1	4856345	TT	TT	TT	TT	TT	NA	NA	NA	NA	NA	NA	NA	NA	NA	NA	NA	NA	NA	NA	NA	NA
PZD00076.4	1	70589310	TT	TT	TT	TT	TT	NA	NA	NA	NA	NA	NA	NA	NA	NA	NA	NA	NA	NA	NA	NA	NA
PZD00081.2	1	4857347	CC	CC	CC	CC	CC	NA	NA	NA	NA	NA	NA	NA	NA	NA	NA	NA	NA	NA	NA	NA	NA
PZD00098.3	1	23241228	CC	CC	CC	CC	CC	NA	NA	NA	NA	NA	NA	NA	NA	NA	NA	NA	NA	NA	NA	NA	NA
SYN10	1	258010056	CC	CC	CC	CC	CC	CC	CC	CC	CC	TT	TT	CC	CC	CC	CC	CC	CC	CC	CC	CC	CC
SYN10137	1	200761743	CC	CC	CC	CC	CC	CC	CC	CC	CC	CC	TT	CC	CC	CC	CC	CC	CC	CC	CC	CC	CC
SYN10348	1	282606095	CC	TT	TT	TT	TT	TT	CC	TT	TT	TT	CC	TT	TT	TT	TT	TT	TT	TT	TT	TT	TT
SYN10352	1	282536608	CC	CC	CC	CC	CC	CC	CC	CC	TT	TT	CC	TT	CC	CC	CC	TT	CC	CC	CC	CC	CC
SYN10359	1	282596243	GG	GG	TT	GG	GG	GG	TT	TT	TT	TT	TT	TT	TT	TT	TT	TT	TT	TT	TT	TT	TT
SYN10392	1	259883252	TT	CC	TT	TT	CC	TT	TT	TT	CC	CC	TT	CC	TT	TT	CC	TT	TT	TT	TT	TT	TT
SYN10527	1	17965869	CC	CT	TT	TT	CC	NA	NA	NA	NA	NA	NA	NA	NA	NA	NA	NA	NA	NA	NA	NA	NA
SYN10547	1	9576640	CC	TT	CC	CC	failed	NA	NA	NA	NA	NA	NA	NA	NA	NA	NA	NA	NA	NA	NA	NA	NA
SYN10549	1	9521184	CC	CC	CC	CC	CC	CC	CC	CC	CC	CC	CC	TT	CC	CC	CC	TT	TT	CC	TT	CC	CC
SYN10709	1	4761907	failed	GG	TT	TT	failed	NA	NA	NA	NA	NA	NA	NA	NA	NA	NA	NA	NA	NA	NA	NA	NA
SYN10891	1	195525142	CC	CC	CC	CC	failed	CC	TT	CC	NA	CC	TT	CC	TT	TT	CC	TT	TT	CC	TT	TT	TT
SYN11115	1	3029996	CC	CC	TT	TT	CC	CC	CC	CC	CC	CC	TT	CC	CC	CC	CC	CC	CC	NA	CC	CC	CC
SYN11248	1	42927688	TT	TT	TT	TT	TT	TT	CC	CC	CC	TT	TT	CC	CC	TT	TT	TT	TT	TT	TT	TT	TT
SYN11270	NULL	NULL	GG	GG	GG	GG	TT	GG	GG	GG	GG	TT	GG	TT	GG	GG	GG	GG	GG	GG	TT	GG	GG
SYN114	1	14038168	CC	CC	CC	CC	CC	CC	CC	CC	CC	CC	TT	CC	CC	CC	CC	CC	CC	CC	CC	CC	CC
SYN11700	1	140049527	CC	CC	CC	CC	CC	CC	CC	CC	CC	CC	TT	CC	TT	CC	TT	TT	TT	TT	TT	CC	TT
SYN11903	1	8618297	TT	TT	TT	TT	TT	TT	CC	TT	TT	TT	TT	TT	CC	TT	TT	TT	CC	TT	TT	TT	TT
SYN11904	1	8614090	TT	TT	CC	CC	TT	CC	TT	TT	TT	CC	CC	TT	TT	TT	TT	TT	TT	TT	TT	CC	TT
SYN12149	1	35664443	CC	CC	CC	CC	CC	CC	CC	CC	TT	CC	CC	TT	TT	CC	CC	TT	CC	TT	TT	TT	TT
SYN12264	1	220150233	TT	TT	CC	CC	TT	TT	CC	TT	TT	TT	CC	TT	CC	TT	TT	TT	CC	TT	TT	TT	TT
SYN12336	1	7337978	CC	CC	TT	CC	CC	TT	CC	CC	CC	CC	TT	CC	CC	CC	TT	TT	TT	TT	CC	CC	CC
SYN12371	1	70165940	TT	TT	TT	TT	TT	TT	TT	TT	TT	TT	TT	CC	TT	TT	TT	TT	TT	TT	TT	TT	TT
SYN12536	1	12988557	GG	GG	GG	GG	GG	GG	GG	GG	GG	GG	TT	GG	GG	GG	GG	GG	GG	GG	GG	GG	TT
SYN12538	1	12974794	TT	TT	TT	TT	TT	TT	TT	TT	TT	TT	CC	TT	TT	TT	TT	TT	TT	TT	TT	TT	TT
SYN12585	1	43761172	CC	CC	CC	CC	CC	CC	CC	CC	TT	CC	TT	CC	TT	CC	TT	TT	CC	CC	TT	CC	TT
SYN12714	1	286740838	CC	CC	CC	TT	TT	TT	CC	CC	TT	TT	CC	TT	TT	TT	TT	TT	CC	TT	TT	CC	TT
SYN128	1	52764476	TT	CC	CC	CC	TT	CC	CC	TT	TT	CC	CC	TT	CC	TT	CC	CC	CC	CC	CC	CC	CC
SYN12800	1	292428919	CC	CC	CC	CC	CC	CC	CC	CC	CC	TT	TT	CC	CC	CC	CC	CC	CC	CC	TT	CC	CC
SYN12926	1	90337430	CC	CC	CC	CC	CC	CC	CC	CC	TT	CC	CC	TT	CC	CC	TT	CC	CC	TT	TT	CC	TT
SYN13081	1	243500693	TT	TT	TT	TT	TT	TT	TT	TT	TT	TT	TT	GG	TT	TT	TT	TT	TT	TT	TT	TT	TT
SYN13165	1	6916069	GG	GG	GG	TT	GG	GG	GG	GG	GG	GG	TT	GG	GG	GG	GG	TT	TT	TT	TT	GG	TT
SYN13170	1	6917493	CC	TT	TT	CC	CC	NA	NA	NA	NA	NA	NA	NA	NA	NA	NA	NA	NA	NA	NA	NA	NA
SYN13171	1	6917375	CC	CC	CC	CC	CC	CC	CC	TT	TT	CC	CC	TT	CC	CC	CC	TT	TT	CC	CC	CC	CC
SYN13179	1	6830797	GG	GG	GG	GG	GG	GG	GG	GG	TT	GG	GG	TT	GG	GG	GG	GG	GG	GG	TT	GG	TT
SYN13279	1	2085905	GG	TT	TT	TT	TT	TT	TT	GG	GG	TT	TT	GG	GG	GG	TT	GG	TT	TT	TT	TT	TT
SYN13291	1	65227673	CC	CC	TT	TT	CC	TT	CC	TT	CC	TT	CC	TT	TT	CC	CC	CC	CC	TT	TT	CC	TT
SYN13396	1	7559978	TT	TT	TT	TT	TT	TT	TT	TT	TT	TT	TT	CC	TT	TT	TT	TT	TT	TT	TT	TT	TT
SYN13400	1	7483651	failed	CC	TT	CC	CC	TT	CC	CC	CC	CC	TT	CC	CC	CC	TT	TT	NA	CC	CC	NA	CC
SYN13479	1	249380686	GG	GG	GG	GG	GG	GG	GG	TT	GG	GG	GG	TT	GG	GG	TT	GG	GG	GG	GG	GG	GG
SYN13863	1	248520448	TT	CC	TT	TT	TT	TT	TT	CC	CC	TT	TT	CC	CC	CC	TT	CC	CC	TT	CC	TT	TT
SYN14012	1	296339266	failed	TT	CC	CC	TT	NA	NA	NA	NA	NA	NA	NA	NA	NA	NA	NA	NA	NA	NA	NA	NA
SYN14020	1	296337162	TT	CC	CC	CC	TT	TT	TT	TT	TT	TT	CC	TT	TT	TT	TT	TT	CC	TT	TT	TT	TT
SYN14421	1	272286645	TT	TT	TT	TT	TT	TT	CC	TT	CC	CC	CC	TT	CC	CC	CC	CC	CC	CC	CC	TT	CC
SYN14744	1	234281314	CC	TT	CC	CC	CC	CC	CC	TT	CC	CC	TT	CC	CC	CC	TT	TT	CC	CC	CC	CC	CC
SYN14776	1	281934627	TT	TT	CC	TT	TT	TT	TT	TT	TT	TT	CC	TT	TT	TT	TT	TT	CC	CC	TT	TT	CC
SYN15056	1	262293922	failed	failed	TT	failed	CC	TT	TC	CC	CC	CC	NA	CC	TT	CC	TT	CC	TT	TT	TT	TC	TT
SYN15301	1	207755716	GG	GG	GG	GG	GG	GG	GG	GG	GG	TT	TT	GG	TT	TT	GG	TT	TT	GG	TT	TT	TT
SYN15413	1	271980062	TT	TT	TT	TT	TT	TT	TT	CC	TT	CC	CC	TT	TT	TT	TT	CC	TT	CC	CC	TT	TT
SYN15492	1	60166678	CC	TT	TT	TT	CC	TT	CC	TT	CC	TT	CC	TT	CC	CC	CC	CC	CC	TT	TT	CC	TT
SYN15501	1	60150959	TT	TT	TT	TT	TT	TT	TT	TT	TT	TT	TT	CC	TT	TT	TT	CC	TT	TT	TT	CC	TT
SYN15626	1	293885259	CC	CC	CC	CC	TT	CC	TT	TT	CC	TT	TT	CC	CC	CC	CC	TT	TT	CC	TT	CC	CC
SYN15663	1	199334800	CC	failed	CC	CC	failed	NA	NA	NA	NA	NA	NA	NA	NA	NA	NA	NA	NA	NA	NA	NA	NA
SYN15800	1	27407087	CC	CC	TT	TT	CC	TT	CC	TT	CC	TT	CC	TT	TT	CC	CC	CC	CC	CC	CC	CC	CC
SYN16120	1	299486873	TT	TT	TT	TT	TT	TT	TT	TT	TT	TT	TT	CC	TT	TT	TT	TT	TT	NA	TT	NA	TT
SYN16124	1	299498159	CC	CC	CC	failed	CC	NA	NA	NA	NA	NA	NA	NA	NA	NA	NA	NA	NA	NA	NA	NA	NA
SYN16129	1	299486093	TT	TT	TT	TT	TT	TT	TT	TT	TT	TT	TT	CC	TT	TT	TT	TT	TT	TT	TT	TT	TT
SYN16137	1	230238724	TT	TT	TT	TT	CC	TT	TT	CC	TT	TT	CC	TT	TT	TT	CC	CC	TT	TT	TT	CC	TT
SYN16573	1	298959010	TT	TT	TT	TT	CC	TT	CC	TT	CC	TT	TT	CC	CC	TT	TT	CC	CC	CC	TT	CC	TT
SYN16691	1	276409966	TT	TT	TT	TT	TT	TT	TT	CC	TT	TT	CC	TT	TT	CC	CC	TT	TT	CC	TT	TT	TT
SYN16707	1	218250628	CC	CC	CC	CC	TT	CC	CC	CC	CC	TT	TT	CC	TT	CC	CC	CC	CC	CC	CC	TT	CC
SYN16767	1	277063421	CC	CC	TT	TT	TT	TT	CC	CC	TT	CC	CC	TT	CC	CC	CC	CC	CC	TT	CC	CC	TT
SYN16769	1	277059854	GG	TT	TT	TT	TT	TT	GG	GG	TT	GG	GG	TT	TT	GG	TT	TT	TT	TT	GG	GG	TT
SYN16861	1	295190053	CC	TT	CC	CC	CC	NA	NA	NA	NA	NA	NA	NA	NA	NA	NA	NA	NA	NA	NA	NA	NA
SYN16863	1	295143182	TT	TT	TT	TT	TT	TT	TT	CC	TT	TT	TT	CC	TT	TT	TT	TT	TT	TT	TT	CC	TT
SYN16867	1	295150274	CC	CC	CC	CC	CC	CC	CC	CC	CC	CC	CC	TT	CC	CC	CC	CC	CC	CC	CC	CC	CC
SYN1734	1	183810181	TT	TT	TT	TT	TT	TT	TT	TT	TT	TT	CC	TT	TT	TT	TT	CC	TT	TT	TT	CC	TT
SYN17341	1	195945262	CC	TT	CC	CC	CC	CC	CC	CC	CC	CC	TT	CC	CC	TT	CC	CC	CC	CC	CC	CC	CC
SYN17343	1	195945353	TT	CC	TT	TT	TT	TT	TT	CC	TT	TT	CC	TT	TT	CC	CC	TT	TT	TT	TT	CC	TT
SYN1739	1	183879816	TT	TT	TT	TT	TT	TT	TT	TT	TT	TT	TT	CC	TT	CC	CC	CC	TT	CC	CC	TT	CC
SYN18449	1	93810106	CC	CC	CC	CC	CC	CC	CC	CC	CC	CC	CC	TT	CC	CC	CC	CC	CC	CC	CC	CC	CC
SYN18642	1	59086719	TT	CC	CC	CC	CC	CC	TT	TT	CC	CC	TT	CC	TT	TT	CC	CC	CC	TT	TT	CC	TT
SYN18706	1	21466181	CC	CC	CC	CC	CC	CC	CC	CC	CC	CC	TT	CC	CC	CC	CC	CC	CC	CC	TT	CC	TT
SYN18921	1	22437155	TT	GG	TT	TT	GG	TT	TT	TT	GG	TT	TT	GG	TT	GG	TT	TT	TT	TT	TT	TT	TT
SYN19135	1	275316274	GG	GG	GG	GG	GG	GG	TT	TT	GG	GG	TT	GG	GG	GG	GG	GG	GG	TT	GG	GG	GG
SYN19326	1	92356860	TT	TT	TT	TT	TT	TT	CC	TT	CC	TT	TT	CC	TT	TT	TT	TT	CC	TT	TT	CC	TT
SYN19603	1	201661175	TT	TT	CC	CC	TT	CC	TT	TT	TT	CC	TT	CC	TT	CC	TT	CC	TT	TT	CC	TT	CC
SYN19652	1	274789870	CC	CC	CC	CC	CC	CC	TT	TT	CC	TT	TT	CC	CC	CC	CC	CC	CC	CC	CC	TT	CC
SYN19846	1	220254781	CC	CC	TT	TT	CC	TT	CC	CC	CC	CC	TT	CC	TT	CC	CC	CC	CC	CC	CC	CC	CC
SYN19926	1	217579590	TT	TT	TT	TT	TT	TT	TT	CC	CC	CC	TT	CC	TT	TT	TT	TT	CC	TT	TT	NA	TT
SYN20047	1	285196272	TT	TT	TT	TT	TT	TT	TT	CC	TT	TT	CC	TT	TT	CC	CC	TT	TT	CC	TT	TT	CC
SYN20058	1	285142678	CC	CC	CC	CC	CC	CC	TT	CC	CC	CC	TT	CC	CC	CC	CC	CC	TT	CC	CC	TT	CC
SYN20151	1	68570253	TT	CC	CC	CC	failed	CC	TT	TT	TT	CC	TT	CC	TT	CC	CC	CC	CC	TT	CC	TT	CC
SYN20168	1	211311711	failed	TT	failed	failed	TT	NA	NA	NA	NA	NA	NA	NA	NA	NA	NA	NA	NA	NA	NA	NA	NA
SYN20285	1	250924557	CC	CC	CC	CC	CC	NA	NA	NA	NA	NA	NA	NA	NA	NA	NA	NA	NA	NA	NA	NA	NA
SYN20335	1	246720024	TT	CC	TT	TT	TT	TT	TT	TT	TT	TT	CC	TT	TT	TT	TT	CC	CC	TT	CC	TT	TT
SYN2035	1	297259609	CC	CC	CC	TT	CC	TT	CC	CC	CC	TT	CC	TT	CC	CC	CC	TT	CC	CC	CC	CC	CC
SYN20359	1	290274714	TT	TT	TT	TT	CC	TT	CC	TT	TT	TT	CC	TT	CC	TT	CC	CC	CC	TT	CC	TT	TT
SYN2041	1	85840276	TT	CC	TT	TT	TT	NA	NA	NA	NA	NA	NA	NA	NA	NA	NA	NA	NA	NA	NA	NA	NA
SYN20420	1	7186593	TT	CC	CC	TT	TT	CC	CC	TT	TT	TT	CC	TT	TT	TT	TT	TT	TT	TT	TT	CC	TT
SYN20425	1	300354184	CC	CC	CC	CC	CC	CC	CC	CC	CC	CC	TT	CC	CC	CC	CC	CC	CC	CC	CC	CC	CC
SYN2055	1	281715007	TT	TT	CC	TT	CC	TT	TT	TT	TT	TT	TT	CC	TT	TT	CC	TT	CC	TT	CC	TT	CC
SYN20612	1	12519732	CC	CC	CC	CC	TT	CC	CC	TT	CC	CC	CC	TT	TT	CC	CC	CC	TT	TT	CC	CC	CC
SYN20618	1	12520618	TT	CC	TT	TT	CC	TT	CC	CC	TT	TT	TT	CC	TT	TT	TT	TT	TT	TT	TT	TT	TT
SYN20795	1	242492696	TT	TT	TT	TT	TT	TT	CC	TT	TT	TT	CC	TT	TT	TT	TT	CC	CC	TT	TT	CC	TT
SYN21002	1	240152208	CC	TT	CC	CC	CC	CC	TT	TT	TT	TT	TT	CC	TT	TT	CC	CC	CC	TT	TT	TT	TT
SYN21341	1	34945617	CC	TT	failed	failed	TT	NA	NA	NA	NA	NA	NA	NA	NA	NA	NA	NA	NA	NA	NA	NA	NA
SYN21365	1	292607576	TT	CC	CC	CC	CC	CC	CC	CC	CC	CC	TT	CC	CC	TT	CC	CC	CC	CC	CC	CC	CC
SYN21374	1	84426859	TT	TT	CC	CC	TT	CC	CC	CC	CC	CC	TT	CC	CC	TT	TT	CC	TT	TT	CC	TT	TT
SYN21380	1	84424409	CC	CC	CC	CC	CC	CC	CC	CC	TT	CC	CC	TT	CC	CC	CC	TT	CC	CC	CC	CC	CC
SYN21647	1	294213406	CC	CC	CC	CC	CC	CC	CC	CC	CC	CC	CC	TT	CC	CC	CC	CC	CC	CC	CC	CC	CC
SYN21659	1	27389541	GG	GG	TT	TT	GG	NA	NA	NA	NA	NA	NA	NA	NA	NA	NA	NA	NA	NA	NA	NA	NA
SYN21832	1	232109087	TT	TT	TT	TT	CC	TT	TT	TT	TT	TT	TT	CC	TT	TT	TT	TT	TT	TT	TT	TT	TT
SYN21892	1	289291849	CC	CC	CC	CC	CC	CC	CC	CC	CC	CC	CC	TT	TT	CC	CC	CC	CC	TT	TT	TT	CC
SYN21896	1	103324557	TT	GG	TT	TT	TT	TT	TT	TT	TT	TT	GG	TT	GG	TT	GG	GG	GG	GG	GG	GG	GG
SYN22796	1	237011394	CC	CC	CC	CC	TT	CC	CC	CC	CC	CC	CC	TT	CC	CC	CC	CC	CC	CC	CC	CC	CC
SYN22814	1	75079900	TT	TT	TT	TT	TT	TT	TT	TT	TT	TT	CC	TT	TT	TT	TT	TT	TT	CC	CC	TT	CC
SYN23982	2	66493110	GG	GG	GG	GG	GG	GG	GG	TT	GG	GG	TT	GG	GG	GG	GG	GG	GG	GG	GG	GG	GG
SYN2399	1	32874400	TT	failed	failed	failed	TT	NA	NA	NA	NA	NA	NA	NA	NA	NA	NA	NA	NA	NA	NA	NA	NA
SYN2406	1	176122935	CC	CC	CC	CC	CC	CC	CC	CC	TT	CC	CC	TT	CC	CC	CC	CC	CC	CC	CC	CC	CC
SYN24126	1	179626166	GG	GG	GG	GG	TT	GG	GG	TT	GG	GG	TT	GG	TT	TT	GG	GG	GG	TT	GG	GG	TT
SYN24131	1	179624218	TT	TT	TT	TT	GG	TT	GG	GG	TT	TT	GG	TT	GG	GG	TT	TT	TT	GG	GG	TT	GG
SYN24144	1	67735513	CC	CC	TT	TT	TT	CC	CC	TT	TT	CC	CC	TT	CC	TT	CC	CC	CC	CC	CC	CC	CC
SYN24145	1	67735308	TT	TT	CC	CC	CC	TT	TT	CC	CC	TT	TT	CC	TT	CC	CC	CC	CC	CC	TT	TT	TT
SYN24644	1	54345825	TT	TT	CC	CC	TT	CC	TT	TT	TT	CC	TT	CC	TT	TT	TT	TT	TT	TT	TT	TT	TT
SYN24646	NULL	NULL	TT	TT	GG	GG	TT	GG	TT	TT	TT	GG	TT	GG	TT	TT	TT	TT	TT	TT	TT	TT	TT
SYN24907	1	67534601	CC	CC	TT	TT	CC	CC	TT	TT	CC	CC	CC	TT	CC	TT	TT	TT	TT	TT	TT	TT	TT
SYN25022	1	14851518	CC	CC	CC	CC	CC	CC	CC	CC	CC	CC	CC	TT	CC	CC	CC	TT	CC	CC	CC	CC	CC
SYN25116	1	38450866	CC	CC	CC	CC	CC	TT	CC	CC	TT	TT	CC	TT	CC	CC	TT	TT	CC	CC	CC	CC	CC
SYN25169	1	69017162	CC	TT	TT	TT	CC	TT	TT	TT	CC	TT	CC	TT	CC	TT	TT	TT	TT	TT	TT	CC	TT
SYN25211	1	281043234	CC	CC	CC	TT	TT	TT	CC	CC	CC	TT	TT	CC	TT	CC	TT	TT	TT	TT	TT	TT	TT
SYN25411	1	282967730	TT	TT	TT	TT	TT	TT	TT	TT	TT	TT	CC	TT	TT	TT	TT	TT	TT	TT	TT	TT	TT
SYN25478	1	88330918	CC	CC	CC	CC	CC	CC	CC	CC	CC	CC	TT	CC	TT	CC	CC	CC	TT	CC	CC	CC	CC
SYN25739	1	86181614	TT	TT	TT	TT	TT	TT	TT	GG	TT	TT	GG	TT	TT	TT	TT	TT	TT	TT	TT	GG	TT
SYN25793	1	68678340	CC	CC	TT	TT	CC	TT	TT	CC	CC	TT	CC	TT	CC	TT	TT	CC	TT	TT	TT	CC	TT
SYN25803	1	59768350	TT	TT	CC	CC	TT	CC	TT	CC	TT	CC	TT	CC	TT	TT	CC	CC	TT	TT	CC	CC	CC
SYN25828	1	232716183	TT	TT	GG	GG	GG	GG	TT	TT	TT	TT	TT	GG	TT	GG	GG	GG	GG	GG	GG	GG	GG
SYN25865	1	213137357	CC	CC	TT	TT	CC	TT	TT	TT	CC	CC	CC	TT	CC	TC	CC	CC	CC	CC	CC	CC	CC
SYN25874	1	224156094	TT	GG	GG	GG	GG	TT	GG	GG	TT	TT	TT	GG	TT	GG	TT	TT	TT	TT	GG	TT	NA
SYN25902	1	269364592	CC	CC	CC	CC	CC	CC	CC	CC	CC	CC	TT	CC	CC	CC	TT	CC	CC	TT	CC	CC	CC
SYN26031	1	261239113	TT	CC	TT	TT	TT	TT	TT	TT	TT	CC	CC	TT	CC	CC	CC	CC	CC	TT	CC	CC	CC
SYN26082	1	174403752	CC	CC	CC	CC	CC	CC	CC	CC	CC	CC	TT	CC	CC	CC	TT	TT	TT	TT	CC	CC	TT
SYN26130	1	199771996	CC	CC	TT	TT	CC	TT	CC	NA	CC	TT	TT	CC	TT	CC	CC	CC	CC	CC	CC	CC	CC
SYN26353	1	102958867	GG	GG	GG	GG	GG	GG	GG	GG	GG	GG	TT	GG	GG	GG	GG	GG	GG	GG	TT	GG	GG
SYN26378	1	174660871	GG	TT	GG	GG	GG	GG	GG	GG	TT	GG	GG	TT	GG	GG	GG	GG	GG	TT	GG	NA	TT
SYN27010	1	151748162	CC	TT	CC	CC	CC	CC	CC	CC	CC	CC	TT	CC	TT	CC	CC	CC	CC	CC	CC	CC	CC
SYN2702	1	230075874	CC	CC	CC	CC	TT	CC	TT	CC	TT	TT	CC	TT	TT	CC	TT	TT	CC	CC	CC	TT	CC
SYN2715	1	173234507	TT	TT	TT	TT	TT	TT	TT	TT	NA	TT	TT	GG	GG	TT	TT	TT	TT	TT	TT	TT	TT
SYN272	1	260206693	CC	CC	TT	TT	CC	TT	CC	TT	CC	CC	TT	CC	CC	TT	TT	TT	TT	CC	TT	CC	CC
SYN27226	1	278582806	TT	TT	CC	CC	TT	CC	CC	TT	CC	CC	TT	CC	TT	CC	TT	TT	CC	CC	TT	CC	CC
SYN2729	1	279642527	TT	TT	TT	TT	TT	TT	TT	TT	CC	TT	TT	CC	TT	TT	TT	TT	TT	TT	TT	TT	TT
SYN27346	1	205728839	CC	CC	CC	CC	CC	CC	CC	CC	CC	CC	TT	CC	CC	TT	TT	CC	CC	CC	TT	CC	TT
SYN27349	1	296651249	TT	TT	CC	CC	TT	TT	TT	TT	TT	TT	CC	TT	TT	TT	TT	TT	TT	TT	TT	TT	TT
SYN27356	1	296738602	GG	GG	GG	GG	TT	TT	GG	TT	GG	TT	GG	TT	GG	GG	GG	TT	TT	GG	TT	GG	TT
SYN27495	1	201519034	TT	TT	TT	TT	TT	TT	TT	CC	TT	TT	CC	TT	TT	TT	TT	TT	TT	CC	TT	TT	TT
SYN27496	1	201516342	CC	CC	CC	CC	CC	CC	CC	TT	CC	CC	TT	CC	CC	CC	CC	CC	CC	CC	CC	CC	CC
SYN27585	1	224442749	CC	CC	CC	CC	CC	CC	CC	CC	TT	NA	CC	TT	CC	CC	NA	NA	TT	TT	CC	NA	TT
SYN27720	NULL	NULL	failed	TT	TT	TT	TT	NA	NA	NA	NA	NA	NA	NA	NA	NA	NA	NA	NA	NA	NA	NA	NA
SYN2804	1	139800043	CC	CC	CC	CC	TT	CC	NA	NA	CC	CC	TT	CC	TT	TT	TT	TT	TT	TT	TT	TT	TT
SYN28155	1	35588075	TT	CC	CC	CC	CC	CC	CC	CC	TT	CC	CC	TT	CC	CC	CC	CC	CC	CC	CC	CC	CC
SYN2844	1	280648535	CC	CC	CC	TT	CC	TT	CC	TT	TT	CC	CC	TT	CC	TT	CC	CC	CC	CC	CC	CC	CC
SYN2847	1	280750951	TT	GG	TT	TT	failed	TT	TT	TT	TT	GG	GG	TT	TT	TT	TT	GG	TT	TT	TT	TT	GG
SYN2848	1	280648015	failed	failed	failed	CC	failed	NA	NA	NA	NA	NA	NA	NA	NA	NA	NA	NA	NA	NA	NA	NA	NA
SYN2852	1	280751341	TT	CC	TT	TT	CC	TT	TT	TT	TT	CC	CC	TT	TT	TT	TT	CC	TT	TT	TT	TT	CC
SYN28681	1	284083134	TT	TT	TT	TT	TT	TT	CC	TT	TT	TT	TT	CC	TT	TT	CC	TT	TT	TT	CC	TT	TT
SYN28792	1	198284692	TT	TT	TT	TT	CC	TT	CC	CC	CC	TT	CC	TT	CC	TT	CC	CC	CC	CC	CC	CC	CC
SYN28861	1	74792632	CC	CC	CC	CC	CC	CC	CC	CC	CC	CC	TT	CC	CC	CC	CC	CC	CC	TT	TT	CC	TT
SYN28947	1	44356922	TT	GG	GG	GG	GG	GG	GG	GG	GG	GG	GG	TT	GG	GG	TT	GG	TT	GG	GG	GG	GG
SYN29032	1	149559706	CC	CC	CC	CC	CC	CC	CC	TT	TT	CC	TT	CC	TT	TT	CC	TT	TT	TT	CC	NA	TT
SYN29129	1	208868909	failed	TT	failed	failed	failed	NA	NA	NA	NA	NA	NA	NA	NA	NA	NA	NA	NA	NA	NA	NA	NA
SYN29298	1	190525684	CC	CC	CC	CC	CC	CC	CC	TT	TT	CC	TT	CC	CC	TT	CC	TT	CC	CC	CC	CC	CC
SYN29476	1	50708791	TT	GG	GG	GG	TT	GG	TT	TT	TT	GG	GG	TT	TT	GG	TT	TT	GG	TT	TT	TT	TT
SYN29508	1	165422777	TT	CC	CC	CC	TT	CC	CC	CC	TT	CC	CC	TT	CC	CC	TT	CC	CC	TT	CC	TT	TT
SYN29524	1	63614089	CC	TT	TT	TT	TT	TT	TT	TT	TT	TT	TT	TT	TT	TT	TT	TT	TT	TT	TT	TT	TT
SYN296	1	300514346	CC	CC	CC	CC	TT	TT	CC	CC	CC	TT	CC	TT	CC	CC	CC	CC	CC	CC	CC	CC	CC
SYN297	1	300504157	TT	TT	TT	TT	CC	CC	TT	TT	TT	CC	TT	CC	TT	TT	TT	TT	TT	TT	TT	TT	TT
SYN29735	1	191036056	TT	CC	CC	CC	CC	CC	CC	CC	CC	CC	CC	TT	CC	CC	CC	CC	CC	CC	CC	TT	CC
SYN29761	1	90228787	TT	TT	TT	TT	TT	TT	TT	GG	TT	TT	GG	TT	TT	GG	TT	TT	TT	TT	TT	TT	TT
SYN29763	1	90235898	TT	CC	TT	TT	CC	TT	CC	CC	TT	TT	CC	TT	TT	TT	TT	TT	TT	TT	TT	CC	TT
SYN29801	1	115415996	CC	CC	CC	CC	CC	CC	CC	CC	CC	CC	CC	TT	CC	CC	TT	CC	TT	TT	CC	CC	TT
SYN30021	1	255146485	CC	failed	TT	TT	CC	NA	NA	NA	NA	NA	NA	NA	NA	NA	NA	NA	NA	NA	NA	NA	NA
SYN3006	1	45784570	TT	CC	TT	TT	CC	TT	CC	CC	CC	TT	TT	CC	CC	CC	CC	CC	CC	CC	CC	CC	CC
SYN30078	1	251203683	TT	CC	TT	TT	TT	TT	CC	CC	CC	CC	TT	CC	CC	CC	CC	CC	CC	CC	CC	CC	CC
SYN30100	1	182878839	CC	CC	CC	CC	TT	CC	CC	TT	CC	CC	TT	CC	CC	CC	CC	CC	TT	TT	TT	CC	TT
SYN3054	1	85029261	CT	CC	TT	TT	CT	NA	NA	NA	NA	NA	NA	NA	NA	NA	NA	NA	NA	NA	NA	NA	NA
SYN3072	1	275735828	CC	TT	CC	CC	TT	CC	CC	CC	TT	TT	CC	TT	CC	TT	CC	CC	CC	TT	CC	CC	TT
SYN30779	1	38253008	TT	TT	TT	TT	CC	CC	CC	TT	TT	CC	CC	TT	TT	CC	TT	TT	TT	TT	TT	TT	TT
SYN309	1	91198214	TT	TT	TT	TT	TT	TT	CC	CC	CC	TT	CC	TT	CC	TT	TT	TT	CC	CC	CC	CC	CC
SYN31000	1	151367775	CC	TT	CC	TT	CC	CC	CC	CC	TT	CC	TT	CC	TT	CC	CC	TT	TT	TT	TT	CC	TT
SYN3110	1	267850990	failed	TT	failed	failed	TT	NA	NA	NA	NA	NA	NA	NA	NA	NA	NA	NA	NA	NA	NA	NA	NA
SYN31163	1	15169666	TT	CC	TT	TT	CC	TT	TT	CC	TT	TT	TT	CC	CC	TT	CC	CC	TT	CC	CC	TT	TT
SYN31166	NULL	NULL	TT	TT	TT	TT	CC	TT	TT	NA	TT	TT	TT	CC	CC	TT	TT	TT	TT	TT	TT	TT	TT
SYN31263	1	223891130	CC	TT	TT	TT	CC	CC	TT	CC	TT	TT	CC	TT	CC	TT	TT	TT	TT	TT	TT	TT	TT
SYN31269	1	223890305	TT	CC	TT	TT	TT	TT	CC	TT	CC	TT	TT	CC	TT	CC	CC	CC	CC	CC	CC	CC	CC
SYN3142	1	77806859	TT	TT	TT	TT	TT	TT	CC	TT	TT	TT	CC	TT	TT	TT	TT	TT	TT	TT	TT	TT	TT
SYN31833	1	263256425	GG	GG	TT	TT	GG	TT	GG	GG	TT	TT	GG	TT	GG	TT	GG	TT	TT	TT	TT	GG	GG
SYN31862	NULL	NULL	CC	TT	TT	TT	TT	TT	TT	TT	CC	TT	CC	TT	TT	TT	TT	TT	TT	TT	CC	TT	CC
SYN31870	1	294808275	TT	TT	TT	TT	TT	TT	GG	GG	TT	TT	TT	GG	TT	TT	TT	TT	TT	TT	TT	TT	TT
SYN32084	1	256575130	TT	CC	TT	TT	TT	TT	TT	CC	TT	TT	CC	TT	CC	TT	TT	TT	TT	TT	TT	TT	TT
SYN32332	1	296850786	CC	CC	TT	TT	CC	CC	CC	TT	CC	CC	TT	CC	CC	CC	CC	CC	CC	CC	CC	CC	CC
SYN32454	1	193065934	TT	CC	CC	CC	TT	CC	TT	TT	TT	CC	TT	CC	TT	TT	TT	CC	CC	CC	TT	TT	TT
SYN32646	1	72241985	TT	TT	CC	CC	CC	CC	CC	CC	CC	CC	TT	CC	TT	CC	TT	CC	CC	CC	TT	TT	CC
SYN32802	1	156045188	GG	TT	GG	TT	GG	NA	NA	NA	NA	NA	NA	NA	NA	NA	NA	NA	NA	NA	NA	NA	NA
SYN33769	1	272938381	CC	CC	CC	CC	TT	CC	CC	CC	CC	TT	CC	TT	CC	CC	CC	TT	TT	TT	TT	CC	TT
SYN33969	1	267463996	TT	CC	CC	CC	CC	CC	TT	CC	CC	CC	TT	CC	CC	CC	NA	CC	CC	CC	NA	CC	CC
SYN34104	1	35996702	TT	GG	TT	TT	TT	TT	GG	TT	TT	TT	GG	TT	GG	GG	GG	TT	GG	GG	TT	GG	TT
SYN34253	1	253833000	TT	failed	CC	CC	CC	NA	NA	NA	NA	NA	NA	NA	NA	NA	NA	NA	NA	NA	NA	NA	NA
SYN34332	1	11987813	CC	CC	CC	CC	TT	CC	CC	CC	CC	CC	CC	TT	CC	CC	CC	TT	CC	CC	CC	CC	CC
SYN34363	1	79249029	CC	CC	CC	CC	CC	CC	CC	CC	CC	CC	TT	CC	CC	CC	CC	CC	CC	CC	CC	CC	CC
SYN34815	1	44965009	TT	TT	CC	CC	TT	CC	TT	NA	TT	CC	CC	TT	TT	TT	TT	TT	TT	TT	TT	CC	TT
SYN34921	1	147904676	CC	CC	CC	CC	CC	CC	CC	CC	CC	CC	CC	TT	CC	CC	CC	CC	CC	CC	CC	CC	CC
SYN34993	1	238486292	TT	TT	CC	CC	CC	CC	TT	TT	TT	TT	TT	CC	TT	CC	TT	TT	TT	TT	TT	TT	TT
SYN35046	1	192438908	CC	TT	CC	CC	TT	CC	TT	CC	TT	CC	CC	TT	CC	CC	TT	TT	TT	TT	CC	TT	CC
SYN35336	1	2740474	GG	GG	GG	GG	GG	GG	GG	TT	GG	GG	GG	TT	GG	GG	GG	GG	GG	GG	GG	GG	GG
SYN35657	1	65351677	CC	CC	TT	TT	TT	TT	TT	TT	TT	TT	TC	TT	TT	CC	CC	CC	CC	TT	TT	CC	TT
SYN35689	1	62893825	TT	TT	TT	TT	CC	TT	TT	CC	CC	TT	CC	CC	TT	CC	TT	TT	CC	TT	TT	TT	TT
SYN35692	1	62893286	TT	TT	TT	TT	CC	TT	TT	TT	CC	TT	CC	CC	TT	TT	TT	TT	TT	TT	TT	TT	TT
SYN357	1	278418864	TT	CC	CC	CC	TT	CC	TT	CC	TT	TT	CC	TT	CC	CC	CC	TT	CC	TT	CC	TT	CC
SYN35770	1	69896940	CC	TT	CC	CC	CC	CC	TT	CC	CC	CC	CC	TT	CC	CC	TT	CC	TT	CC	TT	TT	TT
SYN35974	1	231248759	CC	CC	CC	CC	TT	TT	CC	CC	CC	CC	CC	TT	TT	CC	CC	CC	TT	TT	CC	TT	TT
SYN35976	1	231244622	CC	CC	CC	CC	TT	TT	CC	CC	CC	CC	CC	TT	CC	CC	CC	CC	TT	TT	CC	CC	TT
SYN36076	1	44807102	CC	TT	TT	TT	TT	TT	CC	TT	CC	TT	TT	CC	CC	TT	CC	TT	CC	TT	TT	CC	TT
SYN36100	1	41105938	TT	TT	TT	TT	TT	TT	CC	TT	TT	TT	TT	CC	TT	TT	TT	TT	TT	TT	TT	TT	TT
SYN364	1	16799668	GG	TT	TT	TT	TT	TT	TT	TT	GG	TT	GG	TT	TT	TT	TT	TT	TT	TT	GG	TT	TT
SYN36602	1	245755624	CC	CC	CC	CC	CC	CC	CC	CC	CC	CC	CC	TT	CC	CC	TT	CC	CC	TT	CC	TT	CC
SYN36727	1	121495213	CC	CC	CC	CC	CC	CC	CC	CC	CC	CC	TT	CC	TT	TT	CC	CC	CC	CC	CC	CC	CC
SYN36898	1	180544570	CC	CC	CC	CC	CC	CC	CC	CC	CC	CC	CC	TT	CC	CC	CC	CC	TT	CC	CC	CC	CC
SYN37483	1	34600935	TT	TT	CC	CC	failed	NA	NA	NA	NA	NA	NA	NA	NA	NA	NA	NA	NA	NA	NA	NA	NA
SYN38273	1	63894864	CC	TT	TT	TT	CC	NA	NA	NA	NA	NA	NA	NA	NA	NA	NA	NA	NA	NA	NA	NA	NA
SYN38320	1	294074351	TT	TT	TT	TT	TT	TT	GG	TT	TT	TT	GG	TT	TT	TT	GG	GG	GG	TT	TT	GG	TT
SYN384	1	162424379	CC	CC	CC	CC	CC	CC	TT	CC	CC	CC	CC	TT	CC	CC	CC	CC	CC	TT	CC	CC	TT
SYN38499	NULL	NULL	TT	CC	TT	TT	CC	NA	NA	NA	NA	NA	NA	NA	NA	NA	NA	NA	NA	NA	NA	NA	NA
SYN38511	1	72120873	TT	TT	TT	TT	TT	TT	TT	TT	TT	TT	TT	GG	TT	TT	TT	TT	TT	TT	TT	TT	TT
SYN38573	1	213032689	TT	TT	CC	CC	TT	CC	CC	CC	TT	TT	TT	CC	TT	TC	TT	TT	TT	TT	TT	TT	TT
SYN38575	1	213025206	TT	TT	CC	CC	CC	CC	TT	TT	TT	TT	TT	CC	TT	NA	TT	CC	TT	TT	TT	TT	TT
SYN38630	1	19678868	failed	failed	TT	failed	failed	NA	NA	NA	NA	NA	NA	NA	NA	NA	NA	NA	NA	NA	NA	NA	NA
SYN38792	NULL	NULL	GG	GG	GG	GG	TT	TT	GG	GG	TT	TT	TT	GG	GG	GG	TT	GG	TT	GG	GG	TT	GG
SYN38805	1	197303094	GG	TT	GG	GG	GG	GG	GG	GG	GG	GG	GG	TT	GG	TT	GG	TT	GG	GG	GG	GG	GG
SYN38813	NULL	NULL	CC	CC	CC	CC	CC	CC	CC	CC	CC	CC	TT	CC	TT	CC	CC	CC	CC	CC	CC	CC	CC
SYN38894	1	201909362	CC	CC	TT	TT	CC	TT	TT	CC	CC	CC	CC	TT	CC	CC	CC	TT	TT	CC	TT	CC	TT
SYN38900	1	286916858	CC	CC	CC	TT	TT	TT	TT	CC	TT	TT	CC	TT	TT	TT	TT	TT	CC	TT	TT	CC	TT
SYN38901	1	287061656	failed	TT	TT	CC	TT	TT	CC	CC	TT	TT	CC	TT	CC	CC	TT	TT	TT	CC	TT	CC	TT
SYN38909	1	286933832	TT	GG	TT	GG	GG	NA	NA	NA	NA	NA	NA	NA	NA	NA	NA	NA	NA	NA	NA	NA	NA
SYN38926	1	2794367	CC	CC	TT	TT	CC	TT	CC	CC	CC	TT	TT	CC	TT	CC	CC	CC	CC	CC	CC	CC	CC
SYN39117	NULL	NULL	TT	TT	CC	CC	TT	CC	TT	TT	TT	TT	TT	CC	TT	TT	TT	TT	TT	TT	TT	TT	TT
SYN39168	1	246875392	CC	TT	CC	CC	TT	CC	CC	TT	CC	CC	CC	TT	TT	TT	CC	CC	CC	CC	TT	CC	CC
SYN392	1	252203125	CC	TT	TT	TT	TT	TT	TT	CC	TT	CC	CC	TT	TT	CC	TT	TT	TT	TT	CC	TT	CC
SYN5	1	257999606	TT	TT	TT	TT	TT	TT	TT	TT	TT	CC	CC	TT	TT	TT	TT	TT	TT	TT	TT	TT	TT
SYN5065	1	15781212	CC	CC	TT	TT	CC	TT	CC	CC	CC	TT	TT	CC	CC	CC	CC	CC	CC	CC	CC	CC	CC
SYN5066	1	15784457	TT	TT	TT	TT	TT	TT	TT	TT	TT	TT	TT	GG	TT	TT	TT	TT	TT	TT	TT	TT	TT
SYN5392	1	31248157	TT	TT	GG	GG	GG	GG	GG	TT	TT	GG	GG	TT	TT	TT	GG	GG	GG	GG	GG	GG	GG
SYN5476	1	142721000	CC	CC	CC	CC	CC	CC	CC	TT	CC	CC	TT	CC	TT	CC	CC	CC	CC	CC	CC	CC	CC
SYN5660	1	148459899	CC	TT	CC	TT	CC	CC	CC	TT	TT	CC	TT	CC	TT	TT	CC	TT	TT	TT	TT	CC	TT
SYN6263	1	253339025	CC	TT	TT	TT	CC	TT	CC	TT	CC	CC	CC	TT	CC	CC	CC	CC	TT	TT	CC	CC	CC
SYN6331	1	6211258	TT	TT	TT	TT	TT	TT	TT	TT	GG	TT	TT	GG	TT	TT	TT	TT	TT	TT	TT	TT	TT
SYN6337	1	6230033	TT	CC	TT	TT	TT	TT	CC	CC	CC	TT	TT	CC	CC	CC	CC	TT	TT	TT	TT	TT	TT
SYN6339	1	6192287	GG	GG	GG	GG	GG	GG	GG	GG	GG	GG	TT	GG	GG	GG	GG	GG	GG	GG	GG	GG	GG
SYN6425	1	191890338	GG	GG	GG	GG	GG	GG	GG	GG	GG	GG	TT	GG	GG	TT	GG	GG	TT	TT	GG	GG	GG
SYN6671	1	54844882	CC	CC	TT	TT	CC	TT	CC	CC	TT	TT	CC	TT	CC	CC	CC	CC	CC	CC	CC	CC	CC
SYN6733	1	8138879	TT	TT	TT	TT	TT	TT	TT	TT	TT	TT	CC	TT	TT	CC	CC	TT	TT	CC	TT	TT	TT
SYN74	1	27638580	GG	TT	GG	GG	GG	GG	GG	GG	GG	GG	GG	TT	GG	TT	TT	GG	TT	GG	GG	TT	GG
SYN7987	1	299125059	TT	TT	TT	CC	CC	TT	CC	CC	TT	TT	TT	CC	CC	TT	TT	CC	TT	CC	TT	TT	TT
SYN8077	1	272418685	CC	CC	CC	CC	CC	CC	TT	CC	CC	CC	TT	CC	CC	CC	CC	CC	TT	CC	CC	CC	TT
SYN8238	1	295387674	TT	TT	TT	TT	TT	GG	TT	TT	TT	GG	TT	GG	TT	TT	GG	GG	GG	GG	TT	TT	TT
SYN83	1	3498	CC	failed	CC	CC	TT	CC	CC	NA	CC	CC	CC	TT	CC	TT	NA	CC	CC	TT	TT	CC	TT
SYN8491	1	31865704	CC	CC	CC	CC	CC	CC	CC	CC	TT	CC	CC	TT	CC	CC	CC	CC	CC	CC	CC	CC	CC
SYN8604	NULL	NULL	TT	TT	TT	TT	TT	TT	TT	TT	TT	TT	TT	CC	TT	TT	CC	TT	TT	CC	TT	TT	CC
SYN8681	1	283671863	TT	CC	TT	CC	CC	CC	TT	CC	CC	CC	CC	TT	CC	CC	CC	NA	CC	CC	TT	CC	CC
SYN8996	1	183479060	CC	CC	CC	CC	TT	CC	CC	CC	TT	CC	CC	TT	CC	CC	TT	CC	CC	CC	CC	TT	CC
SYN9055	1	211570700	CC	TT	CC	CC	TT	CC	TT	TT	TT	TT	CC	TT	CC	TC	TT	CC	CC	TT	TT	TT	TT
SYN9361	1	3399174	TT	GG	TT	TT	TT	TT	TT	TT	TT	TT	GG	TT	GG	TT	GG	GG	TT	TT	TT	TT	TT
SYN9365	1	3400694	CC	CC	CC	CC	CC	CC	TT	TT	TT	CC	CC	TT	TT	CC	TT	TT	TT	TT	TT	TT	TT
SYNGENTA10384	1	221042883	GG	GG	GG	GG	GG	CC	GG	GG	CC	GG	CC	CC	CC	CC	CC	CC	CC	CC	CC	GG	CC
SYNGENTA10989	1	24940598	TT	CC	CC	CC	CC	CC	TT	CC	CC	CC	CC	CC	CC	CC	CC	CC	CC	CC	CC	CC	CC
SYNGENTA12846	1	204909252	CC	CC	CC	CC	CC	CC	CC	CC	CC	CC	CC	CC	CC	CC	CC	CC	CC	CC	CC	CC	CC
SYNGENTA12924	1	296083990	TT	failed	TT	TT	CC	CC	CC	CC	TT	CC	CC	CC	TT	TT	NA	CC	TT	CC	CC	CC	CC
SYNGENTA14479	1	222602661	TT	CC	CC	CC	CC	CC	TT	CC	CC	TT	CC	TT	CC	TT	TT	TT	CC	CC	TT	CC	TT
SYNGENTA16006	1	60095679	CC	TT	CC	CC	CC	CC	CC	CC	CC	CC	CC	TT	CC	CC	CC	CC	CC	CC	CC	CC	CC
SYNGENTA16618	1	180364558	TT	TT	TT	TT	CC	TT	TT	TT	CC	TT	CC	CC	TT	CC	TT	CC	CC	CC	CC	CC	CC
SYNGENTA16630	NULL	NULL	TT	CC	CC	CC	CC	CC	CC	CC	CC	TT	CC	CC	TT	CC	CC	CC	CC	CC	TT	CC	TT
SYNGENTA16640	1	201522877	TT	CC	CC	CC	CC	CC	CC	CC	CC	CC	CC	CC	CC	CC	CC	CC	CC	CC	CC	CC	CC
SYNGENTA16646	1	67535859	TT	TT	AA	AA	TT	TT	TT	AA	TT	TT	TT	TT	TT	AA	TT	TT	TT	TT	TT	TT	TT
SYNGENTA16880	1	286920599	TT	TT	TT	TT	TT	TT	CC	TT	TT	TT	TT	TT	TT	TT	CC	TT	TT	TT	TT	TT	TT
SYNGENTA17578	1	23242656	GG	GG	GG	GG	GG	GG	GG	GG	GG	GG	GG	GG	GG	TT	GG	GG	TT	GG	GG	GG	GG
SYNGENTA18049	1	19252343	TT	TT	TT	TT	AA	TT	AA	TT	AA	TT	TT	TT	AA	AA	TT	TT	TT	TT	TT	TT	TT
SYNGENTA6894	1	138915582	CC	CC	CC	CC	CC	CC	CC	CC	CC	CC	CC	CC	CC	CC	CC	CC	CC	CC	CC	CC	CC
SYNGENTA6901	1	290368444	TT	TT	TT	TT	CC	NA	NA	NA	NA	NA	NA	NA	NA	NA	NA	NA	NA	NA	NA	NA	NA
tb1.17	1	265812618	TT	TT	TT	TT	TT	NA	NA	NA	NA	NA	NA	NA	NA	NA	NA	NA	NA	NA	NA	NA	NA
ZM004048-0695	1	19944544	CC	CC	TT	CC	CC	TT	CC	TT	CC	TT	CC	CC	TT	CC	TT	TT	TT	TT	TT	TT	TT
ZM007294-0411	1	195182200	TT	CC	CC	CC	CC	CC	CC	CC	CC	CC	CC	CC	CC	CC	CC	CC	TT	CC	TT	CC	TT
ZM007645-0270	1	55445267	TT	GG	GG	GG	TT	GG	TT	TT	TT	GG	TT	TT	GG	GG	TT	TT	GG	TT	TT	TT	TT
ZM008984-0445	1	213705342	TT	TT	TT	TT	TT	TT	CC	TT	CC	CC	CC	CC	CC	TT	CC	CC	TT	CC	CC	CC	CC
ZM011097-0676	1	236296417	CC	CC	CC	CC	CC	CC	CC	CC	CC	CC	CC	CC	CC	CC	CC	CC	TT	CC	TT	CC	CC
ZM011312-0404	1	112337412	GG	CC	GG	GG	CC	GG	GG	CC	GG	GG	CC	CC	CC	CC	CC	CC	GG	GG	CC	GG	GG
ZM012259-0595	1	286782488	TT	failed	TT	CC	CC	NA	NA	NA	NA	NA	NA	NA	NA	NA	NA	NA	NA	NA	NA	NA	NA
ZM012324-0461	NULL	NULL	TT	GG	TT	TT	GG	TT	TT	GG	GG	TT	GG	GG	GG	GG	TT	GG	GG	TT	GG	GG	GG
ZM013054-0608	1	70572774	GG	GG	GG	GG	GG	GG	GG	GG	GG	GG	GG	GG	GG	GG	GG	GG	GG	TT	GG	GG	GG
ZM013123-0446	1	36518172	TT	GG	GG	GG	GG	GG	GG	GG	GG	GG	GG	GG	GG	GG	GG	GG	GG	GG	GG	NA	GG
ZM013367-0314	1	239495528	TT	CC	CC	CC	TT	CC	CC	TT	TT	CC	TT	TT	TT	CC	CC	CC	CC	TT	CC	TT	TT
ZM013495-0114	NULL	NULL	CC	GG	CC	CC	CC	CC	CC	GG	CC	CC	CC	CC	CC	CC	CC	CC	CC	CC	CC	CC	CC
ZM013506-0433	NULL	NULL	CC	CC	TT	TT	TT	TT	TT	CC	CC	CC	CC	CC	CC	TT	CC	CC	CC	CC	CC	CC	CC
ZM013624-0495	1	42025286	GG	TT	TT	TT	TT	TT	GG	TT	GG	TT	GG	GG	TT	GG	GG	GG	TT	GG	GG	TT	GG
ZM013691-0281	1	285881917	failed	TT	failed	failed	TT	NA	NA	NA	NA	NA	NA	NA	NA	NA	NA	NA	NA	NA	NA	NA	NA
ZM013702-0175	NULL	NULL	CC	CC	CC	CC	CC	CC	TT	CC	CC	CC	CC	CC	CC	CC	CC	TT	CC	CC	CC	CC	CC
ZM013983-0207	NULL	NULL	TT	TT	TT	TT	TT	TT	TT	TT	TT	TT	TT	TT	TT	TT	TT	TT	TT	TT	TT	TT	TT
csu1138.4	NULL	NULL	TT	CC	TT	TT	TT	NA	NA	NA	NA	NA	NA	NA	NA	NA	NA	NA	NA	NA	NA	NA	NA
PHM1317.17	1	298488225	failed	CC	CC	CC	CC	NA	NA	NA	NA	NA	NA	NA	NA	NA	NA	NA	NA	NA	NA	NA	NA
PHM13619.5	1	22252464	TT	GG	TT	TT	GG	NA	NA	NA	NA	NA	NA	NA	NA	NA	NA	NA	NA	NA	NA	NA	NA
PHM3147.18	1	182119770	TT	CC	TT	TT	TT	NA	NA	NA	NA	NA	NA	NA	NA	NA	NA	NA	NA	NA	NA	NA	NA
PHM3226.15	1	22595305	CC	TT	CC	CC	TT	NA	NA	NA	NA	NA	NA	NA	NA	NA	NA	NA	NA	NA	NA	NA	NA
PHM5098.25	1	67654669	CC	CC	CC	CC	CC	NA	NA	NA	NA	NA	NA	NA	NA	NA	NA	NA	NA	NA	NA	NA	NA
PUT-163a-110941068-122	1	279485164	GG	GG	GG	GG	GG	GG	GG	GG	GG	GG	GG	GG	GG	GG	CC	GG	CC	CC	CC	CC	GG
PUT-163a-13178596-180	NULL	NULL	CC	CC	CC	CC	CC	CC	CC	CC	TT	TT	TT	TT	TT	CC	CC	CC	CC	CC	CC	CC	CC
PUT-163a-13389114-224	NULL	NULL	CC	CC	failed	failed	CC	CC	CC	CC	CC	CC	CC	CC	CC	CC	NA	CC	TT	CC	CC	TT	CC
PUT-163a-14242945-289	1	35244834	TT	TT	TT	TT	TT	TT	TT	TT	TT	TT	TT	TT	CC	TT	TT	TT	CC	TT	TT	TT	TT
PUT-163a-14244713-332	NULL	NULL	CC	TT	TT	TT	TT	TT	TT	TT	CC	TT	CC	TT	TT	TT	TT	CC	CC	CC	CC	CC	CC
PUT-163a-148951459-517	1	254154626	GG	TT	GG	GG	GG	GG	GG	GG	GG	TT	GG	TT	GG	GG	TT	TT	GG	GG	GG	GG	GG
PUT-163a-148955657-539	1	258425512	CC	CC	TT	TT	TT	TT	CC	CC	TT	CC	CC	TT	CC	CC	CC	CC	CC	TT	CC	CC	TT
PUT-163a-148991740-712	1	6540828	TT	TT	TT	TT	TT	TT	TT	TT	TT	TT	TT	TT	TT	TT	TT	CC	CC	CC	TT	CC	TT
PUT-163a-149085801-876	1	28447227	TT	TT	TT	TT	TT	TT	TT	TT	TT	TT	TT	CC	TT	TT	TT	CC	TT	CC	CC	TT	CC
PUT-163a-149108458-947	1	282598707	TT	CC	TT	CC	CC	CC	CC	TT	TT	TT	TT	TT	TT	TT	CC	TT	CC	TT	TT	CC	TT
PUT-163a-16925784-1112	1	283159118	TT	failed	failed	failed	failed	NA	NA	NA	NA	NA	NA	NA	NA	NA	NA	NA	NA	NA	NA	NA	NA
PUT-163a-17930612-1185	1	227844605	TT	TT	TT	TT	CC	TT	CC	TT	TT	TT	TT	TT	TT	TT	CC	CC	CC	CC	TT	CC	CC
PUT-163a-18163109-1240	1	225560354	CC	TT	TT	TT	TT	TT	CC	TT	CC	TT	TT	TT	TT	TT	TT	CC	CC	TT	TT	TT	TT
PUT-163a-18166553-1286	1	262453758	GG	TT	TT	TT	GG	TT	GG	GG	GG	TT	TT	GG	TT	GG	TT	TT	TT	TT	TT	TT	TT
PUT-163a-18179375-1487	1	217111556	CC	CC	CC	CC	TT	CC	TT	CC	TT	CC	TT	TT	TT	CC	TT	CC	CC	CC	CC	CC	CC
PUT-163a-18179900-1492	NULL	NULL	failed	CC	failed	CC	TT	CC	CC	CC	CC	NA	CC	CC	TT	TT	CC	NA	TT	CC	TT	CC	CC
PUT-163a-21390532-1529	1	183022199	CC	CC	CC	CC	CC	CC	CC	CC	CC	CC	CC	TT	CC	CC	CC	CC	CC	CC	CC	CC	CC
PUT-163a-28982456-1669	1	79760790	GG	GG	TT	TT	GG	TT	GG	TT	GG	TT	TT	TT	GG	TT	GG	GG	GG	GG	TT	TT	GG
PUT-163a-29945152-1806	NULL	NULL	CC	TT	CC	TT	TT	TT	NA	TT	TT	CC	CC	CC	TT	TT	TT	CC	TT	TT	NA	TT	CC
PUT-163a-29947331-1843	NULL	NULL	CC	CC	CC	CC	CC	CC	CC	CC	CC	CC	CC	CC	CC	CC	CC	CC	TT	CC	CC	CC	CC
PUT-163a-31997542-2011	1	282019811	CC	TT	CC	TT	TT	TT	TT	TT	TT	TT	CC	TT	TT	TT	CC	CC	CC	TT	CC	CC	TT
PUT-163a-33467364-2021	1	292873773	TT	TT	TT	TT	TT	TT	TT	TT	TT	TT	TT	TT	TT	CC	TT	CC	CC	TT	CC	TT	CC
PUT-163a-50327548-2188	1	16602879	AA	AA	TT	TT	TT	TT	AA	AA	AA	TT	TT	TT	TT	AA	AA	AA	AA	AA	AA	AA	TT
PUT-163a-50333061-2225	1	251100021	TT	TT	TT	TT	AA	NA	NA	NA	NA	NA	NA	NA	NA	NA	NA	NA	NA	NA	NA	NA	NA
PUT-163a-5499453-2274	NULL	NULL	CC	CC	CC	CC	CC	CC	CC	CC	CC	CC	CC	GG	CC	CC	CC	CC	CC	CC	CC	CC	CC
PUT-163a-5499487-2275	1	2536526	AA	TT	TT	TT	TT	TT	TT	AA	AA	TT	AA	AA	AA	AA	AA	AA	TT	TT	TT	TT	TT
PUT-163a-60339688-2389	1	40425873	TT	TT	CC	CC	TT	TT	TT	TT	TT	TT	TT	TT	CC	TT	TT	TT	CC	CC	CC	TT	CC
PUT-163a-60341664-2421	1	60167494	CC	TT	TT	TT	TT	TT	TT	TT	TT	TT	TT	TT	TT	TT	CC	TT	CC	TT	TT	CC	TT
PUT-163a-60344363-2515	1	271180862	TT	TT	TT	TT	TT	TT	TT	TT	TT	CC	TT	TT	TT	CC	CC	CC	CC	CC	CC	TT	CC
PUT-163a-60346415-2551	1	34322271	CC	CC	TT	TT	TT	TT	TT	TT	CC	TT	CC	CC	CC	TT	TT	TT	TT	TT	TT	TT	TT
PUT-163a-60347143-2568	1	36162632	CC	TT	CC	CC	TT	CC	CC	CC	TT	CC	CC	TT	CC	TT	CC	CC	CC	CC	CC	CC	CC
PUT-163a-60349887-2623	1	44191499	CC	GG	GG	GG	GG	GG	GG	GG	GG	GG	CC	CC	GG	GG	GG	GG	GG	GG	GG	GG	GG
PUT-163a-60351083-2650	1	56563494	GG	GG	GG	GG	GG	GG	GG	GG	GG	GG	TT	TT	GG	TT	TT	GG	GG	TT	GG	GG	GG
PUT-163a-60352681-2689	1	218618747	CC	CC	CC	CC	CC	CC	CC	TT	CC	CC	CC	CC	CC	CC	CC	TT	TT	CC	TT	CC	TT
PUT-163a-60355132-2752	NULL	NULL	CC	CC	CC	CC	CC	CC	CC	CC	CC	CC	GG	CC	GG	CC	CC	GG	GG	GG	GG	CC	GG
PUT-163a-60394954-2918	1	102442259	CC	CC	CC	CC	GG	CC	CC	GG	GG	CC	GG	GG	CC	GG	CC	CC	CC	CC	CC	GG	CC
PUT-163a-60399514-2998	1	296955307	GG	TT	TT	TT	TT	GG	TT	TT	TT	GG	TT	TT	TT	GG	GG	GG	GG	GG	TT	GG	TT
PUT-163a-71305340-3082	1	279748685	GG	GG	GG	GG	GG	GG	TT	TT	GG	TT	TT	GG	GG	GG	NA	TT	TT	TT	TT	TT	GG
PUT-163a-71443302-3341	1	226195527	CC	TT	TT	TT	TT	CC	TT	CC	CC	CC	TT	TT	TT	TT	TT	TT	CC	TT	TT	TT	TT
PUT-163a-71445350-3378	1	42170978	CC	CC	CC	CC	CC	CC	NA	CC	CC	CC	CC	CC	CC	CC	CC	CC	TT	CC	CC	CC	CC
PUT-163a-71757242-3418	NULL	NULL	GG	GG	TT	TT	GG	TT	TT	TT	GG	GG	GG	GG	TT	TT	TT	TT	TT	TT	TT	GG	TT
PUT-163a-71758255-3421	1	256627550	TT	GG	GG	GG	GG	NA	NA	NA	NA	NA	NA	NA	NA	NA	NA	NA	NA	NA	NA	NA	NA
PUT-163a-71766009-3502	NULL	NULL	TT	GG	TT	TT	GG	TT	TT	TT	GG	GG	TT	GG	GG	TT	GG	TT	TT	TT	TT	GG	TT
PUT-163a-71771567-3545	NULL	NULL	TT	TT	GG	GG	GG	GG	TT	GG	GG	GG	TT	GG	TT	GG	GG	GG	TT	GG	TT	TT	TT
PUT-163a-74239485-3644	NULL	NULL	TT	CC	TT	TT	TT	TT	TT	TT	TT	TT	TT	CC	TT	TT	TT	TT	TT	TT	TT	TT	TT
PUT-163a-74241827-3665	1	278580891	CC	CC	CC	CC	CC	CC	NA	CC	CC	CC	CC	CC	CC	CC	CC	CC	TT	TT	CC	CC	CC
PUT-163a-76012177-3730	1	295507524	CC	CC	CC	CC	CC	TT	TT	TT	CC	TT	CC	TT	CC	CC	TT	CC	CC	TT	CC	CC	CC
PUT-163a-76013247-3735	1	271047622	GG	GG	GG	GG	TT	GG	GG	TT	GG	GG	GG	TT	TT	GG	GG	GG	GG	TT	TT	TT	GG
PUT-163a-76285947-3883	1	105238065	TT	TT	TT	TT	GG	TT	GG	TT	TT	TT	GG	TT	GG	GG	GG	GG	GG	GG	GG	GG	GG
PUT-163a-76287817-3909	1	283934355	CC	CC	CC	CC	CC	CC	CC	CC	CC	CC	CC	CC	CC	CC	TT	CC	TT	CC	CC	CC	CC
PUT-163a-76288969-3915	1	25169055	failed	failed	CC	CC	CC	NA	NA	NA	NA	NA	NA	NA	NA	NA	NA	NA	NA	NA	NA	NA	NA
PUT-163a-76289376-3924	NULL	NULL	TT	TT	TT	TT	TT	TT	TT	TT	TT	TT	TT	TT	TT	TT	TT	TT	AA	TT	TT	TT	TT
PUT-163a-76911814-3998	1	104816445	CC	CC	CC	CC	CC	CC	TT	CC	CC	CC	TT	CC	TT	TT	TT	TT	TT	TT	TT	CC	TT
PUT-163a-78082794-4155	1	213030798	CC	CC	TT	TT	CC	TT	TT	TT	TT	CC	TT	TT	TT	TC	CC	CC	CC	CC	CC	CC	CC
PUT-163a-78084243-4171	1	211671928	TT	TT	TT	TT	AA	TT	TT	TT	TT	TT	TT	AA	TT	AT	NA	AA	TT	TT	AA	NA	AA
PUT-163a-78089980-4232	1	288925447	TT	TT	TT	TT	TT	TT	TT	TT	TT	TT	TT	TT	TT	TT	TT	TT	CC	TT	TT	TT	TT
PUT-163a-78089980-4234	1	288926112	TT	TT	TT	TT	CC	CC	TT	TT	TT	CC	CC	CC	TT	TT	TT	TT	TT	CC	CC	TT	TT
PUT-163a-78106858-4272	1	190781468	TT	CC	CC	CC	TT	CC	TT	TT	TT	CC	TT	TT	TT	CC	TT	TT	CC	CC	TT	TT	TT
PUT-163a-78122363-4401	1	285298506	TT	TT	TT	TT	TT	TT	TT	TT	TT	TT	TT	TT	TT	TT	CC	CC	CC	TT	CC	TT	CC
PUT-163a-86466287-4481	1	229960050	CC	CC	TT	TT	TT	CC	TT	TT	CC	TT	CC	TT	CC	TT	TT	CC	CC	CC	CC	TT	CC
PUT-163a-89250869-4646	1	12515767	CC	CC	CC	CC	CC	CC	TT	TT	CC	CC	CC	CC	TT	TT	TT	TT	TT	CC	TT	TT	TT
PUT-163a-89759704-4687	1	246875980	CC	CC	CC	CC	CC	CC	CC	CC	CC	CC	CC	CC	CC	CC	CC	CC	TT	TT	CC	TT	TT
PUT-163a-91055993-4743	1	222773582	CC	CC	CC	CC	CC	CC	CC	CC	CC	TT	TT	TT	TT	TT	TT	TT	CC	TT	TT	TT	TT
PUT-163a-93016767-4837	NULL	NULL	CC	CC	CC	CC	CC	CC	CC	CC	CC	CC	TT	CC	TT	CC	CC	CC	TT	TT	TT	CC	TT
PZA00013.8	1	264229246	TT	CC	CC	CC	TT	NA	NA	NA	NA	NA	NA	NA	NA	NA	NA	NA	NA	NA	NA	NA	NA
PZA00240.8	1	41108901	CC	CC	CC	CC	CC	NA	NA	NA	NA	NA	NA	NA	NA	NA	NA	NA	NA	NA	NA	NA	NA
PZA00294.22	1	63895190	TT	CC	CC	CC	TT	NA	NA	NA	NA	NA	NA	NA	NA	NA	NA	NA	NA	NA	NA	NA	NA
PZA00318.2	1	256144519	CC	TT	CC	CC	CC	NA	NA	NA	NA	NA	NA	NA	NA	NA	NA	NA	NA	NA	NA	NA	NA
PZA00356.8	1	264598850	GG	GG	GG	GG	GG	NA	NA	NA	NA	NA	NA	NA	NA	NA	NA	NA	NA	NA	NA	NA	NA
PZA00393.1	1	4186914	CC	CC	TT	TT	TT	NA	NA	NA	NA	NA	NA	NA	NA	NA	NA	NA	NA	NA	NA	NA	NA
PZA00425.11	1	21467476	GG	GG	TT	GG	TT	NA	NA	NA	NA	NA	NA	NA	NA	NA	NA	NA	NA	NA	NA	NA	NA
PZA00432.4	1	298769020	TT	CC	CC	TT	TT	NA	NA	NA	NA	NA	NA	NA	NA	NA	NA	NA	NA	NA	NA	NA	NA
PZA00447.8	NULL	NULL	TT	TT	TT	TT	TT	NA	NA	NA	NA	NA	NA	NA	NA	NA	NA	NA	NA	NA	NA	NA	NA
PZA00477.5	1	299276909	GG	TT	TT	TT	TT	NA	NA	NA	NA	NA	NA	NA	NA	NA	NA	NA	NA	NA	NA	NA	NA
PZA00661.6	1	47511105	TT	TT	TT	TT	CC	NA	NA	NA	NA	NA	NA	NA	NA	NA	NA	NA	NA	NA	NA	NA	NA
PZA00752.1	NULL	NULL	CC	CC	CC	CC	CC	NA	NA	NA	NA	NA	NA	NA	NA	NA	NA	NA	NA	NA	NA	NA	NA
PZA00944.1	1	89007975	TT	CC	TT	TT	TT	NA	NA	NA	NA	NA	NA	NA	NA	NA	NA	NA	NA	NA	NA	NA	NA
PZA01497.1	NULL	NULL	TT	CC	TT	TT	CC	NA	NA	NA	NA	NA	NA	NA	NA	NA	NA	NA	NA	NA	NA	NA	NA
PZA02087.2	NULL	NULL	TT	TT	TT	TT	TT	NA	NA	NA	NA	NA	NA	NA	NA	NA	NA	NA	NA	NA	NA	NA	NA
PZA02129.1	1	3726823	CC	TT	TT	TT	TT	NA	NA	NA	NA	NA	NA	NA	NA	NA	NA	NA	NA	NA	NA	NA	NA
PZA02921.9	1	24939913	CC	failed	CC	CC	CC	NA	NA	NA	NA	NA	NA	NA	NA	NA	NA	NA	NA	NA	NA	NA	NA
PZA03014.9	1	103835288	CC	CC	CC	CC	CC	NA	NA	NA	NA	NA	NA	NA	NA	NA	NA	NA	NA	NA	NA	NA	NA
PZA03037.2	1	287134377	GG	GG	GG	TT	TT	NA	NA	NA	NA	NA	NA	NA	NA	NA	NA	NA	NA	NA	NA	NA	NA
PZA03074.27	1	201522752	CC	CC	TT	TT	CC	NA	NA	NA	NA	NA	NA	NA	NA	NA	NA	NA	NA	NA	NA	NA	NA
PZA03243.3	1	44374643	CC	TT	CC	CC	TT	NA	NA	NA	NA	NA	NA	NA	NA	NA	NA	NA	NA	NA	NA	NA	NA
PZA03392.2	1	264290263	CC	CC	CC	CC	CC	NA	NA	NA	NA	NA	NA	NA	NA	NA	NA	NA	NA	NA	NA	NA	NA
PZA03407.5	1	88971280	CC	CC	CC	CC	CC	NA	NA	NA	NA	NA	NA	NA	NA	NA	NA	NA	NA	NA	NA	NA	NA
PZA03443.1	NULL	NULL	CC	CC	CC	CC	TT	NA	NA	NA	NA	NA	NA	NA	NA	NA	NA	NA	NA	NA	NA	NA	NA
PZA03519.1	1	10091913	TT	CC	TT	TT	failed	NA	NA	NA	NA	NA	NA	NA	NA	NA	NA	NA	NA	NA	NA	NA	NA
PZA03532.2	1	184272794	TT	TT	GG	GG	TT	NA	NA	NA	NA	NA	NA	NA	NA	NA	NA	NA	NA	NA	NA	NA	NA
PZA03630.2	NULL	NULL	TT	TT	TT	TT	TT	NA	NA	NA	NA	NA	NA	NA	NA	NA	NA	NA	NA	NA	NA	NA	NA
PZA03631.1	1	220058459	CC	CC	CC	CC	CC	NA	NA	NA	NA	NA	NA	NA	NA	NA	NA	NA	NA	NA	NA	NA	NA
PZA03666.1	1	242207617	GG	GG	TT	TT	TT	NA	NA	NA	NA	NA	NA	NA	NA	NA	NA	NA	NA	NA	NA	NA	NA
PZA03746.1	1	53341602	TT	CC	CC	CC	TT	NA	NA	NA	NA	NA	NA	NA	NA	NA	NA	NA	NA	NA	NA	NA	NA
PZA03767.5	1	56291235	TT	TT	TT	TT	TT	NA	NA	NA	NA	NA	NA	NA	NA	NA	NA	NA	NA	NA	NA	NA	NA
PZB01077.1	1	203211962	TT	CC	CC	CC	CC	NA	NA	NA	NA	NA	NA	NA	NA	NA	NA	NA	NA	NA	NA	NA	NA
PZB01156.2	1	202587487	TT	TT	CC	CC	TT	NA	NA	NA	NA	NA	NA	NA	NA	NA	NA	NA	NA	NA	NA	NA	NA
PZB01273.3	NULL	NULL	TT	TT	TT	TT	TT	NA	NA	NA	NA	NA	NA	NA	NA	NA	NA	NA	NA	NA	NA	NA	NA
PZB01427.2	1	271412850	TT	TT	TT	TT	TT	NA	NA	NA	NA	NA	NA	NA	NA	NA	NA	NA	NA	NA	NA	NA	NA
PZB01647.1	1	231765136	TT	TT	TT	TT	CC	NA	NA	NA	NA	NA	NA	NA	NA	NA	NA	NA	NA	NA	NA	NA	NA
PZB01915.1	1	9053489	GG	TT	GG	GG	GG	NA	NA	NA	NA	NA	NA	NA	NA	NA	NA	NA	NA	NA	NA	NA	NA
PZB01937.2	1	299607532	GG	GG	TT	GG	GG	NA	NA	NA	NA	NA	NA	NA	NA	NA	NA	NA	NA	NA	NA	NA	NA
PZB02058.1	1	28422409	TT	CC	TT	TT	CC	NA	NA	NA	NA	NA	NA	NA	NA	NA	NA	NA	NA	NA	NA	NA	NA
PZB02095.2	1	50033877	TT	TT	TT	TT	TT	NA	NA	NA	NA	NA	NA	NA	NA	NA	NA	NA	NA	NA	NA	NA	NA
PZB02144.4	NULL	NULL	CC	TT	CC	CC	CC	NA	NA	NA	NA	NA	NA	NA	NA	NA	NA	NA	NA	NA	NA	NA	NA
PZB02513.3	1	287362372	TT	TT	TT	CC	TT	NA	NA	NA	NA	NA	NA	NA	NA	NA	NA	NA	NA	NA	NA	NA	NA
PZD00020.4	1	4856754	TT	TT	TT	TT	TT	NA	NA	NA	NA	NA	NA	NA	NA	NA	NA	NA	NA	NA	NA	NA	NA
PZD00039.4	1	277377769	CC	CC	CC	CC	CC	NA	NA	NA	NA	NA	NA	NA	NA	NA	NA	NA	NA	NA	NA	NA	NA
PZD00069.3	1	292968160	CC	CC	CC	TT	CC	NA	NA	NA	NA	NA	NA	NA	NA	NA	NA	NA	NA	NA	NA	NA	NA
PZD00083.2	1	265804029	CC	CC	CC	CC	CC	NA	NA	NA	NA	NA	NA	NA	NA	NA	NA	NA	NA	NA	NA	NA	NA
PZD00098.2	1	23241377	GG	GG	GG	GG	TT	NA	NA	NA	NA	NA	NA	NA	NA	NA	NA	NA	NA	NA	NA	NA	NA
SYN10360	NULL	NULL	TT	TT	CC	TT	TT	TT	CC	TT	CC	CC	TT	CC	CC	CC	CC	CC	CC	TT	CC	CC	TT
SYN10469	1	4034381	GG	TT	TT	TT	GG	TT	GG	GG	GG	TT	TT	GG	GG	GG	TT	GG	GG	GG	GG	TT	GG
SYN10529	1	17963662	TT	CC	TT	TT	TT	TT	TT	CC	TT	TT	CC	TT	TT	TT	CC	CC	CC	CC	CC	TT	CC
SYN10533	1	17883831	GG	GG	GG	GG	GG	GG	TT	GG	GG	GG	GG	TT	GG	TT	GG	GG	TT	GG	TT	GG	TT
SYN10558	1	1955038	CC	CC	CC	CC	CC	CC	CC	CC	CC	CC	TT	CC	CC	CC	CC	CC	CC	CC	CC	TT	CC
SYN11165	1	150122065	TT	TT	TT	TT	CC	TT	CC	CC	TT	TT	TT	CC	TT	TT	CC	CC	CC	TT	TT	CC	TT
SYN11473	1	245093165	TT	TT	TT	TT	TT	TT	TT	TT	CC	TT	CC	TT	TT	CC	TT	TT	TT	TT	TT	TT	TT
SYN11571	1	176078645	TT	TT	TT	TT	CC	TT	TT	TT	TT	TT	CC	TT	CC	CC	TT	TT	TT	TT	CC	TT	TT
SYN11902	1	8617660	CC	TT	TT	TT	CC	TT	CC	TT	CC	TT	TT	CC	TT	CC	TT	TT	TT	TT	TT	TT	TT
SYN11936	1	216924349	CC	CC	CC	CC	CC	CC	CC	CC	CC	CC	CC	TT	CC	CC	CC	CC	CC	CC	CC	CC	CC
SYN12	NULL	NULL	TT	CC	TT	TT	TT	TT	TT	TT	TT	TT	CC	TT	TT	TT	TT	TT	TT	TT	TT	TT	TT
SYN12288	1	227844727	CC	TT	TT	TT	CC	TT	CC	TT	CC	TT	TT	CC	TT	TT	CC	CC	CC	CC	TT	CC	CC
SYN12584	1	43673937	TT	CC	CC	CC	CC	CC	CC	CC	CC	CC	TT	CC	CC	CC	CC	TT	CC	CC	TT	CC	TT
SYN12790	1	292435507	GG	TT	TT	TT	TT	TT	TT	TT	TT	GG	GG	TT	TT	GG	GG	GG	GG	GG	GG	GG	GG
SYN12814	1	276767206	TT	CC	CC	CC	CC	CC	CC	CC	CC	CC	TT	CC	CC	CC	CC	CC	TT	TT	TT	CC	CC
SYN12818	1	276747424	TT	CC	CC	CC	TT	NA	NA	NA	NA	NA	NA	NA	NA	NA	NA	NA	NA	NA	NA	NA	NA
SYN12913	1	88014044	TT	TT	TT	TT	TT	NA	NA	NA	NA	NA	NA	NA	NA	NA	NA	NA	NA	NA	NA	NA	NA
SYN12922	1	90337835	TT	TT	TT	TT	TT	TT	TT	TT	CC	TT	TT	CC	TT	CC	CC	TT	TT	CC	CC	TT	CC
SYN12923	1	90336188	TT	TT	TT	TT	GG	TT	TT	NA	TT	TT	GG	TT	TT	TT	TT	TT	TT	TT	TT	TT	TT
SYN13130	1	180863620	TT	CC	TT	TT	TT	TT	CC	CC	CC	TT	CC	TT	CC	CC	CC	CC	CC	CC	CC	CC	CC
SYN13174	1	6835582	GG	GG	GG	GG	GG	GG	GG	GG	TT	GG	GG	TT	GG	GG	TT	TT	TT	TT	GG	GG	GG
SYN13185	1	6837772	TT	CC	CC	CC	CC	CC	CC	TT	TT	CC	CC	TT	CC	CC	TT	TT	TT	TT	TT	CC	TT
SYN13195	1	23245112	TT	TT	TT	TT	GG	TT	TT	TT	TT	TT	GG	TT	TT	GG	TT	TT	GG	TT	TT	TT	TT
SYN13726	1	279073863	CC	CC	CC	CC	CC	CC	CC	CC	CC	CC	TT	CC	CC	CC	CC	CC	CC	CC	CC	CC	CC
SYN13856	1	154092712	TT	GG	TT	TT	GG	TT	GG	TT	GG	TT	TT	GG	TT	GG	TT	TT	TT	TT	TT	GG	TT
SYN14140	1	9392450	GG	GG	GG	GG	TT	GG	GG	GG	TT	GG	TT	GG	GG	GG	GG	GG	GG	GG	GG	GG	GG
SYN14146	1	9429350	CC	CC	CC	CC	CC	CC	CC	TT	CC	CC	CC	TT	CC	TT	TT	TT	TT	TT	TT	TT	TT
SYN14206	1	191124614	CC	TT	CC	CC	TT	CC	CC	CC	TT	CC	TT	CC	TT	CC	CC	CC	CC	CC	CC	CC	CC
SYN14222	1	190732037	GG	TT	TT	TT	GG	TT	TT	GG	TT	TT	GG	TT	TT	GG	GG	TT	GG	GG	GG	GG	GG
SYN14441	1	243841386	CC	CC	CC	CC	CC	CC	CC	CC	CC	CC	CC	TT	CC	CC	CC	CC	CC	CC	CC	CC	CC
SYN14506	1	210514525	CC	TT	TT	TT	TT	TT	TT	CC	TT	CC	TT	CC	TT	TT	CC	TT	CC	CC	CC	TT	CC
SYN14652	1	71616117	TT	TT	TT	TT	CC	TT	CC	TT	CC	TT	TT	CC	CC	CC	CC	TT	CC	CC	TT	CC	CC
SYN15069	1	3883288	CC	CC	CC	CC	CC	CC	CC	CC	CC	CC	TT	CC	CC	TT	CC	CC	CC	CC	CC	CC	CC
SYN15412	1	271980047	TT	TT	TT	TT	TT	TT	TT	CC	TT	CC	CC	TT	TT	TT	TT	CC	TT	CC	CC	TT	TT
SYN15627	1	294008133	TT	TT	CC	TT	CC	TT	CC	CC	CC	CC	CC	TT	CC	TT	TT	CC	CC	TT	CC	TT	TT
SYN15796	1	27502882	TT	TT	CC	CC	TT	CC	TT	CC	TT	CC	TT	CC	CC	TT	TT	TT	TT	TT	TT	TT	TT
SYN16067	1	211717740	CC	CC	CC	CC	CC	CC	CC	CC	CC	CC	CC	TT	CC	CC	CC	TT	CC	CC	TT	CC	TT
SYN16122	1	299498166	CC	CC	CC	CC	CC	CC	CC	CC	CC	CC	TT	CC	CC	CC	TT	CC	TT	CC	TT	CC	TT
SYN16258	1	25424685	TT	TT	TT	TT	TT	TT	TT	CC	TT	TT	CC	TT	TT	TT	TT	TT	TT	TT	CC	TT	CC
SYN16261	1	25413300	CC	CC	CC	CC	CC	CC	CC	CC	TT	CC	CC	TT	CC	CC	TT	TT	TT	TT	CC	CC	CC
SYN16275	1	25413459	CC	CC	TT	TT	TT	TT	TT	CC	TT	TT	CC	TT	TT	CC	TT	TT	TT	TT	CC	CC	CC
SYN16574	NULL	NULL	CC	TT	TT	CC	TT	CC	TT	TT	CC	CC	CC	TT	TT	CC	CC	CC	TT	TT	CC	CC	CC
SYN16864	1	295148487	CC	CC	CC	CC	CC	CC	TT	TT	CC	CC	CC	TT	CC	CC	CC	CC	CC	CC	CC	CC	CC
SYN16865	1	295147839	TT	TT	CC	CC	CC	CC	TT	TT	CC	CC	CC	TT	TT	TT	TT	TT	TT	CC	CC	TT	CC
SYN17342	1	195945268	TT	CC	TT	TT	TT	TT	TT	CC	TT	TT	CC	TT	TT	CC	CC	TT	TT	TT	TT	CC	TT
SYN17606	1	217232624	TT	TT	CC	CC	CC	CC	CC	TT	CC	TT	TT	CC	TT	CC	CC	TT	CC	CC	TT	CC	CC
SYN18167	1	228213106	TT	CC	CC	CC	TT	TT	TT	TT	TT	TT	TT	CC	TT	TT	TT	TT	TT	TT	TT	TT	TT
SYN18450	1	93809443	TT	TT	TT	TT	TT	TT	TT	TT	TT	TT	TT	CC	TT	TT	TT	TT	TT	TT	TT	TT	TT
SYN18692	1	107318575	TT	TT	TT	TT	TT	TT	TT	TT	TT	TT	TT	CC	TT	TT	CC	TT	TT	TT	CC	TT	TT
SYN18703	1	21471481	CC	CC	CC	CC	CC	CC	CC	CC	CC	CC	CC	TT	TT	CC	CC	CC	CC	CC	CC	CC	CC
SYN19001	1	251791864	TT	TT	TT	TT	TT	NA	NA	NA	NA	NA	NA	NA	NA	NA	NA	NA	NA	NA	NA	NA	NA
SYN19002	1	251791622	TT	CC	CC	CC	CC	CC	CC	TT	CC	CC	CC	TT	CC	CC	CC	CC	CC	CC	CC	CC	CC
SYN19259	1	278114049	CC	failed	CC	CC	CC	CC	NA	CC	CC	CC	TT	CC	TT	CC	TT	NA	CC	CC	TT	TT	CC
SYN19651	NULL	NULL	CC	CC	CC	CC	CC	CC	CC	CC	CC	CC	TT	CC	CC	CC	CC	CC	CC	CC	CC	CC	CC
SYN19808	1	272642849	TT	CC	CC	CC	CC	CC	CC	CC	TT	CC	TT	CC	TT	TT	CC	CC	CC	CC	CC	TT	CC
SYN19891	1	274131050	TT	TT	TT	TT	TT	TT	TT	TT	TT	TT	GG	TT	TT	TT	GG	TT	TT	GG	TT	GG	TT
SYN19924	1	217584154	CC	CC	CC	CC	CC	CC	CC	TT	TT	CC	CC	TT	CC	CC	CC	CC	TT	CC	CC	CC	CC
SYN19970	1	249563520	CC	CC	CC	CC	CC	CC	CC	CC	TT	TT	CC	TT	TT	CC	CC	TT	TT	TT	TT	TT	TT
SYN20039	NULL	NULL	TT	TT	TT	TT	TT	TT	TT	CC	TT	TT	TT	CC	CC	TT	TT	CC	TT	CC	TT	TT	CC
SYN20140	1	273852556	CC	CC	TT	TT	TT	TT	CC	CC	CC	CC	CC	TT	CC	CC	CC	CC	CC	CC	CC	CC	CC
SYN20167	1	211311705	TT	TT	TT	TT	TT	TT	TT	TT	CC	CC	CC	TT	CC	TT	TT	CC	TT	TT	TT	TT	TT
SYN20346	1	246773195	CC	CC	CC	CC	CC	CC	CC	CC	CC	TT	TT	CC	CC	CC	TT	TT	CC	CC	TT	TT	CC
SYN2044	1	154969966	TT	GG	TT	GG	TT	TT	GG	GG	TT	TT	TT	GG	TT	GG	GG	GG	TT	GG	GG	GG	GG
SYN2048	1	281714642	CC	CC	TT	CC	CC	CC	CC	CC	CC	CC	TT	CC	CC	CC	CC	TT	CC	TT	TT	CC	TT
SYN20561	1	273158773	GG	TT	TT	TT	TT	TT	TT	TT	TT	TT	GG	TT	GG	TT	GG	TT	TT	TT	TT	GG	TT
SYN20617	1	12520629	CC	CC	CC	CC	CC	CC	TT	TT	CC	CC	CC	TT	CC	CC	CC	CC	CC	CC	CC	CC	CC
SYN20739	1	112343587	TT	CC	TT	TT	CC	TT	TT	CC	TT	TT	TT	CC	TT	CC	CC	CC	TT	TT	CC	TT	TT
SYN20797	1	242491531	TT	failed	TT	TT	TT	TT	CC	NA	TT	TT	CC	TT	TT	TT	TT	TT	CC	TT	CC	TT	TT
SYN20872	1	180365160	CC	TT	CC	CC	CC	CC	CC	TT	TT	CC	CC	TT	TT	CC	CC	TT	TT	CC	CC	CC	CC
SYN21046	1	259435207	CC	TT	CC	CC	TT	CC	TT	CC	TT	TT	CC	TT	TT	CC	TT	CC	CC	CC	CC	CC	CC
SYN21424	1	199905619	TT	TT	CC	CC	CC	CC	TT	TT	CC	CC	CC	TT	NA	TT	TT	TT	TT	NA	CC	TT	CC
SYN21492	NULL	NULL	CC	TT	TT	TT	TT	TT	CC	CC	TT	TT	CC	TT	CC	TT	TT	TT	TT	TT	CC	TT	CC
SYN21833	1	232104354	GG	GG	GG	GG	TT	NA	NA	NA	NA	NA	NA	NA	NA	NA	NA	NA	NA	NA	NA	NA	NA
SYN21988	1	148465014	failed	GG	failed	GG	failed	NA	NA	NA	NA	NA	NA	NA	NA	NA	NA	NA	NA	NA	NA	NA	NA
SYN22238	1	15491133	CC	TT	TT	TT	CC	TT	CC	CC	CC	TT	CC	TT	TT	CC	TT	CC	CC	CC	TT	CC	CC
SYN23172	1	81613269	CC	CC	CC	CC	CC	CC	CC	TT	CC	CC	CC	TT	NA	CC	CC	CC	CC	CC	CC	TT	CC
SYN23825	1	270957350	TT	TT	TT	TT	GG	TT	GG	GG	TT	TT	TT	GG	GG	TT	TT	TT	GG	TT	TT	TT	GG
SYN24	1	26038699	CC	CC	CC	CC	CC	CC	CC	CC	CC	CC	CC	TT	CC	CC	CC	CC	CC	CC	CC	CC	CC
SYN24242	1	34670058	TT	TT	TT	TT	TT	TT	GG	TT	GG	TT	TT	GG	TT	TT	TT	TT	TT	TT	TT	TT	TT
SYN2434	NULL	NULL	CC	CC	CC	CC	TT	CC	CC	TT	TT	CC	CC	TT	CC	CC	CC	CC	CC	CC	CC	CC	CC
SYN2445	1	119558736	CC	CC	CC	CC	CC	CC	CC	CC	CC	CC	TT	CC	TT	CC	CC	CC	CC	CC	CC	CC	CC
SYN24828	1	20418591	TT	TT	TT	TT	TT	TT	TT	CC	TT	TT	TT	CC	TT	TT	TT	TT	TT	TT	TT	TT	TT
SYN24908	1	67539652	TT	TT	TT	TT	TT	TT	GG	TT	TT	TT	TT	GG	TT	TT	GG	GG	GG	GG	GG	GG	GG
SYN25285	1	216210753	CC	CC	TT	TT	TT	TT	CC	TT	CC	CC	TT	CC	TT	TT	TT	TT	TT	CC	CC	TT	CC
SYN25303	1	104491512	TT	TT	TT	TT	TT	TT	TT	TT	TT	TT	CC	TT	CC	TT	TT	CC	CC	CC	CC	TT	CC
SYN25461	1	260580194	CC	CC	CC	CC	TT	CC	TT	CC	TT	TT	CC	TT	TT	CC	CC	CC	CC	CC	CC	CC	TT
SYN25491	1	259072273	CC	TT	TT	TT	TT	TT	CC	CC	TT	TT	CC	TT	TT	CC	TT	CC	CC	CC	CC	TT	CC
SYN2565	1	235763604	TT	CC	TT	TT	CC	TT	TT	TT	TT	TT	TT	CC	CC	CC	TT	TT	TT	TT	TT	TT	TT
SYN25650	1	172040547	GG	GG	GG	GG	TT	GG	TT	TT	TT	GG	GG	TT	GG	TT	TT	TT	TT	TT	TT	GG	TT
SYN25651	1	172039872	TT	TT	TT	TT	CC	NA	NA	NA	NA	NA	NA	NA	NA	NA	NA	NA	NA	NA	NA	NA	NA
SYN25734	1	76243179	TT	failed	failed	failed	TT	NA	NA	NA	NA	NA	NA	NA	NA	NA	NA	NA	NA	NA	NA	NA	NA
SYN25774	1	81440089	TT	failed	failed	failed	TT	NA	NA	NA	NA	NA	NA	NA	NA	NA	NA	NA	NA	NA	NA	NA	NA
SYN25784	NULL	NULL	TT	TT	TT	TT	TT	NA	NA	NA	NA	NA	NA	NA	NA	NA	NA	NA	NA	NA	NA	NA	NA
SYN25829	1	232716969	TT	TT	GG	GG	GG	GG	TT	TT	TT	TT	TT	GG	TT	GG	GG	GG	GG	GG	GG	GG	GG
SYN25864	1	213137928	GG	GG	TT	TT	GG	TT	TT	TT	TT	GG	GG	TT	GG	TG	TT	GG	GG	GG	GG	TT	GG
SYN25884	1	182114531	GG	GG	GG	GG	GG	GG	TT	GG	GG	GG	GG	TT	GG	GG	GG	GG	GG	GG	GG	GG	GG
SYN25887	NULL	NULL	CC	CC	CC	CC	CC	CC	TT	CC	CC	CC	CC	TT	CC	CC	CC	CC	CC	CC	CC	CC	CC
SYN25903	1	269419878	TT	TT	TT	TT	TT	TT	GG	TT	TT	TT	GG	TT	TT	TT	TT	TT	TT	GG	TT	TT	TT
SYN26043	1	83532283	TT	TT	GG	GG	TT	GG	GG	TT	GG	GG	TT	GG	TT	GG	GG	GG	TT	TT	GG	GG	TT
SYN26121	1	147364280	failed	CC	failed	CC	CC	NA	CC	CC	CC	NA	CC	TT	CC	CC	CC	CC	CC	CC	CC	CC	CC
SYN2616	1	43141765	TT	TT	TT	TT	TT	TT	TT	TT	TT	TT	CC	TT	TT	CC	TT	TT	TT	TT	CC	TT	CC
SYN26373	1	174663864	TT	TT	TT	TT	TT	TT	CC	CC	TT	TT	CC	TT	TT	TT	CC	CC	CC	TT	TT	TT	TT
SYN26421	1	292751695	TT	TT	TT	GG	TT	GG	TT	TT	TT	GG	GG	TT	TT	TT	TT	GG	GG	GG	GG	TT	TT
SYN26766	1	120255533	CC	CC	CC	CC	CC	CC	CC	CC	CC	CC	TT	CC	TT	CC	CC	CC	CC	CC	CC	CC	CC
SYN27229	1	278672567	TT	TT	TT	TT	GG	TT	TT	NA	GG	TT	TT	GG	TT	GG	GG	TT	TT	TT	TT	TT	GG
SYN2728	1	279643094	CC	CC	CC	CC	CC	CC	CC	CC	TT	CC	CC	TT	CC	CC	CC	CC	CC	CC	CC	CC	CC
SYN27296	1	152522612	CC	TT	CC	CC	TT	CC	CC	TT	CC	CC	CC	TT	CC	CC	TT	CC	CC	CC	CC	TT	CC
SYN27352	1	296735243	CC	TT	TT	TT	CC	CC	CC	CC	TT	CC	TT	CC	TT	CC	CC	CC	CC	TT	CC	CC	CC
SYN27355	1	296656228	CC	CC	CC	CC	CC	TT	CC	CC	CC	TT	CC	TT	CC	CC	CC	CC	CC	CC	TT	CC	TT
SYN27599	1	20902628	CC	CC	CC	CC	CC	CC	CC	TT	CC	CC	TT	CC	CC	CC	CC	CC	CC	CC	CC	CC	CC
SYN27887	1	20641987	TT	TT	TT	TT	TT	TT	TT	CC	TT	TT	TT	CC	TT	TT	TT	TT	TT	TT	TT	TT	TT
SYN28156	1	35586924	CC	TT	TT	TT	TT	TT	TT	TT	CC	TT	TT	CC	TT	TT	CC	TT	TT	CC	TT	TT	TT
SYN28224	1	141278948	TT	TT	TT	TT	TT	TT	TT	TT	TT	TT	CC	TT	CC	TT	TT	TT	TT	TT	TT	TT	TT
SYN2836	1	180966709	TT	TT	TT	TT	TT	TT	TT	TT	TT	TT	GG	TT	GG	TT	TT	TT	TT	GG	GG	GG	GG
SYN28682	1	284082216	CC	CC	CC	CC	CC	CC	CC	CC	CC	CC	CC	TT	CC	CC	CC	CC	CC	CC	CC	CC	CC
SYN28720	1	231913220	GG	GG	GG	GG	TT	GG	GG	GG	GG	GG	GG	TT	GG	GG	GG	GG	GG	GG	GG	GG	GG
SYN28737	1	196675684	GG	TT	GG	GG	GG	TT	GG	GG	GG	TT	TT	GG	TT	TT	TT	TT	TT	TT	GG	TT	GG
SYN28790	1	198265462	TT	TT	CC	CC	CC	CC	TT	CC	CC	CC	TT	CC	CC	CC	CC	CC	CC	CC	TT	CC	TT
SYN28858	1	74784795	CC	CC	CC	CC	CC	CC	CC	CC	CC	CC	TT	CC	CC	CC	CC	CC	CC	TT	TT	CC	TT
SYN28920	1	229632579	CC	CC	CC	CC	CC	NA	NA	NA	NA	NA	NA	NA	NA	NA	NA	NA	NA	NA	NA	NA	NA
SYN28967	1	160826597	GG	GG	GG	TT	TT	GG	GG	GG	TT	GG	GG	TT	GG	GG	GG	TT	TT	TT	TT	GG	TT
SYN29031	1	149559677	CC	CC	CC	TT	CC	CC	CC	TT	TT	CC	TT	CC	TT	TT	CC	TT	TT	TT	TT	TT	TT
SYN29154	1	37670339	CC	CC	CC	CC	CC	CC	CC	CC	TT	CC	CC	TT	CC	CC	CC	TT	CC	TT	TT	CC	TT
SYN29212	1	146170850	TT	TT	TT	TT	CC	TT	TT	TT	CC	TT	TT	CC	TT	TT	CC	TT	CC	CC	CC	CC	CC
SYN29474	1	50678546	CC	TT	CC	CC	CC	CC	CC	CC	CC	CC	TT	CC	CC	CC	CC	CC	TT	CC	CC	CC	CC
SYN29525	1	63614071	TT	TT	failed	GG	GG	GG	GG	GG	GG	GG	GG	GG	NA	GG	GG	TT	TT	GG	TT	GG	TT
SYN29765	1	90236155	TT	TT	TT	TT	CC	TT	TT	TT	TT	TT	CC	TT	TT	TT	TT	TT	TT	TT	TT	CC	TT
SYN29785	4	46648857	GG	GG	GG	TT	GG	GG	TT	GG	GG	GG	TT	GG	TT	GG	GG	GG	GG	GG	GG	TT	GG
SYN30099	1	182878615	CC	CC	CC	CC	TT	CC	CC	TT	CC	CC	TT	CC	CC	CC	CC	CC	TT	TT	TT	CC	TT
SYN3024	1	287407103	TT	CC	TT	TT	CC	TT	CC	TT	CC	TT	TT	CC	TT	TT	TT	TT	CC	CC	TT	TT	TT
SYN30276	NULL	NULL	TT	TT	TT	TT	CC	TT	TT	TT	TT	TT	TT	CC	CC	TT	TT	TT	TT	TT	TT	TT	TT
SYN30291	1	170597117	TT	TT	GG	GG	TT	GG	TT	TT	TT	GG	GG	TT	GG	TT	TT	NA	TT	TT	TT	TT	TT
SYN30332	1	25825132	TT	GG	GG	GG	GG	GG	GG	GG	GG	GG	GG	TT	GG	GG	GG	GG	GG	GG	GG	GG	GG
SYN3052	1	85040040	TT	GG	GG	GG	TT	GG	GG	GG	GG	GG	TT	GG	GG	TT	TT	GG	GG	GG	GG	GG	GG
SYN30528	1	274598712	TT	TT	TT	TT	TT	TT	TT	TT	TT	TT	CC	TT	TT	TT	TT	TT	TT	TT	TT	TT	TT
SYN30668	1	56077193	TT	TT	TT	TT	TT	TT	TT	TT	TT	TT	TT	CC	TT	CC	TT	CC	TT	TT	TT	CC	TT
SYN3067	1	275759786	TT	TT	CC	CC	CC	CC	CC	TT	TT	TT	CC	TT	TT	TT	CC	CC	CC	CC	TT	TT	TT
SYN30751	1	3179002	TT	TT	TT	TT	TT	TT	CC	CC	TT	TT	CC	TT	TT	TT	CC	TT	CC	TT	CC	CC	CC
SYN30755	NULL	NULL	GG	TT	GG	GG	GG	GG	GG	GG	GG	GG	TT	GG	GG	GG	GG	GG	GG	GG	GG	GG	GG
SYN30757	1	3179110	TT	TT	TT	TT	TT	TT	CC	CC	TT	TT	CC	TT	TT	TT	CC	TT	CC	TT	CC	CC	CC
SYN3092	1	53171651	TT	TT	TT	TT	TT	TT	CC	TT	TT	TT	CC	TT	TT	TT	TT	CC	CC	TT	TT	CC	TT
SYN30956	1	195184354	TT	CC	CC	CC	CC	CC	CC	TT	CC	CC	TT	CC	TT	CC	CC	CC	CC	CC	CC	TT	CC
SYN31262	1	223907261	TT	TT	TT	TT	TT	NA	NA	NA	NA	NA	NA	NA	NA	NA	NA	NA	NA	NA	NA	NA	NA
SYN31289	1	289131130	CC	CC	CC	CC	CC	CC	CC	CC	CC	CC	CC	TT	TT	CC	CC	TT	CC	CC	CC	TT	TT
SYN31387	1	200518291	TT	TT	GG	GG	TT	GG	GG	GG	TT	GG	GG	TT	GG	TT	TT	TT	TT	TT	GG	GG	GG
SYN3140	NULL	NULL	CC	CC	CC	CC	CC	CC	TT	CC	CC	CC	TT	CC	CC	CC	CC	CC	CC	CC	CC	CC	CC
SYN31515	1	240553194	CC	CC	CC	CC	CC	CC	CC	TT	TT	TT	CC	TT	TT	CC	CC	CC	TT	CC	TT	TT	TT
SYN31532	1	228779859	CC	CC	TT	TT	CC	CC	CC	CC	TT	CC	CC	TT	CC	CC	CC	TT	TT	CC	CC	CC	CC
SYN31557	1	196247003	CC	CC	TT	TT	CC	CC	CC	CC	CC	CC	CC	TT	TT	CC	CC	CC	CC	CC	CC	CC	CC
SYN31825	1	263257570	CC	CC	TT	TT	CC	TT	CC	CC	TT	TT	CC	TT	CC	TT	CC	TT	TT	TT	TT	CC	CC
SYN31826	1	263263188	CC	CC	TT	TT	CC	TT	CC	CC	TT	TT	CC	TT	CC	TT	CC	TT	TT	TT	TT	CC	CC
SYN31827	1	263263291	TT	TT	GG	GG	TT	GG	TT	TT	GG	GG	TT	GG	TT	GG	TT	GG	GG	GG	GG	TT	TT
SYN31828	1	263264157	GG	GG	TT	TT	GG	TT	GG	TT	TT	TT	GG	TT	GG	TT	GG	TT	TT	TT	TT	GG	GG
SYN31861	NULL	NULL	TT	GG	GG	GG	GG	GG	GG	GG	TT	GG	TT	GG	GG	GG	GG	GG	GG	GG	TT	GG	TT
SYN32066	1	224145017	CC	CC	TT	TT	TT	CC	TT	TT	CC	CC	CC	TT	CC	TT	CC	CC	CC	CC	TT	CC	TC
SYN32427	1	297828241	TT	TT	TT	TT	TT	TT	CC	TT	TT	TT	CC	TT	CC	TT	CC	TT	TT	CC	CC	CC	CC
SYN32644	1	72242067	TT	TT	CC	CC	CC	CC	NA	CC	CC	CC	TT	CC	TT	CC	CC	CC	CC	CC	TT	TT	CC
SYN32836	1	175921077	CC	CC	CC	CC	CC	CC	CC	CC	TT	CC	CC	TT	CC	TT	TT	CC	CC	CC	CC	CC	CC
SYN3293	1	279965536	GG	GG	GG	GG	GG	GG	GG	GG	TT	GG	GG	TT	GG	GG	GG	GG	GG	GG	GG	GG	GG
SYN32976	1	281139424	failed	failed	failed	CC	CT	CC	CC	CC	NA	NA	CC	TT	CC	TT	CC	CC	CC	CC	CC	TT	CC
SYN32980	1	281136780	TT	CC	TT	TT	CC	TT	TT	TT	TT	CC	CC	TT	TT	TT	CC	CC	TT	TT	TT	TT	TT
SYN33285	1	110645156	CC	CC	CC	CC	CC	CC	CC	CC	CC	CC	TT	CC	TT	CC	CC	CC	CC	CC	CC	CC	CC
SYN33767	1	272904377	CC	CC	CC	CC	TT	CC	CC	CC	CC	TT	CC	TT	CC	CC	CC	TT	TT	TT	TT	CC	TT
SYN33828	1	12172770	TT	GG	TT	TT	TT	TT	GG	GG	GG	TT	GG	TT	GG	GG	GG	GG	GG	GG	GG	TT	TT
SYN33955	1	266112023	CC	TT	CC	CC	CC	CC	CC	CC	TT	CC	TT	CC	CC	TT	CC	CC	CC	CC	CC	CC	CC
SYN34390	1	84682434	CC	CC	TT	TT	CC	NA	NA	NA	NA	NA	NA	NA	NA	NA	NA	NA	NA	NA	NA	NA	NA
SYN34476	1	200505398	GG	TT	TT	TT	GG	TT	GG	TT	GG	TT	TT	GG	GG	GG	TT	GG	GG	GG	TT	TT	TT
SYN34992	1	238486269	CC	CC	TT	TT	TT	TT	CC	CC	CC	CC	CC	TT	CC	CC	CC	CC	CC	CC	CC	CC	CC
SYN35045	1	192440165	CC	TT	CC	CC	TT	CC	TT	CC	TT	CC	CC	TT	CC	CC	TT	TT	TT	TT	CC	TT	CC
SYN35064	1	229172843	TT	CC	CC	CC	TT	CC	CC	CC	TT	CC	TT	CC	CC	CC	CC	CC	CC	CC	CC	CC	CC
SYN35333	1	2751198	CC	CC	CC	CC	CC	CC	TT	CC	CC	CC	TT	CC	TT	CC	TT	CC	CC	CC	TT	TT	TT
SYN35543	1	8350957	TT	TT	TT	TT	TT	TT	TT	TT	TT	TT	TT	CC	TT	TT	TT	TT	CC	CC	TT	TT	TT
SYN35545	1	8348154	CC	CC	CC	CC	CC	CC	CC	CC	CC	CC	CC	TT	CC	CC	CC	CC	TT	TT	CC	CC	CC
SYN35617	1	141543702	TT	TT	TT	TT	TT	TT	TT	CC	TT	TT	CC	TT	CC	TT	TT	TT	TT	TT	TT	TT	TT
SYN35769	1	69888568	CC	CC	TT	TT	CC	TT	CC	CC	CC	TT	CC	TT	CC	TT	TT	CC	CC	TT	TT	CC	TT
SYN35792	1	20105782	GG	GG	GG	GG	GG	GG	TT	GG	GG	GG	GG	TT	GG	GG	TT	GG	TT	GG	GG	TT	GG
SYN36143	1	5321114	CC	TT	TT	TT	CC	TT	CC	TT	TT	TT	CC	TT	CC	CC	CC	CC	TT	CC	TT	CC	TT
SYN36211	1	248210003	CC	CC	CC	CC	CC	CC	CC	CC	CC	CC	TT	CC	TT	TT	CC	TT	CC	CC	TT	CC	CC
SYN36500	1	107455330	TT	TT	TT	TT	CC	TT	NA	TT	TT	TT	TT	CC	TT	CC	CC	CC	CC	CC	CC	TT	CC
SYN36728	1	121503758	CC	TT	CC	CC	TT	CC	TT	CC	CC	CC	TT	CC	TT	TT	TT	TT	TT	TT	TT	CC	TT
SYN37027	1	218769052	CC	CC	CC	CC	CC	CC	CC	CC	CC	CC	CC	TT	CC	CC	CC	TT	TT	CC	TT	CC	TT
SYN37114	1	189116638	CC	CC	CC	CC	CC	CC	CC	CC	CC	CC	TT	CC	CC	TT	CC	CC	CC	CC	CC	CC	CC
SYN37119	1	189126006	CC	CC	CC	CC	CC	CC	CC	CC	CC	CC	CC	TT	CC	CC	TT	CC	CC	CC	CC	CC	CC
SYN37175	1	228067296	TT	TT	CC	CC	TT	NA	NA	NA	NA	NA	NA	NA	NA	NA	NA	NA	NA	NA	NA	NA	NA
SYN372	1	12355799	TT	CC	TT	TT	TT	NA	NA	NA	NA	NA	NA	NA	NA	NA	NA	NA	NA	NA	NA	NA	NA
SYN3772	1	79425466	TT	TT	CC	CC	TT	CC	CC	TT	TT	CC	TT	CC	TT	TT	CC	NA	TT	TT	TT	TT	TT
SYN37946	1	56985089	TT	TT	TT	TT	CC	TT	TT	CC	CC	TT	CC	TT	CC	TT	TT	TT	CC	CC	CC	TT	CC
SYN37950	1	56895565	CC	TT	CC	CC	TT	CC	CC	TT	TT	CC	TT	CC	TT	CC	TT	TT	TT	TT	TT	CC	TT
SYN38395	1	41541707	TT	TT	TT	TT	TT	TT	TT	TT	TT	TT	TT	CC	TT	CC	TT	TT	CC	TT	TT	CC	TT
SYN38676	1	174391796	CC	TT	CC	CC	CC	CC	CC	CC	TT	CC	CC	TT	CC	TT	CC	CC	CC	TT	CC	CC	TT
SYN38677	1	174332939	CC	TT	CC	CC	TT	CC	TT	CC	TT	CC	CC	TT	CC	TT	CC	CC	CC	TT	CC	CC	TT
SYN38690	1	293706766	TT	TT	CC	TT	CC	TT	CC	CC	CC	TT	TT	CC	CC	TT	TT	TT	TT	TT	TT	TT	TT
SYN38734	NULL	NULL	TT	TT	CC	CC	CC	CC	CC	CC	TT	TT	CC	TT	CC	CC	CC	CC	CC	CC	CC	TT	CC
SYN38882	1	43425250	CC	TT	TT	TT	CC	TT	TT	CC	CC	TT	TT	CC	TT	CC	CC	TT	TT	TT	TT	TT	TT
SYN38888	1	164571906	TT	TT	TT	TT	TT	TT	TT	TT	TT	TT	TT	CC	TT	TT	TT	TT	TT	TT	TT	TT	TT
SYN38889	1	74286556	TT	TT	TT	TT	TT	NA	NA	NA	NA	NA	NA	NA	NA	NA	NA	NA	NA	NA	NA	NA	NA
SYN38953	1	299201786	TT	TT	CC	CC	TT	TT	TT	TT	TT	TT	CC	TT	TT	TT	TT	TT	TT	TT	TT	TT	TT
SYN39212	1	38550604	GG	GG	GG	GG	GG	GG	GG	GG	TT	GG	GG	TT	GG	GG	GG	GG	GG	GG	GG	GG	GG
SYN3988	1	65665787	TT	TT	CC	CC	TT	CC	TT	CC	TT	CC	TT	CC	TT	TT	TT	TT	TT	TT	TT	TT	TT
SYN4318	1	208160301	GG	GG	GG	GG	GG	GG	TT	GG	GG	GG	TT	GG	GG	GG	GG	GG	GG	GG	GG	GG	GG
SYN468	1	33326458	TT	GG	GG	GG	TT	GG	TT	TT	GG	GG	TT	GG	TT	TT	TT	TT	TT	GG	TT	GG	TT
SYN5061	1	15774736	CC	CC	CC	CC	CC	CC	TT	CC	CC	CC	CC	TT	TT	CC	TT	CC	CC	CC	CC	TT	TT
SYN5383	1	262517587	GG	TT	GG	GG	TT	GG	GG	TT	GG	GG	GG	TT	GG	TT	GG	GG	GG	GG	GG	GG	GG
SYN5387	1	262516587	CC	CC	TT	TT	CC	TT	CC	CC	TT	TT	TT	CC	TT	CC	TT	TT	TT	TT	TT	TT	TT
SYN5475	1	142720994	CC	CC	CC	CC	CC	CC	TT	CC	CC	CC	TT	CC	TT	CC	CC	TT	CC	CC	CC	TT	CC
SYN5935	1	4351620	failed	CC	CC	CC	TT	CC	CC	CC	CC	CC	CC	TT	NA	CC	NA	CC	CC	CC	CC	CC	CC
SYN5936	1	4302363	TT	CC	CC	CC	TT	CC	CC	CC	CC	CC	CC	TT	TT	CC	TT	CC	CC	TT	TT	CC	TT
SYN5985	1	282858598	TT	TT	TT	CC	TT	CC	TT	CC	CC	CC	TT	CC	CC	CC	TT	TT	CC	TT	CC	TT	TT
SYN5994	1	282813020	TT	TT	TT	TT	TT	TT	CC	TT	TT	TT	CC	TT	TT	TT	TT	TT	CC	TT	TT	TT	TT
SYN6097	1	35747789	TT	failed	CC	CC	failed	NA	NA	NA	NA	NA	NA	NA	NA	NA	NA	NA	NA	NA	NA	NA	NA
SYN6103	1	35747613	TT	failed	CC	CC	failed	NA	NA	NA	NA	NA	NA	NA	NA	NA	NA	NA	NA	NA	NA	NA	NA
SYN6108	1	246608933	TT	CC	TT	TT	TT	TT	TT	TT	TT	TT	CC	TT	TT	TT	TT	CC	CC	TT	CC	TT	TT
SYN6110	1	246607435	CC	CC	TT	TT	TT	TT	CC	TT	CC	CC	CC	TT	CC	CC	CC	CC	CC	CC	CC	CC	CC
SYN6262	1	253331976	CC	CC	TT	failed	CC	TT	CC	TT	TT	CC	CC	TT	TT	CC	TT	TT	TT	TT	CC	TT	CC
SYN6335	1	6194628	CC	CC	CC	CC	TT	CC	TT	TT	TC	CC	CC	TT	CC	CC	TT	CC	CC	CC	CC	CC	CC
SYN6739	1	8131645	CC	TT	CC	CC	TT	CC	CC	CC	TT	CC	TT	CC	CC	TT	TT	CC	CC	TT	TT	TT	TT
SYN6877	1	180335134	CC	CC	CC	CC	CC	CC	CC	CC	CC	CC	TT	CC	CC	CC	CC	CC	CC	TT	TT	CC	TT
SYN6887	1	61943886	TT	TT	GG	GG	GG	GG	GG	GG	GG	GG	GG	GG	TT	GG	GG	GG	GG	GG	GG	GG	GG
SYN6892	1	61951744	TT	TT	TT	TT	TT	TT	TT	TT	TT	TT	TT	CC	TT	TT	TT	TT	CC	TT	TT	TT	TT
SYN7039	1	24307534	TT	TT	TT	TT	TT	TT	TT	TT	CC	TT	CC	TT	TT	TT	TT	TT	TT	TT	TT	TT	TT
SYN7049	1	298817705	CC	CC	CC	CC	CC	CC	CC	TT	CC	CC	TT	CC	CC	CC	CC	CC	CC	CC	CC	CC	CC
SYN7082	1	35139105	TT	CC	TT	TT	CC	TT	TT	TT	TT	TT	CC	TT	CC	CC	TT	CC	TT	TT	CC	TT	CC
SYN75	1	27628700	CC	CC	TT	TT	CC	TT	CC	CC	CC	TT	CC	TT	CC	CC	CC	CC	CC	CC	CC	CC	CC
SYN7696	1	7161796	CC	CC	CC	CC	TT	CC	CC	CC	TT	CC	CC	TT	TT	CC	CC	CC	CC	TT	CC	CC	CC
SYN7733	1	278197595	CC	CC	TT	TT	TT	NA	NA	NA	NA	NA	NA	NA	NA	NA	NA	NA	NA	NA	NA	NA	NA
SYN7982	1	299126436	CC	CC	TT	TT	CC	CC	CC	CC	CC	CC	TT	CC	CC	CC	CC	CC	CC	CC	CC	CC	CC
SYN7988	1	299047060	CC	CC	CC	CC	CC	TT	CC	CC	CC	TT	CC	TT	TT	CC	CC	CC	CC	CC	CC	CC	CC
SYN7994	1	299125525	GG	GG	GG	GG	GG	GG	TT	TT	GG	GG	GG	TT	TT	GG	GG	GG	GG	GG	GG	GG	GG
SYN8076	1	272418671	TT	TT	TT	TT	TT	TT	CC	TT	TT	TT	CC	TT	TT	TT	TT	TT	CC	TT	TT	TT	CC
SYN8239	1	295387953	TT	TT	TT	TT	TT	GG	TT	TT	TT	GG	TT	GG	TT	TT	GG	GG	GG	GG	TT	NA	TT
SYN9120	1	285209594	CC	TT	CC	CC	CC	CC	CC	CC	CC	TT	CC	TT	CC	TT	CC	CC	CC	CC	CC	TT	CC
SYN9193	1	229913813	TT	CC	CC	CC	TT	TT	CC	CC	TT	CC	TT	CC	TT	CC	CC	TT	CC	CC	CC	CC	CC
SYN9262	1	174012019	CC	TT	CC	CC	CC	CC	CC	CC	TT	CC	CC	TT	CC	CC	CC	CC	TT	CC	CC	CC	CC
SYN9363	1	3358315	TT	CC	CC	CC	TT	CC	CC	TT	TT	CC	TT	CC	TT	TT	CC	TT	CC	CC	CC	CC	CC
SYN9368	1	3400775	CC	CC	CC	CC	CC	CC	TT	TT	TT	CC	CC	TT	CC	CC	TT	CC	TT	TT	TT	TT	TT
SYNGENTA0974	1	41476582	CC	CC	CC	CC	CC	CC	CC	CC	TT	CC	TT	CC	TT	TT	CC	CC	CC	CC	CC	CC	CC
SYNGENTA10214	1	285208710	TT	CC	TT	failed	TT	NA	CC	CC	TT	CC	CC	CC	CC	CC	CC	CC	CC	CC	CC	CC	CC
SYNGENTA10282	1	264922385	GG	TT	GG	GG	TT	GG	TT	TT	TT	TT	TT	TT	TT	GG	GG	GG	TT	GG	TT	GG	GG
SYNGENTA10330	1	45518602	TT	CC	CC	CC	CC	CC	TT	TT	TT	CC	CC	CC	TT	TT	TT	CC	TT	TT	TT	TT	TT
SYNGENTA11157	1	298411637	TT	TT	TT	TT	TT	GG	TT	TT	TT	GG	TT	GG	GG	TT	TT	TT	TT	GG	TT	TT	TT
SYNGENTA12041	NULL	NULL	TT	GG	GG	GG	GG	GG	TT	GG	TT	GG	GG	GG	GG	GG	GG	TT	GG	GG	GG	GG	GG
SYNGENTA12044	NULL	NULL	CC	CC	CC	CC	CC	CC	CC	CC	CC	TT	TT	TT	TT	TT	CC	CC	CC	TT	CC	CC	TT
SYNGENTA12708	1	15170790	TT	TT	TT	TT	TT	NA	NA	NA	NA	NA	NA	NA	NA	NA	NA	NA	NA	NA	NA	NA	NA
SYNGENTA1446	1	296103336	CC	CC	CC	CC	CC	CC	CC	TT	TT	CC	CC	CC	CC	CC	TT	CC	TT	TT	CC	CC	CC
SYNGENTA15262	1	66031663	TT	TT	TT	TT	TT	TT	TT	TT	TT	TT	TT	CC	TT	TT	TT	TT	TT	TT	TT	CC	TT
SYNGENTA16410	1	62233006	TT	TT	CC	CC	TT	CC	CC	TT	TT	CC	TT	TT	TT	CC	TT	TT	TT	CC	TT	TT	TT
SYNGENTA16619	1	180364417	TT	TT	TT	TT	TT	TT	TT	TT	TT	TT	CC	TT	TT	TT	TT	TT	TT	CC	CC	CC	CC
SYNGENTA16631	1	204300921	TT	CC	CC	CC	CC	CC	CC	CC	CC	TT	TT	CC	TT	CC	CC	CC	CC	CC	TT	CC	TT
SYNGENTA16820	1	3399295	TT	CC	TT	TT	TT	TT	TT	CC	TT	TT	CC	TT	TT	TT	CC	CC	TT	TT	TT	TT	TT
SYNGENTA3100	1	241281939	CC	TT	CC	CC	TT	CC	CC	CC	CC	CC	TT	CC	TT	CC	CC	TT	CC	TT	TT	CC	TT
SYNGENTA5746	1	212243126	TT	GG	TT	TT	GG	TT	TT	GG	GG	TT	GG	TT	GG	GG	GG	GG	TT	TT	GG	GG	GG
tb1.5	1	265810599	CC	CC	CC	CC	CC	NA	NA	NA	NA	NA	NA	NA	NA	NA	NA	NA	NA	NA	NA	NA	NA
ZM001656-0297	NULL	NULL	GG	GG	GG	GG	GG	GG	GG	GG	GG	GG	GG	GG	GG	GG	GG	GG	GG	TT	GG	GG	TT
ZM002904-0519	1	195809471	CC	CC	CC	CC	TT	TT	TT	CC	TT	TT	CC	TT	CC	CC	TT	CC	CC	CC	CC	TT	CC
ZM008441-0588	1	16334720	CC	TT	CC	CC	CC	CC	TT	CC	CC	CC	TT	CC	CC	TT	CC	CC	CC	TT	CC	CC	CC
ZM011029-0253	1	201909239	TT	TT	TT	TT	TT	TT	TT	TT	TT	TT	TT	TT	TT	TT	TT	TT	TT	TT	TT	TT	TT
ZM012455-0405	1	225560339	CC	TT	CC	CC	CC	TT	CC	TT	CC	CC	CC	CC	CC	CC	CC	CC	CC	CC	CC	CC	CC
ZM013228-0356	1	189116533	TT	TT	TT	TT	TT	TT	TT	TT	TT	TT	CC	TT	TT	CC	TT	TT	TT	TT	CC	TT	CC
ZM013303-0450	NULL	NULL	CC	TT	TT	TT	CC	TT	CC	CC	CC	TT	CC	CC	CC	CC	CC	TT	CC	TT	CC	CC	TT
ZM013364-0434	1	22891936	GG	GG	GG	GG	GG	GG	GG	GG	GG	GG	TT	GG	GG	GG	GG	GG	GG	GG	GG	GG	GG
ZM013416-0290	NULL	NULL	TT	failed	failed	TT	CC	CC	CC	CC	CC	CC	CC	CC	CC	CC	CC	CC	CC	CC	CC	CC	CC
ZM013842-0398	1	205608715	CC	CC	CC	CC	CC	CC	TT	CC	CC	CC	TT	CC	TT	TT	CC	TT	CC	CC	TT	CC	TT
ZM013914-0135	1	64895315	CC	TT	TT	TT	TT	TT	CC	TT	TT	TT	TC	TT	CC	CC	CC	CC	CC	TT	TT	TT	TT
abph1.15	2	28108470		NA	NA	NA	NA	NA	NA	NA	NA	NA	NA	NA	NA	NA	NA	NA	NA
pbf1.5	2	154146806	GG	GG	GG	GG	GG	NA	NA	NA	NA	NA	NA	NA	NA	NA	NA	NA	NA	NA	NA	NA	NA
PUT-163a-110194326-44	2	236871680	AA	AA	AA	AA	GG	AA	AA	AA	AA	AA	GG	GG	AA	AA	AA	AA	AA	AA	AA	AA	AA
PUT-163a-110504512-89	2	208505458	GG	GG	GG	GG	GG	NA	NA	NA	NA	NA	NA	NA	NA	NA	NA	NA	NA	NA	NA	NA	NA
PUT-163a-13558106-270	2	176889971	GG	GG	AA	GG	AA	GG	AA	GG	AA	AA	AA	AA	GG	GG	AA	GG	GG	AA	GG	AA	GG
PUT-163a-14245519-344	9	148611896	CC	CC	CC	CC	GG	NA	NA	NA	NA	NA	NA	NA	NA	NA	NA	NA	NA	NA	NA	NA	NA
PUT-163a-148939817-433	2	138610652	TT	TT	AA	TT	AA	TT	AA	TT	TT	TT	TT	TT	AA	AA	AA	AA	AA	AA	AA	TT	AA
PUT-163a-148952002-523	2	3811264	AA	GG	AA	AA	GG	AA	GG	GG	GG	GG	GG	AA	GG	GG	GG	GG	GG	GG	GG	GG	GG
PUT-163a-148957860-553	2	33120636	AA	GG	GG	AA	AA	GG	GG	AA	AA	GG	AA	AA	GG	AA	AA	GG	GG	GG	AA	GG	AA
PUT-163a-148959370-566	NULL	NULL	AA	GG	AA	AA	GG	AA	AA	AA	AA	AA	GG	AA	GG	GG	GG	AA	GG	GG	AA	AA	GG
PUT-163a-148960523-575	NULL	NULL	GG	GG	GG	GG	AA	GG	GG	GG	GG	GG	AA	AA	GG	GG	GG	GG	GG	GG	GG	GG	GG
PUT-163a-149008027-750	NULL	NULL	AA	failed	AA	AA	failed	NA	NA	NA	NA	NA	NA	NA	NA	NA	NA	NA	NA	NA	NA	NA	NA
PUT-163a-149008027-751	2	146760016	TT	TT	TT	TT	TT	NA	NA	NA	NA	NA	NA	NA	NA	NA	NA	NA	NA	NA	NA	NA	NA
PUT-163a-149082994-865	2	7296194	AA	AA	AA	AA	AA	AA	AA	CC	AA	CC	CC	AA	CC	AA	CC	CC	CC	AA	CC	AA	CC
PUT-163a-149102041-931	NULL	NULL	GG	AA	GG	GG	AA	AA	GG	GG	GG	GG	AA	AA	GG	GG	GG	GG	GG	GG	AA	GG	GG
PUT-163a-149111560-968	2	204288824	AA	AA	AA	AA	AA	AA	AA	AA	AA	AA	AA	AA	AA	AA	AA	AA	CC	AA	AA	AA	AA
PUT-163a-16919246-1009	2	46972726	CC	CC	CC	CC	CC	AC	CC	CC	CC	AA	CC	CC	CC	AA	CC	CC	AA	AA	CC	CC	CC
PUT-163a-18163148-1243	2	196871978	CC	CC	CC	CC	CC	CC	CC	CC	CC	CC	CC	CC	CC	CC	CC	AA	AA	AA	AA	CC	AA
PUT-163a-21390620-1531	2	231604852	GG	GG	GG	GG	GG	GG	GG	GG	GG	GG	GG	GG	GG	GG	AA	AA	AA	GG	GG	GG	GG
PUT-163a-21626435-1579	2	33121420	GG	GG	GG	GG	GG	GG	GG	GG	GG	GG	GG	GG	GG	GG	GG	AA	AA	AA	GG	AA	GG
PUT-163a-28982637-1673	2	221523805	TT	AA	AA	AA	AA	TT	AA	TT	AA	AA	AA	AA	AA	TT	TT	TT	TT	AA	TT	TT	TT
PUT-163a-29544489-1776	NULL	NULL	AA	GG	AA	GG	GG	AA	AA	AA	AA	AA	AA	GG	AA	AA	AA	AA	AA	AA	AA	AA	AA
PUT-163a-29946189-1835	2	52944609	AA	GG	GG	AA	AA	AA	AA	AA	AA	AA	AA	AA	GG	AA	AA	AA	GG	GG	AA	GG	AA
PUT-163a-29946189-1837	NULL	NULL	GG	GG	GG	GG	GG	GG	GG	GG	GG	GG	GG	AA	GG	AA	GG	AA	GG	GG	GG	GG	GG
PUT-163a-30087333-1864	2	41932344	GG	CC	GG	GG	GG	NA	NA	NA	NA	NA	NA	NA	NA	NA	NA	NA	NA	NA	NA	NA	NA
PUT-163a-31406116-1928	2	14732506	GG	GG	GG	GG	GG	GG	GG	AA	AA	GG	GG	GG	GG	AA	GG	AA	AA	GG	GG	AA	GG
PUT-163a-4688495-2131	2	170192912	GG	GG	GG	GG	GG	GG	GG	GG	GG	GG	GG	GG	GG	GG	GG	AA	AA	GG	GG	GG	AA
PUT-163a-50332509-2221	2	197885697	AA	GG	AA	AA	AA	AA	AA	AA	AA	AA	AA	AA	AA	AA	GG	AA	GG	AA	AA	AA	AA
PUT-163a-60343349-2488	2	43824924	AA	AA	AA	AA	AA	AA	AA	AA	AA	AA	AA	GG	GG	AA	AA	GG	AA	AA	GG	AA	GG
PUT-163a-60353742-2721	2	118710927	CC	AA	CC	CC	CC	AA	CC	CC	CC	AA	CC	CC	CC	AA	CC	CC	AA	CC	CC	AA	AA
PUT-163a-60353769-2723	NULL	NULL	AA	AA	AA	AA	AA	GG	AA	AA	AA	AA	GG	AA	GG	AA	GG	GG	GG	GG	GG	AA	GG
PUT-163a-60355448-2767	2	51730224	CC	CC	CC	CC	CC	CC	CC	CC	CC	CC	CC	CC	CC	CC	CC	CC	AA	CC	CC	AA	CC
PUT-163a-60356273-2793	NULL	NULL	AA	GG	AA	AA	AA	AA	GG	GG	GG	AA	GG	GG	GG	GG	GG	AA	AA	AA	GG	GG	AA
PUT-163a-60359506-2880	2	40054214	AA	GG	GG	GG	GG	GG	GG	GG	GG	GG	GG	GG	GG	GG	AA	AA	AA	AA	AA	AA	AA
PUT-163a-60393963-2893	2	32081727	GG	AA	GG	GG	AA	GG	AA	AA	AA	GG	AA	GG	GG	GG	AA	AA	AA	AA	AA	AA	AA
PUT-163a-71762192-3457	NULL	NULL	GG	CC	CC	GG	CC	CC	GG	GG	CC	GG	CC	CC	CC	GG	CC	CC	GG	CC	GG	GG	GG
PUT-163a-71765208-3497	NULL	NULL	AA	AA	CC	AA	CC	CC	CC	AA	CC	CC	CC	CC	AA	AA	AA	CC	AA	AA	AA	CC	AA
PUT-163a-74236165-3620	NULL	NULL	GG	AA	AA	GG	GG	GG	AA	GG	GG	GG	GG	GG	AA	GG	AA	GG	AA	GG	GG	GG	AA
PUT-163a-74240952-3656	2	4181878	AA	GG	GG	AA	GG	GG	GG	GG	GG	GG	GG	AA	GG	GG	GG	GG	GG	GG	GG	GG	GG
PUT-163a-76018596-3800	NULL	NULL	GG	GG	CC	GG	CC	CC	GG	GG	CC	GG	GG	CC	GG	GG	GG	GG	GG	GG	GG	GG	GG
PUT-163a-76280414-3829	NULL	NULL	CC	CC	AA	CC	AA	CC	CC	CC	CC	CC	CC	AA	CC	CC	CC	CC	CC	AA	CC	CC	CC
PUT-163a-76289887-3938	NULL	NULL	AA	AA	AA	AA	CC	CC	CC	CC	CC	CC	NA	CC	CC	AA	CC	CC	AA	AA	CC	CC	AA
PUT-163a-76291555-3955	2	186246387	CC	CC	AA	CC	AA	AA	CC	CC	AA	CC	CC	CC	AA	AA	CC	AA	AA	CC	CC	CC	AA
PUT-163a-76917042-4012	2	82303546	AA	GG	AA	AA	AA	AA	GG	GG	GG	AA	GG	GG	GG	GG	GG	AA	AA	AA	GG	GG	AA
PUT-163a-78083518-4162	2	31534614	GG	GG	GG	GG	AA	GG	AA	GG	GG	AA	GG	AA	GG	AA	GG	GG	GG	GG	GG	GG	GG
PUT-163a-78091767-4245	2	37221366	GG	GG	GG	GG	GG	NA	NA	NA	NA	NA	NA	NA	NA	NA	NA	NA	NA	NA	NA	NA	NA
PUT-163a-78092282-4253	NULL	NULL	CC	CC	AA	CC	AA	AA	CC	AA	AA	CC	CC	AA	AA	AA	CC	AA	CC	AA	AA	NA	AA
PUT-163a-78110296-4293	2	194147375	failed	failed	GG	GG	GG	NA	NA	NA	NA	NA	NA	NA	NA	NA	NA	NA	NA	NA	NA	NA	NA
PUT-163a-78110296-4295	2	194147621	GG	GG	AA	AA	GG	GG	GG	GG	GG	GG	GG	AA	GG	AA	GG	GG	GG	GG	GG	GG	GG
PUT-163a-78124186-4445	2	146653411	AA	GG	AA	AA	GG	AA	AA	GG	GG	AA	GG	AA	GG	GG	GG	GG	GG	AA	GG	AA	GG
PUT-163a-94478236-4898	2	202073244	AA	AA	AA	GG	GG	AA	AA	AA	AA	GG	GG	GG	AA	GG	AA	AA	AA	GG	GG	AA	AA
PZA00164.3	2	221501768	GG	AA	GG	AA	GG	NA	NA	NA	NA	NA	NA	NA	NA	NA	NA	NA	NA	NA	NA	NA	NA
PZA00200.9	2	5825270	AA	AA	GG	AA	GG	NA	NA	NA	NA	NA	NA	NA	NA	NA	NA	NA	NA	NA	NA	NA	NA
PZA00237.8	2	6054452	GG	GG	GG	GG	GG	NA	NA	NA	NA	NA	NA	NA	NA	NA	NA	NA	NA	NA	NA	NA	NA
PZA00396.9	2	4697715	CC	AA	AA	CC	CC	NA	NA	NA	NA	NA	NA	NA	NA	NA	NA	NA	NA	NA	NA	NA	NA
PZA00620.2	2	10523031	AA	CC	AA	AA	CC	NA	NA	NA	NA	NA	NA	NA	NA	NA	NA	NA	NA	NA	NA	NA	NA
PZA00676.2	2	217950373	AA	AA	AA	AA	AA	NA	NA	NA	NA	NA	NA	NA	NA	NA	NA	NA	NA	NA	NA	NA	NA
PZA01280.2	2	152870248	GG	GG	GG	GG	AA	NA	NA	NA	NA	NA	NA	NA	NA	NA	NA	NA	NA	NA	NA	NA	NA
PZA01735.1	2	185341591	AA	AA	GG	AA	AA	NA	NA	NA	NA	NA	NA	NA	NA	NA	NA	NA	NA	NA	NA	NA	NA
PZA02077.1	2	210162481	GG	failed	GG	GG	AA	NA	NA	NA	NA	NA	NA	NA	NA	NA	NA	NA	NA	NA	NA	NA	NA
PZA02133.10	2	2501079	GG	AA	AA	GG	AA	NA	NA	NA	NA	NA	NA	NA	NA	NA	NA	NA	NA	NA	NA	NA	NA
PZA02170.1	2	234881991	CC	AA	CC	CC	CC	NA	NA	NA	NA	NA	NA	NA	NA	NA	NA	NA	NA	NA	NA	NA	NA
PZA02362.10	2	61398840	AA	CC	AA	AA	CC	NA	NA	NA	NA	NA	NA	NA	NA	NA	NA	NA	NA	NA	NA	NA	NA
PZA02632.1	NULL	NULL	AA	AA	AA	AA	AA	NA	NA	NA	NA	NA	NA	NA	NA	NA	NA	NA	NA	NA	NA	NA	NA
PZA02939.6	2	160621313	GG	GG	GG	GG	GG	NA	NA	NA	NA	NA	NA	NA	NA	NA	NA	NA	NA	NA	NA	NA	NA
PZA03293.2	NULL	NULL	GG	GG	GG	AA	GG	NA	NA	NA	NA	NA	NA	NA	NA	NA	NA	NA	NA	NA	NA	NA	NA
PZA03384.2	2	196793296	AA	AA	AA	AA	AA	NA	NA	NA	NA	NA	NA	NA	NA	NA	NA	NA	NA	NA	NA	NA	NA
PZA03528.3	2	190095387	AA	CC	CC	AA	CC	NA	NA	NA	NA	NA	NA	NA	NA	NA	NA	NA	NA	NA	NA	NA	NA
PZA03539.2	2	160785178	AA	GG	GG	AA	GG	NA	NA	NA	NA	NA	NA	NA	NA	NA	NA	NA	NA	NA	NA	NA	NA
PZA03576.3	2	237181074	GG	GG	GG	GG	GG	NA	NA	NA	NA	NA	NA	NA	NA	NA	NA	NA	NA	NA	NA	NA	NA
PZA03661.3	2	177374618	GG	GG	GG	GG	AA	NA	NA	NA	NA	NA	NA	NA	NA	NA	NA	NA	NA	NA	NA	NA	NA
PZA03690.1	2	170177168	AA	AA	AA	AA	AA	NA	NA	NA	NA	NA	NA	NA	NA	NA	NA	NA	NA	NA	NA	NA	NA
PZA03701.1	NULL	NULL	AA	GG	AA	AA	GG	NA	NA	NA	NA	NA	NA	NA	NA	NA	NA	NA	NA	NA	NA	NA	NA
PZA03775.6	2	48138168	AA	AA	AA	AA	AA	NA	NA	NA	NA	NA	NA	NA	NA	NA	NA	NA	NA	NA	NA	NA	NA
PZB00219.4	NULL	NULL	AA	AA	AA	AA	AA	NA	NA	NA	NA	NA	NA	NA	NA	NA	NA	NA	NA	NA	NA	NA	NA
PZB01103.2	2	203576785	GG	AA	AA	AA	AA	NA	NA	NA	NA	NA	NA	NA	NA	NA	NA	NA	NA	NA	NA	NA	NA
PZB01230.5	NULL	NULL	AA	AA	CC	AA	AA	NA	NA	NA	NA	NA	NA	NA	NA	NA	NA	NA	NA	NA	NA	NA	NA
PZB01233.2	2	3393622	CC	CC	AA	CC	CC	NA	NA	NA	NA	NA	NA	NA	NA	NA	NA	NA	NA	NA	NA	NA	NA
PZB01261.1	2	202335829	GG	GG	GG	AA	AA	NA	NA	NA	NA	NA	NA	NA	NA	NA	NA	NA	NA	NA	NA	NA	NA
PZB01261.2	2	202335959	GG	GG	GG	GG	GG	NA	NA	NA	NA	NA	NA	NA	NA	NA	NA	NA	NA	NA	NA	NA	NA
PZB01969.1	2	139700475	GG	GG	GG	GG	GG	NA	NA	NA	NA	NA	NA	NA	NA	NA	NA	NA	NA	NA	NA	NA	NA
PZB02013.1	2	202333074	GG	GG	GG	AA	AA	NA	NA	NA	NA	NA	NA	NA	NA	NA	NA	NA	NA	NA	NA	NA	NA
PZB02017.4	2	21665105	GG	GG	GG	GG	GG	NA	NA	NA	NA	NA	NA	NA	NA	NA	NA	NA	NA	NA	NA	NA	NA
PZB02017.5	2	21665031	GG	GG	GG	GG	GG	NA	NA	NA	NA	NA	NA	NA	NA	NA	NA	NA	NA	NA	NA	NA	NA
PZB02035.1	NULL	NULL	GG	AA	AA	GG	AA	NA	NA	NA	NA	NA	NA	NA	NA	NA	NA	NA	NA	NA	NA	NA	NA
PZB02035.2	2	28107974	GG	GG	GG	GG	GG	NA	NA	NA	NA	NA	NA	NA	NA	NA	NA	NA	NA	NA	NA	NA	NA
PZB02167.2	NULL	NULL	CC	CC	CC	CC	CC	NA	NA	NA	NA	NA	NA	NA	NA	NA	NA	NA	NA	NA	NA	NA	NA
PZB02235.5	2	163611075	AA	GG	GG	AA	GG	NA	NA	NA	NA	NA	NA	NA	NA	NA	NA	NA	NA	NA	NA	NA	NA
PZB02366.1	2	2501208	AA	AA	AA	AA	AA	NA	NA	NA	NA	NA	NA	NA	NA	NA	NA	NA	NA	NA	NA	NA	NA
PZB02523.1	2	33121795	AA	GG	GG	AA	GG	NA	NA	NA	NA	NA	NA	NA	NA	NA	NA	NA	NA	NA	NA	NA	NA
PZD00022.2	NULL	NULL	AA	AA	GG	GG	AA	NA	NA	NA	NA	NA	NA	NA	NA	NA	NA	NA	NA	NA	NA	NA	NA
SYN10128	2	212182395	GG	GG	GG	GG	AA	GG	GG	GG	AA	GG	GG	AA	GG	GG	GG	GG	AA	GG	GG	GG	GG
SYN10378	2	5385043	AA	GG	GG	AA	AA	GG	GG	GG	AA	AA	GG	AA	GG	GG	GG	AA	AA	GG	AA	GG	AA
SYN10565	2	204260939	GG	GG	GG	GG	GG	GG	GG	AA	GG	AA	AA	GG	AA	GG	GG	AA	GG	GG	GG	AA	AA
SYN10572	2	204258976	GG	GG	GG	AA	GG	GG	GG	AA	GG	GG	AA	GG	GG	AA	GG	GG	GG	GG	GG	GG	GG
SYN1131	2	9128726	GG	GG	GG	GG	GG	GG	GG	GG	GG	GG	AA	GG	AA	GG	GG	GG	GG	GG	GG	GG	GG
SYN11382	2	10020246	AA	GG	AA	GG	GG	AA	GG	GG	GG	GG	AA	GG	AA	GG	GG	GG	GG	AA	GG	AA	GG
SYN11856	NULL	NULL	AA	CC	CC	AA	AA	AA	AA	AA	AA	AA	CC	AA	CC	CC	AA	AA	AA	AA	AA	AA	AA
SYN12024	2	191523584	AA	AA	CC	AA	AA	AA	CC	CC	CC	AA	AA	CC	AA	CC	AA	CC	AA	CC	CC	AA	CC
SYN12061	2	200113724	AA	AA	CC	AA	AA	AA	CC	AA	CC	AA	CC	AA	CC	AA	CC	AA	AA	AA	CC	AA	AA
SYN12065	2	200117668	CC	CC	CC	CC	CC	CC	AA	CC	AA	CC	AA	CC	CC	CC	CC	CC	CC	CC	CC	CC	CC
SYN12389	2	220059628	GG	GG	GG	GG	GG	NA	NA	NA	NA	NA	NA	NA	NA	NA	NA	NA	NA	NA	NA	NA	NA
SYN14169	2	2821725	AA	AA	GG	AA	AA	GG	AA	AA	AA	GG	AA	GG	AA	GG	GG	AA	AA	AA	AA	AA	AA
SYN14492	2	64571868	GG	AA	AA	GG	GG	GG	GG	GG	AA	GG	GG	AA	GG	GG	GG	AA	GG	GG	GG	AA	GG
SYN14633	2	233547214	GG	GG	GG	GG	GG	GG	GG	GG	GG	GG	GG	AA	GG	GG	GG	GG	GG	GG	GG	GG	GG
SYN148	2	2116997	AA	CC	AA	AA	CC	CC	AA	AA	AA	CC	CC	AA	CC	AA	AA	AA	AA	AA	AA	AA	AA
SYN14959	2	194295389	AA	AA	AA	GG	GG	AA	GG	GG	AA	AA	AA	GG	AA	AA	AA	AA	AA	AA	AA	GG	AA
SYN15076	2	211410883	AA	AA	GG	AA	GG	AA	AA	GG	GG	AA	AA	GG	AA	GG	AA	AA	AA	AA	GG	AA	AA
SYN15388	2	196871910	AA	AA	AA	AA	AA	AA	AA	AA	AA	AA	AA	GG	AA	GG	AA	AA	AA	AA	AA	AA	AA
SYN15436	2	42629665	CC	CC	AA	CC	CC	AA	CC	CC	CC	AA	AA	CC	CC	AA	CC	AA	CC	CC	CC	CC	CC
SYN157	2	2117334	AA	GG	AA	AA	GG	GG	AA	AA	AA	GG	GG	AA	GG	AA	AA	AA	AA	AA	AA	AA	AA
SYN15734	2	19389449	failed	AA	AA	GG	AA	AA	AA	AA	AA	AA	GG	AA	GG	AA	AA	AA	AA	AA	AA	AA	AA
SYN15736	2	19386462	GG	AA	AA	GG	AA	AA	AA	AA	AA	AA	GG	AA	GG	AA	AA	AA	AA	AA	AA	AA	AA
SYN16784	2	12204238	GG	GG	GG	GG	GG	AA	AA	GG	GG	GG	AA	GG	AA	AA	AA	AA	AA	NA	GG	GG	NA
SYN17346	2	97553543	CC	CC	CC	CC	CC	CC	CC	CC	AA	CC	CC	AA	CC	CC	CC	CC	CC	CC	CC	CC	CC
SYN1750	2	9318835	AA	AA	AA	AA	AA	NA	NA	NA	NA	NA	NA	NA	NA	NA	NA	NA	NA	NA	NA	NA	NA
SYN17560	2	65819514	GG	AA	GG	GG	AA	NA	GG	GG	GG	GG	AA	GG	GG	GG	GG	GG	GG	GG	GG	AA	GG
SYN18074	2	8814853	AA	GG	GG	AA	GG	GG	GG	GG	GG	GG	AA	GG	AA	GG	GG	GG	GG	GG	GG	GG	GG
SYN18306	2	223980141	CC	CC	CC	AA	AA	CC	AA	CC	AA	CC	CC	AA	CC	AA	AA	CC	CC	CC	CC	CC	CC
SYN18370	2	223257818	GG	AA	GG	AA	GG	AA	AA	AA	GG	AA	AA	GG	GG	AA	AA	GG	GG	GG	GG	AA	GG
SYN18419	NULL	NULL	GG	GG	GG	GG	AA	GG	GG	AA	AA	GG	GG	AA	AA	AA	AA	AG	AA	AA	AA	GG	AA
SYN18801	2	43822901	failed	failed	AA	GG	failed	NA	NA	NA	NA	NA	NA	NA	NA	NA	NA	NA	NA	NA	NA	NA	NA
SYN18980	2	228792269	GG	GG	GG	failed	AA	NA	NA	NA	NA	NA	NA	NA	NA	NA	NA	NA	NA	NA	NA	NA	NA
SYN18982	2	228719252	GG	GG	GG	AA	GG	AA	GG	GG	AA	AA	GG	AA	GG	AA	GG	GG	GG	AA	GG	GG	AA
SYN19722	2	193071873	AA	GG	GG	AA	AA	AA	AA	AA	AA	GG	AA	GG	GG	AA	GG	GG	GG	GG	GG	GG	GG
SYN20244	2	234411730	AA	CC	AA	AA	AA	AA	CC	AA	AA	AA	CC	AA	AA	AA	CC	CC	CC	CC	AA	AA	CC
SYN20256	2	234417302	AA	GG	GG	GG	AA	GG	GG	GG	GG	GG	GG	AA	GG	AA	GG	AA	GG	GG	AA	GG	GG
SYN20464	2	203794040	AA	AA	GG	GG	AA	NA	NA	NA	NA	NA	NA	NA	NA	NA	NA	NA	NA	NA	NA	NA	NA
SYN21116	2	23508643	failed	GG	GG	failed	GG	GG	GG	GG	GG	GG	GG	AA	GG	GG	AA	GG	GG	GG	GG	AA	AA
SYN21186	2	37075828	GG	GG	GG	GG	GG	GG	GG	GG	GG	AA	AA	GG	GG	AA	GG	GG	GG	GG	GG	GG	GG
SYN23011	2	192424285	GG	AG	GG	GG	AG	NA	NA	NA	NA	NA	NA	NA	NA	NA	NA	NA	NA	NA	NA	NA	NA
SYN23271	2	3979714	AA	GG	GG	AA	GG	GG	GG	GG	AA	AA	GG	AA	GG	GG	AA	GG	GG	GG	AA	GG	GG
SYN23575	2	50555262	AA	GG	AA	AA	AA	NA	NA	NA	NA	NA	NA	NA	NA	NA	NA	NA	NA	NA	NA	NA	NA
SYN240	2	14697280	AA	AA	AA	AA	GG	AA	GG	GG	GG	AA	GG	AA	GG	GG	AA	GG	AA	AA	AA	GG	GG
SYN24087	2	54716882	GG	GG	AA	GG	GG	GG	AA	GG	GG	GG	GG	AA	GG	GG	GG	NA	GG	GG	GG	AA	GG
SYN24407	2	92585179	AA	failed	AA	AA	AA	NA	NA	NA	NA	NA	NA	NA	NA	NA	NA	NA	NA	NA	NA	NA	NA
SYN24702	2	12692972	GG	GG	AA	GG	GG	NA	NA	NA	NA	NA	NA	NA	NA	NA	NA	NA	NA	NA	NA	NA	NA
SYN24891	2	46620167	AC	CC	CC	CC	CC	AC	AA	NA	CC	AA	CC	AA	AC	AA	AA	CC	AA	AA	CC	AA	CC
SYN24893	2	46590329	AA	GG	GG	GG	GG	GG	GG	GG	GG	GG	GG	AA	GG	GG	GG	GG	GG	GG	AA	GG	AA
SYN25365	NULL	NULL	AA	AA	AA	AA	AA	AA	GG	AA	AA	AA	AA	GG	AA	AA	AA	AA	GG	AA	GG	AA	AA
SYN25366	2	194063492	GG	GG	GG	GG	GG	GG	GG	GG	GG	GG	GG	AA	GG	GG	GG	GG	GG	GG	AA	GG	GG
SYN2581	2	30934204	AA	AA	AA	AA	AA	AA	AA	AA	AA	AA	AA	GG	AA	AA	AA	AA	AA	AA	AA	AA	AA
SYN25974	2	22527532	AA	AA	GG	AA	GG	GG	AA	GG	GG	GG	GG	AA	GG	AA	AA	GG	GG	GG	GG	GG	AA
SYN25976	NULL	NULL	AA	AA	AA	AA	AA	AA	AA	AA	AA	AA	AA	GG	AA	AA	GG	GG	AA	AA	AA	AA	GG
SYN26316	NULL	NULL	CC	CC	CC	CC	CC	CC	CC	CC	CC	CC	AA	CC	AA	CC	CC	CC	CC	CC	CC	CC	CC
SYN264	2	16138381	AA	AA	AA	AA	AA	AA	GG	AA	AA	GG	GG	AA	GG	AG	GG	GG	AA	AA	GG	AA	GG
SYN26565	2	208887257	GG	GG	GG	GG	AA	GG	AA	GG	AA	GG	GG	AA	GG	GG	AA	GG	AA	AA	AA	GG	GG
SYN26571	2	189524868	AA	AA	AA	AA	GG	AA	GG	AA	GG	AA	AA	GG	AA	AA	GG	AA	AA	AA	AA	GG	AA
SYN26573	2	189634183	GG	GG	GG	GG	GG	GG	GG	GG	GG	GG	GG	AA	GG	GG	GG	GG	GG	GG	GG	GG	GG
SYN26600	NULL	NULL	AA	failed	CC	CC	AA	NA	NA	NA	NA	NA	NA	NA	NA	NA	NA	NA	NA	NA	NA	NA	NA
SYN26691	2	42112899	CC	AA	AA	CC	CC	AA	AA	CC	AA	CC	CC	AA	CC	CC	CC	CC	CC	CC	CC	AA	CC
SYN26837	2	22251939	AA	CC	AA	AA	AA	AA	AA	AA	CC	AA	CC	AA	CC	CC	AA	CC	AA	CC	CC	AA	CC
SYN26920	2	203914602	GG	GG	GG	GG	GG	GG	AA	AA	AA	GG	AA	GG	GG	GG	AA	GG	AA	GG	AA	AA	GG
SYN26960	2	81074465	AA	AA	AA	AA	AA	AA	GG	AA	AA	AA	GG	AA	AA	AA	AA	AA	AA	AA	AA	AA	AA
SYN27533	2	39199553	GG	AA	GG	AA	AA	GG	AA	GG	GG	GG	AA	GG	AA	GG	AA	AA	GG	AA	GG	AA	GG
SYN27535	2	39326416	AA	AA	AA	AA	GG	AA	AA	AA	AA	AA	GG	AA	GG	AA	AA	AA	AA	AA	AA	AA	AA
SYN27803	2	215332662	CC	AA	CC	AA	CC	CC	AA	CC	CC	CC	AA	CC	AA	AA	AA	CC	CC	AA	CC	AA	AA
SYN27838	2	147673725	GG	GG	GG	GG	GG	GG	GG	GG	GG	GG	AA	GG	GG	GG	GG	GG	GG	GG	GG	GG	GG
SYN28176	2	152866758	CC	AA	CC	CC	CC	AA	AA	CC	CC	CC	AA	CC	AA	AA	CC	CC	CC	AA	AA	CC	CC
SYN28305	2	226199969	GG	AA	GG	AA	GG	AA	AA	AA	GG	AA	GG	AA	AA	AA	GG	AA	AA	AA	GG	AA	AA
SYN28324	2	188016895	GG	GG	AA	GG	AA	AA	GG	AA	AA	GG	AA	GG	GG	AA	GG	GG	GG	GG	GG	AA	GG
SYN28426	2	39618052	CC	AA	CC	AA	AA	CC	AA	CC	AA	CC	CC	AA	CC	AA	CC	CC	CC	CC	CC	AA	CC
SYN29040	2	21347588	GG	GG	AA	GG	GG	AA	AA	AA	GG	AA	GG	AA	GG	AA	NA	AA	AA	AA	AA	AA	AA
SYN29165	2	38075161	CC	CC	CC	CC	AA	CC	CC	CC	CC	AA	AA	CC	AA	CC	AA	AA	AA	CC	AA	CC	AA
SYN29167	2	38075446	GG	GG	GG	GG	AA	GG	GG	GG	GG	AA	AA	GG	AA	GG	AA	AA	AA	GG	AA	GG	AA
SYN29490	2	5824544	AA	AA	AA	AA	AA	AA	AA	AA	GG	GG	GG	AA	GG	AA	GG	GG	GG	GG	AA	AA	GG
SYN29494	2	5830181	GG	AA	GG	GG	GG	GG	GG	AA	GG	AA	AA	GG	AA	GG	GG	GG	GG	GG	GG	GG	GG
SYN29495	2	5830032	AA	AA	AA	AA	AA	AA	AA	CC	AA	AA	CC	AA	CC	AA	AA	AA	AA	AA	AA	AA	AA
SYN29551	2	111835217	GG	GG	GG	GG	GG	GG	GG	GG	AA	GG	GG	AA	GG	GG	GG	GG	GG	GG	GG	AA	GG
SYN29641	2	49288961	GG	GG	GG	GG	AA	GG	AA	GG	GG	AA	AA	GG	GG	GG	GG	AA	GG	GG	AA	GG	AA
SYN29925	2	226454152	AA	GG	AA	failed	AA	NA	NA	NA	NA	NA	NA	NA	NA	NA	NA	NA	NA	NA	NA	NA	NA
SYN30573	2	10576000	AA	GG	AA	AA	GG	AA	AA	GG	AA	GG	GG	AA	GG	AA	GG	AA	GG	AA	GG	GG	GG
SYN31071	2	147945075	GG	AA	GG	GG	AA	GG	GG	GG	AA	GG	GG	AA	NA	GG	AA	GG	AA	AA	GG	AA	AA
SYN31072	2	147948868	GG	GG	GG	GG	GG	GG	GG	GG	GG	GG	GG	AA	AA	GG	GG	GG	GG	AA	GG	AA	GG
SYN31202	2	234347952	CC	CC	CC	CC	CC	CC	CC	CC	CC	CC	CC	AA	AA	AA	AA	CC	CC	AA	CC	CC	AA
SYN31469	2	165898104	CC	CC	CC	CC	AA	CC	AA	CC	CC	CC	CC	AA	CC	CC	CC	CC	CC	CC	CC	CC	CC
SYN31594	2	188331977	GG	GG	GG	GG	AA	NA	NA	NA	NA	NA	NA	NA	NA	NA	NA	NA	NA	NA	NA	NA	NA
SYN31624	2	225264450	GG	AA	GG	AA	AA	GG	GG	GG	AA	GG	GG	AA	GG	GG	GG	GG	GG	GG	GG	GG	GG
SYN31696	2	4199031	GG	AA	AA	GG	AA	AA	GG	AA	AA	AA	GG	AA	GG	AA	AA	AA	GG	AA	AA	GG	GG
SYN31700	2	4194382	AA	AA	AA	AA	GG	AA	AA	AA	GG	AA	AA	GG	AA	AA	GG	GG	AA	GG	AA	AA	AA
SYN31708	2	4060505	CC	CC	AA	CC	AA	AA	AA	AA	AA	AA	AA	CC	AA	AA	AA	AA	AA	AA	AA	AA	AA
SYN31709	2	4059131	GG	GG	AA	GG	AA	AA	AA	AA	AA	AA	AA	GG	AA	GG	AA	AA	AA	AA	AA	GG	AA
SYN31932	2	212909702	GG	GG	GG	AA	AA	GG	AA	GG	AA	GG	GG	AA	GG	GG	GG	GG	GG	GG	GG	AA	GG
SYN31935	2	212909771	GG	GG	GG	GG	AA	GG	AA	GG	AA	GG	GG	AA	GG	GG	GG	GG	GG	GG	GG	GG	GG
SYN32417	2	215246090	AA	GG	AA	GG	GG	AA	AA	GG	GG	AA	AA	GG	GG	GG	GG	GG	GG	GG	GG	GG	GG
SYN32497	2	136744083	AA	CC	CC	AA	CC	CC	CC	CC	AA	CC	CC	AA	CC	CC	CC	CC	CC	CC	CC	AA	CC
SYN3306	NULL	NULL	AA	CC	AA	AA	CC	AA	CC	AA	CC	CC	CC	AA	CC	AC	CC	AA	AA	AA	AA	AA	CC
SYN33137	2	52445000	AA	AA	AA	AA	AA	GG	AA	AA	AA	AA	AA	GG	AA	AA	AA	AA	GG	GG	AA	GG	AA
SYN33925	2	214617273	AA	AA	AA	AA	GG	AA	AA	AA	AA	AA	AA	GG	AA	AA	GG	GG	GG	GG	GG	AA	GG
SYN33927	2	214617417	GG	GG	GG	GG	AA	GG	GG	GG	GG	GG	GG	AA	GG	GG	AA	AA	AA	AA	GG	GG	AA
SYN34078	2	209335171	GG	GG	AA	GG	AA	GG	GG	AA	AA	GG	GG	AA	AA	AA	GG	GG	GG	GG	AA	GG	GG
SYN34237	NULL	NULL	AA	GG	GG	GG	GG	GG	GG	GG	GG	AA	AA	GG	AA	AA	AA	AA	GG	AA	AA	AA	AA
SYN34317	2	213071788	GG	GG	failed	failed	AA	GG	NA	GG	NA	GG	GG	AA	GG	GG	NA	NA	AA	GG	GG	AA	GG
SYN34318	2	213071059	AA	AA	GG	GG	GG	AA	GG	AA	GG	AA	AA	GG	AA	AA	GG	NA	GG	AA	AA	GG	AA
SYN34321	2	213018300	AA	GG	GG	GG	GG	AA	GG	AA	GG	AA	AA	GG	AA	GG	GG	GG	GG	GG	AA	GG	GG
SYN34584	2	63006892	AA	AA	GG	AA	GG	NA	NA	NA	NA	NA	NA	NA	NA	NA	NA	NA	NA	NA	NA	NA	NA
SYN34972	2	225686625	GG	AA	GG	GG	AA	AA	GG	GG	AA	AA	AA	GG	GG	GG	GG	AA	GG	AA	GG	GG	AA
SYN35700	2	28745837	GG	AA	AA	GG	AA	AA	GG	GG	GG	NA	GG	AA	GG	AA	AA	AA	AA	AA	GG	AA	GG
SYN35701	2	28662930	AA	AA	AA	AA	AA	AA	AA	AA	AA	AA	AA	CC	AA	AA	AA	AA	CC	AA	CC	AA	CC
SYN36013	2	12357762	GG	AA	AA	GG	GG	AA	GG	GG	GG	AA	GG	AA	GG	GG	AA	GG	GG	GG	GG	GG	GG
SYN36453	2	57684976	CC	CC	CC	CC	AA	AA	CC	AA	CC	CC	CC	AA	CC	CC	CC	CC	CC	AA	CC	CC	CC
SYN36604	2	234880844	AA	GG	AA	AA	AA	AA	GG	AA	AA	AA	GG	AA	AA	AA	AA	AA	GG	GG	AA	AA	GG
SYN36754	2	177256201	AA	AA	GG	AA	AA	GG	GG	AA	GG	GG	AA	GG	AA	AA	AA	GG	AA	AA	AA	GG	AA
SYN36972	NULL	NULL	AA	AA	AA	AA	AA	AA	AA	AA	GG	AA	AA	GG	AA	AA	AA	AA	AA	AA	AA	AA	AA
SYN36976	2	128814192	GG	GG	AA	GG	GG	AA	AA	AA	GG	AA	AA	GG	AA	GG	GG	GG	GG	GG	AA	GG	GG
SYN37263	2	155723040	GG	GG	GG	GG	GG	GG	GG	GG	GG	GG	AA	GG	GG	GG	GG	GG	GG	GG	GG	GG	GG
SYN37795	2	214814995	AA	failed	AA	AA	GG	AA	AA	GG	GG	AA	AA	GG	AA	GG	AA	AA	AA	AA	AA	GG	AA
SYN3846	2	43247706	AA	GG	AA	GG	GG	AA	GG	GG	GG	AA	AA	GG	AA	AA	AA	GG	GG	AA	AA	GG	AA
SYN3850	2	43248753	AA	GG	AA	GG	GG	AA	GG	GG	GG	AA	AA	GG	AA	AA	AA	AA	GG	AA	AA	AA	AA
SYN39027	2	231191106	AA	AA	AA	AA	GG	AA	GG	AA	GG	AA	AA	GG	GG	GG	GG	GG	GG	GG	GG	GG	GG
SYN39135	2	41049132	AA	GG	GG	GG	AA	GG	GG	GG	GG	AA	AA	GG	GG	AA	GG	GG	AA	AA	GG	GG	GG
SYN44	2	2627021	GG	GG	GG	GG	GG	GG	GG	GG	GG	GG	GG	AA	GG	GG	GG	GG	GG	GG	GG	GG	GG
SYN4466	2	193433995	AA	AA	GG	AA	failed	NA	NA	NA	NA	NA	NA	NA	NA	NA	NA	NA	NA	NA	NA	NA	NA
SYN4709	2	214068670	GG	GG	GG	GG	GG	GG	AA	GG	GG	GG	AA	GG	GG	GG	AA	AA	GG	GG	GG	AA	GG
SYN5259	2	198246131	failed	GG	GG	GG	GG	GG	AA	GG	NA	AA	AA	GG	AA	GG	AA	AA	AA	AA	AA	AA	AA
SYN5573	2	33703557	GG	AA	AA	GG	AA	AA	AA	AA	AA	AA	AA	GG	GG	GG	AA	GG	AA	AA	AA	GG	AA
SYN5617	2	208495096	AA	GG	GG	AA	AA	AA	AA	AA	AA	AA	GG	AA	GG	AA	GG	AA	AA	GG	GG	GG	AA
SYN5620	2	208503538	CC	AA	AA	AA	AA	CC	AA	AA	AA	AA	AA	AA	AA	AA	AA	AA	AA	AA	CC	AA	AA
SYN5848	2	10350309	AA	GG	AA	AA	GG	AA	AA	AA	AA	GG	AA	GG	AA	GG	GG	GG	GG	GG	GG	GG	GG
SYN5872	NULL	NULL	CC	CC	AA	AA	AA	CC	AA	CC	AA	AA	AA	CC	CC	AA	CC	AA	AA	CC	CC	CC	AA
SYN6126	2	9005453	CC	CC	CC	CC	CC	CC	AA	CC	CC	CC	AA	CC	AA	CC	CC	AA	CC	CC	CC	AA	CC
SYN6161	NULL	NULL	GG	GG	AA	GG	GG	GG	GG	GG	GG	GG	AA	GG	GG	GG	GG	GG	AA	GG	GG	AA	GG
SYN6180	2	1291563	GG	AA	AA	GG	AA	AA	GG	GG	GG	AA	GG	AA	GG	GG	GG	AA	GG	AA	GG	AA	GG
SYN6310	2	2811599	GG	GG	AA	GG	GG	AA	AA	AA	AA	AA	GG	AA	GG	AA	GG	GG	GG	AA	GG	AA	GG
SYN6402	2	59222028	AA	AA	AA	AA	AA	AA	AA	AA	AA	AA	GG	AA	AA	AA	AA	GG	AA	GG	GG	AA	GG
SYN6449	2	234464965	AA	GG	AA	AA	AA	AA	GG	AA	AA	AA	GG	AA	AA	AA	AA	AA	GG	GG	AA	AA	GG
SYN6543	2	18872653	CC	CC	CC	CC	CC	CC	AA	CC	CC	AA	AA	CC	AA	CC	AA	AA	CC	CC	CC	CC	CC
SYN6811	2	192313434	CC	AA	CC	AA	AA	AA	AA	CC	AA	AA	AA	CC	AA	CC	AA	AA	AA	CC	AA	AA	AA
SYN7102	2	148264196	GG	GG	GG	GG	GG	GG	GG	GG	GG	GG	GG	AA	GG	GG	GG	GG	GG	GG	GG	GG	GG
SYN7210	2	228707474	GG	AA	GG	GG	AA	GG	AA	AA	GG	GG	AA	GG	AA	AA	AA	AA	GG	GG	GG	GG	GG
SYN7218	2	6338904	AA	AA	AA	GG	AA	AA	AA	AA	AA	NA	GG	AA	GG	AA	AA	AA	AA	AA	AA	AA	AA
SYN7225	2	6177462	GG	AA	GG	GG	GG	GG	AA	GG	GG	GG	GG	AA	GG	AA	AA	AA	GG	AA	AA	AA	GG
SYN7228	2	6177083	AA	AA	AA	failed	AA	AA	GG	AA	AA	AA	AA	GG	AA	GG	GG	GG	AA	GG	AA	AA	AA
SYN733	2	212457713	GG	GG	GG	GG	AA	GG	GG	GG	AA	GG	GG	AA	GG	GG	GG	GG	GG	GG	GG	GG	GG
SYN7389	2	227117486	GG	AA	GG	AA	AA	AA	GG	AA	AA	AA	GG	AA	GG	AA	AA	AA	AA	GG	AA	GG	GG
SYN7491	2	209954396	GG	AA	AA	AA	GG	GG	AA	AA	GG	AA	AA	GG	AA	AA	AA	AA	AA	GG	AA	AA	GG
SYN7499	2	210004904	AA	AA	GG	AA	GG	AA	AA	AA	GG	AA	AA	GG	GG	AA	GG	AA	GG	AA	GG	AA	AA
SYN7635	2	11993070	AA	AA	AA	AA	AA	AA	AA	AA	AA	AA	GG	AA	GG	AA	AA	AA	AA	GG	AA	GG	GG
SYN7847	2	194483275	GG	AA	GG	AA	AA	GG	GG	AA	GG	AA	GG	AA	AA	GG	AA	AA	AA	AA	AA	GG	AA
SYN7850	2	194384958	AA	failed	failed	failed	GG	NA	NA	NA	NA	NA	NA	NA	NA	NA	NA	NA	NA	NA	NA	NA	NA
SYN8031	2	71190465	GG	GG	GG	GG	GG	AA	AA	GG	GG	AA	AA	GG	AA	AA	GG	AA	AA	AA	GG	GG	GG
SYN8428	2	848506	GG	GG	AA	GG	GG	AA	AA	AA	GG	GG	GG	AA	GG	AA	AA	GG	GG	AA	GG	AA	GG
SYN8502	2	222319740	CC	CC	CC	CC	AA	AA	CC	CC	AA	AA	CC	AA	CC	CC	CC	CC	AA	AA	AA	CC	AA
SYN9015	2	33216783	AA	GG	GG	AA	GG	GG	GG	GG	GG	AA	GG	AA	GG	AA	GG	GG	GG	GG	AA	GG	AA
SYN9523	2	210495725	AA	GG	GG	GG	GG	AA	GG	GG	GG	GG	AA	GG	GG	GG	GG	GG	GG	GG	GG	GG	GG
SYN9525	2	210487037	AA	AA	GG	GG	GG	AA	AA	GG	GG	GG	AA	GG	GG	GG	GG	GG	GG	AA	GG	GG	AA
SYN9529	2	210496556	AA	AA	GG	GG	GG	AA	GG	AA	GG	GG	AA	GG	AA	AA	GG	AA	AA	AA	AA	AA	AA
SYN9531	2	210498650	GG	GG	AA	AA	AA	GG	GG	GG	AA	AA	GG	AA	GG	GG	AA	GG	GG	GG	GG	GG	GG
SYN9532	2	210310562	AA	AA	AA	AA	GG	AA	AA	AA	GG	AA	AA	GG	AA	AA	AA	GG	AA	AA	AA	AA	AA
SYN9534	2	210310663	GG	GG	GG	GG	AA	GG	GG	GG	AA	GG	GG	AA	GG	GG	GG	AA	GG	GG	GG	GG	GG
SYN9540	NULL	NULL	AA	AA	GG	GG	GG	AA	AA	AA	GG	GG	AA	GG	AA	AA	GG	AA	AA	AA	AA	AA	AA
SYN9560	2	176477626	CC	AA	AA	CC	CC	CC	AA	CC	CC	AC	AA	CC	CC	CC	AA	CC	AA	AA	AA	AA	AA
SYN9654	2	175320781	AA	AA	AA	AA	AA	AA	AA	AA	CC	AA	CC	AA	AA	AA	AA	AA	AA	AA	CC	AA	AA
SYN9946	1	152276960	AA	AA	AA	AA	GG	AA	AA	AA	AA	GG	GG	AA	GG	AG	GG	AA	GG	GG	GG	AA	GG
SYNGENTA10420	2	4308824	failed	AA	AA	failed	AA	NA	NA	NA	NA	NA	NA	NA	NA	NA	NA	NA	NA	NA	NA	NA	NA
SYNGENTA13644	2	204375451	GG	GG	AA	GG	GG	GG	AA	GG	AA	GG	GG	GG	AA	GG	GG	AA	GG	GG	GG	GG	AA
SYNGENTA14686	2	204690186	CC	GG	GG	CC	GG	CC	GG	GG	GG	GG	GG	GG	GG	CC	GG	GG	GG	CC	GG	GG	GG
SYNGENTA15815	2	209954809	GG	GG	AA	GG	GG	GG	AA	AA	GG	GG	AA	GG	AA	GG	AA	AA	AA	GG	AA	GG	GG
SYNGENTA1753	2	225229217	CC	CC	CC	CC	CC	CC	CC	CC	CC	CC	CC	CC	CC	CC	AA	CC	CC	CC	CC	CC	CC
zfl2.9	2	12651575	CC	CC	AA	CC	CC	NA	NA	NA	NA	NA	NA	NA	NA	NA	NA	NA	NA	NA	NA	NA	NA
ZM008421-0466	2	38770093	AA	AA	GG	GG	GG	GG	GG	GG	GG	GG	GG	GG	GG	GG	AA	GG	GG	GG	GG	AA	GG
ZM011358-0388	NULL	NULL	GG	AA	AA	AA	AA	AA	AA	GG	GG	AA	AA	AA	AA	AA	AA	GG	GG	AA	GG	GG	AA
ZM012227-0426	NULL	NULL	GG	CC	CC	CC	CC	NA	NA	NA	NA	NA	NA	NA	NA	NA	NA	NA	NA	NA	NA	NA	NA
ZM012701-0436	2	82447350	AA	AA	AA	AA	AA	AA	AA	AA	AA	AA	AA	AA	AA	GG	AA	GG	GG	GG	AA	GG	GG
ZM013184-0414	2	184052641	AA	AA	AA	AA	GG	AA	AA	AA	AA	NA	AA	AA	AA	AA	AA	AA	AA	AA	AA	AA	AA
ZM013325-0282	NULL	NULL	CC	CC	CC	CC	AA	CC	CC	CC	CC	CC	CC	CC	CC	CC	NA	CC	CC	CC	AA	CC	CC
ZM013334-0527	2	114440850	GG	GG	GG	GG	AA	GG	GG	AA	AA	GG	GG	AA	GG	GG	AA	AA	AA	GG	AA	AA	AA
ZM013413-0669	2	12359624	AA	AA	AA	AA	AA	AA	AA	CC	AA	AA	CC	AA	CC	AA	AA	AA	AA	AA	CC	AA	AA
ZM013479-0421	2	42360900	AA	AA	GG	AA	AA	GG	AA	GG	AA	GG	GG	AA	AA	GG	AA	AA	AA	AA	AA	AA	AA
ZM013577-0615	2	157492268	AA	GG	GG	AA	GG	AA	GG	GG	GG	GG	AA	AA	GG	AA	GG	GG	GG	AA	GG	GG	GG
ZM013770-0401	2	136903029	AA	AA	CC	AA	CC	CC	CC	AA	AA	CC	AA	AA	CC	CC	AA	AA	AA	AA	AA	AA	AA
ZM013830-0402	NULL	NULL	AA	CC	CC	AA	CC	CC	CC	AA	AA	CC	NA	CC	CC	CC	NA	AA	CC	AA	CC	CC	CC
pbf1.3	2	154147079	AA	AA	AA	AA	AA	NA	NA	NA	NA	NA	NA	NA	NA	NA	NA	NA	NA	NA	NA	NA	NA
pbf1.6	2	154145964	CC	CC	CC	CC	CC	NA	NA	NA	NA	NA	NA	NA	NA	NA	NA	NA	NA	NA	NA	NA	NA
PHM14783.16	2	9988856	AA	AA	AA	AA	AA	NA	NA	NA	NA	NA	NA	NA	NA	NA	NA	NA	NA	NA	NA	NA	NA
PHM3334.4	2	5070232	AA	GG	GG	AA	AA	NA	NA	NA	NA	NA	NA	NA	NA	NA	NA	NA	NA	NA	NA	NA	NA
PUT-163a-13381909-209	2	4199064	GG	AA	AA	GG	AA	NA	NA	NA	NA	NA	NA	NA	NA	NA	NA	NA	NA	NA	NA	NA	NA
PUT-163a-13515901-236	2	127724132	failed	GG	GG	failed	failed	NA	NA	NA	NA	NA	NA	NA	NA	NA	NA	NA	NA	NA	NA	NA	NA
PUT-163a-148952002-522	2	3810982	AA	AA	AA	AA	AA	AA	GG	AA	AA	AA	AA	AA	AA	AA	AA	AA	GG	AA	AA	GG	GG
PUT-163a-148960523-576	NULL	NULL	AA	AA	AA	AA	GG	AA	AA	AA	AA	AA	GG	GG	AA	AA	AA	AA	AA	AA	AA	AA	AA
PUT-163a-148973751-659	2	209195875	GG	GG	AA	GG	GG	GG	GG	AA	GG	GG	GG	GG	AA	AA	GG	AA	AA	GG	AA	GG	GG
PUT-163a-149007696-748	2	8552439	AA	AA	AA	AA	AA	AA	AA	AA	AA	AA	AA	AA	AA	AA	AA	AA	NA	AA	AA	AA	GG
PUT-163a-149109869-954	NULL	NULL	AA	AA	GG	AA	GG	NA	NA	NA	NA	NA	NA	NA	NA	NA	NA	NA	NA	NA	NA	NA	NA
PUT-163a-16919425-1014	2	176890068	AA	failed	GG	failed	GG	AA	GG	AA	GG	GG	GG	GG	AA	AA	GG	GG	AA	GG	AA	GG	AA
PUT-163a-16922761-1076	2	846743	GG	GG	AA	GG	GG	AA	AA	AA	GG	GG	AA	AA	AA	AA	AA	GG	GG	AA	GG	AA	GG
PUT-163a-16927623-1183	2	30802613	AA	AA	GG	AA	AA	GG	GG	GG	GG	AA	GG	GG	GG	AA	GG	AA	AA	AA	AA	GG	AA
PUT-163a-18176405-1440	2	9506956	AA	AA	AA	AA	AA	NA	NA	NA	NA	NA	NA	NA	NA	NA	NA	NA	NA	NA	NA	NA	NA
PUT-163a-21390620-1532	2	231604691	GG	GG	GG	GG	GG	GG	GG	GG	GG	GG	GG	GG	GG	GG	CC	CC	CC	GG	GG	GG	GG
PUT-163a-4630656-2097	2	8916695	GG	AA	GG	GG	GG	GG	GG	GG	GG	GG	AA	GG	AA	GG	GG	GG	AA	GG	GG	AA	AA
PUT-163a-4646789-2102	2	166249251	GG	GG	GG	GG	GG	GG	GG	GG	GG	GG	GG	AA	GG	GG	GG	GG	GG	GG	GG	GG	GG
PUT-163a-60342104-2435	2	185341762	TT	AA	AA	TT	AA	AA	AA	TT	AA	AA	AA	AA	AA	TT	TT	TT	TT	TT	AA	AA	TT
PUT-163a-60352388-2679	2	159308304	AA	AA	AA	AA	AA	AA	TT	AA	AA	AA	AA	AA	AA	AA	AA	AA	TT	TT	TT	TT	TT
PUT-163a-60353769-2724	NULL	NULL	AA	AA	AA	AA	AA	CC	AA	AA	AA	AA	CC	AA	CC	AA	CC	CC	CC	CC	CC	AA	CC
PUT-163a-60353925-2728	NULL	NULL	AA	AA	AA	AA	AA	AA	AA	AA	AA	AA	AA	AA	AA	AA	AA	CC	CC	AA	AA	AA	AA
PUT-163a-71298965-3057	2	12359540	AA	AA	CC	AA	AA	AA	CC	AA	CC	CC	CC	CC	CC	CC	CC	CC	AA	AA	CC	CC	AA
PUT-163a-71421571-3207	2	201565278	AA	AA	AA	GG	GG	AA	AA	AA	AA	GG	AA	GG	AA	GG	AA	AA	AA	GG	GG	AA	AA
PUT-163a-71449452-3403	2	186246351	failed	GG	GG	failed	GG	NA	NA	NA	NA	NA	NA	NA	NA	NA	NA	NA	NA	NA	NA	NA	NA
PUT-163a-71763840-3474	2	196568652	GG	GG	AA	GG	failed	GG	GG	GG	AA	AA	NA	GG	AA	AA	AA	NA	AA	AA	AA	AA	AA
PUT-163a-71764007-3482	2	190283540	AA	AA	AA	AA	AA	NA	GG	AA	AA	AA	GG	GG	AA	AA	AA	AA	AA	AA	AA	AA	AA
PUT-163a-74240952-3655	2	4181844	AA	AA	AA	AA	AA	AA	GG	GG	GG	GG	GG	AA	GG	AA	AA	GG	GG	AA	GG	GG	GG
PUT-163a-74246330-3711	NULL	NULL	AA	GG	GG	GG	GG	GG	GG	GG	GG	GG	GG	GG	GG	GG	GG	GG	AA	GG	AA	GG	AA
PUT-163a-76283309-3855	2	175732525	AA	AA	AA	AA	AA	AA	AA	AA	AA	AA	AA	AA	CC	AA	CC	AA	CC	AA	AA	CC	CC
PUT-163a-76291555-3957	2	186246538	TT	AA	TT	TT	failed	TT	AA	AA	TT	TT	TT	AA	TT	TT	AA	TT	TT	TT	TT	AA	TT
PUT-163a-76292635-3968	2	190808916	AA	AA	AA	CC	AA	CC	AA	AA	AA	AA	AA	CC	CC	AA	AA	AA	AA	AA	AA	AA	AA
PUT-163a-78079407-4129	2	209337916	GG	GG	CC	GG	CC	GG	GG	CC	NA	GG	GG	CC	GG	GG	GG	GG	GG	GG	CC	GG	GG
PUT-163a-78110296-4297	2	194147602	GG	GG	AA	AA	GG	GG	GG	GG	GG	GG	GG	AA	GG	AA	GG	GG	GG	GG	GG	GG	GG
PUT-163a-91055763-4742	2	211623670	AA	AA	AA	AA	GG	NA	NA	NA	NA	NA	NA	NA	NA	NA	NA	NA	NA	NA	NA	NA	NA
PZA00140.7	2	143679957	GG	AA	GG	GG	GG	NA	NA	NA	NA	NA	NA	NA	NA	NA	NA	NA	NA	NA	NA	NA	NA
PZA00237.7	2	6054334	GG	GG	GG	GG	GG	NA	NA	NA	NA	NA	NA	NA	NA	NA	NA	NA	NA	NA	NA	NA	NA
PZA00277.13	2	145363768	AA	AA	AA	AA	CC	NA	NA	NA	NA	NA	NA	NA	NA	NA	NA	NA	NA	NA	NA	NA	NA
PZA00340.1	2	199836643	GG	GG	AA	GG	GG	NA	NA	NA	NA	NA	NA	NA	NA	NA	NA	NA	NA	NA	NA	NA	NA
PZA00365.3	2	1271483	AA	AA	GG	AA	AA	NA	NA	NA	NA	NA	NA	NA	NA	NA	NA	NA	NA	NA	NA	NA	NA
PZA00390.7	2	210592136	AA	AA	AA	AA	GG	NA	NA	NA	NA	NA	NA	NA	NA	NA	NA	NA	NA	NA	NA	NA	NA
PZA00471.2	2	23129004	AA	AA	AA	AA	AA	NA	NA	NA	NA	NA	NA	NA	NA	NA	NA	NA	NA	NA	NA	NA	NA
PZA00478.7	2	166302892	GG	GG	GG	GG	GG	NA	NA	NA	NA	NA	NA	NA	NA	NA	NA	NA	NA	NA	NA	NA	NA
PZA00672.8	2	232674587	GG	GG	GG	GG	GG	NA	NA	NA	NA	NA	NA	NA	NA	NA	NA	NA	NA	NA	NA	NA	NA
PZA01753.1	NULL	NULL	AA	AA	CC	AA	CC	NA	NA	NA	NA	NA	NA	NA	NA	NA	NA	NA	NA	NA	NA	NA	NA
PZA02175.1	2	2810664	AA	AA	GG	AA	AA	NA	NA	NA	NA	NA	NA	NA	NA	NA	NA	NA	NA	NA	NA	NA	NA
PZA02337.4	2	15591377	GG	AA	GG	GG	AA	NA	NA	NA	NA	NA	NA	NA	NA	NA	NA	NA	NA	NA	NA	NA	NA
PZA02890.5	2	190810115	CC	CC	CC	CC	CC	NA	NA	NA	NA	NA	NA	NA	NA	NA	NA	NA	NA	NA	NA	NA	NA
PZA02966.11	2	131587004	GG	GG	AA	GG	GG	NA	NA	NA	NA	NA	NA	NA	NA	NA	NA	NA	NA	NA	NA	NA	NA
PZA03410.1	2	69371772	AA	GG	AA	AA	GG	NA	NA	NA	NA	NA	NA	NA	NA	NA	NA	NA	NA	NA	NA	NA	NA
PZA03418.2	2	171891900	GG	GG	GG	GG	GG	NA	NA	NA	NA	NA	NA	NA	NA	NA	NA	NA	NA	NA	NA	NA	NA
PZA03423.2	2	1981360	GG	AG	GG	GG	GG	NA	NA	NA	NA	NA	NA	NA	NA	NA	NA	NA	NA	NA	NA	NA	NA
PZA03442.1	2	18829182	GG	GG	GG	GG	GG	NA	NA	NA	NA	NA	NA	NA	NA	NA	NA	NA	NA	NA	NA	NA	NA
PZA03529.6	2	190096726	AA	AA	AA	AA	AA	NA	NA	NA	NA	NA	NA	NA	NA	NA	NA	NA	NA	NA	NA	NA	NA
PZA03641.1	2	198769209	CC	CC	CC	CC	CC	NA	NA	NA	NA	NA	NA	NA	NA	NA	NA	NA	NA	NA	NA	NA	NA
PZA03644.1	2	174424933	AA	GG	GG	AA	AA	NA	NA	NA	NA	NA	NA	NA	NA	NA	NA	NA	NA	NA	NA	NA	NA
PZA03659.1	2	177373453	GG	GG	AA	GG	GG	NA	NA	NA	NA	NA	NA	NA	NA	NA	NA	NA	NA	NA	NA	NA	NA
PZA03747.7	2	7519814	AA	AA	AA	AA	AA	NA	NA	NA	NA	NA	NA	NA	NA	NA	NA	NA	NA	NA	NA	NA	NA
PZA03756.1	2	59101333	GG	GG	AA	GG	AA	NA	NA	NA	NA	NA	NA	NA	NA	NA	NA	NA	NA	NA	NA	NA	NA
PZA03756.2	2	59101394	GG	GG	AA	GG	AA	NA	NA	NA	NA	NA	NA	NA	NA	NA	NA	NA	NA	NA	NA	NA	NA
PZB00257.1	2	35895541	AA	AA	AA	AA	AA	NA	NA	NA	NA	NA	NA	NA	NA	NA	NA	NA	NA	NA	NA	NA	NA
PZB01231.1	2	39189467	AA	CC	AA	CC	CC	NA	NA	NA	NA	NA	NA	NA	NA	NA	NA	NA	NA	NA	NA	NA	NA
PZB01487.2	NULL	NULL	AA	AA	AA	AA	AA	NA	NA	NA	NA	NA	NA	NA	NA	NA	NA	NA	NA	NA	NA	NA	NA
PZB02013.2	NULL	NULL	AA	AA	AA	GG	GG	NA	NA	NA	NA	NA	NA	NA	NA	NA	NA	NA	NA	NA	NA	NA	NA
PZB02511.1	2	143430027	GG	GG	GG	GG	GG	NA	NA	NA	NA	NA	NA	NA	NA	NA	NA	NA	NA	NA	NA	NA	NA
PZD00022.5	2	236677674	AA	AA	CC	CC	CC	NA	NA	NA	NA	NA	NA	NA	NA	NA	NA	NA	NA	NA	NA	NA	NA
PZD00042.2	2	192884911	AA	AA	AA	AA	AA	NA	NA	NA	NA	NA	NA	NA	NA	NA	NA	NA	NA	NA	NA	NA	NA
SYN10125	2	212181416	AA	GG	GG	GG	GG	AA	AA	AA	GG	AA	AA	GG	AA	GG	GG	GG	GG	GG	AA	GG	GG
SYN10381	2	5430721	AA	AA	CC	AA	AA	AA	CC	CC	CC	AA	CC	AA	CC	CC	AA	AA	AA	CC	AA	CC	AA
SYN10517	NULL	NULL	CC	CC	CC	CC	CC	CC	AA	CC	AA	CC	AA	CC	AA	CC	CC	AA	CC	CC	CC	AA	AA
SYN10574	2	204258925	AA	AA	AA	GG	AA	AA	AA	GG	AA	AA	GG	AA	GG	GG	AA	AA	AA	AA	AA	AA	AA
SYN10679	2	197187393	GG	GG	GG	GG	GG	GG	AA	GG	GG	GG	AA	GG	GG	GG	GG	GG	GG	GG	GG	GG	GG
SYN1137	2	9127160	AA	AA	AA	AA	AA	AA	NA	AA	AA	NA	GG	AA	GG	AA	GG	AA	GG	GG	GG	NA	GG
SYN11390	2	10019352	AA	GG	AA	GG	GG	AA	GG	GG	GG	GG	AA	GG	AA	GG	GG	GG	GG	GG	GG	GG	GG
SYN11788	2	43968495	GG	AA	AA	GG	AA	AA	AA	AA	AA	AA	AA	GG	GG	AA	AA	GG	AA	GG	AA	GG	AA
SYN11791	2	44056998	AA	AA	AA	AA	AA	AA	AA	AA	GG	AA	GG	AA	AA	AA	AA	AA	AA	GG	GG	GG	GG
SYN11846	NULL	NULL	GG	GG	GG	GG	GG	GG	GG	GG	GG	GG	AA	GG	GG	GG	GG	GG	GG	GG	GG	GG	GG
SYN12054	2	200159386	AA	AA	AA	AA	AA	AA	GG	AA	GG	AA	GG	AA	AA	AA	GG	AA	AA	AA	AA	AA	AA
SYN12056	2	200147010	GG	GG	AA	GG	GG	GG	AA	GG	GG	GG	AA	GG	AA	GG	AA	GG	GG	GG	GG	GG	GG
SYN12077	2	188528294	GG	GG	AA	GG	GG	AA	AA	AA	AA	AA	GG	AA	AA	GG	GG	GG	GG	GG	GG	GG	GG
SYN12345	2	112610504	CC	CC	CC	CC	AA	CC	AA	CC	CC	CC	AA	CC	CC	CC	CC	AA	AA	CC	AA	CC	AA
SYN13594	2	152241301	AA	AA	AA	AA	AA	AA	AA	GG	AA	AA	AA	GG	GG	GG	GG	AA	AA	AA	GG	GG	AA
SYN13787	2	206723363	AA	GG	AA	AA	GG	AA	AA	AA	GG	AA	AA	GG	AA	AA	AA	AA	AA	AA	AA	AA	AA
SYN13789	2	206612090	GG	failed	GG	AA	failed	GG	AA	AA	AA	AA	GG	AA	AA	AA	AA	GG	NA	GG	GG	AA	GG
SYN145	2	29890118	AA	AA	AA	AA	AA	AA	AA	AA	AA	AA	AA	GG	AA	AA	AA	AA	AA	AA	AA	AA	AA
SYN15140	2	186254590	AA	CC	AA	AA	AA	AA	CC	CC	AA	AA	CC	AA	CC	AA	CC	AA	AA	CC	CC	CC	AA
SYN15445	2	42629115	AA	GG	AA	GG	AA	AA	AA	AA	GG	AA	AA	GG	GG	AA	GG	AA	GG	GG	GG	GG	GG
SYN16098	2	69925982	GG	GG	GG	GG	GG	GG	GG	GG	GG	GG	GG	AA	GG	GG	GG	GG	GG	GG	GG	GG	GG
SYN16782	2	12206570	GG	GG	AA	GG	GG	GG	AA	AA	GG	GG	GG	AA	GG	AA	AA	GG	GG	GG	GG	AA	AA
SYN17391	2	104805885	GG	GG	GG	GG	GG	NA	NA	NA	NA	NA	NA	NA	NA	NA	NA	NA	NA	NA	NA	NA	NA
SYN17595	2	236168935	GG	GG	GG	GG	GG	GG	GG	GG	AA	GG	AA	GG	GG	GG	GG	GG	GG	GG	GG	GG	GG
SYN17598	2	236207349	GG	GG	GG	GG	AA	GG	GG	AA	GG	GG	GG	AA	GG	AA	GG	GG	GG	GG	GG	AA	GG
SYN18366	2	223269747	AA	GG	AA	GG	AA	GG	GG	GG	AA	GG	GG	AA	AA	GG	GG	AA	AA	AA	AA	GG	AA
SYN18418	NULL	NULL	AA	AA	AA	AA	GG	AA	AA	GG	GG	AA	AA	GG	GG	GG	GG	AG	GG	GG	GG	AA	GG
SYN192	2	198674077	AA	AA	AA	AA	AA	AA	AA	AA	AA	AA	GG	AA	AA	AA	AA	AA	AA	AA	AA	AA	AA
SYN19721	2	193058637	GG	GG	GG	GG	GG	GG	AA	GG	GG	GG	AA	GG	GG	GG	GG	GG	GG	GG	GG	GG	GG
SYN19948	2	194486486	CC	AA	CC	AA	AA	CC	CC	AA	CC	AA	CC	AA	AA	CC	AA	AA	AA	AA	CC	CC	AA
SYN19952	2	194488468	AA	CC	AA	CC	CC	AA	AA	CC	CC	CC	AA	CC	CC	AA	CC	CC	CC	CC	CC	NA	CC
SYN20250	2	234419837	GG	AA	GG	GG	GG	NA	NA	NA	NA	NA	NA	NA	NA	NA	NA	NA	NA	NA	NA	NA	NA
SYN20468	2	203791918	AA	AA	GG	GG	AA	AA	AA	AA	NA	GG	GG	AA	NA	GG	GG	GG	GG	GG	GG	GG	GG
SYN2075	2	29606814	AA	AA	AA	AA	AA	AA	AA	AA	AA	AA	AA	GG	AA	GG	GG	GG	GG	GG	GG	AA	GG
SYN20775	2	38770420	AA	CC	CC	AA	CC	CC	AA	CC	AA	CC	CC	AA	AA	AA	AA	AA	AA	CC	AA	AA	AA
SYN20949	2	212148523	AA	GG	failed	AG	failed	NA	NA	NA	NA	NA	NA	NA	NA	NA	NA	NA	NA	NA	NA	NA	NA
SYN21032	2	207561975	GG	GG	GG	AA	GG	GG	GG	GG	GG	GG	GG	AA	GG	AA	GG	GG	GG	GG	GG	GG	GG
SYN21188	2	37089400	AA	GG	GG	AA	GG	GG	GG	GG	AA	GG	GG	AA	GG	GG	GG	GG	GG	GG	GG	GG	GG
SYN21430	2	194224918	AA	AA	GG	GG	GG	AA	AA	GG	GG	GG	AA	GG	GG	GG	GG	GG	GG	GG	GG	NA	GG
SYN21515	2	7665264	GG	AA	GG	GG	AA	GG	GG	AA	AA	AA	AA	GG	AA	AA	AA	GG	GG	AA	AA	AA	GG
SYN21949	2	233263830	AA	CC	AA	AA	CC	AA	CC	AA	AA	AA	CC	AA	CC	CC	CC	AA	CC	CC	AA	AA	CC
SYN22770	2	170128078	AA	AA	AA	AA	AA	GG	GG	AA	GG	AA	AA	GG	GG	AA	AA	AA	AA	AA	AA	AA	AA
SYN23578	2	50556519	GG	GG	GG	GG	GG	AA	GG	GG	GG	AA	GG	AA	GG	GG	GG	GG	AA	GG	GG	GG	GG
SYN23579	2	50556454	AA	GG	AA	AA	AA	GG	AA	AA	GG	AA	AA	GG	GG	AA	AA	AA	AA	AA	AA	AA	AA
SYN23906	2	3414974	AA	GG	AA	AA	GG	AA	GG	AA	GG	GG	GG	AA	AA	AA	GG	GG	AA	GG	AA	GG	AA
SYN24148	2	205291277	CC	CC	CC	AA	CC	CC	CC	CC	CC	AA	AA	CC	AA	AA	AA	AA	AA	AA	AA	CC	AA
SYN24153	2	205290868	GG	GG	GG	AA	GG	GG	GG	GG	GG	AA	AA	GG	AA	AA	AA	GG	GG	AA	AA	GG	GG
SYN25364	2	194070488	GG	GG	GG	GG	GG	GG	AA	GG	GG	GG	GG	AA	GG	GG	GG	GG	AA	GG	GG	GG	GG
SYN25367	NULL	NULL	GG	GG	GG	GG	GG	GG	AA	GG	GG	GG	GG	AA	GG	GG	GG	GG	NA	GG	GG	GG	GG
SYN25369	2	194063407	GG	GG	GG	GG	GG	GG	AA	GG	GG	GG	GG	AA	GG	GG	GG	GG	AA	GG	AA	GG	GG
SYN25689	2	199239810	GG	GG	GG	AA	GG	GG	AA	GG	GG	AA	AA	GG	AA	AA	AA	GG	GG	GG	GG	AA	GG
SYN257	2	60701468	AA	GG	AA	AA	GG	AA	GG	GG	AA	AA	GG	AA	AA	AA	AA	GG	GG	GG	GG	AA	GG
SYN25763	2	197663065	AA	AA	AA	GG	AA	AA	GG	AA	GG	AA	GG	AA	AA	GG	AA	AA	GG	AA	GG	AA	AA
SYN25764	2	197555663	AA	GG	AA	GG	AA	AA	GG	AA	GG	AA	GG	AA	GG	GG	AA	AA	GG	GG	GG	AA	AA
SYN259	2	211523915	AA	GG	GG	AA	GG	AA	GG	GG	GG	AA	AA	GG	AA	GG	GG	AA	AA	GG	GG	GG	GG
SYN25968	2	171512425	AA	AA	AA	AA	GG	AA	AA	GG	GG	GG	AA	GG	AA	AA	AA	AA	AA	AA	AA	AA	AA
SYN26601	NULL	NULL	AA	AA	GG	GG	AA	GG	AA	AA	GG	AA	AA	GG	AA	AA	GG	AA	AA	AA	AA	GG	AA
SYN26706	2	215596290	AA	AA	AA	AA	AA	AA	AA	AA	AA	AA	GG	AA	AA	AA	GG	AA	AA	AA	AA	AA	AA
SYN2674	2	3585427	AA	AA	AA	AA	AA	AA	GG	AA	AG	AA	AG	AA	AG	AA	AA	AA	AA	GG	AA	AA	AA
SYN26816	2	51867887	failed	AA	CC	CC	AA	NA	NA	NA	NA	NA	NA	NA	NA	NA	NA	NA	NA	NA	NA	NA	NA
SYN2690	2	6915702	GG	GG	GG	failed	GG	NA	NA	NA	NA	NA	NA	NA	NA	NA	NA	NA	NA	NA	NA	NA	NA
SYN26925	2	203909705	AA	AA	AA	AA	GG	AA	AA	AA	AA	AA	AA	GG	AA	AA	AA	AA	AA	GG	AA	AA	AA
SYN26929	2	203914892	CC	CC	CC	CC	CC	CC	CC	CC	CC	CC	AA	CC	CC	CC	CC	CC	AA	CC	AA	CC	CC
SYN2699	2	6985209	AA	AA	AA	AA	GG	AA	GG	GG	AA	AA	AA	GG	AA	AA	GG	AA	AA	GG	AA	AA	AA
SYN27294	2	151263486	CC	AA	CC	CC	CC	CC	CC	AA	AA	CC	CC	AA	AA	AA	CC	CC	CC	CC	CC	CC	CC
SYN27536	2	39199538	GG	AA	GG	AA	AA	GG	AA	GG	GG	GG	AA	GG	AA	GG	AA	AA	GG	AA	GG	AA	GG
SYN27662	2	192092073	GG	GG	AA	GG	GG	AA	GG	AA	GG	AA	GG	AA	GG	AA	AA	GG	AA	GG	GG	AA	GG
SYN27876	2	10611660	GG	AA	GG	GG	AA	NA	NA	NA	NA	NA	NA	NA	NA	NA	NA	NA	NA	NA	NA	NA	NA
SYN28307	2	226206119	AA	AA	AA	AA	AA	AA	AA	AA	AA	AA	AA	GG	AA	AA	AA	AA	NA	AA	AA	AA	AA
SYN28583	2	216224483	GG	GG	AA	GG	AA	GG	AA	GG	AA	GG	GG	AA	AA	GG	GG	AA	GG	GG	GG	AA	GG
SYN29164	2	38074855	CC	CC	CC	CC	AA	CC	CC	CC	CC	AA	AA	CC	AA	CC	AA	AA	AA	CC	AA	CC	AA
SYN29313	7	144962837	GG	GG	GG	GG	GG	AA	GG	GG	GG	AA	AA	GG	AA	AA	GG	AA	AA	GG	GG	AA	AA
SYN29488	2	5824796	GG	GG	GG	GG	GG	GG	GG	GG	GG	GG	AA	GG	AA	GG	AA	GG	GG	GG	GG	GG	GG
SYN29491	2	5831574	AA	AA	AA	AA	AA	AA	AA	GG	GG	AA	GG	AA	GG	AA	GG	AA	AA	AA	AA	AA	AA
SYN29549	2	111835041	CC	CC	CC	CC	CC	CC	CC	CC	CC	CC	AA	CC	CC	CC	CC	CC	AA	AA	CC	CC	AA
SYN29552	2	111833826	AA	AA	AA	AA	AA	AA	AA	AA	GG	AA	AA	GG	AA	AA	AA	AA	AA	AA	AA	GG	AA
SYN29587	2	41221793	CC	failed	AA	AA	CC	NA	NA	NA	NA	NA	NA	NA	NA	NA	NA	NA	NA	NA	NA	NA	NA
SYN29855	2	171094016	GG	GG	GG	GG	GG	GG	GG	GG	GG	AA	GG	AA	GG	GG	GG	GG	GG	GG	GG	GG	GG
SYN30064	2	161416033	GG	GG	GG	GG	AA	GG	GG	GG	GG	AA	AA	GG	AA	GG	GG	GG	GG	GG	GG	GG	GG
SYN3033	2	34329481	GG	GG	AA	GG	AA	AA	AA	GG	AA	GG	AA	GG	GG	AA	GG	GG	AA	AA	AA	AA	AA
SYN30993	2	161590915	AA	AA	AA	AA	AA	AA	AA	AA	AA	CC	CC	AA	AA	AA	AA	AA	AA	AA	AA	AA	AA
SYN30994	2	161431622	AA	CC	CC	AA	CC	AA	AA	AA	CC	CC	CC	AA	CC	AA	AA	AA	AA	AA	AA	AA	AA
SYN30997	2	161435143	GG	AA	AA	GG	AA	GG	AA	GG	AA	AA	AA	GG	AA	GG	AA	AA	GG	AA	AA	AA	GG
SYN31069	2	147904824	AA	GG	AA	AA	GG	AA	GG	AA	GG	AA	AA	GG	GG	AA	GG	AA	GG	GG	AA	GG	GG
SYN31090	2	111907903	GG	GG	GG	GG	GG	GG	GG	GG	AA	GG	GG	AA	GG	GG	GG	GG	GG	GG	GG	AA	GG
SYN31625	2	225219104	GG	AA	GG	AA	AA	GG	GG	GG	GG	GG	GG	AA	GG	GG	GG	GG	GG	GG	GG	GG	GG
SYN31682	2	211952511	CC	CC	CC	CC	AA	CC	CC	CC	AA	CC	CC	AA	CC	AA	AA	CC	CC	AA	AA	CC	AA
SYN31697	2	4219214	AA	CC	AA	AA	AA	AA	AA	CC	AA	AA	CC	AA	CC	AA	AA	AA	AA	AA	AA	NA	AA
SYN31699	2	4182892	AA	failed	GG	AA	GG	NA	NA	NA	NA	NA	NA	NA	NA	NA	NA	NA	NA	NA	NA	NA	NA
SYN31713	2	4192376	failed	AA	failed	failed	AA	NA	NA	NA	NA	NA	NA	NA	NA	NA	NA	NA	NA	NA	NA	NA	NA
SYN31929	2	212909808	AA	GG	GG	GG	GG	AA	GG	AA	GG	AA	AA	GG	AA	GG	GG	GG	GG	GG	AA	AA	GG
SYN31930	2	212909889	AA	AA	AA	AA	GG	AA	GG	AA	GG	AA	AA	GG	AA	AA	AA	AA	AA	AA	AA	AA	AA
SYN32498	2	136902614	GG	AA	GG	GG	GG	GG	GG	AA	GG	GG	AA	GG	GG	GG	AA	GG	AA	AA	GG	AA	AA
SYN32629	2	146666610	AA	AA	AA	AG	AA	AA	GG	GG	GG	AA	GG	AA	GG	AA	GG	GG	AA	AA	AA	GG	AA
SYN33168	2	165737030	GG	AA	failed	GG	failed	NA	NA	NA	NA	NA	NA	NA	NA	NA	NA	NA	NA	NA	NA	NA	NA
SYN33462	2	178596248	CC	CC	CC	CC	CC	CC	CC	CC	CC	CC	CC	AA	AA	CC	CC	CC	CC	CC	AA	CC	CC
SYN33490	2	150779769	GG	GG	GG	GG	GG	NA	NA	NA	NA	NA	NA	NA	NA	NA	NA	NA	NA	NA	NA	NA	NA
SYN33608	2	165525726	AA	CC	CC	AA	CC	CC	CC	AA	CC	CC	CC	AA	CC	AA	AA	CC	AA	CC	CC	AA	AA
SYN33871	2	29033732	AA	AA	AA	AA	AA	AA	AA	AA	AA	AA	AA	GG	AA	AA	AA	AA	AA	AA	AA	AA	AA
SYN34232	2	37195150	AA	AA	GG	AA	AA	GG	AA	GG	AA	GG	GG	AA	AA	GG	AA	AA	AA	AA	AA	AA	AA
SYN34400	2	234100142	CC	CC	CC	CC	failed	CC	CC	CC	CC	CC	CC	AA	CC	CC	CC	CC	CC	CC	CC	CC	CC
SYN34830	2	208361856	GG	GG	GG	GG	GG	GG	AA	GG	GG	GG	AA	GG	GG	GG	AA	GG	GG	GG	AA	GG	GG
SYN34893	2	149294138	CC	AA	CC	CC	AA	CC	CC	CC	CC	CC	CC	AA	CC	CC	CC	CC	CC	CC	CC	CC	CC
[truncated: 47,493 more rows]
