# Supplementary material for: Targeted Sequencing Reveals Large-Scale Sequence Polymorphism in Maize Candidate Genes for Biomass Production and Composition
Source: PLoS One. 2015 Jul 7;10(7):e0132120. doi: 10.1371/journal.pone.0132120 (PMC4495061; doi:10.1371/journal.pone.0132120)
Supplement: S3 Table — (XLSX) [file pone.0132120.s011.xlsx]

## Sheet: Table_S10
Table S5 Statistics of denovo assembly for each genotype.
	B101	B102	B106	B111	B73	DK105	EA1070	EP1	F2	F353	F7059	F7	Lo11	Mo17	Mo24w	NC358	P107	P128	PH207	PO68	UH007
N50	3478	3343	2746	5201	4068	4702	4668	4545	4053	3549	4345	4878	4404	4570	3833	4328	3752	4025	3301	4204	5477
L50 (bp)	686	632	595	753	1077	801	810	797	793	701	798	856	876	798	932	816	750	912	607	696	857
medium contig length (bp)	643.662	608.51	577.822	693.385	903.436	722.248	738.149	726.26	723.892	656.537	726.522	772.484	782.873	726.022	815.972	740.33	688.066	804.745	581.965	656.616	768.946
number of contigs (noc)	10992	10502	8512	17425	15461	15788	15621	14987	13522	11225	14724	16711	15169	15717	13361	14605	12340	14204	10051	13301	19515
sum of contig length (Mbp)	7.07514	6.39057	4.91842	12.0822	13.968	11.4029	11.5306	10.8845	9.78847	7.36963	10.6973	12.909	11.8754	11.4109	10.9022	10.8125	8.49074	11.4306	5.84933	8.73364	15.006
noc500	6460	5567	4036	10754	11299	10239	10480	10039	8896	6741	9633	11583	10644	10055	9537	9761	7634	10000	5040	7939	12953
size500 (kbp)	5274.09	4443.26	3162.07	9439.72	12296	9192.15	9466.95	8907.9	7943.69	5564.68	8680.91	10862	10075.1	9155.24	9369.43	8875.04	6616.5	9748.69	3881.42	6562.83	12384.7
noc1000	1232	930	611	2729	4626	2754	2848	2598	2324	1346	2626	3486	3304	2791	3300	2646	1830	3341	774	1547	3977
size1000 (kbp)	1699.73	1328.22	880.852	3916.16	7563.57	3961.49	4128.89	3711.51	3362.03	1869.22	3816.83	5169.11	4911.61	4120.23	4937.27	3891.86	2590.61	5063.7	1032.86	2186.37	6119
noc2000	97	80	63	267	975	298	313	225	232	90	276	439	425	331	438	304	155	467	43	123	626
size2000 (kbp)	258.18	240.492	182.185	704.55	2607.09	764.939	809.306	587.195	637.168	261.22	737.526	1136.93	1123.89	878.957	1128.8	803.619	413.042	1237.41	105.192	354.776	1636.81
noc5000	6	5	5	5	15	6	7	7	9	5	8	6	9	8	12	10	6	6	0	8	9
size5000 (kbp)	32.847	28.074	27.965	37.064	88.309	38.53	49.704	47.482	62.6	36.187	53.325	35.538	55.433	60.556	72.806	76.028	38.289	43.947	0	62.324	55.539
%A	0.266	0.267	0.259	0.268	0.276	0.267	0.273	0.268	0.263	0.275	0.274	0.265	0.265	0.277	0.270	0.279	0.274	0.271	0.256	0.269	0.271
%C	0.233	0.229	0.239	0.233	0.222	0.232	0.226	0.229	0.235	0.223	0.222	0.230	0.229	0.220	0.225	0.221	0.222	0.225	0.237	0.227	0.223
%G	0.232	0.231	0.240	0.229	0.223	0.230	0.224	0.228	0.233	0.220	0.222	0.231	0.231	0.220	0.226	0.218	0.223	0.225	0.246	0.225	0.223
%T	0.269	0.273	0.263	0.270	0.280	0.271	0.277	0.274	0.269	0.282	0.281	0.274	0.275	0.283	0.279	0.281	0.281	0.279	0.262	0.278	0.282
smallest contig (bp)	300	300	300	300	300	300	300	300	300	300	300	300	300	300	300	300	300	300	300	300	300
largest contig (bp)	5932	5954	6053	10800	8827	10157	9211	9085	9169	12588	9161	6945	7531	14042	7427	16184	9216	10829	3873	11558	7302
ID largestContig	B101_contig1	B102_contig1	B106_contig1	B111_contig1	B73_contig1	DK105_contig1	EA1070_contig1	EP1_contig1	F2_contig1	F353_contig1	F7059_contig1	F7_contig1	Lo11_contig1	Mo17_contig1	Mo24w_contig1	Ncontig358_contig1	P107_contig1	P128_contig1	PH207_contig1	PO68_contig1	UH007_contig1
