# Supplementary material for: Targeted Sequencing Reveals Large-Scale Sequence Polymorphism in Maize Candidate Genes for Biomass Production and Composition
Source: PLoS One. 2015 Jul 7;10(7):e0132120. doi: 10.1371/journal.pone.0132120 (PMC4495061; doi:10.1371/journal.pone.0132120)
Supplement: S4 Table — (XLSX) [file pone.0132120.s012.xlsx]

## Sheet: Table_4_SNP_annotation_complete
	Maize inbred line	B101	B102	B106	B111	B73	DK105	EA1070	EP1	F2	F353	F7059	F7	Lo11	Mo17	Mo24w	NC358	P107	P128	PH207	PO68	UH007	∩ 5+	∩ 10+	∩ 15+	∩complete	Unione
	Total variants	22215	16190	11386	43502	6466	61253	63533	58711	48024	33646	51547	74820	67983	57675	45902	52432	31602	55466	22624	36336	96158	54212	11721	2209	127	383145
	Homozygous	13104	9467	6308	26757	853	40688	42465	38592	31865	20853	31689	49292	46490	36757	32044	34125	20299	37125	13907	22449	56986	10124	1620	231	1	265728
	Insertions	849	487	385	1723	104	2830	2773	2726	2296	1194	2066	3317	3392	2225	2284	2026	1234	2566	953	1268	3728	1958	238	27	0	18489
	Deletions	1128	621	437	2153	676	3465	3496	3344	2718	1638	2565	4025	4000	2899	2783	2659	1599	3209	1062	1827	5547	2603	402	68	8	23039
	Variants overlapping target region	15847	10412	6723	27998	4749	44418	44463	42029	34169	21670	35302	49992	47689	37738	35682	36369	22143	40351	16092	22115	61059	10879	2201	451	8	259547
	Variants overlapping 50k*	355	272	174	657	9	976	907	896	784	418	827	1049	1092	1313	845	779	550	970	367	433	1121	305	77	16	0	3822
	Variants overlapping GBS **	864	582	442	1555	42	2520	2373	2284	2095	1015	1838	2948	3063	2009	2080	1800	1196	2445	1043	1150	3120	640	151	27	0	12432
	Variants overlapping RNA-Seq ***	3580	2624	1544	6116	165	9384	9186	8797	7758	4011	7848	10390	10508	8216	7549	7760	5155	8526	3639	4104	11544	2566	690	140	1	41226
	Variants overlapping HapMap2 ****	10452	7472	4726	21235	541	32009	33838	30508	24585	16079	27039	38136	35868	30744	25730	27838	16260	30458	10651	16713	49119	8647	1594	239	1	190347
	Functional classes
	SNPs in exons	7008	5060	3656	11096	1898	15931	15019	14556	13219	8070	12908	18460	16854	13418	11367	12529	8662	13542	7423	8589	20255	15586	3776	664	13	86599
	Silent mutation	14982	11001	7635	32064	4495	44794	48033	43714	34384	25333	38265	55745	50558	43852	34179	39541	22711	41511	14984	27467	75227	38050	7615	1428	105	299126
	SNPs in introns	3360	2426	1577	6480	1198	11259	11673	10694	8090	5270	9427	12866	11878	10661	8547	9940	5639	10322	3329	5294	18427	2844	461	78	7	70218
	SNPs in UTR	3987	2714	1844	8644	1424	13268	13967	12802	10243	6433	10281	15622	15214	11585	10559	10488	6175	12435	4638	7226	19050	3136	523	93	2	89583
	Non-Synonymous SNPs
	non conservative missense	591	448	320	955	184	1383	1295	1240	1200	819	1044	1603	1416	1191	884	1085	690	1047	693	730	1836	1229	286	54	0	8228
	conservative missense	2576	1863	1433	4149	895	5881	5437	5311	4724	3164	4822	6807	5968	4848	4010	4543	3103	4668	2836	3354	7653	5388	1314	217	5	34457
	Synonymous SNP	3699	2654	1845	5755	737	8263	7936	7595	6924	3894	6761	9561	9032	7106	6184	6666	4716	7493	3708	4315	10202	8687	2115	377	7	41334
	Frame shift	142	95	58	237	82	404	351	410	371	193	281	489	438	273	289	235	153	334	186	190	564	282	61	16	1	2580
	SNPs located in splice site
	variant in splice sitea	276	180	116	508	74	701	675	659	553	353	611	820	774	670	587	596	404	697	262	398	998	151	35	6	1	4131
	variant in essential splice siteb	56	28	27	80	28	132	143	137	87	84	114	165	128	133	78	101	65	120	48	86	211	26	6	1	0	931
	variant in splice donor site	22	15	14	35	14	44	46	50	47	35	54	63	56	51	37	37	29	49	26	41	93	45	10	2	0	364
	variant in splice acceptor site	32	11	8	43	13	72	59	59	39	44	49	80	71	65	35	49	31	64	26	35	92	55	12	4	0	388
	SNP leading to premature terminal codon	77	48	38	114	33	159	141	122	118	89	114	168	161	136	100	132	64	111	65	98	216	110	13	5	0	1170
	SNP eliminating terminal codon	14	8	3	21	8	33	26	30	23	19	21	44	35	27	17	20	21	26	7	22	37	29	10	6	0	155
	Transitionc	12713	9731	6957	24898	4465	33410	34826	31773	25876	19787	28890	40809	35757	32616	24471	29279	17792	29691	13214	21556	54148	8120	1631	367	13	229728
	Transversiond	6040	4474	2985	11770	892	17138	17877	16515	13571	8803	14616	20992	19445	16027	12830	14834	8800	15793	5920	9434	26465	4400	830	171	7	106399
	* Ganal et al. 2012				a SNP is located 1-3 bases into an exon or 3-8 bases into an intron
	** Elshire et al. 2013				b SNP is located in the first two or the last two bases of an intron
	*** Fu et al. 2013				c transistion (A <-> G, C <->T)
	**** Chia et al. 2012				d transversion (C <-> G, A <-> C, G <-> T, A <-> T)
	∩ intersection				e values refer to complete SNP data set of 21 genotypes
