# Supplementary material for: Targeted Sequencing Reveals Large-Scale Sequence Polymorphism in Maize Candidate Genes for Biomass Production and Composition
Source: PLoS One. 2015 Jul 7;10(7):e0132120. doi: 10.1371/journal.pone.0132120 (PMC4495061; doi:10.1371/journal.pone.0132120)
Supplement: S5 Table — The number of non-synonymous coding SNPs and nonsense SNPs, and the number of genes they affect is also shown. (XLSX) [file pone.0132120.s013.xlsx]

## Sheet: Tabelle1
Table: Survey of the SNPs in coding regions of the resequenced genes in each of the inbred line. The number of nonsynonymous coding SNPs and nonsense SNPs, and the number of genes they affected is also shown
genotype	Number of genes coding SNPs	Number of coding SNPs	Number of genes with nonsynymous coding SNPs	Number of nonsynonymous coding SNPs	Number of genes with nonsense SNPs	Number of nonsense SNPs
B101	1681	7233	400	682	211	582
B102	1254	5189	290	504	132	361
B106	1061	3751	227	361	103	272
B111	2154	11438	601	1090	315	891
B73	1025	1971	182	225	111	244
DK105	3032	16459	888	1575	465	1269
EA1070	2857	15500	812	1462	393	1115
EP1	2892	14997	782	1392	404	1109
F2	2603	13640	715	1341	338	1009
F353	1978	8313	537	927	287	772
F7059	2358	13282	624	1179	289	914
F7	3115	19075	934	1815	506	1450
Lo11	2915	17425	856	1612	436	1289
Mo17	2479	13823	710	1354	365	1089
Mo24w	2428	11723	611	1001	292	775
NC358	2428	12891	699	1237	362	991
P107	1859	8891	459	775	225	598
P128	2509	13955	687	1184	329	900
PH207	1937	7640	475	765	233	616
PO68	2134	8869	525	850	281	718
UH007	3446	20931	1113	2089	590	1638
Sum	48145	246996	13127	23420	6667	18602
Avearge	2292.62	11761.7	625.095	1115.24	317.476	885.81
