# Supplementary material for: Targeted Sequencing Reveals Large-Scale Sequence Polymorphism in Maize Candidate Genes for Biomass Production and Composition
Source: PLoS One. 2015 Jul 7;10(7):e0132120. doi: 10.1371/journal.pone.0132120 (PMC4495061; doi:10.1371/journal.pone.0132120)
Supplement: S6 Table — (XLSX) [file pone.0132120.s014.xlsx]

## Sheet: GENES_with_radical_mutation
#Table: Genes (and genotypes) with SNP mutation that lead to radical protein changes
#gene	#genotypes	B101	B102	B106	B111	B73	DK105	EA1070	EP1	F2	F353	F7059	F7	Lo11	Mo17	Mo24w	NC358	P107	P128	PH207	PO68	UH007
AC149818.2	2	-	-	-	-	-	-	-	-	-	-	-	-	-	X	-	-	-	-	-	X	-
AC155377.1	2	-	-	-	-	-	-	-	-	-	-	-	X	-	-	-	-	-	-	-	-	X
AC190613.3	5	-	-	-	X	-	-	-	X	X	-	-	-	-	X	-	-	-	-	-	-	X
AC191246.3	4	-	-	-	-	-	X	-	-	-	X	-	-	-	X	-	-	-	X	-	-	-
AC193379.3	3	-	-	-	-	X	-	-	-	-	-	-	-	-	X	-	-	-	-	-	X	-
AC193632.2	2	-	-	-	-	-	-	-	-	-	-	-	-	X	-	X	-	-	-	-	-	-
AC194852.3	6	-	-	-	X	-	-	-	X	X	-	-	-	X	-	X	X	-	-	-	-	-
AC195340.3	2	-	-	-	-	-	-	X	-	-	-	-	-	-	-	-	-	X	-	-	-	-
AC195685.3	1	-	-	-	-	-	-	-	-	-	-	-	-	X	-	-	-	-	-	-	-	-
AC196420.4	10	-	-	X	-	-	-	-	X	X	-	-	-	X	X	X	X	-	X	X	-	X
AC197705.4	6	-	-	-	X	-	X	X	-	X	-	-	X	-	-	-	-	-	-	-	-	X
AC198937.4	1	X	-	-	-	-	-	-	-	-	-	-	-	-	-	-	-	-	-	-	-	-
AC199175.2	6	-	-	-	-	-	-	X	X	-	X	-	X	-	-	-	-	X	X	-	-	-
AC199526.5	2	-	-	-	-	-	-	-	X	-	-	-	X	-	-	-	-	-	-	-	-	-
AC199826.4	3	-	-	-	-	-	-	X	-	-	-	-	-	-	X	-	-	-	X	-	-	-
AC201815.4	7	-	-	-	X	-	X	X	-	-	X	-	-	-	X	X	-	-	-	X	-	-
AC202179.3	5	X	-	-	X	X	-	-	-	-	-	X	-	-	-	-	X	-	-	-	-	-
AC203173.3	1	-	-	-	-	-	-	-	X	-	-	-	-	-	-	-	-	-	-	-	-	-
AC203841.3	11	-	-	-	-	-	X	X	X	X	X	-	X	-	X	X	X	X	-	-	-	X
AC203956.3	3	-	-	-	-	-	-	X	-	X	-	-	-	-	-	-	-	-	-	X	-	-
AC203966.5	4	-	-	-	-	X	-	-	-	-	-	X	-	-	-	-	-	-	-	-	X	X
AC204573.3	7	-	-	X	-	-	X	-	-	X	-	-	X	-	X	-	-	-	X	-	-	X
AC204821.3	9	X	-	-	X	-	-	-	-	-	X	X	-	X	X	-	X	-	X	-	X	-
AC205413.4	4	-	-	-	X	-	-	-	-	-	X	-	-	-	-	-	-	-	X	X	-	-
AC205562.3	2	-	-	-	-	-	-	-	X	-	-	-	-	X	-	-	-	-	-	-	-	-
AC205703.4	1	-	-	-	-	-	-	-	-	-	X	-	-	-	-	-	-	-	-	-	-	-
AC206332.3	1	-	-	-	-	-	X	-	-	-	-	-	-	-	-	-	-	-	-	-	-	-
AC206788.3	1	X	-	-	-	-	-	-	-	-	-	-	-	-	-	-	-	-	-	-	-	-
AC207347.3	6	X	-	-	-	-	X	-	X	-	-	-	X	-	-	-	-	-	-	-	X	X
AC207655.2	5	-	-	-	-	-	-	-	-	-	-	-	-	-	X	-	-	X	X	X	X	-
AC208031.3	12	-	-	X	X	-	X	X	X	X	-	X	X	X	X	-	-	-	-	-	X	X
AC208440.3	1	X	-	-	-	-	-	-	-	-	-	-	-	-	-	-	-	-	-	-	-	-
AC208521.3	3	-	-	-	-	-	X	X	-	-	-	-	-	-	-	-	-	-	-	-	-	X
AC209208.3	3	-	-	-	-	-	-	X	-	-	-	-	-	-	X	-	-	-	-	-	-	X
AC209732.3	1	-	-	-	-	-	-	-	-	-	-	-	-	-	X	-	-	-	-	-	-	-
AC210003.2	1	-	-	-	-	-	-	-	-	-	-	-	-	-	-	-	-	-	-	-	-	X
AC210013.4	7	X	-	X	-	-	X	-	X	X	-	-	-	-	-	X	-	-	-	X	-	-
AC211164.5	3	-	-	-	X	-	-	X	-	-	-	-	-	X	-	-	-	-	-	-	-	-
AC211403.4	6	-	X	-	-	-	-	-	X	-	-	X	X	-	X	-	-	-	-	-	-	X
AC212565.3	2	-	-	-	-	-	X	-	-	-	X	-	-	-	-	-	-	-	-	-	-	-
AC213398.3	1	-	-	-	-	-	-	-	-	-	-	-	-	-	-	-	-	-	X	-	-	-
AC215198.3	1	-	-	-	-	-	-	X	-	-	-	-	-	-	-	-	-	-	-	-	-	-
AC215260.3	1	-	-	-	-	-	-	-	-	-	-	-	-	-	-	X	-	-	-	-	-	-
AC217050.4	8	X	-	-	-	-	-	-	X	X	X	X	X	-	-	-	-	-	-	-	X	X
AC217264.3	6	X	-	-	-	-	-	-	X	-	-	X	X	-	-	-	-	-	-	X	-	X
AC218972.3	3	-	-	-	-	-	-	-	-	-	X	-	X	-	-	X	-	-	-	-	-	-
AC219190.3	1	-	-	-	-	-	-	-	-	-	-	-	-	-	-	-	-	-	-	-	-	X
AC225193.3	1	-	-	-	-	-	-	-	X	-	-	-	-	-	-	-	-	-	-	-	-	-
AC225309.2	1	-	-	-	X	-	-	-	-	-	-	-	-	-	-	-	-	-	-	-	-	-
AC225716.2	7	-	-	-	X	-	X	-	X	-	-	-	-	-	X	-	-	X	-	X	X	-
AC230011.2	18	-	X	X	X	-	X	X	X	X	X	X	X	X	X	X	X	-	X	X	X	X
AC231180.2	4	X	-	-	-	-	-	-	-	X	-	X	-	-	-	-	-	X	-	-	-	-
AC231745.1	1	-	-	-	-	-	-	-	-	-	-	-	-	-	X	-	-	-	-	-	-	-
AC233882.1	6	-	X	-	-	-	-	-	X	-	X	-	-	-	-	-	X	-	-	-	X	X
AC233949.1	6	-	-	-	X	-	-	-	-	-	-	X	-	X	X	-	X	-	-	-	-	X
AC234152.1	3	-	-	-	-	-	-	-	X	-	-	-	-	X	-	-	-	-	-	-	-	X
AC234190.1	1	-	-	-	-	-	-	X	-	-	-	-	-	-	-	-	-	-	-	-	-	-
AC234528.1	2	-	-	-	-	-	-	-	-	X	-	-	-	-	-	-	X	-	-	-	-	-
AF466202.2	3	-	-	-	-	-	-	-	-	-	-	-	-	-	-	-	-	-	-	X	X	X
AF546187.1	8	-	-	-	X	-	-	-	X	-	-	X	-	X	-	-	X	X	X	-	-	X
EF517601.1	5	-	-	-	-	-	X	X	X	-	-	-	X	-	-	-	-	-	-	-	-	X
GRMZM2G000614	7	X	-	-	-	-	-	X	X	-	-	-	-	X	X	-	-	X	-	X	-	-
GRMZM2G000674	1	-	-	-	-	-	-	-	-	-	-	-	-	-	-	-	-	-	-	-	-	X
GRMZM2G000753	1	-	-	-	-	-	-	-	-	-	-	-	-	-	-	-	-	-	-	-	-	X
GRMZM2G000976	3	-	-	-	-	X	-	X	-	-	-	-	-	-	-	X	-	-	-	-	-	-
GRMZM2G000980	1	-	-	-	X	-	-	-	-	-	-	-	-	-	-	-	-	-	-	-	-	-
GRMZM2G001084	2	-	-	-	-	-	-	-	-	-	-	X	-	-	-	-	-	-	-	-	-	X
GRMZM2G001289	1	-	-	-	-	-	-	-	-	-	-	-	-	-	-	-	-	-	-	X	-	-
GRMZM2G001296	9	-	-	-	-	-	X	-	X	-	-	X	-	-	X	-	X	X	X	-	X	X
GRMZM2G001361	14	X	X	-	X	-	X	X	-	X	-	X	-	X	X	X	X	-	X	X	-	X
GRMZM2G001401	2	-	-	-	-	-	-	X	-	-	-	-	-	-	-	X	-	-	-	-	-	-
GRMZM2G001696	1	-	-	-	-	-	-	-	-	-	-	-	-	-	-	-	-	-	-	X	-	-
GRMZM2G001764	1	-	-	-	-	-	-	-	-	-	-	-	X	-	-	-	-	-	-	-	-	-
GRMZM2G001812	1	-	-	-	-	-	-	-	-	-	-	-	-	-	-	-	-	-	-	X	-	-
GRMZM2G001918	1	-	-	-	-	-	-	-	-	-	-	-	-	-	-	-	-	X	-	-	-	-
GRMZM2G002034	3	-	-	-	-	-	X	-	X	-	-	-	X	-	-	-	-	-	-	-	-	-
GRMZM2G002225	9	-	-	-	-	-	X	-	X	X	X	-	X	-	-	X	X	-	X	-	-	X
GRMZM2G002523	1	-	-	-	-	-	-	-	-	-	-	-	-	-	-	-	-	-	-	-	-	X
GRMZM2G002828	5	-	X	-	-	-	X	-	-	-	-	-	-	X	-	-	-	-	X	-	-	X
GRMZM2G002903	1	-	-	-	-	-	-	-	-	-	-	-	X	-	-	-	-	-	-	-	-	-
GRMZM2G003124	1	-	-	-	-	-	-	-	-	-	-	X	-	-	-	-	-	-	-	-	-	-
GRMZM2G003252	1	-	-	-	-	-	-	-	-	-	-	-	-	-	-	-	-	-	-	-	-	X
GRMZM2G003409	3	-	-	-	-	-	-	-	-	-	-	-	-	-	X	-	-	X	-	-	X	-
GRMZM2G003509	16	X	-	-	X	-	X	X	X	-	X	X	X	X	X	X	X	X	X	-	X	X
GRMZM2G003662	1	-	-	-	-	-	-	-	-	-	-	-	-	-	-	X	-	-	-	-	-	-
GRMZM2G004012	2	-	-	-	-	-	X	-	-	-	-	-	-	X	-	-	-	-	-	-	-	-
GRMZM2G004211	1	-	-	-	-	-	-	-	-	-	-	-	-	-	-	-	-	X	-	-	-	-
GRMZM2G004435	1	-	-	-	-	-	-	-	-	-	-	-	-	-	-	-	X	-	-	-	-	-
GRMZM2G004699	1	-	-	-	-	-	-	-	-	-	-	-	-	-	-	-	-	X	-	-	-	-
GRMZM2G004888	15	-	-	-	X	-	X	X	X	X	X	-	X	X	X	X	X	X	X	X	X	-
GRMZM2G004984	6	-	-	-	X	-	X	-	-	-	-	-	X	-	X	-	X	-	-	-	-	X
GRMZM2G005040	1	-	-	-	-	-	-	-	-	-	-	-	-	-	-	-	-	-	-	-	-	X
GRMZM2G005256	1	-	-	-	-	-	-	-	-	-	-	-	-	-	X	-	-	-	-	-	-	-
GRMZM2G005339	15	X	-	-	X	-	-	X	X	X	X	-	X	X	-	X	X	X	X	X	X	X
GRMZM2G005493	4	-	X	-	X	-	-	-	-	-	-	-	X	X	-	-	-	-	-	-	-	-
GRMZM2G005791	1	-	-	-	-	-	-	-	-	-	-	-	-	-	-	-	-	-	X	-	-	-
GRMZM2G005834	3	-	-	-	-	-	X	-	-	-	-	-	-	X	-	-	X	-	-	-	-	-
GRMZM2G005887	1	-	-	-	-	-	-	-	-	-	-	-	-	X	-	-	-	-	-	-	-	-
GRMZM2G005991	2	-	-	-	-	-	-	-	-	-	-	-	X	-	-	-	-	-	-	-	X	-
GRMZM2G006042	6	-	-	-	-	-	-	X	-	X	-	-	X	X	X	-	-	-	X	-	-	-
GRMZM2G006130	7	-	-	-	-	-	-	-	-	X	-	-	X	-	X	-	X	X	X	-	X	-
GRMZM2G006207	5	-	-	-	-	X	-	X	X	-	-	-	X	-	-	-	-	-	-	-	-	X
GRMZM2G006377	2	-	-	-	-	-	-	-	-	-	-	-	-	X	X	-	-	-	-	-	-	-
GRMZM2G006452	2	-	-	-	-	-	X	-	-	-	-	-	-	X	-	-	-	-	-	-	-	-
GRMZM2G006474	1	-	-	-	X	-	-	-	-	-	-	-	-	-	-	-	-	-	-	-	-	-
GRMZM2G006477	3	-	-	-	-	-	-	-	X	-	X	-	-	X	-	-	-	-	-	-	-	-
GRMZM2G006507	1	-	-	-	-	-	X	-	-	-	-	-	-	-	-	-	-	-	-	-	-	-
GRMZM2G006727	1	-	-	-	-	-	-	-	-	-	-	-	X	-	-	-	-	-	-	-	-	-
GRMZM2G006734	13	X	-	X	X	-	X	-	X	-	-	X	X	X	X	X	X	X	-	X	-	-
GRMZM2G006745	2	-	-	-	-	-	-	-	-	-	-	-	-	-	X	-	-	-	-	-	-	X
GRMZM2G006791	1	-	-	-	-	-	-	-	-	-	-	-	-	-	-	-	-	-	-	-	-	X
GRMZM2G007025	2	-	-	-	-	-	-	-	-	X	-	-	-	-	-	-	-	-	-	-	X	-
GRMZM2G007060	1	-	-	-	-	-	-	-	-	-	-	X	-	-	-	-	-	-	-	-	-	-
GRMZM2G007188	3	-	-	-	-	-	X	-	-	-	-	-	-	-	X	-	-	-	-	-	-	X
GRMZM2G007277	1	X	-	-	-	-	-	-	-	-	-	-	-	-	-	-	-	-	-	-	-	-
GRMZM2G007514	17	X	-	X	-	-	X	X	X	X	X	X	X	X	X	X	-	X	X	X	X	X
GRMZM2G007810	13	-	-	-	-	-	X	X	X	X	X	-	-	X	X	X	X	X	X	-	X	X
GRMZM2G007848	1	-	-	-	-	-	X	-	-	-	-	-	-	-	-	-	-	-	-	-	-	-
GRMZM2G008122	2	-	-	-	-	-	-	-	-	-	-	-	-	-	X	-	-	-	X	-	-	-
GRMZM2G008263	4	-	-	-	-	-	-	X	-	-	-	-	X	X	-	-	X	-	-	-	-	-
GRMZM2G008468	5	-	-	-	X	-	-	-	-	X	-	-	X	-	-	X	-	X	-	-	-	-
GRMZM2G008765	1	-	-	-	-	-	-	-	-	-	-	-	-	-	X	-	-	-	-	-	-	-
GRMZM2G009188	1	-	-	-	-	-	-	-	-	-	-	-	-	-	-	-	-	-	-	-	-	X
GRMZM2G009443	2	-	-	-	-	-	-	-	-	X	-	-	-	-	-	-	-	-	-	-	-	X
GRMZM2G009506	1	-	-	-	-	X	-	-	-	-	-	-	-	-	-	-	-	-	-	-	-	-
GRMZM2G009869	1	-	-	-	-	-	-	-	-	-	X	-	-	-	-	-	-	-	-	-	-	-
GRMZM2G009895	2	-	-	-	-	-	X	-	-	-	-	-	-	-	-	-	-	-	-	-	-	X
GRMZM2G010046	4	-	-	-	-	-	-	-	-	X	-	-	X	-	-	-	X	-	X	-	-	-
GRMZM2G010142	1	-	-	-	-	-	-	-	-	-	X	-	-	-	-	-	-	-	-	-	-	-
GRMZM2G010152	2	-	-	-	-	-	-	-	-	X	X	-	-	-	-	-	-	-	-	-	-	-
GRMZM2G010433	4	-	-	-	-	-	-	-	-	X	-	-	X	X	-	-	-	-	-	-	-	X
GRMZM2G010494	4	-	-	X	-	-	X	-	-	-	X	-	-	-	-	-	-	-	-	X	-	-
GRMZM2G010555	4	-	-	-	X	-	X	-	-	-	-	-	-	-	-	-	X	-	-	-	-	X
GRMZM2G010871	1	-	-	-	-	-	-	X	-	-	-	-	-	-	-	-	-	-	-	-	-	-
GRMZM2G011071	3	-	-	-	X	-	X	-	-	X	-	-	-	-	-	-	-	-	-	-	-	-
GRMZM2G011588	1	-	-	-	-	-	-	-	-	-	-	-	-	X	-	-	-	-	-	-	-	-
GRMZM2G011626	1	-	-	-	-	-	X	-	-	-	-	-	-	-	-	-	-	-	-	-	-	-
GRMZM2G011636	1	-	-	-	-	-	-	-	-	-	-	-	-	-	-	-	-	-	-	-	X	-
GRMZM2G011667	1	-	-	-	-	-	-	X	-	-	-	-	-	-	-	-	-	-	-	-	-	-
GRMZM2G011919	2	X	-	X	-	-	-	-	-	-	-	-	-	-	-	-	-	-	-	-	-	-
GRMZM2G011980	12	-	-	-	-	-	-	X	X	X	-	-	X	X	X	X	X	X	X	X	-	X
GRMZM2G012044	3	-	-	-	-	-	-	X	-	-	-	-	X	-	X	-	-	-	-	-	-	-
GRMZM2G012148	1	-	-	-	-	-	X	-	-	-	-	-	-	-	-	-	-	-	-	-	-	-
GRMZM2G012213	1	-	-	-	-	-	-	-	-	-	-	-	-	-	-	-	-	-	-	X	-	-
GRMZM2G012233	2	-	-	-	-	-	X	-	-	-	-	-	-	-	-	-	-	-	-	-	-	X
GRMZM2G012242	1	-	-	-	-	-	-	-	-	X	-	-	-	-	-	-	-	-	-	-	-	-
GRMZM2G012434	2	-	-	-	-	-	X	-	-	-	-	-	X	-	-	-	-	-	-	-	-	-
GRMZM2G012479	1	-	-	-	-	X	-	-	-	-	-	-	-	-	-	-	-	-	-	-	-	-
GRMZM2G012865	5	-	-	X	-	-	-	-	-	-	-	-	X	X	-	-	-	-	-	X	-	X
GRMZM2G012966	1	-	-	-	-	-	-	-	X	-	-	-	-	-	-	-	-	-	-	-	-	-
GRMZM2G013236	1	-	-	-	-	-	-	-	-	-	-	-	-	-	-	-	-	-	-	-	-	X
GRMZM2G013324	2	-	X	-	-	-	-	-	-	-	-	-	-	X	-	-	-	-	-	-	-	-
GRMZM2G013456	1	-	-	-	-	-	-	-	X	-	-	-	-	-	-	-	-	-	-	-	-	-
GRMZM2G014069	1	-	-	-	-	-	-	-	-	-	-	-	-	-	-	-	-	-	-	-	-	X
GRMZM2G014240	1	-	-	-	-	-	-	-	-	-	X	-	-	-	-	-	-	-	-	-	-	-
GRMZM2G014397	1	X	-	-	-	-	-	-	-	-	-	-	-	-	-	-	-	-	-	-	-	-
GRMZM2G014526	1	-	-	-	-	-	-	-	-	-	-	-	-	-	-	-	-	-	-	-	X	-
GRMZM2G014558	3	-	-	-	-	-	-	-	-	-	X	-	X	X	-	-	-	-	-	-	-	-
GRMZM2G014705	1	-	-	-	-	-	-	-	-	-	-	-	-	-	-	X	-	-	-	-	-	-
GRMZM2G014780	11	-	X	-	X	-	-	-	-	-	X	X	X	X	X	X	X	X	-	X	-	-
GRMZM2G014797	9	-	X	-	-	-	X	-	X	X	X	X	X	-	-	X	-	-	-	-	-	X
GRMZM2G014813	2	-	-	-	-	-	-	-	-	-	-	-	-	-	-	-	-	-	-	-	X	X
GRMZM2G014977	1	-	-	-	-	-	-	-	-	-	-	-	-	-	-	-	-	-	-	-	-	X
GRMZM2G015132	1	-	-	-	-	-	-	-	-	-	-	-	-	-	X	-	-	-	-	-	-	-
GRMZM2G015136	7	-	-	-	X	-	X	-	-	X	-	-	X	-	X	-	-	-	X	-	-	X
GRMZM2G015280	1	-	-	-	-	-	-	-	-	-	-	-	-	-	-	-	-	-	-	-	X	-
GRMZM2G015295	2	-	-	-	-	-	-	-	-	-	-	X	-	-	-	-	-	-	-	X	-	-
GRMZM2G015844	5	-	-	-	-	-	X	-	-	-	X	-	X	X	-	-	-	-	-	-	-	X
GRMZM2G015976	1	-	-	X	-	-	-	-	-	-	-	-	-	-	-	-	-	-	-	-	-	-
GRMZM2G015989	1	-	-	-	-	-	-	-	-	-	-	-	-	X	-	-	-	-	-	-	-	-
GRMZM2G016368	2	-	-	-	-	-	-	-	-	-	-	-	-	X	-	-	X	-	-	-	-	-
GRMZM2G016774	1	-	-	-	-	-	-	-	-	X	-	-	-	-	-	-	-	-	-	-	-	-
GRMZM2G016997	1	-	-	-	-	-	-	-	-	-	-	-	-	X	-	-	-	-	-	-	-	-
GRMZM2G017110	1	-	-	-	-	-	-	-	-	-	-	-	-	-	-	-	-	-	-	-	-	X
GRMZM2G017349	8	-	-	-	X	-	-	X	X	-	-	-	X	-	X	X	X	X	-	-	-	-
GRMZM2G017365	4	-	-	-	-	X	-	X	-	-	-	-	-	-	-	-	-	-	X	X	-	-
GRMZM2G017578	2	-	-	-	-	-	-	X	-	-	-	-	-	-	-	-	X	-	-	-	-	-
GRMZM2G017593	7	-	-	-	-	-	X	-	-	X	-	-	X	X	-	-	X	-	-	X	-	X
GRMZM2G017821	1	-	-	-	-	-	-	-	-	-	-	-	-	-	X	-	-	-	-	-	-	-
GRMZM2G017845	1	-	-	-	-	-	X	-	-	-	-	-	-	-	-	-	-	-	-	-	-	-
GRMZM2G017865	6	-	-	-	-	-	-	-	-	X	-	-	X	X	-	-	X	-	-	X	-	X
GRMZM2G017957	2	-	-	-	-	-	-	X	-	-	-	-	-	-	-	-	-	-	-	-	-	X
GRMZM2G018416	1	-	-	-	-	-	-	-	-	-	-	-	-	-	-	X	-	-	-	-	-	-
GRMZM2G018441	1	-	-	-	-	-	-	-	-	-	-	-	-	-	-	-	-	-	-	-	-	X
GRMZM2G018586	1	-	-	-	-	X	-	-	-	-	-	-	-	-	-	-	-	-	-	-	-	-
GRMZM2G018595	13	-	-	-	X	-	X	X	X	X	-	X	X	X	X	X	X	X	X	-	-	-
GRMZM2G018793	1	-	-	-	-	-	-	-	-	-	-	X	-	-	-	-	-	-	-	-	-	-
GRMZM2G018941	1	-	-	-	-	-	-	-	-	-	-	-	-	-	-	-	-	-	-	-	-	X
GRMZM2G019267	1	X	-	-	-	-	-	-	-	-	-	-	-	-	-	-	-	-	-	-	-	-
GRMZM2G019317	1	-	-	-	-	-	-	-	-	-	-	-	-	-	-	-	-	-	-	-	-	X
GRMZM2G019404	1	-	-	-	-	-	-	-	-	-	-	-	-	-	-	-	-	-	-	-	-	X
GRMZM2G019641	2	-	-	-	-	-	X	-	-	X	-	-	-	-	-	-	-	-	-	-	-	-
GRMZM2G019689	8	X	X	-	-	-	-	X	-	-	-	X	X	-	X	X	-	-	-	X	-	-
GRMZM2G019746	2	-	-	-	-	-	-	-	-	-	-	X	-	-	-	-	-	-	-	-	-	X
GRMZM2G019874	7	-	-	-	-	-	-	-	X	-	-	X	-	-	X	X	-	-	X	X	-	X
GRMZM2G019999	2	-	-	-	-	-	X	-	-	-	-	-	-	-	-	-	-	-	-	-	X	-
GRMZM2G020008	1	-	-	-	-	-	-	-	-	-	-	-	-	-	-	-	-	-	-	-	X	-
GRMZM2G020446	1	-	-	-	-	-	-	-	-	-	-	-	X	-	-	-	-	-	-	-	-	-
GRMZM2G020701	6	-	-	-	X	-	X	-	X	-	-	-	X	-	X	-	-	-	-	-	-	X
GRMZM2G020721	1	-	-	-	-	-	-	-	-	-	-	-	-	-	-	-	-	-	-	-	X	-
GRMZM2G020766	3	-	-	-	-	X	-	-	-	-	X	-	-	-	-	-	-	X	-	-	-	-
GRMZM2G020986	13	-	X	-	X	X	X	-	X	X	X	X	-	-	-	X	-	X	X	-	X	X
GRMZM2G021074	3	-	-	-	-	-	X	-	X	-	-	-	-	X	-	-	-	-	-	-	-	-
GRMZM2G021427	1	-	-	-	-	-	-	X	-	-	-	-	-	-	-	-	-	-	-	-	-	-
GRMZM2G021514	9	X	-	-	-	-	X	-	-	-	X	X	-	-	X	X	-	X	X	-	-	X
GRMZM2G021621	2	-	-	-	-	-	X	-	-	-	-	-	-	-	-	-	-	X	-	-	-	-
GRMZM2G021912	5	-	-	-	X	-	-	X	-	-	-	-	X	-	-	-	X	-	-	-	-	X
GRMZM2G022269	8	-	-	-	X	-	-	X	X	X	-	X	-	X	-	-	X	-	X	-	-	-
GRMZM2G022275	2	-	-	-	-	-	-	-	-	-	-	X	-	-	-	-	-	-	-	-	-	X
GRMZM2G022642	3	-	-	-	X	-	-	-	-	-	-	-	-	X	-	X	-	-	-	-	-	-
GRMZM2G022768	1	-	-	-	-	-	-	-	-	-	-	-	-	-	-	-	-	-	-	X	-	-
GRMZM2G022856	2	X	-	-	-	-	-	-	-	-	-	-	X	-	-	-	-	-	-	-	-	-
GRMZM2G022915	13	-	X	-	X	-	X	X	X	X	-	X	X	X	X	X	-	X	-	-	X	-
GRMZM2G023003	1	-	-	-	-	X	-	-	-	-	-	-	-	-	-	-	-	-	-	-	-	-
GRMZM2G023152	3	-	-	-	-	-	-	-	X	-	-	-	-	-	-	-	-	-	-	X	X	-
GRMZM2G023275	13	-	X	-	-	-	X	X	X	X	X	X	X	X	-	-	X	-	X	X	-	X
GRMZM2G023328	2	-	-	-	-	-	-	-	-	-	-	-	-	-	-	-	X	-	-	-	X	-
GRMZM2G023794	4	-	-	-	-	-	-	-	X	-	X	X	-	-	-	X	-	-	-	-	-	-
GRMZM2G024374	7	X	-	X	X	-	X	X	-	-	-	-	-	X	-	-	-	-	-	-	X	-
GRMZM2G024576	1	-	-	-	-	-	-	-	-	-	-	-	-	-	-	-	-	-	-	-	-	X
GRMZM2G024686	5	-	-	-	X	-	X	-	X	-	-	-	-	-	X	-	-	-	-	-	-	X
GRMZM2G024708	2	-	-	-	-	-	-	-	-	X	-	-	X	-	-	-	-	-	-	-	-	-
GRMZM2G025231	6	X	-	-	-	-	X	-	-	-	X	-	X	-	-	-	-	-	X	-	-	X
GRMZM2G025236	1	-	-	-	-	-	-	-	-	-	-	-	X	-	-	-	-	-	-	-	-	-
GRMZM2G025322	1	-	-	-	-	-	-	-	-	-	-	-	-	-	-	-	-	-	-	X	-	-
GRMZM2G025387	1	-	-	-	X	-	-	-	-	-	-	-	-	-	-	-	-	-	-	-	-	-
GRMZM2G025488	1	-	-	-	-	-	-	-	-	-	-	-	-	-	-	-	X	-	-	-	-	-
GRMZM2G025531	1	-	-	-	-	X	-	-	-	-	-	-	-	-	-	-	-	-	-	-	-	-
GRMZM2G025977	1	-	-	-	-	-	X	-	-	-	-	-	-	-	-	-	-	-	-	-	-	-
GRMZM2G026015	3	X	-	-	-	-	-	-	-	-	-	-	-	-	-	-	-	X	-	X	-	-
GRMZM2G026065	3	X	-	X	-	-	-	-	-	-	-	-	-	-	-	-	-	-	-	-	-	X
GRMZM2G026560	5	-	-	-	-	-	-	-	-	-	X	-	X	X	X	-	X	-	-	-	-	-
GRMZM2G026804	1	-	-	-	-	-	-	-	-	-	X	-	-	-	-	-	-	-	-	-	-	-
GRMZM2G026807	1	-	-	-	-	X	-	-	-	-	-	-	-	-	-	-	-	-	-	-	-	-
GRMZM2G026855	1	-	-	-	-	-	-	-	X	-	-	-	-	-	-	-	-	-	-	-	-	-
GRMZM2G027217	2	-	-	-	-	-	-	-	-	-	-	-	-	X	-	-	-	-	X	-	-	-
GRMZM2G027331	2	-	-	-	-	-	-	-	-	-	-	-	-	-	-	-	-	-	X	-	X	-
GRMZM2G027351	2	-	-	-	-	-	-	-	X	-	-	-	-	-	-	-	-	X	-	-	-	-
GRMZM2G027476	2	-	-	-	-	-	-	X	-	-	-	-	-	-	-	-	-	-	-	-	-	X
GRMZM2G027478	6	-	-	-	-	-	X	X	-	X	-	-	-	X	X	-	-	-	X	-	-	-
GRMZM2G027723	1	-	-	-	-	-	-	-	-	-	-	-	-	-	-	-	X	-	-	-	-	-
GRMZM2G027756	1	-	-	-	-	-	-	-	-	-	-	X	-	-	-	-	-	-	-	-	-	-
GRMZM2G027860	8	-	-	-	-	-	X	-	X	-	-	X	X	X	X	-	-	X	X	-	-	-
GRMZM2G028389	6	-	-	X	X	-	-	X	-	-	-	-	-	-	X	-	X	-	-	-	-	X
GRMZM2G028492	3	-	X	-	-	-	-	X	-	-	-	-	X	-	-	-	-	-	-	-	-	-
GRMZM2G028501	6	-	-	-	X	-	X	-	-	X	-	X	X	-	-	-	-	-	-	-	-	X
GRMZM2G028521	14	X	-	X	X	-	X	-	-	X	X	X	X	X	X	X	X	-	-	X	-	X
GRMZM2G028648	15	X	-	-	X	-	-	X	X	X	-	X	X	X	X	X	X	X	X	-	X	X
GRMZM2G028677	1	-	-	-	-	-	X	-	-	-	-	-	-	-	-	-	-	-	-	-	-	-
GRMZM2G028736	1	-	-	-	-	-	-	-	-	-	-	-	-	-	-	-	-	-	-	-	X	-
GRMZM2G028758	3	-	-	-	-	-	X	X	-	-	-	-	X	-	-	-	-	-	-	-	-	-
GRMZM2G028852	3	X	-	-	-	-	-	-	-	-	-	-	-	-	X	-	-	-	-	-	-	X
GRMZM2G028929	5	-	-	-	-	-	-	X	X	X	-	-	-	-	X	-	X	-	-	-	-	-
GRMZM2G028966	1	-	-	-	-	-	-	-	-	X	-	-	-	-	-	-	-	-	-	-	-	-
GRMZM2G028980	3	-	-	-	-	X	-	-	X	-	-	-	-	-	-	X	-	-	-	-	-	-
GRMZM2G029027	10	X	X	-	-	-	X	X	-	X	-	-	-	-	X	-	X	-	X	-	X	X
GRMZM2G029242	2	-	-	-	-	-	-	-	-	-	-	-	X	-	-	X	-	-	-	-	-	-
GRMZM2G029400	1	-	-	-	-	-	-	-	-	-	X	-	-	-	-	-	-	-	-	-	-	-
GRMZM2G029780	1	-	-	-	-	-	-	-	-	-	-	-	-	-	-	-	-	X	-	-	-	-
GRMZM2G029859	2	-	-	-	-	-	-	-	-	-	-	-	-	-	X	-	-	-	-	-	X	-
GRMZM2G030523	1	-	-	-	-	-	X	-	-	-	-	-	-	-	-	-	-	-	-	-	-	-
GRMZM2G030744	1	-	-	-	-	-	-	-	-	-	-	-	X	-	-	-	-	-	-	-	-	-
GRMZM2G030814	1	-	-	-	-	-	-	-	-	-	-	-	X	-	-	-	-	-	-	-	-	-
GRMZM2G031317	3	X	-	-	-	-	-	-	-	-	-	-	-	-	-	-	X	-	-	-	X	-
GRMZM2G031453	1	-	-	-	-	-	-	-	-	-	-	-	-	-	-	-	-	-	-	-	X	-
GRMZM2G031536	10	-	-	-	X	-	X	-	-	X	X	X	-	X	X	X	X	-	-	-	-	X
GRMZM2G031588	1	-	-	-	-	-	-	-	-	X	-	-	-	-	-	-	-	-	-	-	-	-
GRMZM2G032160	3	-	-	-	-	-	-	-	-	X	-	-	-	-	-	X	-	-	X	-	-	-
GRMZM2G032351	1	-	-	-	-	X	-	-	-	-	-	-	-	-	-	-	-	-	-	-	-	-
GRMZM2G032628	1	-	-	-	-	-	-	-	-	-	X	-	-	-	-	-	-	-	-	-	-	-
GRMZM2G032742	1	-	-	-	X	-	-	-	-	-	-	-	-	-	-	-	-	-	-	-	-	-
GRMZM2G032899	1	-	-	-	-	-	-	-	-	-	-	-	-	X	-	-	-	-	-	-	-	-
GRMZM2G033208	4	-	-	-	-	-	X	-	-	-	-	-	-	-	X	-	-	X	-	-	X	-
GRMZM2G033267	5	-	-	-	-	-	-	X	-	-	-	-	X	-	-	-	-	-	X	X	X	-
GRMZM2G033555	2	-	-	-	-	-	-	-	-	-	-	-	X	-	-	-	-	-	-	-	-	X
GRMZM2G033805	1	-	-	-	-	-	-	-	-	-	-	-	-	-	-	-	-	-	-	-	X	-
GRMZM2G033828	1	-	-	-	X	-	-	-	-	-	-	-	-	-	-	-	-	-	-	-	-	-
GRMZM2G033894	1	-	-	-	-	-	-	-	-	-	-	-	-	-	-	-	-	-	-	-	X	-
GRMZM2G034005	5	-	-	-	-	-	-	X	X	X	-	-	-	-	-	-	-	-	X	-	-	X
GRMZM2G034069	8	-	-	-	-	-	-	-	X	X	X	X	X	-	-	X	-	-	-	-	X	X
GRMZM2G034143	6	X	-	-	-	-	-	X	-	-	X	-	X	-	X	-	-	-	-	X	-	-
GRMZM2G034278	3	-	-	-	X	-	-	X	-	-	-	-	-	-	-	-	-	X	-	-	-	-
GRMZM2G034302	1	-	X	-	-	-	-	-	-	-	-	-	-	-	-	-	-	-	-	-	-	-
GRMZM2G034313	1	X	-	-	-	-	-	-	-	-	-	-	-	-	-	-	-	-	-	-	-	-
GRMZM2G034362	17	X	X	X	X	-	-	-	X	X	X	X	X	X	X	X	-	X	X	X	X	X
GRMZM2G034840	3	-	-	-	-	-	-	-	-	-	-	-	X	X	-	-	-	-	-	-	-	X
GRMZM2G034876	1	-	-	-	-	-	X	-	-	-	-	-	-	-	-	-	-	-	-	-	-	-
GRMZM2G034985	2	-	-	-	-	-	-	-	-	-	-	-	X	-	X	-	-	-	-	-	-	-
GRMZM2G035008	2	-	-	-	-	-	-	X	-	-	-	-	-	-	-	-	-	-	-	X	-	-
GRMZM2G035341	1	-	-	-	-	-	-	-	-	-	-	-	-	-	-	-	-	-	-	-	-	X
GRMZM2G035370	6	-	-	-	-	X	-	-	-	X	-	-	-	X	-	-	-	X	X	-	-	X
GRMZM2G035405	2	-	-	-	-	-	-	-	-	-	X	-	X	-	-	-	-	-	-	-	-	-
GRMZM2G035807	7	X	-	-	-	-	-	X	-	-	X	-	-	-	X	-	X	X	X	-	-	-
GRMZM2G035809	2	-	-	-	-	-	-	-	-	-	-	-	-	-	X	-	-	-	-	X	-	-
GRMZM2G036427	1	-	-	-	-	-	X	-	-	-	-	-	-	-	-	-	-	-	-	-	-	-
GRMZM2G036609	2	-	-	-	-	-	-	-	-	-	-	-	-	X	-	-	X	-	-	-	-	-
GRMZM2G036685	3	X	-	-	-	-	-	-	-	-	-	-	-	-	-	-	X	-	-	-	X	-
GRMZM2G036765	1	-	-	-	-	-	-	X	-	-	-	-	-	-	-	-	-	-	-	-	-	-
GRMZM2G037156	10	-	-	-	-	-	X	-	-	X	-	X	X	X	X	-	-	X	X	-	X	X
GRMZM2G037209	8	-	-	-	X	-	-	X	X	-	X	X	X	-	X	-	-	-	-	-	-	X
GRMZM2G037342	1	-	-	-	-	-	-	-	-	-	-	-	-	-	-	-	-	-	-	-	-	X
GRMZM2G037431	1	-	-	-	-	-	-	-	X	-	-	-	-	-	-	-	-	-	-	-	-	-
GRMZM2G037585	1	-	-	-	X	-	-	-	-	-	-	-	-	-	-	-	-	-	-	-	-	-
GRMZM2G037650	1	-	-	-	-	-	-	-	-	-	-	-	X	-	-	-	-	-	-	-	-	-
GRMZM2G037875	2	-	-	-	-	-	-	-	-	-	-	-	X	-	-	-	-	-	-	-	-	X
GRMZM2G037923	7	-	-	-	X	-	X	X	-	-	-	X	-	-	-	-	-	-	X	-	X	X
GRMZM2G038046	5	-	-	-	-	-	-	-	-	X	X	X	-	-	-	-	-	-	-	X	X	-
GRMZM2G038108	2	-	-	-	-	-	-	-	-	-	X	-	-	-	-	-	-	-	-	X	-	-
GRMZM2G038152	1	-	-	-	-	-	-	-	-	-	-	-	-	-	-	-	-	-	-	X	-	-
GRMZM2G038153	2	-	-	-	-	-	-	-	-	X	-	-	-	-	-	-	-	-	-	-	X	-
GRMZM2G038170	12	-	X	-	X	-	X	X	X	X	-	-	X	X	X	X	-	-	-	X	-	X
GRMZM2G038281	4	-	-	-	-	-	-	-	-	X	-	-	-	-	X	X	-	-	X	-	-	-
GRMZM2G039173	1	-	-	X	-	-	-	-	-	-	-	-	-	-	-	-	-	-	-	-	-	-
GRMZM2G039455	2	-	-	-	-	-	-	-	-	X	-	-	-	-	-	-	-	X	-	-	-	-
GRMZM2G039538	8	X	-	-	X	-	X	X	-	-	-	-	X	X	-	X	-	-	-	-	-	X
GRMZM2G039886	1	-	-	-	-	-	-	-	-	-	-	-	-	-	-	-	-	-	-	-	X	-
GRMZM2G039900	1	-	-	-	-	-	X	-	-	-	-	-	-	-	-	-	-	-	-	-	-	-
GRMZM2G040068	1	-	-	-	-	-	X	-	-	-	-	-	-	-	-	-	-	-	-	-	-	-
GRMZM2G040115	5	-	-	-	-	-	X	-	X	X	X	-	-	-	-	-	-	-	-	X	-	-
GRMZM2G040397	1	-	-	-	-	-	-	-	-	-	-	-	-	-	-	-	-	-	-	-	X	-
GRMZM2G040762	4	-	-	X	-	-	X	-	-	-	-	-	-	-	-	-	X	-	-	-	-	X
GRMZM2G040947	1	-	-	-	-	X	-	-	-	-	-	-	-	-	-	-	-	-	-	-	-	-
GRMZM2G040965	1	-	-	-	-	-	X	-	-	-	-	-	-	-	-	-	-	-	-	-	-	-
GRMZM2G041223	1	-	-	-	-	X	-	-	-	-	-	-	-	-	-	-	-	-	-	-	-	-
GRMZM2G041356	1	-	-	-	-	-	-	-	-	-	-	-	-	-	-	X	-	-	-	-	-	-
GRMZM2G041463	1	-	-	-	-	X	-	-	-	-	-	-	-	-	-	-	-	-	-	-	-	-
GRMZM2G042078	1	-	-	-	-	-	-	-	X	-	-	-	-	-	-	-	-	-	-	-	-	-
GRMZM2G042323	1	-	-	-	-	-	-	-	-	-	-	-	-	-	-	X	-	-	-	-	-	-
GRMZM2G042502	1	-	-	-	-	-	-	-	-	-	X	-	-	-	-	-	-	-	-	-	-	-
GRMZM2G042622	2	-	-	-	-	-	-	-	-	-	X	-	-	-	-	-	-	-	X	-	-	-
GRMZM2G042789	1	X	-	-	-	-	-	-	-	-	-	-	-	-	-	-	-	-	-	-	-	-
GRMZM2G043150	5	-	-	-	-	-	-	-	-	-	-	X	-	-	X	-	-	X	X	-	X	-
GRMZM2G043350	3	-	-	-	-	-	-	-	-	-	-	-	-	-	-	X	X	-	-	-	-	X
GRMZM2G043453	1	-	-	-	-	-	-	-	-	-	-	-	X	-	-	-	-	-	-	-	-	-
GRMZM2G043776	1	-	-	-	-	-	-	-	-	-	-	-	-	-	-	-	X	-	-	-	-	-
GRMZM2G043822	7	-	-	-	-	-	X	-	X	-	-	-	-	X	-	-	X	X	X	-	-	X
GRMZM2G043884	2	-	-	-	-	-	-	-	-	-	-	-	-	X	-	-	X	-	-	-	-	-
GRMZM2G044038	3	-	-	-	-	-	-	-	-	-	-	-	X	-	-	-	-	-	X	X	-	-
GRMZM2G044281	4	-	X	-	X	-	-	X	-	-	X	-	-	-	-	-	-	-	-	-	-	-
GRMZM2G044372	4	-	-	-	-	-	-	X	-	-	-	-	-	-	-	X	-	-	-	-	X	X
GRMZM2G044394	3	-	-	-	X	-	-	-	X	-	-	-	-	-	-	X	-	-	-	-	-	-
GRMZM2G045154	1	-	-	-	-	-	-	-	-	-	-	-	-	X	-	-	-	-	-	-	-	-
GRMZM2G045330	3	-	-	-	X	-	-	-	X	-	-	-	-	-	-	X	-	-	-	-	-	-
GRMZM2G045720	1	-	-	-	-	-	-	-	-	-	-	-	-	-	-	-	X	-	-	-	-	-
GRMZM2G045732	4	-	-	-	-	-	X	-	-	-	-	-	-	X	X	-	-	X	-	-	-	-
GRMZM2G045979	9	-	-	-	X	-	X	-	X	X	-	-	-	X	X	X	X	-	-	-	-	X
GRMZM2G046070	1	-	-	-	-	-	-	-	-	-	-	-	X	-	-	-	-	-	-	-	-	-
GRMZM2G046474	1	-	-	-	-	-	X	-	-	-	-	-	-	-	-	-	-	-	-	-	-	-
GRMZM2G046520	7	-	-	-	X	-	-	X	X	-	X	-	X	-	X	-	-	-	-	-	-	X
GRMZM2G046676	2	-	-	-	-	-	-	X	-	-	-	-	-	-	-	-	-	X	-	-	-	-
GRMZM2G046681	1	-	-	-	-	-	-	-	-	-	-	-	X	-	-	-	-	-	-	-	-	-
GRMZM2G046804	1	-	-	-	-	-	X	-	-	-	-	-	-	-	-	-	-	-	-	-	-	-
GRMZM2G046888	4	-	-	-	X	-	X	-	-	-	-	-	X	X	-	-	-	-	-	-	-	-
GRMZM2G046968	4	X	-	-	-	-	X	-	-	-	-	-	-	-	-	-	X	-	-	-	-	X
GRMZM2G047564	2	-	-	-	-	-	-	-	-	-	-	-	-	-	-	-	-	-	-	X	-	X
GRMZM2G047968	2	-	-	-	-	-	-	-	-	-	X	-	X	-	-	-	-	-	-	-	-	-
GRMZM2G048008	6	-	-	-	-	-	X	X	X	X	X	-	X	-	-	-	-	-	-	-	-	-
GRMZM2G048067	5	-	-	-	-	-	X	X	-	-	X	-	X	-	-	-	-	-	-	-	-	X
GRMZM2G048194	1	-	-	-	-	-	-	-	-	-	-	-	-	-	-	X	-	-	-	-	-	-
GRMZM2G048200	1	-	-	-	X	-	-	-	-	-	-	-	-	-	-	-	-	-	-	-	-	-
GRMZM2G048281	3	-	-	-	X	-	-	-	-	-	X	-	-	-	-	-	X	-	-	-	-	-
GRMZM2G048474	1	-	-	-	-	-	-	-	-	-	-	-	-	-	-	X	-	-	-	-	-	-
GRMZM2G048680	2	-	-	-	-	-	-	-	-	-	-	-	-	-	-	X	-	-	X	-	-	-
GRMZM2G049057	16	X	X	-	X	-	X	X	X	-	X	X	-	X	-	X	X	X	X	X	X	X
GRMZM2G049076	1	X	-	-	-	-	-	-	-	-	-	-	-	-	-	-	-	-	-	-	-	-
GRMZM2G049190	8	X	-	-	-	-	-	-	X	-	X	X	-	-	X	X	X	-	-	-	X	-
GRMZM2G049342	2	-	-	-	-	-	-	-	-	-	X	-	-	-	-	-	-	-	-	X	-	-
GRMZM2G049693	1	-	-	-	-	-	-	-	-	-	-	-	-	-	-	-	-	-	-	-	-	X
GRMZM2G049811	4	-	-	-	-	-	-	X	X	X	-	-	X	-	-	-	-	-	-	-	-	-
GRMZM2G050412	1	-	-	-	-	-	-	-	-	-	-	-	-	-	-	-	-	-	X	-	-	-
GRMZM2G050641	3	-	-	-	-	-	-	-	-	X	-	-	-	-	X	-	-	-	-	-	-	X
GRMZM2G050917	11	-	-	X	X	-	X	-	X	X	X	-	X	X	X	X	X	-	-	-	-	-
GRMZM2G051129	2	-	-	-	-	-	-	-	-	X	-	-	X	-	-	-	-	-	-	-	-	-
GRMZM2G051197	6	X	-	-	-	-	X	-	-	X	X	-	X	-	-	-	-	-	-	X	-	-
GRMZM2G051262	2	-	-	-	-	-	-	-	-	-	X	-	-	-	-	X	-	-	-	-	-	-
GRMZM2G051753	1	-	-	-	-	-	-	-	-	-	-	-	-	-	-	-	-	-	-	X	-	-
GRMZM2G051866	5	-	X	-	-	-	X	-	-	X	-	-	X	X	-	-	-	-	-	-	-	-
GRMZM2G051943	1	X	-	-	-	-	-	-	-	-	-	-	-	-	-	-	-	-	-	-	-	-
GRMZM2G052088	1	-	-	-	-	-	-	-	-	-	-	-	-	-	-	-	-	-	X	-	-	-
GRMZM2G052336	2	-	-	-	-	-	-	X	-	-	-	-	-	-	X	-	-	-	-	-	-	-
GRMZM2G052515	2	-	-	-	-	-	-	-	-	-	-	-	-	-	-	-	-	X	X	-	-	-
GRMZM2G052884	3	-	-	-	-	-	-	X	-	-	-	-	X	X	-	-	-	-	-	-	-	-
GRMZM2G052935	1	-	-	-	-	-	-	-	-	-	-	-	-	-	-	-	-	-	-	-	-	X
GRMZM2G053396	1	-	-	-	-	-	X	-	-	-	-	-	-	-	-	-	-	-	-	-	-	-
GRMZM2G053952	8	-	-	-	X	-	X	X	X	X	-	-	X	X	-	X	-	-	-	-	-	-
GRMZM2G054300	4	-	-	-	-	-	X	-	X	-	-	-	-	-	-	-	-	-	-	X	-	X
GRMZM2G054350	6	X	-	-	X	-	-	X	-	X	-	-	X	-	-	-	-	-	-	-	X	-
GRMZM2G054559	2	-	-	-	-	-	-	X	X	-	-	-	-	-	-	-	-	-	-	-	-	-
GRMZM2G054621	1	-	-	-	-	-	-	-	-	X	-	-	-	-	-	-	-	-	-	-	-	-
GRMZM2G054905	2	-	-	-	-	-	-	-	-	-	-	X	X	-	-	-	-	-	-	-	-	-
GRMZM2G055489	3	-	-	-	-	-	-	-	-	-	X	-	-	-	-	-	X	-	-	X	-	-
GRMZM2G055520	1	-	-	-	-	-	-	X	-	-	-	-	-	-	-	-	-	-	-	-	-	-
GRMZM2G055678	11	-	-	-	-	-	-	-	X	-	X	-	X	X	X	X	X	X	X	X	-	X
GRMZM2G056014	1	-	-	-	-	-	X	-	-	-	-	-	-	-	-	-	-	-	-	-	-	-
GRMZM2G056038	2	-	-	-	-	-	-	-	X	-	-	-	-	-	X	-	-	-	-	-	-	-
GRMZM2G056612	6	-	-	-	-	-	-	-	X	X	-	-	X	X	-	-	X	-	-	-	-	X
GRMZM2G056732	1	-	-	-	-	-	-	-	-	-	-	-	-	-	-	-	X	-	-	-	-	-
GRMZM2G056889	1	-	-	-	-	-	-	-	-	X	-	-	-	-	-	-	-	-	-	-	-	-
GRMZM2G056920	3	X	-	-	-	-	-	-	-	-	-	-	-	-	-	-	X	-	-	-	-	X
GRMZM2G057176	2	-	-	-	X	-	-	-	-	-	-	-	-	-	-	-	-	-	-	X	-	-
GRMZM2G057243	1	-	-	-	-	-	X	-	-	-	-	-	-	-	-	-	-	-	-	-	-	-
GRMZM2G057281	1	-	-	-	-	-	-	-	X	-	-	-	-	-	-	-	-	-	-	-	-	-
GRMZM2G057413	1	-	-	-	-	-	-	-	-	-	X	-	-	-	-	-	-	-	-	-	-	-
GRMZM2G057571	1	-	-	-	-	-	-	-	-	-	-	-	-	-	-	-	-	-	X	-	-	-
GRMZM2G057779	4	X	-	-	-	-	X	-	X	X	-	-	-	-	-	-	-	-	-	-	-	-
GRMZM2G057935	1	-	-	-	-	-	-	-	-	-	-	-	-	-	-	-	-	-	-	-	-	X
GRMZM2G058032	1	-	-	-	-	-	-	-	-	X	-	-	-	-	-	-	-	-	-	-	-	-
GRMZM2G058158	3	-	-	-	-	-	-	-	-	-	-	X	-	-	X	-	-	-	-	-	X	-
GRMZM2G058289	9	-	X	X	-	X	-	-	-	X	X	-	-	-	-	X	-	X	X	X	-	-
GRMZM2G058305	1	-	-	-	-	-	-	-	-	-	-	-	-	-	-	-	-	-	-	-	X	-
GRMZM2G058374	3	X	-	-	-	-	-	-	-	-	X	-	-	-	-	-	X	-	-	-	-	-
GRMZM2G058525	4	-	-	-	-	-	-	-	X	X	-	-	X	-	X	-	-	-	-	-	-	-
GRMZM2G058870	1	-	-	-	-	-	-	-	-	-	-	-	-	X	-	-	-	-	-	-	-	-
GRMZM2G058948	14	X	-	-	X	-	X	-	-	X	X	X	X	-	X	X	X	X	X	-	X	X
GRMZM2G059013	1	-	-	-	X	-	-	-	-	-	-	-	-	-	-	-	-	-	-	-	-	-
GRMZM2G059129	2	-	-	-	-	-	-	-	-	-	X	-	-	X	-	-	-	-	-	-	-	-
GRMZM2G059937	1	-	-	-	-	-	-	X	-	-	-	-	-	-	-	-	-	-	-	-	-	-
GRMZM2G060271	1	-	-	-	-	-	-	-	-	-	-	-	-	X	-	-	-	-	-	-	-	-
GRMZM2G060659	1	-	-	-	-	-	-	-	X	-	-	-	-	-	-	-	-	-	-	-	-	-
GRMZM2G060870	1	-	-	-	-	-	-	-	-	-	-	-	-	-	-	-	-	X	-	-	-	-
GRMZM2G060919	1	-	-	-	-	-	-	X	-	-	-	-	-	-	-	-	-	-	-	-	-	-
GRMZM2G061088	5	X	-	-	-	-	-	-	X	-	-	-	X	-	-	X	-	-	-	-	-	X
GRMZM2G061234	1	-	-	-	-	-	-	-	-	-	-	-	-	-	-	-	-	-	-	-	-	X
GRMZM2G061287	4	-	-	-	-	-	-	-	X	-	-	-	-	-	X	-	X	-	-	-	-	X
GRMZM2G061568	1	-	-	X	-	-	-	-	-	-	-	-	-	-	-	-	-	-	-	-	-	-
GRMZM2G061702	1	-	-	-	-	-	-	X	-	-	-	-	-	-	-	-	-	-	-	-	-	-
GRMZM2G061764	1	-	-	-	-	-	-	-	-	-	-	-	-	-	-	-	-	-	-	X	-	-
GRMZM2G062084	15	X	X	X	X	-	-	X	-	X	X	-	X	X	-	X	-	X	X	X	X	X
GRMZM2G063060	1	-	-	-	-	-	-	-	-	-	-	-	-	-	-	-	-	-	-	X	-	-
GRMZM2G063519	1	-	-	-	-	-	-	-	-	-	-	-	-	-	-	-	-	-	-	-	-	X
GRMZM2G063917	3	-	-	-	-	-	-	-	X	-	-	X	-	-	-	-	-	-	-	X	-	-
GRMZM2G064174	4	-	-	-	-	-	-	X	-	-	X	-	-	-	-	-	-	-	-	-	X	X
GRMZM2G064320	2	-	-	-	-	-	-	X	-	-	-	-	-	-	-	-	-	-	-	-	X	-
GRMZM2G064501	3	-	X	-	-	-	-	-	-	X	-	-	X	-	-	-	-	-	-	-	-	-
GRMZM2G064521	6	-	X	-	-	-	X	-	-	-	-	-	X	X	-	-	X	-	-	-	-	X
GRMZM2G064563	8	-	-	-	-	-	X	-	-	-	-	X	X	-	-	-	X	-	X	X	X	X
GRMZM2G064799	3	-	-	-	-	-	X	X	-	-	-	-	-	-	-	X	-	-	-	-	-	-
GRMZM2G065259	2	-	-	-	X	-	-	-	-	-	-	-	-	X	-	-	-	-	-	-	-	-
GRMZM2G065276	1	-	-	-	-	-	-	-	-	-	-	-	-	-	-	X	-	-	-	-	-	-
GRMZM2G065423	5	-	X	-	-	-	-	X	X	-	-	-	-	-	X	-	-	-	-	-	-	X
GRMZM2G066326	1	-	-	-	-	-	X	-	-	-	-	-	-	-	-	-	-	-	-	-	-	-
GRMZM2G066485	2	-	-	-	-	X	-	-	-	-	-	-	-	-	-	X	-	-	-	-	-	-
GRMZM2G066489	1	-	-	-	-	-	-	-	-	-	X	-	-	-	-	-	-	-	-	-	-	-
GRMZM2G066578	1	-	-	-	-	X	-	-	-	-	-	-	-	-	-	-	-	-	-	-	-	-
GRMZM2G066615	1	-	-	-	-	-	-	-	-	-	-	-	-	-	-	-	-	-	-	-	-	X
GRMZM2G066650	1	-	-	-	-	-	-	-	-	X	-	-	-	-	-	-	-	-	-	-	-	-
GRMZM2G066870	1	-	-	-	-	-	-	-	-	-	X	-	-	-	-	-	-	-	-	-	-	-
GRMZM2G067096	1	-	-	-	-	-	-	-	-	-	-	-	X	-	-	-	-	-	-	-	-	-
GRMZM2G067242	1	-	-	-	-	-	-	-	-	X	-	-	-	-	-	-	-	-	-	-	-	-
GRMZM2G067727	1	-	-	-	X	-	-	-	-	-	-	-	-	-	-	-	-	-	-	-	-	-
GRMZM2G067789	1	-	-	-	-	-	-	-	-	X	-	-	-	-	-	-	-	-	-	-	-	-
GRMZM2G067877	1	-	-	-	-	-	-	-	-	-	-	-	-	-	-	-	-	-	-	-	X	-
GRMZM2G067985	7	-	-	-	-	-	-	X	X	-	-	-	X	X	-	-	-	-	X	X	-	X
GRMZM2G068557	1	-	-	-	-	-	-	-	-	-	-	-	-	-	X	-	-	-	-	-	-	-
GRMZM2G068710	1	-	-	-	-	-	-	-	-	-	X	-	-	-	-	-	-	-	-	-	-	-
GRMZM2G068808	8	-	-	-	-	-	-	X	-	X	X	-	-	X	X	-	-	X	X	-	-	X
GRMZM2G068904	2	X	-	-	-	-	-	-	-	-	-	-	-	-	-	-	-	-	-	-	-	X
GRMZM2G069229	1	-	-	-	-	-	-	-	-	-	-	-	-	-	-	-	X	-	-	-	-	-
GRMZM2G069486	8	-	-	-	X	-	-	-	X	-	X	-	X	-	-	-	X	X	X	-	-	X
GRMZM2G069542	2	-	-	X	-	-	-	-	-	-	-	-	-	-	-	-	-	-	X	-	-	-
GRMZM2G069772	2	-	-	-	-	-	-	-	-	-	-	-	-	-	-	-	X	-	-	-	-	X
GRMZM2G070011	1	-	-	-	-	-	-	-	-	-	-	-	X	-	-	-	-	-	-	-	-	-
GRMZM2G070360	1	-	-	-	-	-	-	-	-	-	-	-	-	-	-	-	X	-	-	-	-	-
GRMZM2G070446	1	-	-	-	-	-	-	-	-	-	-	-	-	X	-	-	-	-	-	-	-	-
GRMZM2G070708	1	-	-	-	-	X	-	-	-	-	-	-	-	-	-	-	-	-	-	-	-	-
GRMZM2G070723	1	-	-	-	-	-	-	-	X	-	-	-	-	-	-	-	-	-	-	-	-	-
GRMZM2G071270	1	-	-	-	-	-	-	-	-	-	-	-	-	-	-	-	-	X	-	-	-	-
GRMZM2G071450	1	-	-	-	-	-	-	-	-	-	-	-	-	-	-	-	-	-	-	X	-	-
GRMZM2G071630	1	-	-	-	-	-	-	-	-	-	-	-	-	-	-	-	X	-	-	-	-	-
GRMZM2G071638	2	-	-	-	X	-	-	-	X	-	-	-	-	-	-	-	-	-	-	-	-	-
GRMZM2G071688	5	X	-	-	-	-	-	-	-	-	-	X	-	-	-	X	X	-	X	-	-	-
GRMZM2G071714	1	-	-	-	-	-	-	-	-	-	X	-	-	-	-	-	-	-	-	-	-	-
GRMZM2G071970	6	-	-	-	-	-	-	X	X	-	-	-	-	X	X	-	X	-	-	-	-	X
GRMZM2G071986	1	-	-	-	-	-	-	-	-	-	-	-	-	-	-	-	X	-	-	-	-	-
GRMZM2G071996	1	-	-	-	-	-	-	-	-	-	-	-	-	-	X	-	-	-	-	-	-	-
GRMZM2G072280	8	-	X	-	-	-	-	X	X	-	-	X	X	X	X	-	-	-	-	-	-	X
GRMZM2G072292	1	-	-	-	-	-	-	-	-	X	-	-	-	-	-	-	-	-	-	-	-	-
GRMZM2G072569	17	X	X	X	-	X	X	X	X	X	X	X	X	X	X	-	X	X	X	-	-	X
GRMZM2G072886	1	-	-	-	-	-	-	-	X	-	-	-	-	-	-	-	-	-	-	-	-	-
GRMZM2G072890	2	-	-	-	-	-	X	-	-	-	-	-	-	X	-	-	-	-	-	-	-	-
GRMZM2G072916	7	X	X	-	-	-	X	X	X	X	-	-	-	-	-	-	-	-	-	-	X	-
GRMZM2G073054	1	-	-	X	-	-	-	-	-	-	-	-	-	-	-	-	-	-	-	-	-	-
GRMZM2G073250	2	-	-	-	-	-	-	-	-	-	-	-	-	X	-	-	-	-	-	-	-	X
GRMZM2G073312	3	-	-	-	-	-	-	X	-	-	-	X	-	-	-	-	X	-	-	-	-	-
GRMZM2G073465	3	-	-	-	-	X	-	-	X	-	-	-	X	-	-	-	-	-	-	-	-	-
GRMZM2G073504	3	-	-	-	-	-	-	-	-	X	X	-	-	-	X	-	-	-	-	-	-	-
GRMZM2G073551	1	-	-	-	-	-	-	-	-	-	-	-	-	-	-	-	-	-	-	-	X	-
GRMZM2G073571	15	X	-	-	-	-	X	X	X	X	X	X	X	X	-	X	X	X	X	-	X	X
GRMZM2G073581	5	-	-	-	-	-	X	-	-	-	-	-	-	X	-	-	X	X	X	-	-	-
GRMZM2G073725	1	-	-	-	-	X	-	-	-	-	-	-	-	-	-	-	-	-	-	-	-	-
GRMZM2G073861	1	-	-	-	-	-	-	-	-	-	-	-	X	-	-	-	-	-	-	-	-	-
GRMZM2G074085	8	X	-	-	-	-	X	X	X	-	-	X	-	X	X	-	X	-	-	-	-	-
GRMZM2G074103	2	-	-	-	-	-	-	-	-	-	-	-	-	X	-	-	-	-	-	-	-	X
GRMZM2G074267	2	-	-	-	-	-	-	-	X	-	X	-	-	-	-	-	-	-	-	-	-	-
GRMZM2G074454	1	-	-	-	-	-	-	-	-	-	-	-	-	-	-	-	-	-	-	-	-	X
GRMZM2G074483	4	-	-	-	-	-	-	-	-	-	X	-	-	-	-	-	-	X	X	X	-	-
GRMZM2G074589	1	-	-	-	X	-	-	-	-	-	-	-	-	-	-	-	-	-	-	-	-	-
GRMZM2G074898	1	-	-	-	-	-	-	-	-	X	-	-	-	-	-	-	-	-	-	-	-	-
GRMZM2G075136	1	X	-	-	-	-	-	-	-	-	-	-	-	-	-	-	-	-	-	-	-	-
GRMZM2G075408	1	-	-	-	-	-	X	-	-	-	-	-	-	-	-	-	-	-	-	-	-	-
GRMZM2G075436	1	-	-	-	-	-	-	-	-	-	-	-	X	-	-	-	-	-	-	-	-	-
GRMZM2G075438	2	-	-	-	-	-	X	-	-	-	-	-	-	-	-	-	-	-	-	-	-	X
GRMZM2G075594	1	-	-	-	-	-	-	-	-	-	-	-	-	X	-	-	-	-	-	-	-	-
GRMZM2G075628	13	-	-	-	X	-	X	X	X	X	X	-	X	X	X	-	X	-	X	X	-	X
GRMZM2G075719	1	-	-	-	-	-	X	-	-	-	-	-	-	-	-	-	-	-	-	-	-	-
GRMZM2G075900	1	-	-	-	-	-	-	-	-	-	-	-	-	-	-	-	-	X	-	-	-	-
GRMZM2G075942	1	-	-	-	X	-	-	-	-	-	-	-	-	-	-	-	-	-	-	-	-	-
GRMZM2G076049	4	-	-	-	X	-	X	-	-	X	-	-	-	-	-	X	-	-	-	-	-	-
GRMZM2G076075	3	-	-	-	-	X	X	-	-	-	-	-	-	-	-	-	-	-	-	-	-	X
GRMZM2G076257	6	X	-	-	-	-	X	-	X	-	-	X	X	-	-	-	-	-	-	-	-	X
GRMZM2G076526	1	-	-	-	-	-	-	-	-	-	-	X	-	-	-	-	-	-	-	-	-	-
GRMZM2G076537	3	-	-	-	-	-	X	-	-	-	-	-	-	X	-	-	-	-	-	-	-	X
GRMZM2G076584	5	-	-	-	X	-	X	-	-	-	-	X	X	-	-	-	-	-	-	-	-	X
GRMZM2G076987	1	-	-	-	X	-	-	-	-	-	-	-	-	-	-	-	-	-	-	-	-	-
GRMZM2G077054	3	-	-	-	-	-	-	-	X	-	-	-	-	-	-	-	-	X	-	-	X	-
GRMZM2G077180	9	X	-	X	-	-	X	-	X	-	-	X	-	-	-	X	X	-	X	-	X	-
GRMZM2G077299	1	-	-	-	-	X	-	-	-	-	-	-	-	-	-	-	-	-	-	-	-	-
GRMZM2G077307	2	-	-	-	-	-	-	-	-	-	-	-	-	-	X	-	-	-	-	X	-	-
GRMZM2G077420	3	-	-	-	-	-	-	X	-	-	-	-	-	-	-	-	X	-	-	-	X	-
GRMZM2G077546	2	-	-	-	-	-	-	-	-	-	-	-	-	-	-	-	-	-	-	X	-	X
GRMZM2G078143	3	-	-	-	-	-	-	X	-	-	-	X	-	-	-	X	-	-	-	-	-	-
GRMZM2G078200	1	-	-	-	X	-	-	-	-	-	-	-	-	-	-	-	-	-	-	-	-	-
GRMZM2G078274	5	-	X	-	X	-	-	-	-	-	-	-	-	-	-	-	-	X	X	-	X	-
GRMZM2G078480	1	-	-	-	-	-	-	-	-	-	X	-	-	-	-	-	-	-	-	-	-	-
GRMZM2G078592	3	-	-	-	-	-	X	-	X	-	-	-	-	-	-	-	X	-	-	-	-	-
GRMZM2G078641	12	-	X	-	-	-	X	X	X	-	X	-	X	-	X	-	X	-	X	X	X	X
GRMZM2G079123	1	-	-	-	-	-	-	-	X	-	-	-	-	-	-	-	-	-	-	-	-	-
GRMZM2G079231	1	-	-	-	-	-	-	-	-	-	-	-	-	X	-	-	-	-	-	-	-	-
GRMZM2G079290	4	-	-	-	-	-	X	-	-	X	-	-	-	-	-	-	-	-	-	-	X	X
GRMZM2G079617	2	-	-	-	-	-	X	-	-	-	-	-	X	-	-	-	-	-	-	-	-	-
GRMZM2G079888	4	-	X	-	-	-	-	X	X	-	-	X	-	-	-	-	-	-	-	-	-	-
GRMZM2G079938	6	-	-	-	-	-	-	X	-	-	X	-	-	X	X	-	X	-	-	-	X	-
GRMZM2G080001	1	-	-	-	-	-	-	-	-	-	-	-	-	-	-	-	-	-	X	-	-	-
GRMZM2G080041	4	X	-	-	-	-	X	-	-	-	-	-	-	X	-	-	-	-	-	-	-	X
GRMZM2G080056	2	-	-	-	-	-	-	X	-	-	-	-	-	-	-	-	-	-	-	-	-	X
GRMZM2G080079	2	-	-	-	-	-	X	-	-	-	-	-	-	-	-	-	-	-	-	-	-	X
GRMZM2G080178	3	-	-	-	-	X	-	-	-	-	-	-	-	-	-	-	X	-	X	-	-	-
GRMZM2G080222	3	-	-	-	-	-	-	-	-	-	-	X	X	X	-	-	-	-	-	-	-	-
GRMZM2G080231	1	-	-	-	-	-	-	-	-	-	-	-	-	X	-	-	-	-	-	-	-	-
GRMZM2G081158	1	-	-	-	-	-	-	-	-	-	-	-	-	X	-	-	-	-	-	-	-	-
GRMZM2G081589	1	-	-	-	-	-	-	-	-	-	-	-	-	-	-	-	-	-	-	X	-	-
GRMZM2G081666	5	-	-	-	-	-	-	-	X	-	-	X	-	X	-	-	-	-	-	-	X	X
GRMZM2G081682	8	-	-	-	-	-	X	-	-	-	-	X	X	X	X	X	-	-	X	-	-	X
GRMZM2G081774	2	-	-	-	-	-	-	-	-	-	-	-	-	-	X	-	-	-	X	-	-	-
GRMZM2G081812	4	-	-	X	X	-	-	-	-	-	-	-	X	-	-	-	-	-	-	-	-	X
GRMZM2G081886	1	-	-	-	-	-	-	-	-	-	-	-	-	-	-	-	-	-	-	-	-	X
GRMZM2G081892	5	-	-	-	-	-	X	X	-	-	-	-	-	-	-	-	X	-	X	-	-	X
GRMZM2G082191	15	X	X	-	X	X	-	X	X	X	-	X	X	X	X	-	X	X	X	-	-	X
GRMZM2G082312	1	-	-	-	X	-	-	-	-	-	-	-	-	-	-	-	-	-	-	-	-	-
GRMZM2G082580	2	-	-	-	-	-	-	-	X	-	-	-	-	-	-	-	-	-	-	-	-	X
GRMZM2G082836	1	-	-	-	-	-	-	X	-	-	-	-	-	-	-	-	-	-	-	-	-	-
GRMZM2G082855	10	-	-	X	X	-	-	-	X	-	X	X	X	X	X	-	-	-	X	X	-	-
GRMZM2G083222	2	-	-	-	-	-	-	-	-	X	-	-	-	-	-	-	-	X	-	-	-	-
GRMZM2G083248	1	-	-	-	-	-	-	-	-	-	-	-	-	-	-	X	-	-	-	-	-	-
GRMZM2G083292	1	-	-	-	-	-	-	-	-	-	-	-	-	-	-	X	-	-	-	-	-	-
GRMZM2G083402	5	-	-	-	X	-	-	-	X	X	-	-	-	-	-	-	-	-	X	-	-	X
GRMZM2G083546	6	-	-	-	-	-	-	-	-	-	X	X	X	X	-	-	X	-	-	-	-	X
GRMZM2G083677	1	-	-	-	-	-	X	-	-	-	-	-	-	-	-	-	-	-	-	-	-	-
GRMZM2G083716	1	-	-	-	-	-	-	-	-	-	-	-	X	-	-	-	-	-	-	-	-	-
GRMZM2G083759	1	-	-	-	-	-	-	-	-	-	-	-	-	-	-	-	-	-	-	X	-	-
GRMZM2G084779	1	-	-	-	-	-	X	-	-	-	-	-	-	-	-	-	-	-	-	-	-	-
GRMZM2G084802	1	-	-	-	-	-	-	-	-	-	-	-	-	-	-	-	-	-	-	-	-	X
GRMZM2G084881	1	-	-	-	-	-	-	-	-	-	-	-	-	-	-	-	-	-	X	-	-	-
GRMZM2G085078	1	-	-	-	-	-	-	-	-	-	-	-	-	-	-	-	-	-	-	-	-	X
GRMZM2G085246	1	-	-	-	-	-	-	-	-	-	-	-	-	-	-	-	-	-	X	-	-	-
GRMZM2G085691	1	-	-	-	-	-	-	-	-	-	-	-	-	-	-	-	X	-	-	-	-	-
GRMZM2G086389	2	-	X	-	-	-	-	-	-	-	-	-	-	-	-	-	-	X	-	-	-	-
GRMZM2G086484	1	-	-	-	-	-	-	-	-	-	-	-	-	-	-	-	X	-	-	-	-	-
GRMZM2G086636	1	-	-	-	-	-	-	-	-	-	-	-	-	-	-	-	-	-	-	-	X	-
GRMZM2G086766	1	-	-	-	-	-	-	-	-	-	-	-	-	X	-	-	-	-	-	-	-	-
GRMZM2G086949	7	-	-	-	-	-	-	-	-	-	-	-	X	X	-	-	X	X	-	X	X	X
GRMZM2G087479	1	-	-	-	-	-	X	-	-	-	-	-	-	-	-	-	-	-	-	-	-	-
GRMZM2G087495	1	-	-	-	-	-	-	-	-	-	-	-	X	-	-	-	-	-	-	-	-	-
GRMZM2G087598	1	-	-	-	-	-	X	-	-	-	-	-	-	-	-	-	-	-	-	-	-	-
GRMZM2G087625	1	-	-	-	-	-	X	-	-	-	-	-	-	-	-	-	-	-	-	-	-	-
GRMZM2G087806	5	-	X	-	-	-	X	-	-	-	-	-	-	-	-	X	-	-	-	-	X	X
GRMZM2G088088	2	X	-	-	-	-	-	-	-	-	-	-	-	-	-	-	X	-	-	-	-	-
GRMZM2G088196	1	-	-	-	-	-	-	-	-	-	X	-	-	-	-	-	-	-	-	-	-	-
GRMZM2G088293	12	-	-	-	X	X	X	X	X	X	-	X	X	-	X	-	X	-	-	-	X	X
GRMZM2G088565	1	-	-	-	-	-	-	-	-	-	-	-	-	-	-	-	-	-	-	-	-	X
GRMZM2G088601	2	-	X	-	-	-	-	-	X	-	-	-	-	-	-	-	-	-	-	-	-	-
GRMZM2G088689	10	X	X	-	X	-	-	X	-	-	-	X	X	X	X	-	X	-	-	-	-	X
GRMZM2G088765	1	-	-	-	-	-	-	-	X	-	-	-	-	-	-	-	-	-	-	-	-	-
GRMZM2G088791	1	-	-	-	-	-	-	-	-	-	-	-	X	-	-	-	-	-	-	-	-	-
GRMZM2G088951	1	-	-	-	-	-	-	-	-	-	-	-	-	-	X	-	-	-	-	-	-	-
GRMZM2G089259	1	-	-	-	-	-	-	-	-	-	-	-	-	-	-	-	-	-	-	-	-	X
GRMZM2G089400	1	-	-	-	-	-	-	-	-	-	-	-	-	-	-	-	X	-	-	-	-	-
GRMZM2G089640	1	-	-	-	-	-	-	-	-	-	-	-	-	-	-	-	-	-	X	-	-	-
GRMZM2G089686	2	-	-	-	-	-	-	-	X	-	-	-	-	-	-	-	-	-	-	X	-	-
GRMZM2G089699	2	X	-	-	-	-	-	-	X	-	-	-	-	-	-	-	-	-	-	-	-	-
GRMZM2G089713	4	-	-	-	-	-	X	-	-	-	-	X	X	X	-	-	-	-	-	-	-	-
GRMZM2G089977	1	-	-	-	-	X	-	-	-	-	-	-	-	-	-	-	-	-	-	-	-	-
GRMZM2G090568	1	-	-	-	-	-	-	-	-	-	-	-	X	-	-	-	-	-	-	-	-	-
GRMZM2G090627	3	-	-	-	-	-	-	-	-	-	X	-	-	-	-	X	-	X	-	-	-	-
GRMZM2G090722	10	-	-	-	-	-	X	X	X	-	X	X	X	X	-	-	X	X	-	-	-	X
GRMZM2G090733	1	-	-	-	-	-	-	-	-	-	-	-	-	-	X	-	-	-	-	-	-	-
GRMZM2G090837	3	-	-	-	-	-	X	-	-	-	-	-	X	X	-	-	-	-	-	-	-	-
GRMZM2G091119	7	-	-	-	-	-	X	X	X	-	-	X	X	-	-	X	-	-	-	-	-	X
GRMZM2G091338	1	-	-	-	-	-	-	-	-	-	-	-	X	-	-	-	-	-	-	-	-	-
GRMZM2G091900	2	-	-	-	-	-	-	X	-	-	-	-	-	-	-	X	-	-	-	-	-	-
GRMZM2G092174	2	-	-	-	-	-	-	-	-	-	-	-	-	-	-	-	X	-	-	-	-	X
GRMZM2G092232	3	-	-	-	X	-	X	-	-	-	-	-	-	-	-	-	-	-	-	-	-	X
GRMZM2G092296	6	-	-	-	-	-	-	X	-	X	-	X	X	-	-	-	X	-	-	-	-	X
GRMZM2G092379	1	-	-	-	-	-	-	X	-	-	-	-	-	-	-	-	-	-	-	-	-	-
GRMZM2G092429	9	-	-	-	-	-	X	X	-	X	-	-	X	X	X	X	X	-	-	-	-	X
GRMZM2G092433	5	X	X	X	-	-	-	-	-	X	-	-	-	X	-	-	-	-	-	-	-	-
GRMZM2G092581	3	-	-	-	-	-	-	-	-	-	-	-	X	-	-	X	-	-	-	-	-	X
GRMZM2G092586	1	-	-	-	-	X	-	-	-	-	-	-	-	-	-	-	-	-	-	-	-	-
GRMZM2G092793	2	-	-	-	-	X	X	-	-	-	-	-	-	-	-	-	-	-	-	-	-	-
GRMZM2G092947	15	X	X	-	X	X	X	X	-	-	X	X	X	X	X	-	-	X	X	X	-	X
GRMZM2G093175	1	-	-	-	-	-	-	-	-	-	-	-	-	X	-	-	-	-	-	-	-	-
GRMZM2G093276	1	-	-	-	X	-	-	-	-	-	-	-	-	-	-	-	-	-	-	-	-	-
GRMZM2G093441	4	-	-	-	-	-	-	-	-	X	X	-	-	-	X	-	X	-	-	-	-	-
GRMZM2G093643	2	-	-	-	-	-	X	-	-	-	-	-	-	-	X	-	-	-	-	-	-	-
GRMZM2G093720	11	-	-	-	-	-	X	X	X	X	X	X	X	X	X	-	X	-	-	-	-	X
GRMZM2G093809	2	-	-	-	-	-	X	-	-	-	-	-	-	X	-	-	-	-	-	-	-	-
GRMZM2G093826	1	X	-	-	-	-	-	-	-	-	-	-	-	-	-	-	-	-	-	-	-	-
GRMZM2G094083	4	X	-	-	-	-	-	-	-	-	-	-	X	-	-	-	-	-	X	-	-	X
GRMZM2G094165	2	-	-	-	-	-	-	X	X	-	-	-	-	-	-	-	-	-	-	-	-	-
GRMZM2G094255	1	-	-	-	-	-	-	-	-	-	-	-	-	-	-	-	X	-	-	-	-	-
GRMZM2G094353	2	-	-	-	X	-	-	-	-	-	-	-	-	-	X	-	-	-	-	-	-	-
GRMZM2G094356	1	-	-	-	-	-	-	-	-	-	-	-	-	-	-	X	-	-	-	-	-	-
GRMZM2G094375	8	X	-	-	-	-	-	-	X	-	-	-	X	-	-	X	X	-	X	X	X	-
GRMZM2G094771	4	X	-	-	-	-	-	-	-	-	-	X	-	X	X	-	-	-	-	-	-	-
GRMZM2G094928	1	-	-	-	-	-	-	-	-	-	-	-	-	X	-	-	-	-	-	-	-	-
GRMZM2G094955	2	-	-	-	-	-	-	-	X	-	-	-	-	-	-	-	-	-	-	-	-	X
GRMZM2G094990	1	-	-	-	-	-	-	-	-	-	-	-	-	-	-	-	-	-	-	-	-	X
GRMZM2G095204	4	-	X	-	X	-	-	-	-	-	-	-	-	-	-	-	-	X	-	-	-	X
GRMZM2G095534	1	-	-	-	-	-	-	-	-	-	-	-	-	-	X	-	-	-	-	-	-	-
GRMZM2G095628	2	-	-	-	-	-	-	-	-	-	-	-	-	-	X	X	-	-	-	-	-	-
GRMZM2G095968	1	-	-	-	-	-	-	-	-	-	-	-	-	-	-	-	-	-	-	X	-	-
GRMZM2G096020	1	-	-	-	-	-	-	-	-	-	-	-	-	-	-	X	-	-	-	-	-	-
GRMZM2G096268	1	-	-	-	-	-	-	-	-	-	-	-	-	X	-	-	-	-	-	-	-	-
GRMZM2G096591	1	-	-	-	-	-	-	-	-	-	-	-	-	-	-	-	-	-	-	-	-	X
GRMZM2G096602	3	X	-	-	X	-	-	-	-	-	-	-	-	-	-	-	-	-	-	-	X	-
GRMZM2G096972	3	-	-	-	-	-	-	X	-	-	-	-	-	-	X	-	-	X	-	-	-	-
GRMZM2G097043	1	-	-	-	-	-	-	-	-	-	-	-	-	-	-	X	-	-	-	-	-	-
GRMZM2G097137	1	-	-	-	-	-	-	-	-	-	-	-	-	-	-	-	-	-	-	-	-	X
GRMZM2G097286	4	-	-	X	-	-	-	-	-	-	X	-	-	-	-	-	-	-	X	X	-	-
GRMZM2G097289	1	-	-	-	-	-	-	-	-	X	-	-	-	-	-	-	-	-	-	-	-	-
GRMZM2G097297	5	-	X	-	X	-	-	-	-	-	X	-	-	-	X	X	-	-	-	-	-	-
GRMZM2G097395	2	-	-	-	-	-	-	-	-	-	-	-	X	-	-	-	-	-	-	X	-	-
GRMZM2G097457	1	-	-	-	-	-	-	-	-	-	-	-	-	-	-	-	-	-	-	-	-	X
GRMZM2G097641	2	-	-	-	-	-	-	X	-	-	-	-	-	X	-	-	-	-	-	-	-	-
GRMZM2G097802	1	-	-	-	-	X	-	-	-	-	-	-	-	-	-	-	-	-	-	-	-	-
GRMZM2G098319	1	-	-	-	-	-	-	-	-	X	-	-	-	-	-	-	-	-	-	-	-	-
GRMZM2G098443	1	-	-	-	-	-	-	-	-	-	-	-	-	-	-	-	-	-	-	X	-	-
GRMZM2G098813	4	X	-	-	-	-	-	-	-	-	-	-	X	X	-	-	-	-	-	X	-	-
GRMZM2G098828	2	-	-	-	-	-	X	-	-	-	-	-	-	-	-	-	-	X	-	-	-	-
GRMZM2G098875	2	-	-	-	-	X	-	-	-	-	-	-	-	-	-	X	-	-	-	-	-	-
GRMZM2G098912	1	-	-	-	-	-	-	-	-	-	-	-	-	-	-	-	-	-	-	-	X	-
GRMZM2G099101	1	-	-	-	-	-	X	-	-	-	-	-	-	-	-	-	-	-	-	-	-	-
GRMZM2G099255	2	-	-	-	-	-	-	-	X	-	-	X	-	-	-	-	-	-	-	-	-	-
GRMZM2G099454	1	-	-	-	-	-	-	X	-	-	-	-	-	-	-	-	-	-	-	-	-	-
GRMZM2G099609	1	-	-	-	-	-	-	-	-	-	-	-	-	-	-	-	-	-	-	-	X	-
GRMZM2G099696	8	-	-	-	-	-	X	X	-	-	X	-	X	-	-	-	X	X	X	-	-	X
GRMZM2G099765	1	-	-	-	-	-	X	-	-	-	-	-	-	-	-	-	-	-	-	-	-	-
GRMZM2G100084	2	-	-	-	-	-	-	-	-	-	-	-	X	-	-	-	-	-	-	-	-	X
GRMZM2G100318	1	-	-	-	-	-	-	-	-	-	X	-	-	-	-	-	-	-	-	-	-	-
GRMZM2G100484	2	-	-	-	-	-	-	X	-	-	-	-	-	-	-	X	-	-	-	-	-	-
GRMZM2G100641	1	-	-	-	-	-	-	-	-	-	-	-	-	-	X	-	-	-	-	-	-	-
GRMZM2G100652	1	-	-	-	-	-	-	-	-	-	-	-	-	-	-	-	-	-	-	-	X	-
GRMZM2G100754	3	X	-	-	-	-	-	-	-	-	-	-	-	-	-	-	-	-	-	X	X	-
GRMZM2G100872	3	-	-	-	-	-	-	-	-	-	X	-	X	-	X	-	-	-	-	-	-	-
GRMZM2G101271	5	-	-	-	-	-	-	-	X	-	-	X	-	X	-	-	-	X	-	-	-	X
GRMZM2G101511	1	-	-	-	-	-	-	-	X	-	-	-	-	-	-	-	-	-	-	-	-	-
GRMZM2G101662	3	-	-	-	-	-	-	-	-	X	-	-	-	-	-	X	-	-	-	-	-	X
GRMZM2G101938	1	-	-	-	-	-	-	-	-	-	-	-	-	-	-	-	-	-	-	-	-	X
GRMZM2G102163	1	-	-	-	-	-	-	-	-	-	-	-	-	-	-	-	X	-	-	-	-	-
GRMZM2G102450	2	-	-	-	-	-	-	-	-	-	X	-	X	-	-	-	-	-	-	-	-	-
GRMZM2G102471	6	-	-	-	-	-	X	-	-	X	-	-	X	-	X	X	-	-	-	-	-	X
GRMZM2G102692	16	X	-	X	X	-	X	X	X	X	-	X	X	X	X	X	X	-	X	-	X	X
GRMZM2G102838	1	-	-	-	-	-	-	-	-	-	-	-	-	-	-	-	-	-	-	-	X	-
GRMZM2G102923	4	-	-	-	-	-	-	-	-	-	-	X	-	-	X	-	X	-	-	-	-	X
GRMZM2G102946	1	-	-	-	-	-	X	-	-	-	-	-	-	-	-	-	-	-	-	-	-	-
GRMZM2G103101	1	-	-	-	-	-	-	-	-	-	-	-	-	-	-	-	-	-	-	X	-	-
GRMZM2G103128	2	-	-	-	-	-	-	-	-	-	-	-	-	X	-	-	-	-	-	-	-	X
GRMZM2G103382	3	-	-	-	-	-	-	-	X	-	-	-	X	-	-	X	-	-	-	-	-	-
GRMZM2G103452	10	X	X	-	-	-	X	X	-	X	-	X	X	-	-	-	X	X	-	-	-	X
GRMZM2G103939	2	-	-	-	-	-	X	-	X	-	-	-	-	-	-	-	-	-	-	-	-	-
GRMZM2G103972	2	-	-	-	-	X	-	-	-	-	-	-	X	-	-	-	-	-	-	-	-	-
GRMZM2G104419	15	-	X	X	X	-	X	-	X	X	-	X	X	X	X	-	X	X	X	X	X	-
GRMZM2G104501	5	-	X	-	-	-	-	-	X	-	-	-	-	-	-	-	X	-	X	-	X	-
GRMZM2G104534	4	-	X	-	-	-	-	-	-	-	-	-	-	X	-	-	-	X	X	-	-	-
GRMZM2G104546	2	-	-	-	-	-	-	-	-	-	-	-	-	-	X	-	-	-	-	-	X	-
GRMZM2G104651	1	-	-	-	-	-	-	-	-	-	-	-	-	-	-	-	X	-	-	-	-	-
GRMZM2G104730	1	-	-	-	-	X	-	-	-	-	-	-	-	-	-	-	-	-	-	-	-	-
GRMZM2G104789	1	-	-	-	-	-	-	-	-	-	-	-	-	-	-	-	-	-	-	-	X	-
GRMZM2G104920	1	-	-	-	-	-	-	-	-	-	-	-	-	-	-	X	-	-	-	-	-	-
GRMZM2G104925	1	-	X	-	-	-	-	-	-	-	-	-	-	-	-	-	-	-	-	-	-	-
GRMZM2G105250	1	-	-	-	-	-	-	-	-	-	-	-	-	X	-	-	-	-	-	-	-	-
GRMZM2G105253	4	-	-	-	-	-	X	-	-	X	-	-	X	-	-	-	-	-	-	-	-	X
GRMZM2G105398	1	-	-	-	-	-	-	-	-	-	-	-	-	-	-	-	-	-	-	-	-	X
GRMZM2G106116	1	-	-	-	-	-	-	-	-	-	-	-	X	-	-	-	-	-	-	-	-	-
GRMZM2G106190	1	-	-	-	-	-	-	-	-	X	-	-	-	-	-	-	-	-	-	-	-	-
GRMZM2G106531	1	-	-	-	-	-	-	-	-	-	-	-	-	-	-	-	-	-	X	-	-	-
GRMZM2G106690	4	X	-	-	-	-	-	X	-	-	-	-	-	X	-	-	-	-	-	-	-	X
GRMZM2G106741	1	-	-	-	-	-	-	-	-	-	-	-	-	-	-	-	-	-	-	-	X	-
GRMZM2G107211	2	-	-	-	-	-	-	X	-	-	-	-	X	-	-	-	-	-	-	-	-	-
GRMZM2G107629	1	-	-	-	-	-	-	-	-	-	-	-	-	-	-	-	-	-	X	-	-	-
GRMZM2G107851	2	-	-	-	-	X	-	-	-	-	-	-	-	-	-	-	-	-	-	-	X	-
GRMZM2G108123	1	-	-	-	-	-	-	-	-	-	-	-	-	-	-	-	-	-	-	-	-	X
GRMZM2G108219	1	-	-	-	-	-	-	-	-	-	-	-	-	-	-	-	-	-	X	-	-	-
GRMZM2G108285	1	-	-	-	X	-	-	-	-	-	-	-	-	-	-	-	-	-	-	-	-	-
GRMZM2G108364	6	-	-	-	-	-	-	-	X	X	-	-	-	X	-	-	-	-	X	-	X	X
GRMZM2G108600	10	-	-	-	X	-	-	X	-	-	X	X	X	X	X	X	X	-	-	-	X	-
GRMZM2G108712	1	-	-	-	-	X	-	-	-	-	-	-	-	-	-	-	-	-	-	-	-	-
GRMZM2G108780	1	-	-	-	-	-	-	-	-	-	-	-	-	-	X	-	-	-	-	-	-	-
GRMZM2G109526	3	-	-	-	-	-	X	-	-	-	-	-	-	-	-	-	-	-	-	-	X	X
GRMZM2G109677	2	-	-	-	-	-	-	-	-	-	-	-	-	X	-	-	-	-	-	-	-	X
GRMZM2G109830	4	-	-	-	X	-	-	-	-	-	-	X	-	-	-	-	X	X	-	-	-	-
GRMZM2G109842	1	-	-	-	-	-	X	-	-	-	-	-	-	-	-	-	-	-	-	-	-	-
GRMZM2G109843	17	X	X	X	X	X	-	-	-	X	X	X	X	X	X	X	-	X	X	X	X	X
GRMZM2G109914	4	-	-	-	-	-	-	-	-	-	X	-	-	-	X	-	-	-	-	-	X	X
GRMZM2G110013	1	-	-	X	-	-	-	-	-	-	-	-	-	-	-	-	-	-	-	-	-	-
GRMZM2G110299	1	-	-	-	-	-	-	-	-	-	-	-	X	-	-	-	-	-	-	-	-	-
GRMZM2G110369	1	-	-	-	-	-	X	-	-	-	-	-	-	-	-	-	-	-	-	-	-	-
GRMZM2G110483	1	-	-	-	-	-	-	X	-	-	-	-	-	-	-	-	-	-	-	-	-	-
GRMZM2G110735	2	-	-	-	-	X	-	-	-	-	-	-	-	-	-	-	X	-	-	-	-	-
GRMZM2G110881	11	X	-	X	X	-	X	X	X	-	X	-	-	X	-	X	X	-	-	-	X	-
GRMZM2G110952	15	-	-	X	X	-	X	X	X	X	-	-	X	X	X	X	X	X	X	X	-	X
GRMZM2G111113	2	-	-	-	-	-	-	-	-	-	-	-	-	X	-	-	-	-	-	-	-	X
GRMZM2G111117	1	X	-	-	-	-	-	-	-	-	-	-	-	-	-	-	-	-	-	-	-	-
GRMZM2G111172	6	-	X	-	X	-	-	-	-	-	X	-	-	X	-	-	-	X	X	-	-	-
GRMZM2G111324	1	-	-	-	-	-	-	-	-	-	-	-	-	-	-	-	-	-	X	-	-	-
GRMZM2G111475	1	-	-	-	-	-	-	-	-	-	-	-	-	-	-	-	-	-	X	-	-	-
GRMZM2G111609	7	-	-	-	-	-	-	-	X	-	-	-	-	X	-	X	X	-	X	-	X	X
GRMZM2G111642	7	X	-	-	X	-	X	-	-	X	-	-	-	-	-	-	-	X	-	X	-	X
GRMZM2G111780	4	-	-	-	-	-	-	-	-	X	X	-	X	-	-	X	-	-	-	-	-	-
GRMZM2G112074	1	-	-	-	-	-	-	-	-	-	-	-	-	-	-	-	X	-	-	-	-	-
GRMZM2G112456	1	-	-	-	-	-	-	-	-	-	-	-	-	-	-	-	X	-	-	-	-	-
GRMZM2G112579	1	-	-	-	-	-	-	-	X	-	-	-	-	-	-	-	-	-	-	-	-	-
GRMZM2G112681	1	-	-	-	-	-	-	X	-	-	-	-	-	-	-	-	-	-	-	-	-	-
GRMZM2G112839	1	-	-	-	-	-	-	-	-	-	-	-	-	-	-	-	X	-	-	-	-	-
GRMZM2G113202	2	-	-	-	-	-	-	-	-	-	X	-	-	-	-	-	-	-	-	-	X	-
GRMZM2G113244	2	-	-	-	-	-	-	-	-	-	X	-	-	-	-	-	X	-	-	-	-	-
GRMZM2G113408	5	X	-	-	X	X	-	-	-	-	-	-	-	-	X	X	-	-	-	-	-	-
GRMZM2G113415	5	-	-	-	-	-	X	-	-	-	-	-	-	-	-	X	-	X	X	X	-	-
GRMZM2G113420	3	-	-	-	-	-	-	-	X	-	-	-	-	-	-	-	-	-	-	X	X	-
GRMZM2G113506	3	-	-	-	X	-	-	-	-	-	-	-	-	-	-	-	X	-	-	-	-	X
GRMZM2G113512	1	-	-	-	-	-	-	X	-	-	-	-	-	-	-	-	-	-	-	-	-	-
GRMZM2G113579	2	-	-	-	-	-	-	-	-	-	-	-	-	-	X	-	-	-	-	X	-	-
GRMZM2G113613	1	-	-	-	-	-	-	X	-	-	-	-	-	-	-	-	-	-	-	-	-	-
GRMZM2G113781	2	-	-	-	-	-	X	-	X	-	-	-	-	-	-	-	-	-	-	-	-	-
GRMZM2G113800	3	-	-	-	-	-	-	-	X	X	-	-	-	-	-	-	-	-	-	-	X	-
GRMZM2G113815	2	-	-	-	-	-	X	-	-	-	-	-	-	-	-	X	-	-	-	-	-	-
GRMZM2G113866	1	X	-	-	-	-	-	-	-	-	-	-	-	-	-	-	-	-	-	-	-	-
GRMZM2G113967	1	-	-	-	-	-	-	-	X	-	-	-	-	-	-	-	-	-	-	-	-	-
GRMZM2G113990	4	-	-	-	X	-	-	-	-	-	X	-	-	-	X	-	-	-	-	-	-	X
GRMZM2G114052	1	-	-	-	-	-	-	-	-	-	-	-	-	-	-	-	-	-	-	-	-	X
GRMZM2G114140	3	-	-	-	-	-	-	X	-	-	-	-	X	-	-	-	-	-	-	-	-	X
GRMZM2G114276	3	X	-	-	-	-	-	-	-	-	-	X	-	-	-	X	-	-	-	-	-	-
GRMZM2G114337	1	-	-	-	-	-	-	X	-	-	-	-	-	-	-	-	-	-	-	-	-	-
GRMZM2G114756	2	-	-	-	-	-	-	-	-	-	-	-	X	-	-	X	-	-	-	-	-	-
GRMZM2G114861	2	-	-	-	-	-	-	X	-	-	-	-	-	-	-	-	-	-	-	-	-	X
GRMZM2G114899	6	-	-	-	-	-	X	-	-	-	X	-	X	-	X	-	-	-	X	-	-	X
GRMZM2G114911	1	-	-	-	-	-	-	-	X	-	-	-	-	-	-	-	-	-	-	-	-	-
GRMZM2G115304	1	-	-	-	-	-	-	-	-	-	-	-	-	-	X	-	-	-	-	-	-	-
GRMZM2G115352	12	-	-	-	X	-	X	X	-	X	-	X	X	-	X	-	X	X	X	-	X	X
GRMZM2G115451	2	-	-	-	-	-	X	-	-	-	-	-	-	-	-	-	-	-	-	X	-	-
GRMZM2G115630	7	-	-	-	-	-	-	-	-	-	X	X	-	X	X	-	X	-	X	-	-	X
GRMZM2G115705	9	X	-	-	-	-	X	X	-	-	-	-	X	X	X	X	-	X	-	-	-	X
GRMZM2G115716	1	-	-	-	-	-	-	-	-	-	-	-	-	-	-	-	-	-	-	X	-	-
GRMZM2G115939	2	-	-	-	-	-	-	X	-	-	-	-	-	-	X	-	-	-	-	-	-	-
GRMZM2G116053	3	-	-	-	-	-	-	-	X	-	-	X	-	-	X	-	-	-	-	-	-	-
GRMZM2G116086	6	-	-	-	X	-	-	-	-	X	-	X	X	X	-	-	X	-	-	-	-	-
GRMZM2G116135	2	-	-	-	-	-	-	-	-	-	X	-	-	-	-	-	-	-	-	X	-	-
GRMZM2G116554	2	-	-	-	-	-	X	-	-	-	-	-	-	-	-	-	-	-	-	-	-	X
GRMZM2G116557	2	X	-	-	-	-	-	-	-	-	-	-	-	-	-	-	-	-	-	-	-	X
GRMZM2G116952	16	X	X	-	X	X	X	-	X	X	-	X	X	X	X	X	-	X	X	-	X	X
GRMZM2G117198	1	-	-	-	-	-	X	-	-	-	-	-	-	-	-	-	-	-	-	-	-	-
GRMZM2G117564	1	-	-	-	-	-	-	-	-	-	-	-	-	-	-	X	-	-	-	-	-	-
GRMZM2G117746	12	-	X	-	X	-	X	-	X	-	-	X	X	X	X	X	-	-	X	-	X	X
GRMZM2G118019	6	X	X	X	X	-	X	X	-	-	-	-	-	-	-	-	-	-	-	-	-	-
GRMZM2G118063	1	-	-	-	-	-	-	-	-	X	-	-	-	-	-	-	-	-	-	-	-	-
GRMZM2G118345	1	-	-	-	-	-	-	-	-	-	-	-	-	-	-	X	-	-	-	-	-	-
GRMZM2G118403	1	-	-	-	-	-	X	-	-	-	-	-	-	-	-	-	-	-	-	-	-	-
GRMZM2G118437	1	-	-	-	-	-	-	-	-	-	-	-	-	X	-	-	-	-	-	-	-	-
GRMZM2G118737	1	-	-	-	X	-	-	-	-	-	-	-	-	-	-	-	-	-	-	-	-	-
GRMZM2G118770	9	X	-	-	-	-	X	X	-	-	X	-	X	-	X	-	X	X	-	-	-	X
GRMZM2G119258	1	-	-	-	-	-	-	-	-	-	-	-	-	-	-	-	-	-	-	-	-	X
GRMZM2G119316	1	-	-	-	-	-	-	X	-	-	-	-	-	-	-	-	-	-	-	-	-	-
GRMZM2G119482	1	-	-	-	-	X	-	-	-	-	-	-	-	-	-	-	-	-	-	-	-	-
GRMZM2G119494	2	-	-	-	-	-	-	X	X	-	-	-	-	-	-	-	-	-	-	-	-	-
GRMZM2G119714	1	-	-	-	-	-	-	-	-	-	-	-	-	-	-	-	-	-	-	X	-	-
GRMZM2G119717	3	-	-	X	-	-	-	-	-	-	X	-	-	-	-	-	-	-	-	X	-	-
GRMZM2G119725	1	-	-	-	-	-	-	-	-	-	-	-	-	-	X	-	-	-	-	-	-	-
GRMZM2G119783	1	-	-	-	-	-	-	-	-	-	-	-	-	-	-	-	-	-	-	X	-	-
GRMZM2G119852	1	-	-	-	-	-	-	-	-	-	X	-	-	-	-	-	-	-	-	-	-	-
GRMZM2G119998	6	-	-	-	-	-	X	X	X	-	-	-	-	-	X	-	X	-	-	X	-	-
GRMZM2G120373	2	-	-	-	X	-	-	-	-	-	-	-	-	-	X	-	-	-	-	-	-	-
GRMZM2G120674	6	-	-	-	-	-	-	X	X	-	-	-	-	-	X	X	-	X	-	-	X	-
GRMZM2G120779	1	-	-	-	-	-	-	-	-	-	-	-	X	-	-	-	-	-	-	-	-	-
GRMZM2G120839	1	-	-	-	-	-	-	-	X	-	-	-	-	-	-	-	-	-	-	-	-	-
GRMZM2G121228	1	-	-	-	X	-	-	-	-	-	-	-	-	-	-	-	-	-	-	-	-	-
GRMZM2G121605	1	-	-	-	-	-	-	-	-	-	-	-	X	-	-	-	-	-	-	-	-	-
GRMZM2G121743	2	X	-	-	-	-	-	X	-	-	-	-	-	-	-	-	-	-	-	-	-	-
GRMZM2G122231	1	-	-	-	-	-	-	-	-	-	-	-	-	-	-	-	X	-	-	-	-	-
GRMZM2G122437	1	-	-	-	X	-	-	-	-	-	-	-	-	-	-	-	-	-	-	-	-	-
GRMZM2G122479	2	-	-	-	-	-	-	-	-	X	-	-	-	-	-	-	-	-	-	-	-	X
GRMZM2G122503	6	X	X	-	-	-	-	X	-	X	-	-	-	X	-	-	-	-	-	-	-	X
GRMZM2G122787	1	X	-	-	-	-	-	-	-	-	-	-	-	-	-	-	-	-	-	-	-	-
GRMZM2G122805	3	-	-	-	X	-	X	-	-	-	-	-	-	-	-	-	-	-	X	-	-	-
GRMZM2G123014	7	-	-	-	-	-	X	-	X	-	-	-	X	X	X	-	-	X	X	-	-	-
GRMZM2G123107	1	-	-	-	-	-	-	-	-	-	-	-	X	-	-	-	-	-	-	-	-	-
GRMZM2G123314	2	-	-	-	-	-	-	-	-	X	-	-	-	X	-	-	-	-	-	-	-	-
GRMZM2G123604	2	-	-	-	-	-	-	-	-	-	-	-	X	X	-	-	-	-	-	-	-	-
GRMZM2G123866	4	-	X	-	-	-	-	-	-	-	-	-	X	-	-	X	X	-	-	-	-	-
GRMZM2G123922	1	-	-	-	-	-	-	-	-	-	-	-	-	-	-	-	X	-	-	-	-	-
GRMZM2G124061	2	-	-	-	-	-	X	-	-	X	-	-	-	-	-	-	-	-	-	-	-	-
GRMZM2G124079	1	-	-	-	-	-	-	-	-	-	X	-	-	-	-	-	-	-	-	-	-	-
GRMZM2G124434	1	X	-	-	-	-	-	-	-	-	-	-	-	-	-	-	-	-	-	-	-	-
GRMZM2G124524	1	-	-	-	-	-	-	-	-	-	-	-	-	-	-	-	-	-	X	-	-	-
GRMZM2G124540	3	-	-	-	-	-	-	-	X	-	-	-	-	-	-	X	X	-	-	-	-	-
GRMZM2G124715	1	-	-	-	-	X	-	-	-	-	-	-	-	-	-	-	-	-	-	-	-	-
GRMZM2G124785	1	-	-	-	-	-	-	X	-	-	-	-	-	-	-	-	-	-	-	-	-	-
GRMZM2G124886	2	-	-	-	-	-	-	-	-	-	-	-	X	-	-	-	X	-	-	-	-	-
GRMZM2G124918	8	-	-	-	X	-	-	-	-	-	-	X	-	X	X	-	X	X	-	-	X	X
GRMZM2G125001	9	X	-	-	-	-	-	X	-	-	X	-	-	-	-	X	X	X	X	X	X	-
GRMZM2G125308	3	-	-	-	-	-	X	X	-	X	-	-	-	-	-	-	-	-	-	-	-	-
GRMZM2G125356	1	-	-	-	-	-	-	-	X	-	-	-	-	-	-	-	-	-	-	-	-	-
GRMZM2G125495	1	-	-	-	-	-	-	-	-	-	-	-	-	-	-	-	-	-	X	-	-	-
GRMZM2G125832	1	-	-	-	-	-	-	-	-	-	X	-	-	-	-	-	-	-	-	-	-	-
GRMZM2G125850	3	-	-	-	-	X	X	-	-	-	X	-	-	-	-	-	-	-	-	-	-	-
GRMZM2G126077	2	-	-	-	-	-	-	-	X	-	X	-	-	-	-	-	-	-	-	-	-	-
GRMZM2G126196	1	-	-	-	-	-	-	-	-	-	-	-	X	-	-	-	-	-	-	-	-	-
GRMZM2G126261	3	-	-	-	-	-	-	-	-	-	-	X	-	-	-	-	X	-	-	-	-	X
GRMZM2G126361	1	-	-	-	-	-	-	-	-	-	-	-	X	-	-	-	-	-	-	-	-	-
GRMZM2G126795	1	-	-	-	-	-	-	-	-	-	X	-	-	-	-	-	-	-	-	-	-	-
GRMZM2G126858	13	X	-	-	X	-	X	X	X	X	X	X	-	X	-	X	X	-	X	-	-	X
GRMZM2G127072	3	-	-	-	-	-	-	-	X	-	-	-	X	X	-	-	-	-	-	-	-	-
GRMZM2G127123	2	-	-	-	-	-	-	-	-	-	-	-	-	-	X	-	-	X	-	-	-	-
GRMZM2G127139	1	-	-	-	-	-	-	-	-	-	-	X	-	-	-	-	-	-	-	-	-	-
GRMZM2G127141	4	-	-	-	-	-	X	-	X	-	-	-	-	-	X	-	-	-	-	-	-	X
GRMZM2G127404	1	-	-	-	-	-	-	-	-	-	-	-	-	-	-	-	-	-	-	-	-	X
GRMZM2G127418	6	-	X	-	-	-	X	X	-	X	-	-	X	-	-	-	-	-	-	-	-	X
GRMZM2G127546	1	-	-	-	-	-	-	-	-	-	-	-	-	-	-	-	-	-	-	-	-	X
GRMZM2G127650	3	-	-	X	-	-	X	-	X	-	-	-	-	-	-	-	-	-	-	-	-	-
GRMZM2G127924	5	-	-	-	-	-	-	X	-	-	-	X	X	-	-	-	-	-	-	X	X	-
GRMZM2G128520	1	-	-	-	-	-	-	-	-	-	-	-	-	-	-	-	-	-	X	-	-	-
GRMZM2G128605	16	X	X	X	X	-	X	X	X	X	X	X	-	-	-	X	X	X	-	X	X	X
GRMZM2G128665	1	-	-	-	-	-	X	-	-	-	-	-	-	-	-	-	-	-	-	-	-	-
GRMZM2G128876	1	-	-	-	X	-	-	-	-	-	-	-	-	-	-	-	-	-	-	-	-	-
GRMZM2G128877	4	-	-	-	-	-	-	-	X	-	-	-	-	-	-	-	-	X	-	-	X	X
GRMZM2G128971	1	-	-	-	-	-	-	-	-	-	-	-	-	-	-	-	-	-	-	-	X	-
GRMZM2G129034	1	-	-	-	-	-	X	-	-	-	-	-	-	-	-	-	-	-	-	-	-	-
GRMZM2G129865	7	-	X	-	-	-	X	X	X	-	-	-	-	-	-	X	-	-	X	-	X	-
GRMZM2G129954	1	-	-	-	-	-	-	-	-	-	-	-	-	X	-	-	-	-	-	-	-	-
GRMZM2G130046	2	-	-	-	-	-	X	-	-	-	-	-	-	-	-	-	-	-	-	-	-	X
GRMZM2G130375	7	-	X	-	-	-	-	-	X	X	-	-	-	X	-	X	X	-	X	-	-	-
GRMZM2G130449	3	-	-	-	-	-	-	-	-	-	X	-	-	-	-	-	-	X	X	-	-	-
GRMZM2G130686	1	-	-	-	-	-	-	-	-	-	X	-	-	-	-	-	-	-	-	-	-	-
GRMZM2G130987	1	-	-	-	-	-	-	-	-	-	X	-	-	-	-	-	-	-	-	-	-	-
GRMZM2G131309	1	-	-	-	-	-	-	-	-	-	-	-	-	-	-	-	-	-	-	X	-	-
GRMZM2G131329	5	-	-	-	-	-	X	-	-	X	-	-	-	-	X	-	-	-	X	-	-	X
GRMZM2G131609	1	-	-	X	-	-	-	-	-	-	-	-	-	-	-	-	-	-	-	-	-	-
GRMZM2G131749	3	-	-	-	-	-	X	-	-	-	-	-	-	X	-	X	-	-	-	-	-	-
GRMZM2G131836	2	-	-	-	-	-	-	-	-	-	-	-	X	X	-	-	-	-	-	-	-	-
GRMZM2G131873	3	-	-	-	-	-	-	-	X	-	-	-	-	-	-	-	X	-	-	X	-	-
GRMZM2G131912	3	-	-	-	-	-	-	-	-	-	-	-	-	X	-	-	-	X	-	-	-	X
GRMZM2G131957	2	-	-	-	-	X	-	-	-	-	-	-	-	-	-	-	-	-	-	-	-	X
GRMZM2G132116	6	-	-	-	-	-	X	-	-	-	X	-	-	-	X	-	X	X	X	-	-	-
GRMZM2G132371	2	-	-	-	-	X	-	-	X	-	-	-	-	-	-	-	-	-	-	-	-	-
GRMZM2G132678	2	-	-	-	-	-	-	-	X	-	-	-	X	-	-	-	-	-	-	-	-	-
GRMZM2G132780	1	-	-	-	-	-	-	-	-	-	-	-	-	-	-	-	-	-	-	-	X	-
GRMZM2G132857	4	-	-	-	X	-	X	-	-	-	-	-	-	X	-	-	-	-	-	-	-	X
GRMZM2G132903	1	-	-	-	-	-	-	-	X	-	-	-	-	-	-	-	-	-	-	-	-	-
GRMZM2G132995	3	-	-	X	-	-	-	-	-	-	-	-	-	-	X	-	-	-	X	-	-	-
GRMZM2G133029	1	-	-	-	-	-	-	-	-	-	-	-	-	-	-	-	-	-	-	-	-	X
GRMZM2G133613	2	-	-	-	-	-	X	-	-	-	-	-	-	-	-	-	-	-	-	-	-	X
GRMZM2G133624	7	X	-	-	-	-	-	-	-	X	X	-	X	-	-	X	-	-	-	X	-	X
GRMZM2G133802	2	-	-	-	-	-	-	-	-	-	-	-	-	-	-	-	-	-	-	X	-	X
GRMZM2G134072	3	-	-	-	-	-	-	-	-	-	X	-	-	-	-	-	-	-	X	X	-	-
GRMZM2G134382	10	X	-	-	X	-	X	-	-	-	-	X	X	-	X	-	-	X	X	X	-	X
GRMZM2G134888	1	-	-	-	-	X	-	-	-	-	-	-	-	-	-	-	-	-	-	-	-	-
GRMZM2G134998	5	-	-	-	-	-	-	-	X	-	-	-	X	X	-	-	X	-	-	-	-	X
GRMZM2G135108	1	-	-	-	-	X	-	-	-	-	-	-	-	-	-	-	-	-	-	-	-	-
GRMZM2G135186	3	X	-	-	-	-	X	-	-	-	-	-	-	-	-	-	-	-	-	X	-	-
GRMZM2G135195	1	-	-	-	-	-	-	-	-	-	-	-	-	-	-	-	-	-	-	-	-	X
GRMZM2G135236	2	-	-	-	-	X	-	-	-	-	-	X	-	-	-	-	-	-	-	-	-	-
GRMZM2G135291	3	-	-	-	-	-	-	-	X	-	-	-	-	-	X	-	-	-	X	-	-	-
GRMZM2G135359	4	-	-	-	-	-	-	-	-	X	-	-	X	-	-	-	-	-	X	-	-	X
GRMZM2G135447	9	-	-	-	X	-	X	-	X	-	X	-	X	X	X	-	-	-	X	-	-	X
GRMZM2G135651	4	-	-	-	-	-	-	-	-	X	-	-	-	-	-	X	-	X	-	-	-	X
GRMZM2G135688	6	-	-	-	-	-	-	X	X	-	-	X	X	X	-	-	-	-	-	-	-	X
GRMZM2G135904	10	X	-	-	-	X	X	-	X	X	-	X	X	X	-	-	-	-	-	-	X	X
GRMZM2G135968	5	-	-	-	-	-	X	-	-	-	-	-	-	X	X	X	-	-	-	-	-	X
GRMZM2G135978	1	-	X	-	-	-	-	-	-	-	-	-	-	-	-	-	-	-	-	-	-	-
GRMZM2G136042	1	-	-	-	-	-	-	X	-	-	-	-	-	-	-	-	-	-	-	-	-	-
GRMZM2G136106	1	-	-	-	-	-	-	X	-	-	-	-	-	-	-	-	-	-	-	-	-	-
GRMZM2G136712	1	-	-	-	-	-	-	-	-	-	-	-	-	-	-	-	-	-	-	-	-	X
GRMZM2G136910	1	-	-	-	-	-	-	-	-	-	-	-	-	-	-	-	X	-	-	-	-	-
GRMZM2G137077	1	-	-	-	-	X	-	-	-	-	-	-	-	-	-	-	-	-	-	-	-	-
GRMZM2G137387	1	-	-	-	-	-	-	-	-	-	-	-	-	-	-	-	-	-	-	-	-	X
GRMZM2G137407	2	X	-	-	-	-	-	-	-	-	-	-	-	-	-	-	X	-	-	-	-	-
GRMZM2G137788	3	-	-	X	-	-	-	-	X	-	-	-	X	-	-	-	-	-	-	-	-	-
GRMZM2G137930	1	-	-	-	X	-	-	-	-	-	-	-	-	-	-	-	-	-	-	-	-	-
GRMZM2G137965	1	-	-	-	-	-	-	-	-	-	X	-	-	-	-	-	-	-	-	-	-	-
GRMZM2G138152	1	-	-	-	-	-	-	-	-	-	-	-	-	-	-	-	X	-	-	-	-	-
GRMZM2G138265	7	-	-	-	-	-	X	-	X	X	-	-	X	X	-	-	-	X	-	-	-	X
GRMZM2G138303	2	-	-	-	-	-	-	-	-	-	-	-	X	X	-	-	-	-	-	-	-	-
GRMZM2G138454	7	X	-	-	-	-	-	X	X	-	-	-	-	X	-	X	-	-	-	X	X	-
GRMZM2G138886	2	-	-	-	-	-	-	-	X	-	-	-	-	-	X	-	-	-	-	-	-	-
GRMZM2G138907	2	-	-	-	-	-	X	-	-	-	-	-	-	-	-	-	-	-	-	-	-	X
GRMZM2G139583	9	X	-	-	X	-	X	-	-	X	X	X	X	-	-	X	-	-	-	-	-	X
GRMZM2G139828	1	-	-	-	X	-	-	-	-	-	-	-	-	-	-	-	-	-	-	-	-	-
GRMZM2G139874	1	-	-	-	-	-	-	-	-	-	-	-	-	-	-	-	X	-	-	-	-	-
GRMZM2G140095	1	-	-	-	-	-	-	-	X	-	-	-	-	-	-	-	-	-	-	-	-	-
GRMZM2G140107	2	-	-	-	-	-	-	-	-	-	-	-	-	X	-	X	-	-	-	-	-	-
GRMZM2G140231	4	-	-	-	-	-	-	-	-	X	X	-	-	-	X	-	-	-	X	-	-	-
GRMZM2G140527	5	-	-	-	X	-	-	-	-	-	-	-	-	-	X	-	-	-	X	-	X	X
GRMZM2G140545	6	-	-	-	-	-	X	X	X	X	-	-	X	-	-	-	-	-	-	-	-	X
GRMZM2G140600	5	-	-	-	-	-	X	X	-	X	-	-	X	-	-	-	-	-	-	X	-	-
GRMZM2G140667	9	-	-	-	X	-	X	X	X	X	-	-	-	X	-	-	-	X	X	-	X	-
GRMZM2G140721	1	-	X	-	-	-	-	-	-	-	-	-	-	-	-	-	-	-	-	-	-	-
GRMZM2G140752	4	-	-	-	-	-	X	-	-	-	-	X	-	-	X	X	-	-	-	-	-	-
GRMZM2G140817	2	-	-	-	-	-	X	-	-	-	-	-	-	-	-	-	-	-	-	-	X	-
GRMZM2G141219	1	-	-	-	-	-	-	-	-	-	-	X	-	-	-	-	-	-	-	-	-	-
GRMZM2G141480	12	X	-	-	X	X	X	-	X	-	-	-	-	X	X	X	X	X	X	X	-	-
GRMZM2G141517	1	-	-	-	-	-	-	-	-	-	-	-	-	-	-	-	-	-	X	-	-	-
GRMZM2G141587	1	-	-	-	-	-	-	-	-	-	-	-	-	-	-	-	-	-	-	-	-	X
GRMZM2G142019	15	X	-	-	X	-	X	X	-	X	X	X	X	X	X	-	X	X	X	-	X	X
GRMZM2G142584	1	-	-	-	-	-	-	-	X	-	-	-	-	-	-	-	-	-	-	-	-	-
GRMZM2G142640	1	-	-	-	-	-	X	-	-	-	-	-	-	-	-	-	-	-	-	-	-	-
GRMZM2G142757	2	-	-	-	-	-	-	-	-	-	-	-	-	-	-	X	X	-	-	-	-	-
GRMZM2G142898	2	-	-	-	-	-	X	-	-	-	-	X	-	-	-	-	-	-	-	-	-	-
GRMZM2G143102	1	-	-	-	-	-	-	-	-	-	-	-	-	-	-	-	X	-	-	-	-	-
GRMZM2G143165	2	-	-	-	-	-	-	X	-	X	-	-	-	-	-	-	-	-	-	-	-	-
GRMZM2G143210	1	-	-	-	-	-	-	X	-	-	-	-	-	-	-	-	-	-	-	-	-	-
GRMZM2G143234	3	-	-	-	X	-	-	X	-	-	-	-	-	-	-	-	-	-	X	-	-	-
GRMZM2G143588	1	-	-	-	-	-	-	-	-	-	-	-	-	-	-	-	X	-	-	-	-	-
GRMZM2G143747	1	-	-	-	-	-	-	-	-	-	-	-	X	-	-	-	-	-	-	-	-	-
GRMZM2G144008	2	-	-	-	-	X	-	-	-	-	X	-	-	-	-	-	-	-	-	-	-	-
GRMZM2G144420	2	-	-	-	-	-	-	-	-	-	-	-	-	-	-	X	X	-	-	-	-	-
GRMZM2G144504	1	-	-	-	-	-	-	-	-	-	-	-	-	-	-	-	-	-	-	X	-	-
GRMZM2G145107	5	-	-	-	X	-	-	X	-	-	-	-	X	X	X	-	-	-	-	-	-	-
GRMZM2G145460	1	-	-	-	-	-	X	-	-	-	-	-	-	-	-	-	-	-	-	-	-	-
GRMZM2G145972	3	-	-	-	-	-	X	X	-	-	X	-	-	-	-	-	-	-	-	-	-	-
GRMZM2G146395	5	-	-	-	-	-	X	-	-	X	-	-	X	-	-	-	X	-	-	-	-	X
GRMZM2G146540	17	X	X	-	X	-	X	X	X	X	X	X	X	X	X	-	X	X	X	X	-	X
GRMZM2G147014	1	-	-	-	-	-	-	-	-	-	-	-	-	X	-	-	-	-	-	-	-	-
GRMZM2G147051	2	-	-	-	-	-	-	X	X	-	-	-	-	-	-	-	-	-	-	-	-	-
GRMZM2G147145	6	-	-	-	X	-	-	X	X	-	-	X	X	-	-	-	-	-	-	-	-	X
GRMZM2G147800	7	-	-	-	X	-	-	X	-	-	-	-	X	-	-	X	-	X	X	-	X	-
GRMZM2G148060	1	-	-	-	-	-	-	-	-	-	-	-	-	-	-	-	-	-	-	X	-	-
GRMZM2G148200	2	-	-	-	-	-	-	-	-	-	-	-	-	-	-	-	X	-	-	X	-	-
GRMZM2G148374	1	-	-	-	-	-	-	-	X	-	-	-	-	-	-	-	-	-	-	-	-	-
GRMZM2G148709	6	-	-	-	-	-	-	-	X	-	X	X	-	-	-	-	X	-	-	X	X	-
GRMZM2G148913	1	-	-	-	-	-	-	-	-	-	-	-	-	-	X	-	-	-	-	-	-	-
GRMZM2G148962	5	X	-	-	X	-	-	-	-	-	-	-	X	-	-	-	X	-	-	-	X	-
GRMZM2G148998	1	-	-	-	-	-	-	-	-	-	-	-	-	-	-	-	-	-	X	-	-	-
GRMZM2G149428	8	-	-	-	-	-	-	-	X	X	-	X	X	X	X	-	-	-	-	-	X	X
GRMZM2G149511	1	-	-	-	-	-	-	-	-	-	-	-	X	-	-	-	-	-	-	-	-	-
GRMZM2G149553	5	-	-	-	-	-	-	X	-	X	X	-	X	-	X	-	-	-	-	-	-	-
GRMZM2G149619	1	-	-	-	-	-	-	-	-	-	-	-	X	-	-	-	-	-	-	-	-	-
GRMZM2G149935	1	-	-	-	-	-	-	-	-	-	-	-	-	X	-	-	-	-	-	-	-	-
GRMZM2G150134	1	-	-	-	-	-	-	-	X	-	-	-	-	-	-	-	-	-	-	-	-	-
GRMZM2G150256	1	-	-	-	-	-	-	-	-	-	-	-	-	-	-	-	-	-	-	-	-	X
GRMZM2G150337	2	-	-	-	-	X	-	-	-	-	-	-	-	-	-	-	-	-	-	-	X	-
GRMZM2G150448	1	-	-	-	-	X	-	-	-	-	-	-	-	-	-	-	-	-	-	-	-	-
GRMZM2G150762	9	X	X	-	-	-	-	X	-	X	X	X	-	-	-	-	-	-	X	-	X	X
GRMZM2G150806	1	-	-	-	-	-	-	-	-	-	-	-	-	-	-	-	-	-	-	-	-	X
GRMZM2G150984	8	-	-	X	X	-	X	-	X	-	X	-	-	-	X	X	-	-	-	-	-	X
GRMZM2G151009	2	-	-	-	-	X	-	-	-	-	-	-	-	-	-	-	-	-	-	-	-	X
GRMZM2G151044	1	-	-	-	-	-	-	-	-	-	-	-	-	X	-	-	-	-	-	-	-	-
GRMZM2G151236	1	-	-	-	-	-	-	-	-	-	-	-	-	-	-	-	X	-	-	-	-	-
GRMZM2G151407	1	-	X	-	-	-	-	-	-	-	-	-	-	-	-	-	-	-	-	-	-	-
GRMZM2G151549	1	-	-	-	-	-	-	-	-	-	-	-	X	-	-	-	-	-	-	-	-	-
GRMZM2G151689	3	-	-	-	-	-	-	-	-	-	-	X	X	-	-	-	-	-	-	-	X	-
GRMZM2G151726	1	-	-	-	-	-	-	-	-	-	-	-	-	X	-	-	-	-	-	-	-	-
GRMZM2G152016	3	-	-	-	X	-	-	X	-	-	-	-	-	X	-	-	-	-	-	-	-	-
GRMZM2G152120	1	X	-	-	-	-	-	-	-	-	-	-	-	-	-	-	-	-	-	-	-	-
GRMZM2G152549	1	-	X	-	-	-	-	-	-	-	-	-	-	-	-	-	-	-	-	-	-	-
GRMZM2G152757	1	-	-	-	-	-	-	-	-	-	-	-	-	-	-	-	X	-	-	-	-	-
GRMZM2G153754	1	-	-	-	-	-	-	-	-	-	-	-	-	-	X	-	-	-	-	-	-	-
GRMZM2G153760	1	-	-	-	-	-	-	-	-	-	X	-	-	-	-	-	-	-	-	-	-	-
GRMZM2G153987	1	-	-	-	-	-	-	-	-	-	-	-	X	-	-	-	-	-	-	-	-	-
GRMZM2G153999	14	X	-	-	X	-	-	X	-	-	X	X	X	X	X	X	X	X	X	-	X	X
GRMZM2G154090	1	-	-	-	-	-	X	-	-	-	-	-	-	-	-	-	-	-	-	-	-	-
GRMZM2G154124	6	-	-	-	-	-	-	X	X	-	-	X	-	X	-	X	-	-	-	-	-	X
GRMZM2G154146	2	-	-	-	-	-	X	X	-	-	-	-	-	-	-	-	-	-	-	-	-	-
GRMZM2G154149	2	X	-	-	-	-	-	-	-	-	X	-	-	-	-	-	-	-	-	-	-	-
GRMZM2G154216	1	-	-	-	-	-	-	-	-	-	-	-	-	-	-	-	-	-	-	X	-	-
GRMZM2G154229	1	-	-	-	-	-	-	X	-	-	-	-	-	-	-	-	-	-	-	-	-	-
GRMZM2G154301	1	-	-	-	-	-	-	-	-	-	-	-	-	-	-	-	-	-	-	-	-	X
GRMZM2G154414	1	-	-	-	-	-	-	-	-	-	-	-	-	X	-	-	-	-	-	-	-	-
GRMZM2G154960	1	-	-	-	-	-	-	X	-	-	-	-	-	-	-	-	-	-	-	-	-	-
GRMZM2G155281	1	-	-	-	-	-	-	-	-	-	-	-	-	-	-	-	-	-	X	-	-	-
GRMZM2G155380	1	-	-	-	-	-	-	-	-	-	-	-	-	-	-	-	X	-	-	-	-	-
GRMZM2G155837	2	-	-	-	-	-	-	X	X	-	-	-	-	-	-	-	-	-	-	-	-	-
GRMZM2G156099	6	-	-	-	-	-	-	X	-	-	-	X	X	-	X	X	X	-	-	-	-	-
GRMZM2G156110	4	-	-	-	X	-	-	-	-	-	-	-	-	X	-	-	-	-	X	-	X	-
GRMZM2G156150	9	-	X	X	-	-	-	-	-	-	X	-	-	X	-	-	X	X	X	X	-	X
GRMZM2G156257	2	-	X	-	-	-	-	-	-	-	-	-	-	-	-	-	-	-	X	-	-	-
GRMZM2G156365	1	-	-	-	-	-	-	X	-	-	-	-	-	-	-	-	-	-	-	-	-	-
GRMZM2G156692	6	-	-	-	-	-	X	-	X	X	-	X	-	-	-	-	X	-	-	-	-	X
GRMZM2G156816	2	-	-	-	-	-	-	-	-	-	-	-	-	X	-	-	X	-	-	-	-	-
GRMZM2G156827	7	-	-	-	-	X	-	-	-	-	-	X	X	X	-	-	X	X	X	-	-	-
GRMZM2G156877	1	-	-	-	-	-	-	-	-	-	X	-	-	-	-	-	-	-	-	-	-	-
GRMZM2G156910	1	-	-	-	-	-	-	-	-	-	-	-	-	-	X	-	-	-	-	-	-	-
GRMZM2G157027	1	-	-	-	-	-	-	-	-	-	-	-	X	-	-	-	-	-	-	-	-	-
GRMZM2G157263	1	-	-	-	-	-	-	-	-	-	-	-	-	-	-	-	-	-	-	-	-	X
GRMZM2G157510	1	-	-	-	-	-	-	-	-	-	-	-	-	-	-	-	-	-	-	-	-	X
GRMZM2G157596	4	-	-	-	-	-	-	-	-	X	-	-	-	X	-	-	-	X	X	-	-	-
GRMZM2G158083	1	-	-	-	-	-	-	-	-	-	-	-	-	-	-	X	-	-	-	-	-	-
GRMZM2G158147	1	-	-	-	-	-	-	-	-	-	X	-	-	-	-	-	-	-	-	-	-	-
GRMZM2G158359	2	-	-	-	-	-	-	-	-	-	-	-	-	-	-	X	-	-	-	-	X	-
GRMZM2G158496	2	-	-	-	-	-	-	-	-	X	X	-	-	-	-	-	-	-	-	-	-	-
GRMZM2G158679	5	-	-	-	-	-	X	X	-	X	X	-	-	-	-	-	-	-	-	-	-	X
GRMZM2G158736	1	-	-	-	X	-	-	-	-	-	-	-	-	-	-	-	-	-	-	-	-	-
GRMZM2G159032	5	X	-	-	-	-	-	-	-	-	-	X	-	-	-	-	X	-	X	-	X	-
GRMZM2G159075	1	-	-	-	X	-	-	-	-	-	-	-	-	-	-	-	-	-	-	-	-	-
GRMZM2G159161	2	-	-	-	-	-	-	-	-	-	-	-	X	-	-	-	-	-	-	X	-	-
GRMZM2G159169	2	-	-	-	-	-	-	-	-	-	-	-	-	-	-	-	-	-	X	-	X	-
GRMZM2G159285	1	-	-	-	-	-	-	-	-	-	-	-	-	-	-	-	-	-	-	-	-	X
GRMZM2G159399	2	-	-	-	-	-	-	-	X	-	-	-	X	-	-	-	-	-	-	-	-	-
GRMZM2G159715	7	-	X	-	-	-	X	-	X	X	X	-	X	-	-	-	-	-	-	-	-	X
GRMZM2G159732	1	-	-	-	-	-	-	-	-	-	-	-	-	-	-	-	X	-	-	-	-	-
GRMZM2G159807	3	-	-	X	-	-	-	-	-	-	-	-	X	-	-	-	-	-	-	-	-	X
GRMZM2G160268	1	-	-	-	-	X	-	-	-	-	-	-	-	-	-	-	-	-	-	-	-	-
GRMZM2G160314	2	-	-	-	-	-	-	X	X	-	-	-	-	-	-	-	-	-	-	-	-	-
GRMZM2G160460	8	-	-	-	-	-	X	X	-	X	X	-	X	X	X	-	-	-	-	-	-	X
GRMZM2G160614	2	-	-	-	-	-	-	-	-	-	-	-	-	X	-	-	-	-	-	-	-	X
GRMZM2G161368	2	-	-	-	-	-	-	-	-	-	-	-	X	-	X	-	-	-	-	-	-	-
GRMZM2G161459	1	-	-	-	-	-	-	-	-	-	-	-	-	-	-	-	X	-	-	-	-	-
GRMZM2G161868	21	X	X	X	X	X	X	X	X	X	X	X	X	X	X	X	X	X	X	X	X	X
GRMZM2G161913	1	-	-	-	-	-	-	-	-	-	-	-	-	-	-	-	X	-	-	-	-	-
GRMZM2G162727	9	-	-	X	X	-	-	X	-	-	X	X	X	-	X	X	X	-	-	-	-	-
GRMZM2G163081	1	-	-	-	-	-	-	-	X	-	-	-	-	-	-	-	-	-	-	-	-	-
GRMZM2G163359	1	-	-	-	-	-	-	-	-	X	-	-	-	-	-	-	-	-	-	-	-	-
GRMZM2G163396	1	-	-	-	-	-	-	-	-	-	-	-	-	-	-	-	-	-	-	-	X	-
GRMZM2G163406	5	-	-	-	-	-	-	-	X	X	-	-	X	X	-	X	-	-	-	-	-	-
GRMZM2G163809	7	-	-	-	-	-	X	-	X	X	-	-	X	X	-	-	-	-	X	-	-	X
GRMZM2G164020	1	-	-	X	-	-	-	-	-	-	-	-	-	-	-	-	-	-	-	-	-	-
GRMZM2G164419	7	-	-	-	-	-	X	-	X	X	-	-	-	X	-	-	-	-	-	X	X	X
GRMZM2G164563	6	-	-	-	-	-	X	-	X	X	-	X	X	-	-	-	-	-	-	-	-	X
GRMZM2G164761	1	-	-	-	-	-	-	-	-	X	-	-	-	-	-	-	-	-	-	-	-	-
GRMZM2G165511	3	-	-	-	-	-	-	-	-	-	-	-	X	-	X	-	-	-	-	-	-	X
GRMZM2G165521	9	-	X	-	-	-	X	X	-	-	-	X	-	X	-	X	X	-	-	X	-	X
GRMZM2G165530	3	-	-	-	-	-	-	X	-	-	-	X	-	-	X	-	-	-	-	-	-	-
GRMZM2G165931	2	-	-	-	-	-	X	-	-	-	-	-	-	-	-	-	-	-	X	-	-	-
GRMZM2G165972	4	-	-	-	-	-	X	-	-	-	-	-	X	X	-	-	-	-	-	-	-	X
GRMZM2G166082	1	-	-	-	-	-	-	-	-	-	-	-	-	-	-	-	-	-	-	-	-	X
GRMZM2G166145	1	-	-	-	-	-	-	-	-	-	-	-	-	-	-	X	-	-	-	-	-	-
GRMZM2G166208	1	-	-	-	-	-	-	-	-	-	-	-	X	-	-	-	-	-	-	-	-	-
GRMZM2G166281	4	X	-	-	-	-	-	-	-	-	-	-	-	X	X	-	-	-	-	-	-	X
GRMZM2G167520	5	-	-	-	-	-	-	X	-	-	-	-	X	X	-	-	-	-	X	-	-	X
GRMZM2G167865	1	-	-	-	-	-	-	X	-	-	-	-	-	-	-	-	-	-	-	-	-	-
GRMZM2G168506	8	-	-	-	X	-	-	-	X	-	-	-	X	X	-	X	X	-	X	-	-	X
GRMZM2G168588	3	-	-	-	X	-	-	-	-	X	-	-	-	-	-	-	-	-	-	X	-	-
GRMZM2G168629	8	X	-	X	-	-	-	-	-	X	-	X	X	-	X	-	X	-	-	-	-	X
GRMZM2G168706	3	-	-	-	-	-	X	-	X	-	-	-	-	-	X	-	-	-	-	-	-	-
GRMZM2G168953	2	-	-	-	X	-	-	-	-	-	-	-	-	-	-	-	-	-	X	-	-	-
GRMZM2G169321	1	-	-	-	-	X	-	-	-	-	-	-	-	-	-	-	-	-	-	-	-	-
GRMZM2G169372	2	-	-	-	-	-	-	X	-	-	-	-	-	X	-	-	-	-	-	-	-	-
GRMZM2G169489	2	-	-	-	-	-	X	-	-	-	-	-	-	-	-	-	-	-	-	-	-	X
GRMZM2G169562	14	-	X	X	X	-	X	X	X	X	X	X	X	-	X	X	-	-	-	X	-	X
GRMZM2G169669	3	-	-	-	-	-	X	-	-	-	-	-	-	-	-	-	-	-	-	X	-	X
GRMZM2G169927	8	-	-	-	-	-	X	X	X	-	-	X	-	X	-	X	-	X	X	-	-	-
GRMZM2G170382	1	-	-	-	-	-	-	-	-	-	X	-	-	-	-	-	-	-	-	-	-	-
GRMZM2G170552	6	-	-	-	-	-	X	-	-	-	-	X	-	X	-	X	-	-	-	-	X	X
GRMZM2G170602	5	-	-	-	-	-	X	-	-	X	-	-	-	X	-	X	-	-	-	-	-	X
GRMZM2G170727	1	-	-	-	-	-	-	-	X	-	-	-	-	-	-	-	-	-	-	-	-	-
GRMZM2G170842	1	-	-	-	-	-	-	-	-	-	X	-	-	-	-	-	-	-	-	-	-	-
GRMZM2G170934	2	-	-	-	-	-	-	X	-	-	-	-	X	-	-	-	-	-	-	-	-	-
GRMZM2G171114	2	-	-	-	-	-	X	-	X	-	-	-	-	-	-	-	-	-	-	-	-	-
GRMZM2G171279	7	-	-	-	X	X	-	-	-	-	-	-	-	-	-	X	-	-	X	X	X	X
GRMZM2G171354	8	-	-	-	-	-	X	X	X	X	-	-	X	-	-	-	-	X	-	X	-	X
GRMZM2G171468	2	-	-	-	-	-	-	X	-	-	-	-	X	-	-	-	-	-	-	-	-	-
GRMZM2G171556	1	-	-	-	-	X	-	-	-	-	-	-	-	-	-	-	-	-	-	-	-	-
GRMZM2G171616	1	X	-	-	-	-	-	-	-	-	-	-	-	-	-	-	-	-	-	-	-	-
GRMZM2G172132	1	-	-	-	-	-	-	-	-	-	-	-	-	-	-	-	X	-	-	-	-	-
GRMZM2G172214	4	-	-	-	-	-	-	X	-	-	-	-	-	X	-	X	-	-	X	-	-	-
GRMZM2G172429	8	-	-	-	X	-	X	X	-	X	-	-	X	-	-	X	-	-	-	X	-	X
GRMZM2G172506	2	-	-	-	-	-	-	X	-	-	-	-	-	-	-	-	-	X	-	-	-	-
GRMZM2G172642	2	X	-	-	-	-	-	-	-	-	-	-	X	-	-	-	-	-	-	-	-	-
GRMZM2G172686	16	X	-	X	X	-	X	X	X	X	X	X	X	X	X	X	X	-	X	-	-	X
GRMZM2G173387	1	-	-	-	-	-	-	-	-	-	-	-	-	-	-	-	-	-	-	-	X	-
GRMZM2G173534	1	-	-	-	-	-	-	-	-	-	X	-	-	-	-	-	-	-	-	-	-	-
GRMZM2G173759	1	-	-	-	-	-	-	-	-	-	X	-	-	-	-	-	-	-	-	-	-	-
GRMZM2G174107	1	-	-	-	-	-	-	-	-	-	-	-	-	-	-	-	X	-	-	-	-	-
GRMZM2G174170	1	-	-	-	-	X	-	-	-	-	-	-	-	-	-	-	-	-	-	-	-	-
GRMZM2G174619	6	-	-	X	-	-	X	X	-	-	-	-	X	-	-	-	X	-	X	-	-	-
GRMZM2G174671	1	-	-	-	-	-	-	-	-	-	-	-	-	X	-	-	-	-	-	-	-	-
GRMZM2G174834	2	-	-	-	-	-	-	-	-	-	-	-	-	X	X	-	-	-	-	-	-	-
GRMZM2G175071	1	-	-	-	-	-	-	-	-	-	-	-	-	X	-	-	-	-	-	-	-	-
GRMZM2G175253	1	-	-	-	-	-	-	-	-	-	X	-	-	-	-	-	-	-	-	-	-	-
GRMZM2G175258	3	-	-	-	-	-	-	-	X	-	-	-	-	-	-	X	X	-	-	-	-	-
GRMZM2G175661	1	-	-	-	-	-	-	-	-	-	-	-	-	X	-	-	-	-	-	-	-	-
GRMZM2G175779	1	-	-	-	-	-	X	-	-	-	-	-	-	-	-	-	-	-	-	-	-	-
GRMZM2G175874	3	-	-	-	X	-	-	-	-	-	-	-	X	-	-	X	-	-	-	-	-	-
GRMZM2G176217	1	-	-	-	-	X	-	-	-	-	-	-	-	-	-	-	-	-	-	-	-	-
GRMZM2G176358	1	-	-	-	-	-	-	-	-	-	-	-	-	X	-	-	-	-	-	-	-	-
GRMZM2G176396	3	-	-	-	-	-	-	-	-	X	-	-	-	-	-	-	X	-	-	-	X	-
GRMZM2G176446	2	X	-	-	-	-	-	-	-	-	-	-	-	X	-	-	-	-	-	-	-	-
GRMZM2G176612	1	-	-	-	-	X	-	-	-	-	-	-	-	-	-	-	-	-	-	-	-	-
GRMZM2G176630	1	-	-	-	-	-	X	-	-	-	-	-	-	-	-	-	-	-	-	-	-	-
GRMZM2G176698	4	X	-	-	-	-	X	-	-	X	-	-	-	-	-	-	-	-	-	-	X	-
GRMZM2G176774	1	-	-	-	-	-	-	-	-	-	X	-	-	-	-	-	-	-	-	-	-	-
GRMZM2G176780	3	-	-	-	X	-	-	-	-	-	-	-	X	-	-	-	-	-	-	-	-	X
GRMZM2G177349	1	X	-	-	-	-	-	-	-	-	-	-	-	-	-	-	-	-	-	-	-	-
GRMZM2G177461	1	-	-	-	-	-	-	-	-	-	-	-	-	-	-	-	-	-	-	-	-	X
GRMZM2G177475	1	-	-	-	-	-	-	-	-	-	-	-	-	-	X	-	-	-	-	-	-	-
GRMZM2G177510	2	-	-	-	-	-	-	-	-	-	-	-	X	X	-	-	-	-	-	-	-	-
GRMZM2G177570	10	-	-	-	X	-	X	X	X	X	-	-	-	-	X	-	-	X	X	-	X	X
GRMZM2G177715	3	-	-	-	-	-	-	-	-	-	-	-	X	-	-	-	-	-	-	X	-	X
GRMZM2G177726	1	-	-	-	-	-	-	-	-	-	-	-	-	-	-	-	-	-	-	-	-	X
GRMZM2G177770	1	-	-	-	-	-	-	-	-	-	-	-	X	-	-	-	-	-	-	-	-	-
GRMZM2G177792	1	-	-	-	-	-	-	-	X	-	-	-	-	-	-	-	-	-	-	-	-	-
GRMZM2G177883	1	-	-	-	-	-	-	-	-	-	-	-	-	-	-	-	-	-	-	X	-	-
GRMZM2G177923	4	-	-	-	-	-	X	-	-	-	-	X	X	-	-	-	X	-	-	-	-	-
GRMZM2G178046	9	-	-	-	X	-	X	X	-	X	-	-	X	X	X	X	-	-	-	-	-	X
GRMZM2G178102	7	-	X	-	X	-	-	-	X	X	X	-	-	-	X	-	-	-	-	-	X	-
GRMZM2G178106	6	X	-	-	-	-	-	-	-	X	-	-	X	X	-	-	-	-	-	X	-	X
GRMZM2G178169	1	-	-	-	-	-	-	-	-	-	-	-	X	-	-	-	-	-	-	-	-	-
GRMZM2G178356	8	-	-	-	X	-	-	X	-	-	-	X	-	X	-	X	-	-	X	-	X	X
GRMZM2G178415	6	-	-	-	-	-	X	-	-	-	-	-	X	-	X	-	-	X	X	-	-	X
GRMZM2G178546	1	-	-	-	-	-	-	-	-	-	-	-	-	-	-	-	-	-	-	-	X	-
GRMZM2G178693	1	-	-	-	-	-	-	X	-	-	-	-	-	-	-	-	-	-	-	-	-	-
GRMZM2G178769	8	X	-	-	-	-	X	-	-	X	-	X	X	X	-	X	-	-	-	-	-	X
GRMZM2G178787	6	-	-	-	-	-	-	-	-	X	-	-	-	X	X	-	-	-	X	-	X	X
GRMZM2G178859	1	-	-	-	-	-	-	-	-	-	-	-	-	-	-	-	-	-	X	-	-	-
GRMZM2G178960	1	-	-	-	-	-	X	-	-	-	-	-	-	-	-	-	-	-	-	-	-	-
GRMZM2G179002	3	-	-	-	-	X	X	-	-	-	-	-	-	-	-	-	-	-	-	-	-	X
GRMZM2G179069	1	-	-	-	-	-	-	-	-	-	X	-	-	-	-	-	-	-	-	-	-	-
GRMZM2G179106	1	-	-	-	-	-	-	-	-	-	-	-	-	-	-	-	-	-	-	X	-	-
GRMZM2G179120	5	-	-	-	X	-	X	X	-	-	-	-	X	X	-	-	-	-	-	-	-	-
GRMZM2G179444	7	-	-	-	-	-	X	-	X	-	-	X	X	X	-	X	-	-	-	-	-	X
GRMZM2G179528	2	-	-	-	-	-	X	X	-	-	-	-	-	-	-	-	-	-	-	-	-	-
GRMZM2G179677	5	-	-	-	-	X	X	X	X	-	-	-	-	X	-	-	-	-	-	-	-	-
GRMZM2G179918	2	-	-	-	-	-	-	-	X	-	-	-	-	X	-	-	-	-	-	-	-	-
GRMZM2G179941	1	-	-	-	-	-	-	-	-	-	-	-	-	X	-	-	-	-	-	-	-	-
GRMZM2G180021	1	-	-	-	-	-	-	-	-	-	X	-	-	-	-	-	-	-	-	-	-	-
GRMZM2G180065	1	-	-	-	-	-	-	-	-	-	X	-	-	-	-	-	-	-	-	-	-	-
GRMZM2G180086	6	-	-	-	X	X	-	X	X	-	-	-	-	-	-	-	-	-	-	-	X	X
GRMZM2G180335	1	-	-	-	-	-	X	-	-	-	-	-	-	-	-	-	-	-	-	-	-	-
GRMZM2G180625	2	-	-	-	-	X	-	-	-	-	-	-	-	-	-	-	-	-	-	-	-	X
GRMZM2G180916	1	-	-	-	-	-	-	-	-	-	X	-	-	-	-	-	-	-	-	-	-	-
GRMZM2G181028	1	-	-	-	-	-	-	-	-	-	-	-	-	-	-	-	X	-	-	-	-	-
GRMZM2G181227	3	-	-	-	-	-	X	-	-	-	-	-	-	-	-	-	X	-	-	-	-	X
GRMZM2G181497	3	-	X	-	-	-	-	-	-	-	-	X	-	-	-	X	-	-	-	-	-	-
GRMZM2G181536	5	-	-	-	-	-	-	-	X	-	-	-	X	-	X	-	-	-	X	-	X	-
GRMZM2G300217	7	-	X	-	X	-	X	X	-	-	-	-	X	X	-	-	-	-	-	-	-	X
GRMZM2G300862	2	-	-	-	-	-	-	-	-	-	-	X	-	-	-	-	-	-	X	-	-	-
GRMZM2G301194	1	-	-	-	-	-	-	-	X	-	-	-	-	-	-	-	-	-	-	-	-	-
GRMZM2G301877	5	-	-	-	X	-	X	-	-	X	-	-	X	-	-	-	-	-	-	-	-	X
GRMZM2G301885	1	-	-	-	-	-	-	-	-	-	-	X	-	-	-	-	-	-	-	-	-	-
GRMZM2G302002	1	-	-	-	-	-	-	-	-	-	-	-	-	-	-	-	-	-	-	-	-	X
GRMZM2G303587	11	X	-	-	X	-	X	-	X	-	X	X	X	-	-	X	-	-	X	X	-	X
GRMZM2G304965	1	-	-	-	-	-	-	-	-	-	X	-	-	-	-	-	-	-	-	-	-	-
GRMZM2G305901	14	X	X	-	-	-	X	X	X	X	X	X	X	X	X	-	X	-	-	X	-	X
GRMZM2G306024	1	-	-	-	-	-	-	-	-	-	-	-	X	-	-	-	-	-	-	-	-	-
GRMZM2G306028	2	-	-	X	-	-	-	-	-	-	-	-	-	-	-	-	-	-	X	-	-	-
GRMZM2G306062	7	-	-	-	X	X	X	X	-	-	-	X	-	-	-	X	-	X	-	-	-	-
GRMZM2G306482	8	X	X	-	-	-	-	-	-	X	-	X	X	-	X	-	X	-	-	-	X	-
GRMZM2G307252	1	-	-	-	-	-	-	-	-	-	X	-	-	-	-	-	-	-	-	-	-	-
GRMZM2G309258	1	-	-	-	-	-	-	-	-	-	-	-	-	-	-	X	-	-	-	-	-	-
GRMZM2G310283	1	-	-	-	-	X	-	-	-	-	-	-	-	-	-	-	-	-	-	-	-	-
GRMZM2G310739	1	-	-	-	-	-	-	-	-	-	-	-	-	-	-	-	-	-	-	-	-	X
GRMZM2G310758	5	-	-	-	-	-	-	X	X	-	-	-	-	-	-	-	X	-	-	-	X	X
GRMZM2G312201	4	-	-	-	X	-	-	X	-	-	-	-	-	X	X	-	-	-	-	-	-	-
GRMZM2G312226	8	-	-	X	X	-	-	-	-	X	X	-	X	-	-	-	-	-	X	X	-	X
GRMZM2G312712	1	-	-	-	-	-	-	-	-	-	-	-	X	-	-	-	-	-	-	-	-	-
GRMZM2G313184	1	-	-	-	-	-	-	-	-	-	-	-	-	-	-	-	-	-	-	-	X	-
GRMZM2G313272	8	-	-	-	X	-	-	X	-	X	X	-	-	-	X	-	X	-	-	-	X	X
GRMZM2G313321	4	-	-	-	-	-	X	X	-	-	-	-	-	-	-	-	-	-	X	-	-	X
GRMZM2G316113	1	-	-	-	-	-	-	-	-	-	X	-	-	-	-	-	-	-	-	-	-	-
GRMZM2G316256	13	-	-	-	X	-	X	-	-	X	X	X	X	X	-	X	-	X	X	X	X	X
GRMZM2G316889	2	-	-	-	-	-	-	X	-	-	-	-	-	-	X	-	-	-	-	-	-	-
GRMZM2G316907	6	-	X	-	-	-	-	-	X	-	-	X	-	X	-	-	X	-	-	X	-	-
GRMZM2G317728	1	-	-	-	-	-	-	-	-	-	-	-	-	-	-	-	X	-	-	-	-	-
GRMZM2G317770	2	-	-	-	-	-	-	-	-	-	-	X	-	-	X	-	-	-	-	-	-	-
GRMZM2G317900	1	-	-	-	-	-	-	-	-	-	-	X	-	-	-	-	-	-	-	-	-	-
GRMZM2G319062	3	X	-	-	-	-	-	-	-	-	-	-	-	-	-	-	-	-	X	X	-	-
GRMZM2G319138	3	-	-	-	-	-	-	X	-	-	-	-	X	-	-	-	-	-	-	-	-	X
GRMZM2G319747	3	-	-	-	-	-	-	-	-	-	X	-	X	-	-	-	-	X	-	-	-	-
GRMZM2G321076	1	-	-	-	-	-	-	-	X	-	-	-	-	-	-	-	-	-	-	-	-	-
GRMZM2G321153	1	-	-	-	-	-	-	-	-	-	-	-	-	-	-	-	-	-	-	-	-	X
GRMZM2G322892	1	-	-	-	-	-	-	-	-	-	X	-	-	-	-	-	-	-	-	-	-	-
GRMZM2G324462	1	-	-	-	-	-	-	-	-	-	-	-	-	-	-	-	-	-	-	-	-	X
GRMZM2G325001	1	-	-	-	-	-	-	X	-	-	-	-	-	-	-	-	-	-	-	-	-	-
GRMZM2G325008	5	-	-	-	-	-	-	-	-	-	-	-	X	X	X	-	-	-	-	-	X	X
GRMZM2G326643	2	-	-	-	-	-	-	X	-	-	-	-	-	-	-	-	X	-	-	-	-	-
GRMZM2G327266	1	-	-	-	-	-	-	-	-	-	-	-	-	-	-	X	-	-	-	-	-	-
GRMZM2G328258	2	-	-	-	-	-	-	X	-	-	-	-	-	X	-	-	-	-	-	-	-	-
GRMZM2G328500	3	-	-	-	-	-	-	-	X	-	-	-	X	-	-	-	-	-	X	-	-	-
GRMZM2G329144	11	X	-	-	X	-	-	X	-	X	-	-	X	X	-	-	X	X	X	X	-	X
GRMZM2G330298	13	X	X	-	X	X	-	-	X	X	-	-	X	-	X	X	X	X	X	X	-	-
GRMZM2G330751	10	X	-	X	-	-	X	X	-	-	-	-	-	-	X	X	X	X	X	-	X	-
GRMZM2G332412	1	-	-	-	-	-	X	-	-	-	-	-	-	-	-	-	-	-	-	-	-	-
GRMZM2G332838	1	-	-	-	X	-	-	-	-	-	-	-	-	-	-	-	-	-	-	-	-	-
GRMZM2G333183	10	X	-	-	-	-	-	X	X	X	X	-	X	X	-	-	X	-	X	-	-	X
GRMZM2G333274	6	-	-	X	-	-	X	-	X	-	-	-	X	-	-	-	-	-	-	X	X	-
GRMZM2G333361	11	-	-	-	X	-	X	X	X	X	-	-	X	X	X	X	X	-	-	-	-	X
GRMZM2G333875	8	-	-	-	-	-	X	X	-	X	-	X	X	-	X	-	X	-	-	-	-	X
GRMZM2G334321	1	-	-	-	X	-	-	-	-	-	-	-	-	-	-	-	-	-	-	-	-	-
GRMZM2G334660	2	-	-	-	-	-	-	X	-	-	-	-	-	X	-	-	-	-	-	-	-	-
GRMZM2G334791	15	-	X	X	X	X	X	X	X	X	X	X	X	-	X	-	X	-	X	-	X	-
GRMZM2G334941	12	X	X	-	X	-	X	-	X	X	-	-	X	X	-	-	-	X	X	X	X	-
GRMZM2G335638	4	-	-	-	-	-	-	X	-	-	-	X	X	-	-	X	-	-	-	-	-	-
GRMZM2G336337	8	-	-	-	-	-	X	X	-	X	-	-	X	X	-	X	-	-	-	-	X	X
GRMZM2G336879	2	-	-	-	-	-	-	-	-	-	X	-	-	-	-	-	X	-	-	-	-	-
GRMZM2G336929	1	-	-	-	-	-	-	-	-	-	-	-	-	-	-	-	-	-	-	-	-	X
GRMZM2G337532	4	-	-	-	-	-	-	-	-	-	-	-	X	-	X	-	-	X	-	-	-	X
GRMZM2G337766	14	X	X	-	X	-	-	X	X	X	X	X	-	X	-	X	X	-	X	X	-	X
GRMZM2G337785	2	-	-	-	-	-	-	-	-	-	-	-	-	X	-	X	-	-	-	-	-	-
GRMZM2G338037	7	-	-	-	-	-	-	X	X	X	-	-	X	X	-	-	X	-	-	-	X	-
GRMZM2G338853	3	-	-	-	-	-	X	-	-	-	-	-	-	-	-	-	-	-	-	X	X	-
GRMZM2G339151	15	X	X	-	-	X	X	-	-	X	X	X	X	X	X	X	X	-	X	-	X	X
GRMZM2G339645	1	-	-	-	-	-	-	-	-	-	-	-	-	-	-	-	-	-	-	-	X	-
GRMZM2G340048	3	-	-	-	-	-	-	-	-	-	-	-	-	-	X	X	X	-	-	-	-	-
GRMZM2G340065	1	-	-	-	-	-	-	-	X	-	-	-	-	-	-	-	-	-	-	-	-	-
GRMZM2G340139	1	-	-	-	-	-	-	-	-	-	-	-	-	-	-	-	-	X	-	-	-	-
GRMZM2G340251	1	-	-	-	-	-	-	-	-	-	-	-	-	X	-	-	-	-	-	-	-	-
GRMZM2G340279	1	-	-	-	-	-	-	-	-	-	-	-	-	-	-	-	-	-	-	-	-	X
GRMZM2G340534	5	X	-	-	-	-	-	-	-	-	-	-	-	X	X	X	-	-	X	-	-	-
GRMZM2G340656	1	-	-	-	-	-	-	-	-	-	-	-	X	-	-	-	-	-	-	-	-	-
GRMZM2G341216	11	-	X	-	-	-	-	X	X	X	-	X	X	-	-	X	X	-	X	X	X	-
GRMZM2G341304	5	-	X	X	-	-	-	-	-	-	-	-	-	-	X	-	-	-	X	X	-	-
GRMZM2G341309	8	-	X	-	X	-	X	-	X	X	-	X	X	-	-	-	-	-	-	-	-	X
GRMZM2G341405	9	-	-	X	X	-	-	-	X	X	-	-	X	-	X	X	-	-	X	-	-	X
GRMZM2G341741	2	-	-	-	-	-	-	-	-	-	-	-	-	-	-	-	-	-	-	-	X	X
GRMZM2G341918	1	-	-	-	-	-	-	-	-	-	-	-	-	-	-	-	-	-	-	X	-	-
GRMZM2G342281	1	-	-	-	-	-	-	-	-	-	-	-	-	X	-	-	-	-	-	-	-	-
GRMZM2G345544	4	-	-	-	-	-	X	X	-	-	X	-	X	-	-	-	-	-	-	-	-	-
GRMZM2G346168	2	-	-	-	-	-	-	-	-	-	-	-	-	-	X	X	-	-	-	-	-	-
GRMZM2G347174	2	-	-	-	-	X	-	-	-	-	-	-	-	-	-	-	-	-	-	-	-	X
GRMZM2G347270	15	-	-	X	X	-	-	X	X	X	X	X	X	-	X	X	X	X	X	X	X	-
GRMZM2G347541	1	-	-	-	-	-	-	-	-	-	X	-	-	-	-	-	-	-	-	-	-	-
GRMZM2G347717	1	-	-	-	-	-	-	-	-	-	-	-	-	-	-	-	-	-	-	-	-	X
GRMZM2G347767	5	-	-	-	X	-	X	-	X	-	-	-	X	-	-	X	-	-	-	-	-	-
GRMZM2G347983	13	-	X	-	X	-	X	X	X	X	-	-	X	X	X	-	-	-	X	X	X	X
GRMZM2G348319	3	-	-	-	X	-	-	-	X	-	-	X	-	-	-	-	-	-	-	-	-	-
GRMZM2G348512	1	-	-	-	-	-	-	-	-	-	-	-	-	-	-	-	-	-	X	-	-	-
GRMZM2G348873	1	X	-	-	-	-	-	-	-	-	-	-	-	-	-	-	-	-	-	-	-	-
GRMZM2G349834	9	X	-	-	X	-	X	-	X	X	-	-	X	X	X	-	-	-	-	-	-	X
GRMZM2G351023	1	-	-	-	-	-	-	-	-	-	-	-	X	-	-	-	-	-	-	-	-	-
GRMZM2G351145	1	-	-	-	-	-	-	-	-	-	-	-	X	-	-	-	-	-	-	-	-	-
GRMZM2G352159	13	-	X	X	X	-	-	-	X	-	X	X	-	X	X	-	X	X	X	X	-	X
GRMZM2G352431	3	-	-	-	-	-	X	-	-	-	-	-	-	X	-	-	-	-	-	-	-	X
GRMZM2G353726	1	-	-	-	-	-	-	-	-	-	-	-	-	X	-	-	-	-	-	-	-	-
GRMZM2G353905	1	-	-	-	-	-	-	X	-	-	-	-	-	-	-	-	-	-	-	-	-	-
GRMZM2G354053	12	-	-	-	X	-	X	X	X	X	X	-	X	-	X	X	-	X	X	-	-	X
GRMZM2G354519	19	X	-	X	X	-	X	X	X	X	X	X	X	X	X	X	X	X	X	X	X	X
GRMZM2G355636	2	-	-	-	-	-	-	-	-	-	-	-	-	X	-	-	-	-	-	-	-	X
GRMZM2G355771	6	-	-	-	-	-	-	X	-	X	-	-	X	X	-	-	X	-	-	-	-	X
GRMZM2G356128	6	-	-	-	-	-	-	-	-	-	X	-	-	-	-	X	-	X	-	X	X	X
GRMZM2G356718	10	-	-	-	X	-	-	X	-	X	X	-	X	X	X	X	X	-	-	-	-	X
GRMZM2G357399	1	-	-	-	-	X	-	-	-	-	-	-	-	-	-	-	-	-	-	-	-	-
GRMZM2G357620	1	X	-	-	-	-	-	-	-	-	-	-	-	-	-	-	-	-	-	-	-	-
GRMZM2G358050	1	-	-	-	-	-	X	-	-	-	-	-	-	-	-	-	-	-	-	-	-	-
GRMZM2G358830	1	-	-	-	-	-	-	-	X	-	-	-	-	-	-	-	-	-	-	-	-	-
GRMZM2G359142	5	-	-	-	-	-	X	X	-	-	-	-	X	-	-	X	-	-	-	-	-	X
GRMZM2G359735	1	-	-	-	-	-	-	-	-	-	-	-	-	-	-	-	-	-	-	-	X	-
GRMZM2G359799	1	-	X	-	-	-	-	-	-	-	-	-	-	-	-	-	-	-	-	-	-	-
GRMZM2G360455	5	-	-	-	-	-	-	-	-	X	-	X	X	-	-	-	X	-	-	-	-	X
GRMZM2G360529	1	-	-	-	-	-	-	-	-	-	-	-	-	-	-	-	-	-	-	-	-	X
GRMZM2G360579	6	-	-	-	X	-	-	-	-	X	X	-	-	X	X	-	-	X	-	-	-	-
GRMZM2G360867	8	-	X	-	-	-	-	-	-	-	X	-	X	X	-	X	-	-	X	X	X	-
GRMZM2G361398	2	-	-	-	-	-	-	-	-	-	-	-	-	-	X	-	-	-	-	-	X	-
GRMZM2G361569	1	-	-	-	-	X	-	-	-	-	-	-	-	-	-	-	-	-	-	-	-	-
GRMZM2G362021	1	-	-	-	-	-	-	-	-	-	-	-	-	-	-	-	X	-	-	-	-	-
GRMZM2G362785	2	-	-	-	-	-	-	-	-	-	-	X	-	-	-	-	X	-	-	-	-	-
GRMZM2G363038	1	-	-	-	-	-	-	-	-	-	-	-	-	-	-	-	-	-	-	-	-	X
GRMZM2G363503	3	-	-	-	-	-	X	-	X	X	-	-	-	-	-	-	-	-	-	-	-	-
GRMZM2G363545	2	X	-	-	X	-	-	-	-	-	-	-	-	-	-	-	-	-	-	-	-	-
GRMZM2G363728	2	-	-	-	X	-	-	-	-	-	-	-	-	-	-	-	-	-	-	X	-	-
GRMZM2G363789	10	-	-	-	X	-	-	-	X	X	-	X	-	X	X	-	X	X	X	X	-	-
GRMZM2G364748	1	-	-	-	-	-	-	-	-	-	-	-	-	-	-	-	-	-	X	-	-	-
GRMZM2G365185	1	-	-	-	-	-	-	-	-	-	-	-	-	-	-	-	-	-	-	X	-	-
GRMZM2G365319	1	-	-	-	-	X	-	-	-	-	-	-	-	-	-	-	-	-	-	-	-	-
GRMZM2G365423	1	-	X	-	-	-	-	-	-	-	-	-	-	-	-	-	-	-	-	-	-	-
GRMZM2G365768	8	-	-	-	-	-	X	X	X	-	-	-	X	X	-	X	X	-	-	-	-	X
GRMZM2G366146	1	-	-	-	-	-	-	-	-	-	-	-	-	-	-	-	-	X	-	-	-	-
GRMZM2G367001	1	-	-	-	-	-	-	-	X	-	-	-	-	-	-	-	-	-	-	-	-	-
GRMZM2G367267	5	-	-	-	-	-	X	-	X	-	-	-	-	-	X	X	-	-	X	-	-	-
GRMZM2G367355	1	-	-	-	-	-	X	-	-	-	-	-	-	-	-	-	-	-	-	-	-	-
GRMZM2G369216	2	-	-	-	-	-	-	-	-	-	X	-	-	-	-	-	X	-	-	-	-	-
GRMZM2G369912	6	X	-	-	-	-	X	-	-	X	-	-	X	-	-	-	X	-	-	-	-	X
GRMZM2G370048	2	-	-	-	-	-	-	-	-	-	-	-	-	-	X	-	-	-	-	-	-	X
GRMZM2G370377	5	-	-	-	-	X	-	-	-	-	-	-	X	-	X	X	X	-	-	-	-	-
GRMZM2G371276	9	-	-	-	X	-	X	X	X	-	-	X	X	-	-	X	-	X	-	-	-	X
GRMZM2G372684	1	-	-	-	-	-	-	-	-	-	-	-	-	-	-	-	-	-	-	X	-	-
GRMZM2G373227	3	-	-	-	-	-	-	X	-	-	-	-	-	X	-	-	-	-	-	-	X	-
GRMZM2G374989	1	-	-	-	-	-	-	-	-	-	-	-	-	-	X	-	-	-	-	-	-	-
GRMZM2G375064	12	-	X	-	-	-	X	-	X	X	-	X	X	X	X	X	X	X	-	-	-	X
GRMZM2G376416	6	-	-	-	-	-	X	-	X	-	-	-	-	X	-	X	X	-	X	-	-	-
GRMZM2G377663	8	X	X	-	-	-	-	X	X	-	-	-	X	X	X	-	X	-	-	-	-	-
GRMZM2G378580	5	-	-	-	X	-	X	-	-	-	-	-	X	-	-	-	-	-	X	-	-	X
GRMZM2G378836	6	-	-	-	-	-	X	-	-	X	X	X	-	-	X	-	-	-	X	-	-	-
GRMZM2G379577	8	-	-	-	-	-	-	-	X	X	X	-	X	X	X	-	X	-	-	-	-	X
GRMZM2G380195	5	-	-	-	-	-	-	-	X	-	-	-	X	X	-	-	X	-	-	-	X	-
GRMZM2G381766	11	-	-	-	X	-	-	-	X	X	X	-	X	X	X	-	-	X	X	-	X	X
GRMZM2G382038	2	-	-	-	-	-	X	-	-	-	-	-	-	X	-	-	-	-	-	-	-	-
GRMZM2G383881	4	-	-	-	-	-	X	-	-	X	-	-	X	-	X	-	-	-	-	-	-	-
GRMZM2G384439	7	-	-	-	-	-	-	X	X	-	-	-	-	X	X	-	X	X	-	-	X	-
GRMZM2G385182	2	-	-	-	-	-	-	-	-	X	-	-	-	-	-	-	-	-	-	-	-	X
GRMZM2G386824	1	-	-	-	-	X	-	-	-	-	-	-	-	-	-	-	-	-	-	-	-	-
GRMZM2G386998	3	-	-	-	-	-	-	-	X	-	-	X	-	-	X	-	-	-	-	-	-	-
GRMZM2G387076	2	-	-	-	-	-	X	-	-	-	-	-	-	-	-	-	-	-	X	-	-	-
GRMZM2G387087	4	-	-	-	X	-	-	X	X	-	-	-	-	-	-	-	-	-	X	-	-	-
GRMZM2G389015	5	-	-	-	-	-	X	-	X	-	-	-	-	-	-	X	-	-	X	-	X	-
GRMZM2G390678	1	-	-	-	-	-	-	X	-	-	-	-	-	-	-	-	-	-	-	-	-	-
GRMZM2G390967	11	X	-	-	X	-	X	X	X	X	-	X	X	X	X	-	-	-	-	-	-	X
GRMZM2G391000	1	-	-	-	-	-	-	-	-	-	-	-	-	-	X	-	-	-	-	-	-	-
GRMZM2G391042	1	-	-	-	-	-	-	-	-	-	-	-	-	-	-	-	X	-	-	-	-	-
GRMZM2G391684	3	-	-	X	-	-	X	-	-	-	-	-	-	-	-	-	-	-	-	-	-	X
GRMZM2G392176	1	-	-	-	-	-	-	-	-	-	-	-	-	X	-	-	-	-	-	-	-	-
GRMZM2G392513	1	-	-	-	-	X	-	-	-	-	-	-	-	-	-	-	-	-	-	-	-	-
GRMZM2G393762	7	-	-	-	X	-	-	X	X	-	-	X	-	-	-	-	X	X	-	X	-	-
GRMZM2G394450	1	-	-	-	-	-	-	-	-	-	-	-	-	-	-	-	-	-	-	X	-	-
GRMZM2G395267	4	-	-	-	-	-	X	-	-	-	-	-	-	-	-	-	-	-	X	-	X	X
GRMZM2G395771	9	-	-	-	-	X	X	-	-	-	X	X	X	-	X	X	-	-	-	-	X	X
GRMZM2G395844	5	X	-	-	-	-	X	-	-	-	-	X	-	-	X	-	-	-	-	-	-	X
GRMZM2G396212	2	-	-	-	-	-	-	-	X	-	-	-	-	-	-	-	-	-	-	-	-	X
GRMZM2G397663	1	-	-	-	-	-	X	-	-	-	-	-	-	-	-	-	-	-	-	-	-	-
GRMZM2G397889	4	-	-	-	-	-	-	X	-	-	-	-	-	-	X	X	X	-	-	-	-	-
GRMZM2G398423	2	-	-	-	-	-	-	-	X	-	-	-	X	-	-	-	-	-	-	-	-	-
GRMZM2G399073	8	-	-	-	-	-	X	X	X	X	-	-	-	X	X	-	-	X	X	-	-	-
GRMZM2G399421	2	-	-	-	-	-	-	-	X	-	-	-	-	X	-	-	-	-	-	-	-	-
GRMZM2G400694	9	-	-	-	X	-	X	X	X	-	-	X	-	X	-	X	X	-	-	-	X	-
GRMZM2G400720	14	-	-	-	X	-	X	X	X	X	-	X	X	X	X	X	X	X	X	-	-	X
GRMZM2G402584	9	-	-	-	-	-	X	X	-	-	-	-	X	X	X	X	X	-	-	-	X	X
GRMZM2G403609	1	-	-	-	-	-	-	-	X	-	-	-	-	-	-	-	-	-	-	-	-	-
GRMZM2G403620	2	-	-	-	-	-	-	-	-	-	-	-	X	-	-	-	-	-	X	-	-	-
GRMZM2G403915	5	-	-	-	X	-	-	-	-	-	-	-	X	X	-	-	X	-	-	-	X	-
GRMZM2G404702	1	-	-	-	-	-	-	-	-	-	-	-	X	-	-	-	-	-	-	-	-	-
GRMZM2G404897	2	X	-	-	-	-	-	-	-	-	-	-	-	-	-	X	-	-	-	-	-	-
GRMZM2G405459	1	-	-	-	-	-	X	-	-	-	-	-	-	-	-	-	-	-	-	-	-	-
GRMZM2G405567	4	-	-	-	-	-	-	X	X	-	-	-	-	-	X	-	-	-	-	-	-	X
GRMZM2G410515	1	-	-	-	-	-	-	-	-	-	-	-	-	-	-	-	X	-	-	-	-	-
GRMZM2G410623	20	X	X	X	X	X	X	X	X	X	X	X	X	X	X	X	X	X	X	X	X	-
GRMZM2G410704	1	-	-	-	-	-	-	-	-	-	-	-	-	-	-	-	-	-	-	-	-	X
GRMZM2G411333	14	X	X	-	X	-	X	-	X	X	X	X	X	X	X	X	X	-	-	-	-	X
GRMZM2G411668	9	-	X	-	-	-	X	-	X	-	-	-	X	X	X	X	-	-	X	-	-	X
GRMZM2G411786	2	-	-	-	-	-	-	X	X	-	-	-	-	-	-	-	-	-	-	-	-	-
GRMZM2G412304	4	-	-	-	-	-	-	-	-	X	X	-	-	-	-	-	-	-	X	X	-	-
GRMZM2G412470	2	-	-	-	-	-	-	-	-	X	-	-	X	-	-	-	-	-	-	-	-	-
GRMZM2G412885	4	-	X	-	-	-	-	-	X	-	X	X	-	-	-	-	-	-	-	-	-	-
GRMZM2G413635	1	-	-	-	-	-	-	-	-	-	-	-	X	-	-	-	-	-	-	-	-	-
GRMZM2G413887	1	-	-	-	-	-	-	-	-	-	-	-	-	-	-	-	-	-	-	X	-	-
GRMZM2G413943	1	-	-	-	-	X	-	-	-	-	-	-	-	-	-	-	-	-	-	-	-	-
GRMZM2G414002	3	-	-	-	-	-	X	-	-	-	-	X	-	-	-	-	-	-	-	-	-	X
GRMZM2G414915	1	-	-	-	-	-	-	-	-	X	-	-	-	-	-	-	-	-	-	-	-	-
GRMZM2G415327	5	-	-	-	-	-	X	-	X	-	-	X	-	-	-	-	-	-	X	-	-	X
GRMZM2G415529	2	-	-	-	-	-	-	-	-	-	-	-	X	-	-	-	-	-	-	-	X	-
GRMZM2G416388	1	-	-	-	-	-	-	X	-	-	-	-	-	-	-	-	-	-	-	-	-	-
GRMZM2G416935	3	-	-	-	-	-	X	-	-	-	-	-	X	-	-	-	-	-	-	-	X	-
GRMZM2G418819	1	-	-	-	-	-	-	-	-	-	-	-	-	-	X	-	-	-	-	-	-	-
GRMZM2G419318	4	-	-	-	X	-	-	-	-	-	-	-	-	-	-	X	-	-	X	-	-	X
GRMZM2G419328	1	-	-	-	-	-	-	-	-	-	-	-	X	-	-	-	-	-	-	-	-	-
GRMZM2G420004	1	-	-	-	-	-	-	-	-	-	-	-	-	-	-	-	-	-	-	X	-	-
GRMZM2G420774	2	-	-	-	-	-	-	-	-	-	-	-	-	-	-	X	-	-	X	-	-	-
GRMZM2G420789	2	-	-	-	-	-	-	-	X	-	-	-	-	X	-	-	-	-	-	-	-	-
GRMZM2G421470	7	X	-	-	-	-	-	X	-	-	X	-	-	X	-	-	X	-	X	-	X	-
GRMZM2G421495	5	-	-	-	-	-	-	-	X	X	-	-	-	-	-	-	X	-	-	-	X	X
GRMZM2G421541	2	-	-	-	-	-	-	-	-	-	-	-	-	-	-	-	X	-	-	-	X	-
GRMZM2G421857	3	-	-	-	-	-	-	-	-	-	X	-	-	X	-	-	-	-	-	-	-	X
GRMZM2G422045	3	X	-	-	-	-	-	-	-	X	-	-	-	-	-	-	-	-	-	-	X	-
GRMZM2G422340	11	-	-	-	X	-	-	X	-	-	-	X	X	-	X	X	X	X	X	X	X	-
GRMZM2G422576	1	-	-	-	-	-	-	-	-	-	-	-	-	X	-	-	-	-	-	-	-	-
GRMZM2G423972	2	-	-	-	-	-	-	-	-	-	-	-	-	-	-	-	X	-	-	X	-	-
GRMZM2G424832	8	X	-	-	-	-	X	X	-	X	-	-	X	X	-	-	-	-	-	X	-	X
GRMZM2G425719	3	-	-	-	-	-	-	X	-	-	-	-	-	X	-	-	-	-	-	X	-	-
GRMZM2G426229	2	-	-	-	-	-	-	X	-	-	-	-	X	-	-	-	-	-	-	-	-	-
GRMZM2G427697	10	X	X	-	X	-	X	X	X	X	-	X	X	-	X	-	-	-	-	-	-	-
GRMZM2G427815	2	-	-	-	-	-	X	-	-	-	X	-	-	-	-	-	-	-	-	-	-	-
GRMZM2G427826	9	X	-	-	-	-	X	-	-	-	X	-	-	-	X	X	-	X	X	X	-	X
GRMZM2G428027	1	-	-	-	-	-	-	-	-	-	-	-	-	-	-	-	-	-	-	X	-	-
GRMZM2G428096	4	-	-	-	-	-	-	-	-	-	-	X	X	X	-	-	-	-	-	-	-	X
GRMZM2G428242	1	-	-	-	-	-	-	-	-	-	-	-	-	-	-	-	-	-	-	-	-	X
GRMZM2G428391	1	-	-	-	-	-	-	-	-	-	-	X	-	-	-	-	-	-	-	-	-	-
GRMZM2G429057	16	X	X	-	-	-	X	X	X	X	-	X	X	X	X	X	X	X	X	-	X	X
GRMZM2G429714	1	-	-	-	-	-	-	-	-	-	-	-	-	-	X	-	-	-	-	-	-	-
GRMZM2G430463	1	-	-	-	-	-	-	X	-	-	-	-	-	-	-	-	-	-	-	-	-	-
GRMZM2G430600	3	-	-	-	-	-	X	-	-	-	-	-	-	-	-	-	X	X	-	-	-	-
GRMZM2G430606	1	-	-	-	-	-	X	-	-	-	-	-	-	-	-	-	-	-	-	-	-	-
GRMZM2G430680	2	-	-	-	-	-	-	X	-	-	-	-	-	-	-	-	-	-	-	-	-	X
GRMZM2G430710	1	-	-	-	-	-	-	-	-	-	-	-	-	-	-	-	-	-	-	X	-	-
GRMZM2G430902	2	-	-	-	-	-	-	-	-	-	-	-	X	-	-	-	-	-	-	-	-	X
GRMZM2G431018	1	-	-	-	-	-	X	-	-	-	-	-	-	-	-	-	-	-	-	-	-	-
GRMZM2G431021	1	-	-	-	-	-	-	-	-	-	-	-	-	X	-	-	-	-	-	-	-	-
GRMZM2G431291	1	-	-	-	-	-	-	-	-	-	-	-	-	-	-	X	-	-	-	-	-	-
GRMZM2G431314	10	-	-	-	X	-	X	-	X	X	-	X	X	-	X	-	-	-	X	X	-	X
GRMZM2G431856	1	-	-	-	-	-	-	-	-	-	-	-	-	-	-	X	-	-	-	-	-	-
GRMZM2G432774	4	-	-	X	X	-	X	-	-	-	-	X	-	-	-	-	-	-	-	-	-	-
GRMZM2G432796	1	-	-	-	-	-	-	-	-	X	-	-	-	-	-	-	-	-	-	-	-	-
GRMZM2G434388	1	-	-	-	-	-	-	-	-	-	-	-	-	-	-	-	-	-	-	-	-	X
GRMZM2G435034	2	-	-	-	-	-	-	-	-	-	-	-	-	-	X	-	X	-	-	-	-	-
GRMZM2G435380	1	-	-	-	-	-	X	-	-	-	-	-	-	-	-	-	-	-	-	-	-	-
GRMZM2G436382	3	-	-	-	-	-	-	-	-	-	-	X	-	-	-	X	-	-	X	-	-	-
GRMZM2G437445	6	X	-	-	-	-	-	-	-	-	X	X	-	-	-	-	X	-	X	X	-	-
GRMZM2G437859	2	-	-	-	-	-	-	-	-	X	-	-	-	-	-	-	X	-	-	-	-	-
GRMZM2G437977	11	-	-	X	X	-	-	X	-	-	-	X	X	X	X	X	X	-	X	-	X	-
GRMZM2G438007	1	-	-	-	-	-	-	-	-	X	-	-	-	-	-	-	-	-	-	-	-	-
GRMZM2G438871	2	-	-	-	-	-	-	-	X	-	-	-	-	-	-	-	-	-	X	-	-	-
GRMZM2G438960	1	-	-	-	X	-	-	-	-	-	-	-	-	-	-	-	-	-	-	-	-	-
GRMZM2G439389	1	-	-	-	-	X	-	-	-	-	-	-	-	-	-	-	-	-	-	-	-	-
GRMZM2G440016	1	-	-	-	-	-	-	-	-	-	X	-	-	-	-	-	-	-	-	-	-	-
GRMZM2G440349	1	-	-	-	-	-	-	-	-	-	-	X	-	-	-	-	-	-	-	-	-	-
GRMZM2G441325	1	-	-	-	-	-	-	-	-	-	-	-	-	X	-	-	-	-	-	-	-	-
GRMZM2G441541	1	-	-	-	-	-	-	-	-	-	-	-	-	-	-	-	-	-	-	-	-	X
GRMZM2G441583	3	-	-	-	-	-	-	-	-	X	-	-	X	-	-	-	-	-	-	-	-	X
GRMZM2G442129	1	-	-	X	-	-	-	-	-	-	-	-	-	-	-	-	-	-	-	-	-	-
GRMZM2G442215	1	-	-	-	-	-	-	-	-	-	-	-	-	X	-	-	-	-	-	-	-	-
GRMZM2G442658	6	-	-	-	X	-	X	-	-	-	-	-	X	-	X	-	-	-	-	-	X	X
GRMZM2G443445	2	-	-	-	-	-	-	-	-	-	-	-	-	-	-	-	X	-	-	X	-	-
GRMZM2G443728	1	-	-	-	-	-	-	-	-	-	-	X	-	-	-	-	-	-	-	-	-	-
GRMZM2G443885	4	-	-	-	-	-	-	X	-	X	-	-	X	-	-	-	-	-	X	-	-	-
GRMZM2G443953	1	-	-	-	-	-	-	-	-	-	-	-	-	-	-	-	-	-	-	-	-	X
GRMZM2G444029	1	-	-	-	-	-	-	-	-	-	-	-	-	-	-	X	-	-	-	-	-	-
GRMZM2G444762	2	-	-	-	-	-	-	-	-	X	-	-	X	-	-	-	-	-	-	-	-	-
GRMZM2G444808	7	-	X	-	-	X	-	X	-	-	X	-	-	-	-	-	X	X	-	-	-	X
GRMZM2G445423	1	-	-	-	-	-	-	-	-	-	-	-	-	-	-	-	-	-	-	-	-	X
GRMZM2G446858	1	-	-	-	-	-	-	-	-	-	-	-	-	-	-	-	-	-	-	-	-	X
GRMZM2G447071	7	-	-	-	-	-	X	-	X	-	-	X	X	X	-	-	X	-	-	-	-	X
GRMZM2G447090	1	-	-	-	-	-	-	-	-	-	-	-	-	-	-	-	-	-	X	-	-	-
GRMZM2G447406	1	-	-	-	-	-	-	-	-	-	-	X	-	-	-	-	-	-	-	-	-	-
GRMZM2G447447	2	-	-	-	-	-	-	-	-	-	-	-	-	-	-	-	-	-	-	X	-	X
GRMZM2G448511	1	-	-	-	-	-	X	-	-	-	-	-	-	-	-	-	-	-	-	-	-	-
GRMZM2G448834	2	X	-	-	-	-	-	-	-	-	-	-	-	-	-	-	-	-	-	X	-	-
GRMZM2G449479	6	-	-	-	X	-	X	X	X	-	-	-	-	X	-	-	-	-	-	-	-	X
GRMZM2G450717	1	-	-	-	-	-	-	-	-	-	-	-	-	-	-	X	-	-	-	-	-	-
GRMZM2G450920	6	-	-	-	-	-	X	-	-	-	X	-	-	X	X	-	-	-	X	-	-	X
GRMZM2G451097	2	-	-	-	X	-	-	-	-	-	-	-	-	-	X	-	-	-	-	-	-	-
GRMZM2G451716	6	-	-	-	X	-	-	-	X	-	-	-	-	-	X	-	X	-	X	-	X	-
GRMZM2G453148	1	-	-	-	-	-	-	-	-	-	-	-	-	-	-	-	-	-	-	-	-	X
GRMZM2G453379	2	-	-	-	-	-	X	-	-	X	-	-	-	-	-	-	-	-	-	-	-	-
GRMZM2G454081	2	-	-	-	X	-	-	-	-	-	-	-	-	-	-	-	-	-	-	-	X	-
GRMZM2G455587	15	X	X	X	X	-	-	X	X	X	X	X	X	X	X	-	X	X	-	-	-	X
GRMZM2G455642	1	-	-	-	-	-	-	-	-	-	-	-	X	-	-	-	-	-	-	-	-	-
GRMZM2G455817	7	-	-	X	-	-	-	X	-	-	-	X	-	-	X	-	X	X	X	-	-	-
GRMZM2G456669	9	-	-	-	X	-	-	-	X	X	-	X	X	X	-	X	X	-	X	-	-	-
GRMZM2G457624	5	-	X	-	-	-	X	-	-	-	-	-	-	X	-	X	-	-	-	-	-	X
GRMZM2G458548	1	-	-	-	-	-	-	-	-	-	-	-	X	-	-	-	-	-	-	-	-	-
GRMZM2G458879	1	-	-	-	-	-	-	-	-	-	-	-	-	-	-	-	-	-	-	-	-	X
GRMZM2G459896	2	-	-	-	-	-	-	-	-	-	-	-	X	-	-	X	-	-	-	-	-	-
GRMZM2G461332	5	-	-	-	-	-	-	-	-	-	-	X	-	X	-	-	X	X	-	X	-	-
GRMZM2G461447	1	-	-	-	X	-	-	-	-	-	-	-	-	-	-	-	-	-	-	-	-	-
GRMZM2G461936	2	-	-	-	-	-	-	-	-	-	-	X	-	-	X	-	-	-	-	-	-	-
GRMZM2G462261	10	X	-	-	-	-	X	X	X	X	-	-	-	X	X	X	-	-	-	-	X	X
GRMZM2G462625	2	-	-	-	-	-	-	-	-	-	-	-	-	-	-	-	-	-	-	-	X	X
GRMZM2G462690	9	X	-	-	X	-	-	X	-	X	-	-	X	X	X	-	-	-	-	X	-	X
GRMZM2G465188	2	-	-	-	-	X	-	-	-	-	-	-	-	-	X	-	-	-	-	-	-	-
GRMZM2G465764	7	X	-	-	-	-	X	-	-	-	X	-	X	-	-	-	-	X	X	-	-	X
GRMZM2G465999	1	-	-	-	-	-	-	-	-	-	-	X	-	-	-	-	-	-	-	-	-	-
GRMZM2G466835	11	X	-	-	X	-	-	-	-	-	X	-	X	X	X	X	X	-	X	-	X	X
GRMZM2G468439	1	-	-	-	-	-	X	-	-	-	-	-	-	-	-	-	-	-	-	-	-	-
GRMZM2G468475	3	-	-	-	X	-	-	-	-	X	-	-	-	-	-	-	-	-	-	-	-	X
GRMZM2G468756	4	X	-	-	-	-	-	-	-	X	-	-	X	-	-	-	-	-	-	X	-	-
GRMZM2G469175	6	X	-	-	X	-	X	-	-	-	-	-	X	X	-	-	-	-	-	-	-	X
GRMZM2G469380	5	X	-	-	-	-	-	X	X	-	-	-	-	-	-	-	X	-	-	-	-	X
GRMZM2G469523	1	-	-	-	-	-	X	-	-	-	-	-	-	-	-	-	-	-	-	-	-	-
GRMZM2G469551	2	-	-	-	-	X	-	-	X	-	-	-	-	-	-	-	-	-	-	-	-	-
GRMZM2G469828	1	-	-	-	-	-	-	-	-	-	-	-	-	-	-	-	X	-	-	-	-	-
GRMZM2G471065	3	-	-	-	X	-	-	-	X	-	-	-	-	X	-	-	-	-	-	-	-	-
GRMZM2G471108	1	-	-	-	-	-	-	-	-	-	-	-	-	-	-	-	-	-	-	X	-	-
GRMZM2G471335	1	-	-	-	-	-	-	-	-	-	-	-	X	-	-	-	-	-	-	-	-	-
GRMZM2G471348	6	-	-	-	-	X	-	-	-	-	-	X	-	X	-	X	X	-	X	-	-	-
GRMZM2G471596	5	-	-	-	X	-	-	-	-	-	-	-	-	X	-	-	-	-	X	-	X	X
GRMZM2G471904	1	-	-	-	-	-	-	-	-	-	X	-	-	-	-	-	-	-	-	-	-	-
GRMZM2G472625	1	-	-	-	-	-	-	-	-	-	-	-	-	-	-	X	-	-	-	-	-	-
GRMZM2G472708	13	-	-	-	X	-	-	-	X	X	X	X	X	X	X	X	X	X	X	X	-	-
GRMZM2G473001	1	-	-	X	-	-	-	-	-	-	-	-	-	-	-	-	-	-	-	-	-	-
GRMZM2G473533	1	-	-	-	-	-	-	-	-	-	-	-	-	-	-	-	-	-	X	-	-	-
GRMZM2G473891	5	-	-	-	X	-	-	X	-	-	-	X	X	X	-	-	-	-	-	-	-	-
GRMZM2G473906	1	-	-	-	-	-	-	-	-	-	-	-	X	-	-	-	-	-	-	-	-	-
GRMZM2G475882	10	-	-	-	-	-	-	X	-	X	-	X	X	X	X	-	X	X	X	X	-	-
GRMZM2G476069	8	X	X	X	-	-	X	-	-	-	-	-	X	X	-	X	-	-	-	-	X	-
GRMZM2G476593	11	-	-	-	-	-	X	-	-	-	X	X	X	X	X	X	-	X	X	X	-	X
GRMZM2G477236	1	-	-	-	-	-	-	-	-	-	-	-	-	-	-	-	-	-	-	-	X	-
GRMZM2G478507	1	-	-	-	-	-	-	-	-	-	-	-	-	X	-	-	-	-	-	-	-	-
GRMZM2G481373	1	-	-	-	-	-	-	X	-	-	-	-	-	-	-	-	-	-	-	-	-	-
GRMZM2G481730	2	-	-	-	-	-	-	-	-	-	-	-	X	X	-	-	-	-	-	-	-	-
GRMZM2G481755	3	-	-	-	-	-	-	X	X	-	-	-	-	-	X	-	-	-	-	-	-	-
GRMZM2G505324	20	X	X	X	X	-	X	X	X	X	X	X	X	X	X	X	X	X	X	X	X	X
GRMZM2G534116	1	-	-	-	-	-	-	-	-	-	-	-	-	X	-	-	-	-	-	-	-	-
GRMZM2G565856	5	-	-	-	-	-	-	-	X	-	X	-	-	-	X	-	-	-	X	-	X	-
GRMZM2G583556	1	-	-	-	-	-	-	-	-	-	-	-	-	X	-	-	-	-	-	-	-	-
GRMZM2G583971	2	-	-	-	-	-	-	X	-	-	-	-	-	X	-	-	-	-	-	-	-	-
GRMZM2G701362	1	-	-	-	-	-	-	-	-	X	-	-	-	-	-	-	-	-	-	-	-	-
GRMZM2G701746	3	X	-	-	X	-	-	-	-	-	-	-	-	-	-	-	-	-	X	-	-	-
GRMZM2G702026	2	-	-	-	-	-	X	-	-	-	X	-	-	-	-	-	-	-	-	-	-	-
GRMZM2G702176	5	-	-	-	X	-	-	X	X	-	-	-	-	X	-	-	X	-	-	-	-	-
GRMZM2G702411	15	-	X	X	-	-	X	-	X	X	X	X	X	X	X	X	X	X	-	X	X	-
GRMZM2G702725	11	-	-	-	-	-	X	X	-	X	-	X	X	X	-	X	X	X	X	-	-	X
GRMZM2G703152	10	X	-	X	-	-	X	X	-	-	X	X	-	X	X	X	-	-	-	X	-	-
GRMZM2G703790	1	-	-	-	-	-	-	-	-	-	-	-	-	-	-	-	-	-	-	X	-	-
1488		168	102	75	229	94	347	286	297	250	220	207	368	318	274	226	268	156	243	185	207	426
1488		11.2903	6.85484	5.04032	15.3898	6.3172	23.3199	19.2204	19.9597	16.8011	14.7849	13.9113	24.7312	21.371	18.414	15.1882	18.0108	10.4839	16.3306	12.4328	13.9113	28.629
