# Supplementary material for: Targeted Sequencing Reveals Large-Scale Sequence Polymorphism in Maize Candidate Genes for Biomass Production and Composition
Source: PLoS One. 2015 Jul 7;10(7):e0132120. doi: 10.1371/journal.pone.0132120 (PMC4495061; doi:10.1371/journal.pone.0132120)
Supplement: S8 Table — (XLSX) [file pone.0132120.s016.xlsx]

## Sheet: PAV_10percent
	#PAV = number of genotypes with presence absence variation in gene (threshold <10% coverage)
	low biomass (fresh weight) genotypes (B111 & EA1070)	2	6	14	16
		1	52	44	15
		0	4077	74	10
		#PAV	0	1	2
			high biomass (fresh weight) genotypes (F2 & F7)

## Sheet: PAV_25percent
	#PAV = number of genotypes with presence absence variation in gene (threshold <25% coverage)
	low biomass (fresh weight) genotypes (B111 & EA1070)	2	10	28	28
		1	100	64	15
		0	3910	129	15
		#PAV	0	1	2
			high biomass (fresh weight) genotypes (F2 & F7)

## Sheet: GENE_ID_radical_mutation
#gene id	method	description	EC number	pathway	nsSNP in (B111 & EA1070)	nsSNP (F2 & F7)
AC201815.4					0	1
AC204573.3					1	0
AC211164.5	gramene	Peroxidase	EC-1.11.1.7	betanidin degradation	0	1
AC217050.4	gramene	Terpene synthase 7	EC-4.2.3.26, EC-4.2.3	linalool biosynthesis, &beta;-caryophyllene biosynthesis	1	0
GRMZM2G002225					1	0
GRMZM2G006130					1	0
GRMZM2G010046					1	0
GRMZM2G010433					1	0
GRMZM2G014797					1	0
GRMZM2G017593	gramene	peroxidase	EC-1.11.1.7	betanidin degradation	1	0
GRMZM2G017865					1	0
GRMZM2G024374	gramene	6-phosphofructokinase	EC-2.7.1.11, EC-2.7.4.3	glycolysis III, glycolysis I, glycolysis IV (plant cytosol), adenosine nucleotides de novo biosynthesis	0	1
GRMZM2G024708					1	0
GRMZM2G028389					0	1
GRMZM2G034069	gramene	3-beta-hydroxy-Delta(5)-steroid dehydrogenase	EC-1.1.1.145	brassinosteroid biosynthesis II	1	0
GRMZM2G034278	gramene	Methylenetetrahydrofolate reductase (NAD(P)H)	EC-1.5.1.20	folate transformations II (plants)	0	1
GRMZM2G037156	gramene	Peroxidase	EC-1.11.1.7	betanidin degradation	1	0
GRMZM2G037923					0	1
GRMZM2G044281	gramene	UDP-glucose 4-epimerase	EC-4.2.1.47, EC-1.1.1.145, EC-5.1.3.2, EC-4.2.1.76	GDP-L-fucose biosynthesis I (from GDP-D-mannose), brassinosteroid biosynthesis II, colanic acid building blocks biosynthesis, UDP-galactose biosynthesis (salvage pathway from galactose using UDP-glucose), galactose degradation III, galactose degradation I (Leloir pathway), stachyose degradation, UDP-galactose biosynthesis, UDP-L-rhamnose biosynthesis	0	1
GRMZM2G049057					0	1
GRMZM2G051129	gramene	3-dehydroquinate synthase	EC-4.2.3.4	chorismate biosynthesis I, 3-dehydroquinate biosynthesis I	1	0
GRMZM2G051197					1	0
GRMZM2G051866					1	0
GRMZM2G056612					1	0
GRMZM2G058525					1	0
GRMZM2G064501					1	0
GRMZM2G102471					1	0
GRMZM2G105253					1	0
GRMZM2G110881	gramene	UDP-glucose 4-epimerase	EC-1.1.1.145, EC-5.1.3.2	brassinosteroid biosynthesis II, colanic acid building blocks biosynthesis, UDP-galactose biosynthesis (salvage pathway from galactose using UDP-glucose), galactose degradation III, galactose degradation I (Leloir pathway), stachyose degradation, UDP-galactose biosynthesis	0	1
GRMZM2G111780					1	0
GRMZM2G118019					0	1
GRMZM2G133624					1	0
GRMZM2G135359					1	0
GRMZM2G135904					1	0
GRMZM2G138265					1	0
GRMZM2G143234	gramene	H(+)-transporting two-sector ATPase	EC-3.6.3.14	adenosine nucleotides de novo biosynthesis	0	1
GRMZM2G146395					1	0
GRMZM2G149428					1	0
GRMZM2G152016					0	1
GRMZM2G159715					1	0
GRMZM2G163406					1	0
GRMZM2G163809	gramene	Heptaprenyl diphosphate synthase	EC-2.5.1.29, EC-2.5.1.1, EC-2.5.1.85, EC-2.5.1.30, EC-2.5.1.83	geranylgeranyldiphosphate biosynthesis, nonaprenyl diphosphate biosynthesis III, geranyl diphosphate biosynthesis, trans, trans-farnesyl diphosphate biosynthesis, nonaprenyl diphosphate biosynthesis II, nonaprenyl diphosphate biosynthesis III, heptaprenyl diphosphate biosynthesis, hexaprenyl diphosphate biosynthesis, nonaprenyl diphosphate biosynthesis III	1	0
GRMZM2G164563					1	0
GRMZM2G168629					1	0
GRMZM2G178106					1	0
GRMZM2G178356					0	1
GRMZM2G178769					1	0
GRMZM2G180086					0	1
GRMZM2G306062					0	1
GRMZM2G306482					1	0
GRMZM2G312201					0	1
GRMZM2G339151					1	0
GRMZM2G360455					1	0
GRMZM2G369912					1	0
GRMZM2G375064	gramene	Glutamate synthase (NADH)	EC-1.4.1.14	glutamate biosynthesis IV, ammonia assimilation cycle II	1	0
GRMZM2G379577	gramene	Polygalacturonate 4-alpha-galacturonosyltransferase	EC-2.4.1.43	homogalacturonan biosynthesis	1	0
GRMZM2G383881					1	0
GRMZM2G387087					0	1
GRMZM2G393762	gramene	Pectinesterase	EC-3.1.1.11	homogalacturonan degradation	0	1
GRMZM2G400694					0	1
GRMZM2G412470					1	0
GRMZM2G441583					1	0
GRMZM2G444762					1	0
GRMZM2G449479					0	1
GRMZM2G468756					1	0
GRMZM2G702176	gramene	peroxidase	EC-1.11.1.7	betanidin degradation	0	1
GRMZM2G702411					1	0
