# Supplementary material for: Targeted Sequencing Reveals Large-Scale Sequence Polymorphism in Maize Candidate Genes for Biomass Production and Composition
Source: PLoS One. 2015 Jul 7;10(7):e0132120. doi: 10.1371/journal.pone.0132120 (PMC4495061; doi:10.1371/journal.pone.0132120)
Supplement: S9 Table — The resulting sequence coverage is presented as percentage of gene length. (XLSX) [file pone.0132120.s017.xlsx]

## Sheet: CORNFED_absent_genes_20140723_1
Table presents the genes selected for capture array sequencing and resulting sequence coverage as percentage of gene length.
#gene id	full gene length [bp]	captured in B73 [bp]	B73	B102	B106	B111	DK105	EA1070	EP1	F2	F353	F7059	F7	Lo11	Mo17	Mo24w	NC358	P107	P128	PH207	PO68	UH007
AC148152.3_FGT008	6533	4250	100	64.89	48.73	62.56	70.16	74.35	66.59	71.15	69.13	78.96	80.19	75.98	82.61	75.29	72.82	80.31	71.74	72.12	75.95	74.75
AC149818.2_FGT001	7687	4956	100	49.68	34.34	59.69	67.94	73.57	72.52	61.06	62.61	64.75	62.31	77.44	76.35	60.43	58.37	66.4	61.62	48.04	53.83	81.05
AC155377.1_FGT001	21056	13203	100	66.71	55.68	79.81	87.14	86.17	81.49	80.49	81.41	88.37	89.66	80.92	87	83.06	90.85	82.75	85.22	59.9	71.89	89.81
AC155390.2_FGT002	3998	2490	100	74.7	36.87	73.94	92.65	85.54	83.98	77.79	79.96	81	90.6	80	82.73	89.72	85.46	81.65	85.54	90.12	98.35	85.54
AC155610.2_FGT007	4858	2797	100	41.9	55.95	53.63	78.33	64.21	72.83	77.98	37.9	39.44	67.07	53.27	74.19	44.33	66.21	29.46	52.91	45.41	21.52	73.19
AC155624.2_FGT006	6409	5614	100	57.87	50.84	70.73	79.25	71.41	77.04	81.42	67.76	86.43	85.7	79.96	79.68	91.45	66.05	81.4	79.19	63.04	51.6	72.91
AC177899.2_FGT012	4479	1988	100	42.45	56.69	79.73	5.48	0	84.56	8.55	67.35	58.85	80.89	55.73	71.93	54.78	70.57	51.61	87.78	72.99	42.81	49.8
AC177908.3_FGT002	7463	3703	100	71.35	56.76	53.52	66.65	65.92	67.67	66.16	59.41	71.54	76.45	68.59	58.39	67.67	66.59	72.7	72.54	57.39	62.46	72.72
AC177941.3_FGT001	4484	2089	100	35.18	80.13	49.31	81.76	61.9	58.07	59.36	40.35	62.85	74.82	66.83	62.9	48.64	73.67	59.6	81.62	66.73	52.8	76.3
AC177946.2_FGT004	2477	732	100	45.63	0	61.34	60.25	70.63	34.97	36.61	57.51	0	61.07	60.11	60.52	66.53	63.66	34.84	80.87	0	0	67.9
AC183932.3_FGT007	4765	3298	100	67.77	40.08	71.65	91.36	80.02	92.6	81.32	62.19	76.44	92.39	79.23	80.72	70.59	77.32	56.06	76.29	61.31	55.91	85.75
AC186147.3_FGT008	3335	1126	100	59.77	44.94	58.44	90.05	78.51	76.11	75.4	46.8	80.55	93.87	70.25	55.86	84.55	63.94	77.62	71.94	30.64	63.06	70.34
AC186302.3_FGT013	3024	1120	100	100	11.88	97.05	99.55	0	22.23	29.55	61.88	90.45	49.02	47.41	100	50.27	42.23	95.89	74.11	62.41	38.75	78.3
AC187080.3_FGT006	4903	2055	100	82.82	27.98	82.82	78.25	61.46	17.86	33.87	14.06	67.2	98.39	73.48	36.25	34.36	49.64	33.09	30.22	52.55	51.58	40.19
AC187910.5_FGT002	4177	3443	100	26.23	22.04	48.77	39.94	11.3	34.8	59.25	86.99	71.74	38.34	96.72	92.48	44.32	62.3	93.76	54.05	79.64	4.3	33.28
AC190609.3_FGT004	7614	4098	100	53.68	58.47	94.97	84.53	87.99	77.18	49.71	70.84	79.01	75.89	82.67	93	96.46	78.16	87.63	88.04	50.71	64.3	80.65
AC190613.3_FGT001	4907	3065	100	85.97	84.7	89.59	81.24	82.87	95.01	88.16	81.01	93.02	73.12	97.23	85.97	82.87	82.87	93.87	83.49	81.21	75.2	95.53
AC190623.3_FGT002	5255	4210	100	90.26	63.56	83.85	95.77	90.59	86.79	86.03	83.23	90.05	93.16	87.72	92.78	88.24	95.77	87.81	90.07	86.34	77.05	92.97
AC191246.3_FGT006	3827	3605	100	71.1	83.38	94.84	99.45	94.4	99.17	96.62	75.64	84.83	100	99.83	86.35	93.4	99.97	94.31	97.53	81.75	76.53	97
AC193379.3_FGT001	9973	9045	100	79.23	68.45	83.14	94.03	87.01	92.77	87.85	79.8	91.3	94.59	89.84	93.12	94.89	91.34	94.28	91.27	80.1	83.78	91.04
AC193632.2_FGT002	4342	2753	100	51.58	49.33	56.88	83.98	85.22	78.68	74.61	83.29	66	74.21	93.9	88.19	90.27	90.63	88.27	92.26	84.16	53.36	84.96
AC193786.3_FGT005	3057	2318	100	53.19	66.57	73.04	80.28	67.52	88.09	83.69	65.83	89	87.7	80.5	85.5	25.84	66.09	81.79	93.05	45	53.15	88.91
AC194203.3_FGT003	2423	897	100	45.37	54.07	82.39	79.82	39.69	82.05	80.94	50.84	19.84	56.52	45.93	50.72	13.38	50.95	41.47	11.71	43.92	9.59	35.56
AC194298.3_FGT005	2189	1940	100	69.54	32.37	59.74	61.8	65.21	52.16	71.19	41.19	54.85	56.65	61.49	64.79	40.41	42.16	94.74	66.24	44.79	90.57	16.13
AC194341.4_FGT002	4119	3122	100	38.44	52.91	54.26	88.82	89.17	72.26	84.3	74.63	69.99	87.57	81.42	76.3	83.47	82.74	73.13	78.6	50.22	60.6	84.82
AC194425.3_FGT005	2806	964	100	0	44.81	54.46	90.15	92.95	86.2	99.27	84.65	15.98	82.78	97.82	71.27	96.99	17.63	53.22	84.23	99.27	45.75	62.45
AC194734.3_FGT004	2411	602	100	8.31	10.13	80.07	42.52	46.51	41.36	0	52.33	100	64.62	29.57	62.13	52.49	100	43.52	43.52	42.19	52.49	65.12
AC194824.2_FGT003	4394	1855	100	0	35.47	86.2	0	0	79.95	4.37	0	0	0	79.95	0	0	0	0	0	0	0	2.43
AC194852.3_FGT007	3548	2085	100	50.65	58.71	78.71	99.47	90.17	93.24	75.68	69.88	86.14	93.24	81.73	64.46	73.81	71.18	90.98	94.96	63.17	89.98	81.49
AC194914.3_FGT002	2639	1178	100	47.11	78.35	91.09	83.7	73.01	62.82	47.03	57.3	80.73	82.09	82.17	38.37	47.11	38.03	58.23	68.08	85.74	47.11	47.11
AC195138.3_FGT004	2472	1626	100	21.59	38.75	28.6	41.39	22.02	0	58.61	30.69	16.11	64.21	43.36	0	0	5.04	0	0	0	28.6	16.17
AC195193.2_FGT002	6824	1128	100	6.38	35.37	34.93	59.93	62.85	78.46	33.42	0	20.04	55.76	25.8	0.09	0	0	36.44	30.85	29.43	55.67	13.83
AC195340.3_FGT004	6987	3974	100	46.18	55.31	74.99	66.53	75.04	77.78	68.07	63.94	74.23	72.35	68.22	66.94	71.19	81.23	80.57	73.93	76.02	53.75	70.51
AC195685.3_FGT001	5993	3857	100	85.2	30.36	96.89	72.54	99.59	99.59	97.15	88.77	82.08	91.08	99.38	100	99.97	95.67	98	100	85.25	56.08	99.46
AC195826.2_FGT006	2840	1099	100	22.2	8.1	80.07	0	0	0	27.57	0	0	66.42	0	6.1	50.59	0	71.97	0	0	0	43.86
AC196420.4_FGT002	6312	4321	100	74.24	56.24	87.18	90.12	85.98	85.72	85.98	77.53	98.13	87.23	92.92	96.07	98.61	89.7	92.62	96	83.68	80.49	87.41
AC196475.3_FGT004	3872	2414	100	48.01	24.28	49.54	60.77	62.59	51.62	71.58	23.99	54.81	64.13	75.1	71.54	83.6	73.49	58.82	59.44	63.71	59.82	62.59
AC196637.2_FGT002	3563	1283	100	28.92	31.41	72.17	56.2	63.29	66.02	50.51	43.73	72.8	95.25	72.8	59.16	98.99	95.56	35.39	71.78	78.8	60.09	70.23
AC196779.3_FGT003	3228	1270	100	94.17	59.37	40.39	58.98	85.04	74.8	90.79	82.36	98.74	82.36	82.05	76.06	82.91	87.4	93.31	89.69	45.28	83.94	76.14
AC197150.3_FGT003	5545	3382	100	66.09	81.25	80.46	79.39	86.43	78.33	70.14	45.54	64.46	78.65	75.78	78.36	78	81.58	91.07	86.22	65.17	63.66	77.44
AC197705.4_FGT011	14564	11328	100	53.93	47.44	63.71	73.23	80.91	88.82	76.82	67.62	86.16	85.18	87.44	88.59	90.28	85.69	89.24	86.33	65.09	70.94	80.9
AC197758.3_FGT004	4328	2624	100	70.96	74.81	72.56	81.97	68.52	82.93	84.07	65.97	65.4	83.8	74.16	66.81	80.34	78.47	61.85	78.66	67	77.06	94.82
AC198937.4_FGT003	4180	3853	100	72.62	77.58	86.37	88.48	90.89	84.58	84.58	64.83	89.9	90.58	91.31	92.08	77.34	85.1	80.2	88.42	48.22	86.82	88.32
AC199175.2_FGT006	2855	819	100	56.17	64.1	94.14	100	98.17	99.88	14.65	74.85	58.36	98.53	97.68	98.66	88.16	100	86.2	89.5	44.44	73.75	32.72
AC199526.5_FGT003	13821	5722	100	60.24	50.91	81.32	76.18	75.76	78.17	77.33	72.07	70.66	74.61	78.38	81.07	95.04	71.95	81.58	94.3	77.54	81.81	76.06
AC199826.4_FGT003	2902	2125	100	96.71	60.19	99.91	72.14	88.09	62.21	74.64	74.68	0	96.52	26.21	78.4	0	95.15	100	94.35	67.39	0	72.38
AC199911.5_FGT001	2801	1484	100	99.93	44.95	94.74	82.61	88.68	92.92	100	86.12	92.05	99.53	97.1	99.39	98.85	95.55	85.78	99.39	96.97	80.26	99.39
AC201815.4_FGT001	3893	3028	100	73.71	71.24	82.46	90.85	86.72	91.18	80.48	81.64	64.04	86.43	90.32	75.99	93	81.47	91.64	84.58	85.27	65.79	82.36
AC202179.3_FGT005	4329	3707	100	98.68	92.8	95.14	99.7	5.37	0	0	97.95	98.25	99.14	0	100	96.82	93.34	97.17	97.38	94.15	98.19	0
AC202864.3_FGT002	3494	642	100	72.43	38.16	24.3	54.98	61.99	28.66	69.47	0	67.29	80.06	72.74	0	43.77	26.79	14.33	91.74	84.89	0	14.95
AC203173.3_FGT002	5614	3620	100	51.35	46.85	74.5	71.91	82.62	64.09	61.02	46.63	73.81	65.66	82.21	68.4	81.19	77.51	68.37	65.83	56.77	68.45	73.4
AC203392.3_FGT004	4749	2641	100	64.6	62.97	65.24	69.75	75.58	67.78	65.66	61.26	47.07	71.9	69.18	62.74	75.54	71.37	67.32	71.6	65.43	52.52	73.23
AC203408.4_FGT003	3507	1165	100	30.47	33.3	89.79	29.87	47.12	46.87	47.55	47.04	43.43	54.76	29.87	12.7	47.04	47.47	0	29.27	33.13	87.98	47.73
AC203841.3_FGT009	8646	4231	100	67.55	61.31	80.57	82.46	81.87	78.92	80.95	72.23	82.84	86.34	83.83	82.18	87.83	82.39	80.55	86.6	84.9	66.75	82.44
AC203956.3_FGT004	7633	4493	100	78.5	20.83	57.82	91.76	85.69	46	86.22	73.91	86.69	21.63	29.09	78.03	67.37	29.91	79.5	57.65	90.1	62.83	22.68
AC203966.5_FGT002	5793	3680	100	66.96	57.12	0	91.47	83.34	78.29	0	0	81.28	82.96	80.35	79.89	91.06	0	65.6	77.31	71.71	67.04	69.67
AC204292.4_FGT006	4277	1889	100	50.66	35.36	53.52	77.82	85.39	94.44	60.14	26.15	73.37	79.57	55.58	50.34	74.01	41.19	47.06	45.05	49.87	66.7	93.38
AC204352.3_FGT012	3390	1334	100	28.71	59.67	15.59	27.89	33.06	75.86	24.59	19.49	24.66	72.64	73.99	45.43	31.03	7.57	18.74	50.37	13.64	0	36.66
AC204573.3_FGT015	3970	1924	100	42.62	70.22	80.04	80.09	81.76	92.57	82.9	70.32	29.83	67.83	85.55	79.63	43.76	76.66	90.96	74.58	58.94	78.9	81.55
AC204611.4_FGT001	4352	3259	100	37.62	24.88	63.3	54.74	67.97	66.95	60.33	51.4	58.33	57.84	62.69	62.63	71.19	46.3	60.88	83.52	61.52	49.77	63.95
AC204821.3_FGT004	2747	1499	100	89.33	87.06	91.13	95.53	0	9.21	6.2	88.26	90.46	13.28	90.93	93	0	88.53	82.12	87.99	85.46	87.79	72.65
AC205057.3_FGT004	4446	1666	100	43.4	26.65	53.18	17.59	37.09	64.11	10.14	95.8	100	75.57	94.36	72.51	22.75	68.01	100	100	43.28	73.11	89.38
AC205413.4_FGT001	3023	2570	100	70.58	57.74	86.38	97.67	65.45	58.75	76.85	53.35	71.21	76.65	86.03	85.49	82.84	90.54	65.95	80.04	76.93	56.46	73.7
AC205562.3_FGT002	2963	673	100	47.99	83.36	81.58	100	100	82.17	94.95	100	87.96	100	86.78	100	99.11	95.54	85.74	94.65	92.87	88.26	99.41
AC205703.4_FGT010	5687	4154	100	72.82	53.9	91.72	91.19	83.58	93.67	85.36	87.55	84.71	92.34	93.86	83.25	94.29	92.66	84.76	86.06	77.54	86.11	96.8
AC206185.3_FGT002	3182	170	100	0	0	0	0	0	0	0	100	0	0	0	0	0	0	0	0	0	0	0
AC206332.3_FGT005	4834	3524	100	59.79	40.01	77.36	88.28	85.84	79.71	75.68	69.52	82.32	87.8	86.46	83.85	85.98	87.37	73.86	87.85	69.89	64.1	89.9
AC206788.3_FGT015	5506	2378	100	81.62	38.06	72.83	53.11	65.1	74.18	82.17	48.15	73.97	81.33	77.21	45.92	67.24	74.73	65.9	65.05	24.14	60.26	75.95
AC207347.3_FGT005	8652	6663	100	59.33	47.89	78.46	80.02	82.38	80.31	81.33	71.65	78.24	77.82	80.62	90.44	82.46	77.17	79.66	77.77	66.52	68.08	77.8
AC207655.2_FGT003	6594	3820	100	88.85	29.21	52.83	15.73	41.15	79.97	21.39	13.12	9.97	28.14	8.3	59.74	77.64	41.99	36.54	53.25	21.39	47.38	44.82
AC207722.2_FGT009	3166	2052	100	88.21	48.73	73.68	94.79	90.25	78.22	75.83	67.25	63.11	91.81	84.6	50.29	84.5	78.31	59.5	82.89	89.57	75.83	66.13
AC208031.3_FGT005	5163	3640	100	72.12	68.35	87.58	91.35	95.69	97.17	93.32	88.54	96.76	93.1	90.47	86.95	100	99.62	93.43	92.03	88.21	70.22	98.3
AC208110.2_FGT001	4873	3069	100	66.86	64.84	80.12	88.76	67.35	92.57	95.18	64.22	83.32	98.34	92.54	93.26	98.21	77.48	72.96	91.27	61.55	78.43	95.7
AC208204.3_FGT006	2477	2362	100	69.22	61.18	94.67	82.64	84.34	81.75	79.64	72.65	76.04	85.86	88.91	75.44	89.46	87.3	69.98	81.33	76.46	71.76	86.03
AC208341.4_FGT006	8086	5693	100	55.28	39.29	60.92	71.68	70.23	72.9	66.43	58.86	59.39	69.81	74.23	79.1	83.66	66.91	66.73	83.4	59.32	66.8	73.86
AC208440.3_FGT003	8501	6037	100	67.35	43.23	67.8	72.59	80.24	79.41	65.86	72.6	73.7	76.26	78.47	71.81	79.79	85.19	69.22	80.7	59.43	56.82	90
AC208521.3_FGT002	4600	3118	100	48.75	18.41	81.11	87.81	81.05	92.75	89.61	79.31	99.9	99.26	87.62	84.77	96.63	33.39	99.17	99.78	79.31	80.08	81.17
AC208524.3_FGT004	28282	561	100	0	0	0	0.89	0	0	0	0	0	0	0	0	0	0	0	0	0	0	0
AC208860.3_FGT002	4963	3274	100	46.85	75.81	76.48	82.01	95.54	96.98	46.49	86.01	66.65	73.55	13.99	43.89	98.29	54.15	95.33	58.8	92.43	76.94	99.24
AC208915.3_FGT010	2780	1792	100	79.52	39.4	77.57	47.32	95.48	80.97	29.24	63.56	58.71	53.12	58.48	98.44	41.85	22.82	86.89	96.6	76.45	81.03	41.91
AC209050.3_FGT001	5855	3603	100	80.1	77.63	95.98	94	96.25	93.56	94.25	73.66	75.38	96.17	96.34	81.46	93.76	76.71	80.41	86.48	84.35	78.27	92.37
AC209206.3_FGT011	8539	8306	100	77.29	67.29	92.31	89.3	99.46	89.2	88.63	78.57	95.36	97.64	93.2	91.51	95.44	93.05	79.77	87.92	80.36	79.11	96.01
AC209208.3_FGT001	10279	10202	100	82.87	54.83	86.21	85.94	88.58	95.2	83.32	75.34	88.78	92.6	92.23	96.41	93.09	94.04	91.73	96.68	72.13	84.02	97.72
AC209664.3_FGT002	4978	2182	100	67.74	61.46	67.78	80.75	79.38	80.02	64.99	55	67.09	72.23	77.82	74.2	74.61	73.6	74.79	78.87	67.83	54.77	87.63
AC209732.3_FGT001	8616	4332	100	75.74	45.68	79.89	89.17	87.44	87.4	84.3	74.52	92.24	97	78.37	88.11	80.84	87.35	94.28	87.17	60.62	85.64	94.71
AC209744.3_FGT001	2941	1317	100	15.64	62.03	100	86.41	63.25	80.64	99.09	0	78.89	51.63	91.19	82.38	89.75	94.31	45.33	87.24	88.53	25.51	69.4
AC209810.3_FGT002	3107	1267	100	70.64	77.19	63.54	88.32	73.72	76.72	85.64	60.69	57.06	80.35	34.1	66.69	98.26	51.14	46.88	88.79	87.13	49.01	88.16
AC210003.2_FGT004	4300	1700	100	45.71	56.41	76.35	78.65	75.94	70.06	73.41	66.12	63.88	69.06	76.24	37.18	77.29	74.06	63.12	57.82	75.53	73.76	88.06
AC210013.4_FGT008	10997	8528	100	54.75	56.04	61.53	85.89	81.04	77.06	74.68	69.15	84.78	85.6	76.4	67.19	70.63	86.35	68.06	85.07	67.39	66.25	81.65
AC210168.4_FGT003	3547	1984	100	67.54	35.53	61.9	91.53	77.57	94.96	81.45	63.36	69.15	96.57	79.99	82.61	20.92	62.9	61.14	69.46	33.57	39.26	60.84
AC210669.3_FGT001	2884	591	100	85.96	42.13	0	64.13	64.13	27.75	100	61.42	0	100	58.54	64.13	0	75.8	60.24	66.84	5.41	0	36.21
AC210976.4_FGT017	3689	2319	100	49.37	24.75	65.46	0	69.04	80.81	62.7	43.12	60.93	76.8	60.8	72.4	0	74.21	46.1	66.8	37.77	45.58	67.83
AC211164.5_FGT004	3904	1575	100	63.56	73.27	92.57	97.84	95.68	100	80.7	44.06	95.49	96.76	100	70.6	82.79	90.16	79.75	97.4	78.22	88.25	100
AC211319.3_FGT001	5809	2842	100	62.39	67.49	60.56	72.48	84.66	91.91	73.79	59.71	77.48	66.64	68.65	85.15	62.63	60.94	56.02	64.36	70.27	59.18	67.42
AC211403.4_FGT005	5701	4354	100	68.42	43.36	89.62	90.79	61	62.38	66.49	75.72	74	80.57	65.2	68.58	57.4	65.46	92.77	90.7	52.71	79.56	87.3
AC211652.4_FGT002	6906	3471	100	48.37	28.93	56.7	49.64	78.8	68.74	80.52	65.51	64.97	84.44	74.73	66.67	43.19	75.02	76.35	81.76	45.95	42.61	77.56
AC212394.4_FGT010	6648	3677	100	49.93	60.24	48.57	70.38	75.17	79.49	62.61	48	29.29	68.72	70.22	68.29	76.61	30.95	45.01	27.96	44	31.09	75.82
AC212565.3_FGT001	2666	2043	100	53.79	44.3	81.89	96.82	79.69	81.01	76.02	26.68	82.28	74.01	57.76	92.27	62.9	52.42	90.31	83.36	16.79	61.53	81.84
AC212684.3_FGT012	4265	1692	100	70.51	87.94	86.05	89.83	99.65	79.91	100	45.21	90.48	79.2	99.23	71.34	93.38	87.77	79.85	100	78.66	82.98	65.07
AC212835.3_FGT010	7804	4992	100	90.08	49.62	68.87	24.44	85.36	11.66	83.77	86.9	25.64	11.42	89.48	71.96	90.28	85.16	88.66	89.46	78.43	85.14	32.77
AC213398.3_FGT004	4832	3651	100	51.6	69.9	81.79	86.72	80.99	75.51	5.97	16.24	74.14	87.35	43.36	81.81	86	6.19	30.18	29.88	84.39	9.26	86.8
AC214641.2_FGT002	3606	2757	100	83.97	34.6	12.84	16.32	8.92	32.03	8.34	27.78	25.57	14.83	19.19	30.14	31.81	28.62	9.76	9.68	77.44	10.81	11.1
AC215198.3_FGT002	4364	3055	100	74.8	52.6	95.71	76.86	76.99	88.94	98.66	56.53	96.24	95.84	92.14	96.3	94.37	75.94	84.39	96.69	86.02	69.53	94.99
AC215260.3_FGT003	3428	2066	100	75.85	94.77	97.1	99.95	99.9	82.33	98.69	99.13	71.35	84.7	98.94	87.27	100	93.27	72.99	97.34	83.16	80.3	84.7
AC215639.3_FGT002	5893	2476	100	77.95	63.97	88.29	81.79	77.42	81.1	78.8	71.37	67.25	88.25	73.79	64.05	87.32	84.01	71.81	63.93	80.53	86.43	87.6
AC216871.3_FGT001	5421	1499	100	23.55	33.96	65.64	56.04	49.77	57.44	14.41	69.45	28.82	57.24	48.5	45.3	55.24	73.05	41.83	36.56	25.95	37.22	48.57
AC217050.4_FGT004	8143	6235	100	86.67	69.62	94.64	94.92	95.86	80.88	69.72	77.45	87.99	79.73	96.87	89.03	96.5	85.37	86.83	94.21	77.11	89.9	80.88
AC217264.3_FGT001	7752	4125	100	64.87	40.82	69.07	73.26	88.17	94.25	72.97	80.99	82.57	84.75	80.22	93.65	89.89	95.56	89.14	86.55	51.59	71.44	94.11
AC217293.3_FGT007	8216	5245	100	72.45	61.93	70.83	74.41	0	71.99	61.3	64.5	89.67	67.63	82.08	77.37	82.59	78.4	79.92	77.6	54.97	63.26	85.13
AC217401.3_FGT002	10863	6863	100	58.52	47.24	77.34	77.87	67.39	64.81	83.7	75.81	64.49	65.99	71.44	70.73	89.3	82.22	68.29	60.99	49.41	62.92	58.95
AC217499.3_FGT001	6715	4669	100	66.1	42.9	83.21	85.46	83.25	88.52	83.14	75.9	86.76	86.68	79.8	87.88	93	89.06	82.59	90.81	78.11	57.14	92.87
AC217811.3_FGT003	3965	2567	100	93.61	93.65	100	100	100	99.22	100	92.48	94.94	100	98.21	93.84	99.34	100	95.71	94.27	99.1	77.02	100
AC217842.3_FGT001	6630	4295	100	73.36	78.3	91.83	91.04	76.46	88.94	80.58	79.81	91.92	83.61	85.05	91.78	81.51	70.22	85.03	90.29	83.56	69.73	87.4
AC217887.3_FGT005	5540	3134	100	80.73	52.52	70.87	90.43	77.44	91.42	80.86	67.65	77.7	97.26	88.74	81.24	94.99	91.54	92.82	93.43	75.37	86.82	93.36
AC218972.3_FGT001	22329	11921	100	45.37	45.05	71.68	78.41	74.18	75.31	75.34	59.68	79.26	84.57	85.2	77.87	77.11	68.07	76.3	77.85	60.94	52.95	86.75
AC219190.3_FGT002	4247	2399	100	48.48	39.47	71.45	73.82	65.44	61.36	58.98	21.97	71.78	55.9	76.99	41.73	63.65	44.31	28.68	76.91	48.48	35.51	59.94
AC225193.3_FGT003	5052	3280	100	56.46	73.99	63.51	74.33	67.59	95.34	85.06	38.32	73.48	85.52	81.59	74.85	84.66	79.24	70.21	85.58	69.51	49.88	76.83
AC225309.2_FGT003	5411	3405	100	74.04	75.68	77.03	87.2	85.35	91.13	79.82	37.86	81.26	78.71	75.04	78.36	91.16	87.46	74.77	82.56	58.65	80.94	76.86
AC225716.2_FGT003	3125	2494	100	84.4	67.44	72.37	72.49	82.04	73.98	74.9	75.26	42.7	82.8	77.06	76.22	90.9	78.43	72.69	75.7	68.48	72.45	90.82
AC230011.2_FGT002	8308	6532	100	89.13	84.25	74.85	98.68	76.97	93.95	97.6	89.22	97.61	98.91	69.76	74.31	97.4	99.33	88.53	97.6	88.7	94.01	99.48
AC231180.2_FGT001	10956	5112	100	59.8	54.58	72.5	82.51	81.96	78.79	64.89	60.92	71.54	75.76	69.62	68.51	71.87	75.76	66.37	70.83	64.89	73.88	82.37
AC231745.1_FGT004	10396	6700	100	71.46	59.58	82.72	88.87	90.09	79.33	79.4	75.78	87.97	78.24	84.58	85.33	84.51	87.24	81.75	91.3	56.42	74.93	87.76
AC232238.2_FGT008	31550	1908	100	17.71	27.2	55.19	29.14	68.61	82.29	74.32	48.43	75.89	35.85	31.97	55.77	29.19	20.49	50.1	21.17	22.17	25.1	26.73
AC233861.1_FGT001	5524	2564	100	60.65	69.34	67.47	66.22	83.7	71.02	69.38	60.96	56.08	71.02	69.38	64.31	64.59	73.17	57.88	61.54	68.56	62.32	70.79
AC233879.1_FGT002	2415	502	100	70.72	37.05	100	98.61	100	99.6	84.06	91.43	80.88	100	84.06	90.24	100	60.16	82.67	100	97.61	52.99	100
AC233881.1_FGT006	2763	1545	100	94.63	69.19	79.94	87.38	78.45	74.24	80.06	69.13	90.55	76.18	87.12	72.94	90.49	62.46	82.91	77.41	84.34	37.8	80.97
AC233882.1_FGT003	11584	8603	100	66.01	53.84	79.2	83.12	86.3	86.07	80.45	73.5	81.18	78.62	88.71	77.61	84.59	91.14	84.38	86.64	60.21	71.84	92.47
AC233887.1_FGT006	6714	4223	100	84.87	63.94	66.87	81.65	82.29	80.01	76.37	73.15	75.7	84.09	79.21	90.84	77.93	80.91	78.9	78.57	80.23	70.99	85.06
AC233894.1_FGT005	3341	1335	100	74.68	75.36	92.58	74.31	87.27	87.42	86.29	68.54	94.08	81.65	87.19	86.74	94.08	85.69	85.62	86.44	91.76	84.49	92.66
AC233895.1_FGT001	4583	2978	100	75.69	54.23	88.35	88.95	94.12	93.25	92.95	87.98	96.51	100	93.42	97.38	98.62	93.49	93.99	98.79	73.67	94.53	94.93
AC233898.1_FGT004	6543	3741	100	85.35	31.52	65.04	94.15	83.11	80.73	70.81	77.73	80.27	77.17	83.69	87.84	99.25	69.9	76.88	91.69	64.9	74.28	84.71
AC233949.1_FGT004	7067	6258	100	86.83	73.59	91.77	93.78	94.47	90.24	95.91	89.21	95.11	94.97	95.65	95.54	96.01	90.94	88.41	96.92	90.57	90.65	90.11
AC234152.1_FGT005	8263	6429	100	74.72	52.45	62.19	71.83	71.4	80.62	81.97	61.07	70.96	84.6	82.14	76.03	91.94	81.6	83.14	82.73	62.3	70.82	87.21
AC234154.1_FGT007	6840	5595	100	73.39	65.5	84.36	86.76	87.88	82.13	81.86	91.89	89.1	83.95	87.02	90.21	87.44	95.05	88.61	94.35	79.48	87.52	91.44
AC234190.1_FGT002	4332	2418	100	25.52	52.19	67.99	73.7	74.94	52.19	69.07	44.87	85.9	51.82	86.68	59.59	74.36	51.32	76.59	82.18	22.75	70.47	51.7
AC234515.1_FGT002	6632	4836	100	78.74	67.89	17.6	89.31	85.86	94.91	85.5	89.14	89.25	66.73	78.02	95.14	99.73	92.49	95	95.39	56.06	84.18	92.18
AC234526.1_FGT005	4303	2909	100	62.77	59.81	67.76	80.92	72.19	75.01	83.84	74.36	82.61	84.63	94.36	94.4	62.67	73.5	65.04	89.27	55.93	64.76	86.87
AC234528.1_FGT001	16609	9871	100	49.93	5.4	36.12	34.9	82.89	41.61	39.23	42.56	9.25	39.46	8	16.8	8.28	24.04	32.64	17.27	3.04	7.25	15.67
AF466202.2_FGT008	10600	9406	100	57.87	59.38	86.69	83.68	83.68	85.23	79.98	68.53	82.38	86.83	88.86	89.2	80.51	82.29	75.86	82.61	74.78	69.53	82
AF546187.1_FGT009	51574	1592	100	70.48	33.35	48.93	13.19	45.48	0	57.98	61.06	43.97	63.63	0	50.75	0	0	49.94	23.24	49.25	55.97	27.83
EF517601.1_FGT012	13628	8613	100	41.89	60.86	80.32	64.55	84.8	67.79	83.04	64.48	72.41	88.87	81.96	91.06	59.65	78.03	79.11	92.82	61.81	79.01	90.63
GRMZM2G000047_T01	4835	3567	100	84.64	62.77	85.09	89.57	93.05	83.29	91.84	57.95	92.99	87.72	89.18	90.05	84.1	87.33	84.92	92.96	82.81	92.46	87.78
GRMZM2G000052_T01	7256	5374	100	86.53	66.91	83.12	82.73	82.81	82.55	80.76	66.34	81.67	80.03	88	86.01	84.72	72.31	79.31	79.74	74.71	80.07	87.38
GRMZM2G000092_T01	7303	5903	100	83.94	53.77	63.41	81.28	0	48.33	72.78	58.7	88.9	21.92	88.12	65.48	73.06	91.73	89.21	63.82	42.4	91.16	52.69
GRMZM2G000107_T01	3315	1576	100	73.29	59.84	82.8	69.8	96.07	44.8	43.72	72.4	69.8	95.37	85.09	37.18	82.04	61.61	26.4	88.83	77.47	75.19	82.36
GRMZM2G000166_T01	3644	3278	100	52.29	23.98	65.92	67.57	72.09	73.06	78.52	55.89	48.75	70.71	82.37	68.79	76.33	59.15	67.85	68.61	52.04	49.94	70.87
GRMZM2G000219_T01	3778	1317	100	61.73	42.75	88.61	71.83	98.25	86.79	87.55	93.09	88.53	96.96	81.17	86.41	100	72.67	62.79	98.86	66.89	57.25	92.26
GRMZM2G000221_T01	2671	1386	100	64.36	64.29	54.11	95.89	91.85	79.22	100	75.9	45.17	58.73	65.87	81.1	85.21	60.53	55.05	86	81.96	66.31	80.66
GRMZM2G000261_T01	3463	1538	100	26.2	36.48	71.85	91.35	89.86	50.85	47.53	21	45.25	65.41	72.11	27.31	81.79	44.41	26.72	77.57	66.58	0	78.22
GRMZM2G000326_T01	2640	2307	100	48.68	23.28	69.79	43.09	42.13	23.62	32.51	6.2	18.55	44.95	23.36	33.2	73.3	78.8	28.05	33.46	13.74	23.28	47.03
GRMZM2G000393_T01	7100	4910	100	48.86	43.42	71.93	82.28	86.5	86.64	60.59	60.86	71.91	81.34	86.17	87.74	85.27	79.14	83.28	82.04	53.32	64.26	76.78
GRMZM2G000581_T01	5693	3870	100	84.55	84.57	88.24	100	94.29	92.66	96.23	84.86	94.13	92.89	96.9	76.72	95.06	97.73	95.45	98.6	89.43	86.72	91.55
GRMZM2G000587_T01	3625	1717	100	29.76	44.85	35.88	68.49	63.6	65.06	73.62	63.89	59.35	68.43	72.51	82.64	87.48	64.59	68.9	88.53	61.39	56.84	77.69
GRMZM2G000614_T01	11665	9091	100	82.32	63.57	85.61	93.35	92.32	85.62	90.8	81.76	90.69	91.95	82.84	89.94	91.9	87.01	90.08	92.94	75.93	87.88	90.27
GRMZM2G000620_T01	5288	3739	100	30.7	32.15	81.6	34.31	40.95	69.83	90.08	36.11	32.63	52.53	77.21	53.41	49.08	78.68	57.37	66.33	58.49	63.09	37.82
GRMZM2G000632_T01	7396	5917	100	65.71	84.64	88.34	90.96	78.42	82.09	86.61	82.22	89.62	82.1	83.13	96.25	97.14	82.91	86.45	94.39	76.93	67.92	92.18
GRMZM2G000674_T01	4449	3006	100	76.45	75.22	92.81	78.61	78.01	84.1	86.69	59.48	92.85	84.43	84.43	79.44	87.16	93.71	82.53	82.6	77.25	68.23	81.94
GRMZM2G000753_T01	6022	4602	100	67.06	46.46	86.4	81.14	94.74	86.48	88.44	70.06	81.03	76.9	84.55	93.37	82.64	83.64	92.39	93.72	78.88	81.12	85.38
GRMZM2G000812_T01	4878	4004	100	71.98	57.14	83.32	86.24	76.82	78.35	67.71	67.28	90.46	80.14	91.83	87.06	91.56	72.2	76	89.04	71.83	73.7	86.24
GRMZM2G000818_T01	10042	6226	100	43.48	51.69	62.3	74.33	52.54	66.99	74.38	45.05	56.12	73.48	60.83	50.11	78.96	57.76	42.79	71.59	65.39	56.95	43.91
GRMZM2G000836_T01	4140	2901	100	69.63	54.81	79.97	91.83	65.36	68.05	92.04	34.99	77.46	93.62	93.9	74.22	90.66	77.63	75.7	83.7	59.08	77.73	78.94
GRMZM2G000959_T01	3604	794	100	26.32	0	36.52	34.63	33.88	11.59	16.75	0	73.3	66.25	58.69	74.06	0	41.06	6.93	35.64	12.97	0	63.22
GRMZM2G000976_T01	5699	3804	100	64.48	61.83	74.4	83.94	92.19	83.83	70.58	74.34	71.37	80.86	84.7	78.97	78.58	86.09	82.83	76.52	67.56	77.16	86.17
GRMZM2G000980_T01	6287	1954	100	86.9	72.47	94.98	94.73	99.85	99.69	86.18	84.08	96.93	99.85	100	92.73	99.69	90.02	77.18	99.74	90.38	76.87	96.47
GRMZM2G001084_T01	15742	5370	100	76.16	56.01	91.42	91.19	88.44	96.91	90.8	88.47	81.08	91.64	88.88	86.28	88.92	96.2	94.36	97.09	81.82	82.76	98.66
GRMZM2G001289_T01	8301	5808	100	60.86	72.83	60.95	93.6	90.69	92.6	82.01	61.76	78.62	88.31	79.92	79.79	90.1	76.36	85.33	92.48	89.26	72.52	93.49
GRMZM2G001296_T01	9742	6549	100	76.78	43.23	64.65	72.51	82.62	75.28	68.65	58.7	78.24	74.52	76.64	80.47	84.26	80.41	75.51	87.45	73.68	78.21	81.42
GRMZM2G001361_T01	3693	3034	100	84.38	85.33	90.31	75.97	98.65	50.56	95.81	54.58	84.28	76.57	97.76	84.11	96.67	92.29	95.85	89.29	71.75	85.33	93.57
GRMZM2G001401_T01	3293	2362	100	32.77	87.17	93.86	23.29	54.49	9.99	53.98	96.1	13.97	15.24	98.43	93.56	49.79	16.3	64.86	98.09	85.22	28.24	57.79
GRMZM2G001500_T01	7113	3867	100	66.2	65.5	66.23	87.64	87.85	98.63	80.97	89.16	90.77	92.76	93.82	88.36	90.28	80.94	90.02	90.74	71.22	83.17	94.34
GRMZM2G001676_T01	5233	1991	100	77.05	44.2	73.08	76.49	96.33	85.18	88.6	90.66	92.21	81.37	90.86	68.46	87.74	67.55	68.91	82.42	62.43	60.62	88.6
GRMZM2G001696_T01	6408	3524	100	59.62	51.5	94.67	84.25	69.72	58.34	78.12	64.27	85.3	84.59	90.04	77.5	89.78	79.8	61.29	84.14	81.73	32.95	77.81
GRMZM2G001764_T01	6497	3798	100	53.26	27.2	77.33	61.82	71.96	64.82	53.37	53.69	76.96	68.77	80.23	72.04	32.99	80.81	60.77	80.31	51.11	38.34	66.4
GRMZM2G001812_T01	6034	3739	100	78.68	66.86	88.58	74.49	74.14	64.51	78.47	64.43	98.21	81.84	90.61	70.15	81.73	80.05	82.32	89.3	82.83	37.42	84.73
GRMZM2G001918_T01	7095	4173	100	55.48	58.16	82.82	89.86	96.67	98.78	97.27	61.61	82.87	95.57	93.39	91.83	93.55	85.31	86.22	85.72	76.54	87.59	93.51
GRMZM2G001938_T01	4172	1720	100	31.05	84.71	87.56	92.27	69.83	68.02	90.41	55.81	67.79	61.69	67.56	87.15	83.78	55.64	30.87	76.57	63.37	36.57	79.53
GRMZM2G001953_T01	5825	5027	100	58.01	55.9	97.83	68.87	83.27	78.44	79.45	69.03	85.48	85.88	88.16	84.03	80.23	65.51	83.03	80.03	69.01	71.04	85.02
GRMZM2G002023_T02	7559	5383	100	80.85	66.15	93.02	85.64	81.76	77.63	90.73	77.45	77.5	87.7	88.04	77.86	84.64	85.94	92.25	79.42	85.12	82.41	80.07
GRMZM2G002034_T01	4823	3525	100	39.72	30.67	46.67	61.3	52.88	66.01	58.07	37.73	61.59	70.72	63.15	58.04	69.79	60.06	44.4	69.99	49.19	56.82	67.74
GRMZM2G002075_T01	4829	3007	100	49.42	50.78	68.67	69.7	78.88	68.47	80.35	76.22	76.12	88.56	76.69	88.09	94.38	82.14	65.38	69.9	55.2	47.92	75.52
GRMZM2G002100_T01	7341	5960	100	62.25	48.17	67.65	75.47	74.35	75.3	79.75	57.37	76.01	75.92	77.8	82.68	92.45	69.78	65.42	77.23	55.57	51.59	85.77
GRMZM2G002225_T01	24510	3794	100	58.65	56.67	72.32	65.13	80.97	78.7	86.74	35.16	77.94	68.4	71.24	72.75	70.77	83.16	74.28	72.51	59.62	70.56	76.96
GRMZM2G002523_T01	6571	4548	100	51.54	50.77	60.22	93.76	76.23	96.42	80.76	82.52	71.79	98.11	88.72	82.7	85.62	76.93	81.73	88.43	64.78	61.59	94.24
GRMZM2G002616_T01	6674	4138	100	74.43	44.64	81.83	89.29	84.51	78.49	83.74	74.58	86.35	78.35	70.23	82.17	84.03	89.32	73.78	69.86	62.03	42.29	88.76
GRMZM2G002828_T01	6229	4435	100	68.57	52.11	77.79	91.97	77.45	90.19	94.05	72.4	71.25	91.07	94	87.22	93.39	87.01	79.19	89.06	70.12	87.58	93.66
GRMZM2G002863_T01	4791	2250	100	84.84	84.4	89.24	96.8	82.13	91.02	92.58	85.91	80.4	96.36	99.82	80.76	92.58	90.84	83.64	83.96	86.27	92.36	96.98
GRMZM2G002903_T01	7531	3602	100	58.63	51.17	77.48	79.29	70.38	80.18	74.38	69.96	86.59	78.46	85.87	77.15	90.53	81.7	71.15	80.54	51.97	42.45	85.81
GRMZM2G003002_T01	3551	2513	100	60.21	65.3	48.07	40.71	42.06	60.76	39.04	61.6	79.98	71.03	61.2	69.28	53.68	40.19	57.42	89.26	63.71	73.38	34.66
GRMZM2G003022_T01	6588	4544	100	72.25	76.47	89.83	79.91	94.72	87.13	86.75	71.9	75.37	88.69	82.17	88.29	88.82	82.37	89.77	91.62	73.61	70.77	91.99
GRMZM2G003124_T01	2904	1087	100	93.38	100	65.59	87.86	92.92	100	97.79	83.07	97.61	100	96.23	85.37	99.91	90.62	94.76	73.6	90.89	89.14	97.33
GRMZM2G003165_T01	5293	3305	100	49.17	52.13	65.45	71.8	75.28	68.47	64.84	35.55	65.02	70.56	80.18	59	87.35	65.75	69.23	85.48	58.67	75.61	76.55
GRMZM2G003172_T01	7758	2352	100	63.69	47.58	84.18	84.23	65.01	58.89	52.81	61.78	84.06	82.74	49.06	63.65	76.49	88.48	71.81	87.24	80.44	85.37	86.48
GRMZM2G003179_T01	2801	469	100	50.32	0	43.28	49.25	65.88	29	15.99	31.13	17.7	50.32	79.53	50.32	0	49.25	0	71.43	98.72	0	52.45
GRMZM2G003225_T01	9786	5539	100	10.44	16.36	21.38	25.24	78.71	15.54	4.95	62.29	15.4	9.79	42.17	17.62	47.61	32.84	11.64	80.95	76.01	33.72	7.96
GRMZM2G003252_T01	6078	4906	100	56.67	48.59	65.08	80.04	74.79	82.92	62.72	82.67	78.82	69.93	83.45	77.74	89.22	86.14	84.3	84.79	66.92	74.97	85.53
GRMZM2G003331_T01	5961	4515	100	72.93	56.94	89.7	90.1	78.49	93.4	70.76	70.79	94.64	88.02	87.13	87.84	89.41	88.68	82.26	96.28	75.04	68.44	93.89
GRMZM2G003379_T01	6355	3924	100	78.08	55.68	77.29	93.63	88.35	84.63	93.5	67.71	90.7	93.88	89.14	93.48	86.8	89.22	84.63	96.43	73.37	71.15	94.88
GRMZM2G003409_T01	4713	1051	100	83.06	78.21	74.5	97.05	93.15	96.57	90.01	65.37	59.09	93.53	90.2	76.59	96.29	81.07	99.14	83.63	93.82	74.31	66.13
GRMZM2G003411_T01	8657	7030	100	66.91	64.71	89.59	91.29	85.15	85.83	90.44	76.17	92.97	83.13	86.9	79.6	91.17	91.45	85.39	90.92	77.98	78.66	87.54
GRMZM2G003501_T01	3922	1684	100	29.87	70.61	81.35	44.18	43.23	46.56	94.89	32.96	26.84	96.26	99.47	92.81	48.81	28.38	32.9	48.99	37.29	26.54	73.57
GRMZM2G003509_T01	8028	5528	100	87.41	80.26	97.99	97.41	95.8	91.88	86.98	74.93	96.38	90.52	94.37	89.82	95.03	88.87	92.64	94.97	89.51	86.81	85.69
GRMZM2G003551_T01	5454	2443	100	23.54	35.2	44.13	65.49	48.83	39.99	23.62	25.05	77.04	72.7	53.5	55.42	69.26	43.51	57.84	44.21	16.17	12.44	27.3
GRMZM2G003662_T01	5537	2803	100	60.08	46.24	86.16	68.14	92.47	93.51	89.8	41.96	78.34	92.15	88.41	86.26	97.47	87.12	82.77	86.26	76.35	57.33	80.77
GRMZM2G003752_T01	4066	1156	100	6.49	22.92	0	74.91	62.2	0	30.88	21.97	27.85	36.85	76.9	19.64	34	0	67.99	53.2	7.96	0	23.88
GRMZM2G003796_T01	3887	2409	100	63.59	10.92	74.26	81.2	69.53	74.8	75.47	40.22	51.97	74.06	69.7	67.46	78	44.29	39.06	57.33	57.33	49.15	59.49
GRMZM2G004012_T01	3009	2945	100	30.36	45.26	84.75	95.99	61.53	52.29	59.93	62.85	48.69	84.01	59.63	50.08	97.89	70.15	46.45	39.66	41.77	44.35	37.11
GRMZM2G004131_T01	3788	1788	100	68.96	62.25	78.86	68.29	66.5	67.39	71.7	57.1	78.08	79.47	76.29	52.96	79.25	67.9	68.34	74.66	72.76	72.93	67.17
GRMZM2G004138_T01	3738	1560	100	48.85	77.76	88.4	54.94	88.97	66.86	68.46	67.18	46.15	58.27	60.58	47.31	89.29	74.94	55.71	98.53	48.65	71.09	53.33
GRMZM2G004180_T01	3608	725	100	23.03	87.72	65.93	54.21	30.07	28	21.38	0	48.55	14.34	65.38	0	98.07	69.79	32.69	32.83	20.14	64.14	64.14
GRMZM2G004211_T01	3826	3657	100	57.37	43.4	74.43	93.22	99.18	85.89	87.31	81.76	90.57	94.04	94.28	89.14	80.39	89.86	89.8	97.7	68.39	61.83	94.8
GRMZM2G004356_T01	6914	4969	100	42.44	44.74	68.44	90.22	66.57	65.08	74.42	79.01	71.4	86.3	70.52	61.28	87.84	60.33	76.62	61.98	58.93	57.46	84.81
GRMZM2G004382_T01	5725	5511	100	85.79	64.27	90.78	85.56	96.28	90.24	87.61	84.3	95.74	90.8	96.32	87.23	93.09	94.81	87.24	98.28	94.18	70.95	90.07
GRMZM2G004397_T01	5423	3335	100	61.08	55.11	67.89	74.69	83.45	71.15	66.93	60.99	70.85	87.5	83.42	87.35	88.43	79.88	78.95	86.09	64.32	78.41	82.16
GRMZM2G004414_T01	7509	3546	100	60.38	35.42	61.03	67.32	85.9	55.39	42.92	49.46	56.94	44.56	53.36	66.07	76.62	63.54	66.81	70.76	58.23	67.91	66.89
GRMZM2G004435_T01	5252	2945	100	78.88	76.98	80.17	96.3	75.38	90.19	83.74	68.9	79.66	81.46	98.34	92.05	94.53	45.91	71.92	74.36	59.8	61.83	92.43
GRMZM2G004455_T01	8047	5169	100	80.42	77.93	96.56	96.6	95.96	90.64	88.59	95.18	88.35	93.02	94.02	97.33	94.18	94.35	97.52	97.29	81.35	85.43	92.9
GRMZM2G004466_T01	3296	1824	100	33.88	55.76	70.78	66.83	59.16	37.28	81.36	46.22	53.73	59.1	69.79	66.34	57.51	38.54	55.32	58.33	50.05	35.03	68.15
GRMZM2G004500_T01	3837	2289	100	63.13	62.95	54.13	70.55	53.56	78.72	61.25	44.12	61.64	74.66	71.43	53.95	49.76	84.27	83.14	52.21	59.02	57.45	61.64
GRMZM2G004528_T02	7014	4905	100	82.61	60.22	78.14	74.48	80.94	79.51	79.47	73.39	80.41	83.04	84.53	78.74	81.67	73.48	81.22	76.8	75.03	71.5	74.5
GRMZM2G004617_T01	2801	1129	100	50.13	0	29.5	38.26	19.31	17.18	20.11	0	0	30.65	0	61.12	29.5	18.87	38	17.54	23.65	0	21.26
GRMZM2G004653_T01	7874	3761	100	53.28	44.83	67.56	59.51	71.68	69.69	63.68	56.69	67.3	83.52	79.58	72.59	59.37	78.94	53.76	67.4	55.09	58.87	72.88
GRMZM2G004683_T01	3939	3454	100	49.74	42.56	52.23	79.33	82.25	77.33	87.03	63.14	81.93	90.88	91	90.19	91.26	86.31	60.48	75.77	87.32	55.47	63.35
GRMZM2G004694_T01	4296	3456	100	62.5	47.69	75.12	75.67	89.84	81.48	81.31	42.97	83.74	95.69	89.99	63.86	78.67	83.68	75.98	89.55	69.91	67.22	82.29
GRMZM2G004699_T01	4283	2337	100	43.47	34.66	61.28	63.97	65.13	46	55.58	23.15	41.98	60.38	68.12	44.07	30.12	51.39	35.43	53.4	37.7	38.77	76.34
GRMZM2G004703_T01	4648	2634	100	87.28	84.24	82.04	92.14	96.85	97.57	95.56	62.95	80.07	82.73	79.38	96.24	89.71	85.27	85.04	92.29	60.44	75.4	91.76
GRMZM2G004888_T01	8616	5376	100	94.18	62.78	93.69	95.24	93.43	93.38	96.99	71.19	75.63	94.77	94.08	97.49	93.04	79.95	77.64	82.53	81.51	86.22	99.05
GRMZM2G004927_T01	3549	1641	100	27.85	71.24	47.41	82.27	79.1	84.46	81.78	42.72	49.6	89.15	82.27	84.83	57.1	56.61	55.27	56.06	77.64	63.32	71.18
GRMZM2G004984_T01	3576	1190	100	69.83	78.07	54.71	54.12	24.2	100	63.11	56.72	54.71	75.04	23.03	73.87	73.19	53.28	92.02	82.52	82.44	25.8	48.24
GRMZM2G004996_T02	6344	3751	100	44.63	42.39	66.86	82.72	90.56	73.82	60.68	56.57	83.15	70.33	72.11	67.72	79.21	68.2	77.77	69.66	68.83	64.68	70.78
GRMZM2G005024_T01	4812	2735	100	66.8	61.79	81.43	88.7	76.01	82.05	80.55	64.31	83.84	75.69	82.34	91.19	88.04	84.2	85.74	94.63	81.57	83.88	89.73
GRMZM2G005040_T01	6901	5888	100	68.31	52.75	66.98	82.78	75.22	87.01	83.56	56.52	72.44	85.67	84.09	91.63	93.65	72.67	73.45	82.56	72.4	56.33	86.74
GRMZM2G005046_T01	4012	1318	100	29.89	40.36	60.55	74.58	48.71	100	99.01	29.06	89.15	74.05	41.35	4.7	100	94.31	84.83	30.05	73.52	72.38	80.8
GRMZM2G005236_T01	7738	4503	100	56.36	50.7	66.62	80.15	81.03	76.28	85.68	64.36	85.41	87.61	80.9	79.32	88.92	87.67	73.91	88.96	63.6	72.06	85.23
GRMZM2G005256_T01	10693	8880	100	71.08	67.76	73.65	92.02	85.57	87.39	81.98	72.49	85.89	92.62	90.61	81.06	94.59	86.02	82.94	97.31	68.48	81.91	90
GRMZM2G005339_T01	3891	2812	100	71.05	62.98	67.21	86.59	84.85	85.14	83.96	70.91	82.72	72.8	96.66	86.98	77.74	67.71	67.32	69.77	53.34	71.09	75.68
GRMZM2G005433_T02	3422	3130	100	72.91	74.35	90.45	87.44	89.36	91.88	79.23	81.79	77.03	84.54	84.09	86.26	82.14	66.9	75.5	85.88	85.05	68.63	61.18
GRMZM2G005493_T01	6645	5795	100	67.94	67.51	77.34	87.82	77.19	85.49	81.23	78.93	84.59	72.56	83.57	91.65	87.64	91.65	66.9	88.2	83.47	76.76	96.65
GRMZM2G005522_T01	4103	863	100	0	48.44	56.66	57.24	73.46	90.61	66.28	0	76.01	72.77	45.19	51.33	90.61	44.96	50.41	89.92	34.88	4.98	77.75
GRMZM2G005562_T01	8444	6820	100	34.3	46.06	70.28	78.93	68.87	79.22	70.22	51.23	70.48	60.54	58.34	81.39	77.29	68.56	59.06	74.38	58.39	56.07	76.61
GRMZM2G005633_T02	3581	1128	100	85.55	32.62	63.83	93.71	77.48	56.65	53.19	12.59	49.47	85.55	93.09	89.72	42.02	78.37	63.03	74.2	96.1	22.52	74.56
GRMZM2G005791_T01	8483	6042	100	69.66	58.19	85.29	92.59	78.47	86.06	61.3	55.73	80.07	80.83	72.44	88.18	75.41	81.65	75.47	81.28	65.95	67.79	78.12
GRMZM2G005798_T01	3805	2211	100	69.61	80.46	84.53	87.92	89.42	72.5	84.67	40.34	97.2	89.91	96.34	93.03	86.7	81.77	88.42	91.54	61.51	54.73	78.43
GRMZM2G005834_T01	5690	5176	100	60.3	38.21	77.38	82.46	83.64	83.4	67	54.27	68.12	89.43	80.29	77.41	90.44	85.07	64.55	87.5	60.97	56.14	82.71
GRMZM2G005869_T01	18684	5320	100	76.17	56.99	91.97	79.47	72.11	71.03	86.62	58.98	82.42	91.39	92.16	80.11	75.3	84.1	87.26	89.15	72.8	75.3	87.67
GRMZM2G005887_T01	7002	5215	100	61.05	44.33	81.78	80	87.27	81.21	77.26	60.9	66.33	66.27	76.24	72.89	81.17	74.67	78.91	75.32	61.55	61.86	86.31
GRMZM2G005909_T01	3432	1131	100	69.05	56.59	89.92	89.83	99.65	99.65	82.23	87.53	94.87	89.92	84.7	99.91	99.91	99.47	89.83	99.91	94.96	79.75	99.91
GRMZM2G005991_T01	3288	2134	100	49.58	18.37	58.86	70.95	74.41	37.39	55.86	81.4	60.68	54.03	77.88	61.43	78.96	37.21	45.83	53.94	63.68	31.72	45.88
GRMZM2G005996_T01	6220	3580	100	82.18	84.3	100	92.63	93.99	99.3	97.54	83.44	100	98.04	95.84	99.66	99.94	92.99	96.84	98.66	91.87	92.32	98.72
GRMZM2G006042_T01	8015	5823	100	85.87	73.98	95.66	98.51	93.18	89.01	93.22	85.27	95.55	98.44	98.45	89.08	96.1	92.12	84.27	92.82	76.08	86.55	93.11
GRMZM2G006047_T01	3236	2314	100	40.36	42.22	75.24	65.04	52.07	62.23	39.76	44.68	64.39	58.12	33.54	30.73	49.57	49.44	42.87	75.89	55.01	26.23	71.48
GRMZM2G006119_T01	4298	4057	100	33.55	49.84	65.86	70	70.15	58.15	61.6	47.35	66.8	68.35	56.45	56.08	86.05	58.98	51.81	71.36	74.24	52.4	73.58
GRMZM2G006130_T01	13041	10894	100	57.69	49.42	90.34	75.91	95.33	77.13	72.75	68.74	73.47	77.57	63.5	74.94	97.47	68.45	72.74	80.37	63.56	65.85	76.56
GRMZM2G006207_T01	4383	4382	100	95.39	56.6	19.01	77.18	91.72	100	7.3	91.67	22	92.4	26.47	69.12	37.24	20.22	90.3	24.9	96.28	18.19	96.03
GRMZM2G006366_T01	4742	1498	100	64.89	49.73	73.16	89.79	60.01	53.34	75.1	65.42	71.83	52.67	73.36	61.01	86.05	73.77	51.74	72.7	62.55	21.96	55.34
GRMZM2G006377_T01	9195	4321	100	51.72	53.34	62.72	71.6	86.07	85.37	70.96	60.19	77.85	71.7	72.69	82.55	68.64	73.06	72.04	59.73	68.8	43.81	78.8
GRMZM2G006416_T02	7749	6313	100	67.27	83.89	84.98	90.97	93.05	84.16	81.75	65.48	95.28	88.74	85	90.27	84.76	90.04	77.41	82.04	72.09	61.3	85.35
GRMZM2G006452_T01	8345	6526	100	79.82	54.81	55.73	89.4	96.55	93.37	82.01	69.78	89.78	88.02	92.83	94.9	98.47	89.18	86.48	93.1	63.94	78.69	97.87
GRMZM2G006474_T01	8175	5789	100	91.92	74.57	92.24	91.97	96.29	91.12	96.79	88.62	92.24	97.34	93.97	92.97	97.56	98.51	88.36	94.65	81.27	78.94	93.21
GRMZM2G006477_T01	8762	5682	100	58.89	52.76	65.35	84.16	82.56	79.85	75.52	70.47	73.09	85.48	81.47	85.11	71.31	90.13	85.41	88.86	64.92	59.1	79.94
GRMZM2G006507_T01	2756	2419	100	85.2	76.35	86.73	98.06	100	87.89	94.25	63.21	93.92	99.71	97.97	95.12	97.44	93.01	94.67	90.45	80.78	85.74	100
GRMZM2G006562_T01	2264	1295	100	80.54	85.87	83.94	77.68	70.5	87.1	86.1	81	83.94	80.31	86.33	63.24	71.35	86.49	88.65	73.44	70.5	74.13	99.92
GRMZM2G006565_T01	3599	740	100	97.03	64.46	96.62	85.54	67.43	95.81	97.03	71.62	68.65	90.95	75.81	92.43	91.35	90.27	91.08	94.19	92.16	70.27	83.51
GRMZM2G006620_T01	5320	4332	100	6.51	22.62	31.88	33.54	84.07	7.89	6.97	18.03	49.86	29.71	36.96	65.54	94.11	98.01	6.6	29.96	14.4	38.71	31.99
GRMZM2G006676_T01	2860	671	100	49.78	0	66.92	65.72	77.05	38.15	39.94	62.74	0	66.62	65.57	66.02	72.58	69.45	38	88.23	0	0	74.07
GRMZM2G006721_T01	4219	2404	100	23.34	34.44	32.07	42.68	64.48	71.76	60.65	15.68	66.97	42.68	70.92	48.42	61.4	78.95	60.27	63.35	38.73	37.94	71.96
GRMZM2G006727_T01	8480	1337	100	0	58.86	63.13	39.19	40.91	74.64	72.7	3.22	0	31.34	70.98	38.52	42.41	33.58	19	56.99	53.4	50.64	67.61
GRMZM2G006734_T01	5407	3287	100	0	95.86	98.33	91.57	15	100	95.16	0	95.71	98.42	95.89	95.86	96.26	96.38	95.83	1.37	93.31	98.57	73.08
GRMZM2G006745_T01	5347	4648	100	64.41	55.12	94.45	69.6	95.31	73.8	93.85	86.85	90.92	96.51	76.74	81.45	76.33	85.11	92.86	96.43	80.34	63.25	76.08
GRMZM2G006765_T01	2650	1164	100	76.2	40.64	84.02	89.78	57.82	83.85	95.1	69.42	79.21	92.7	84.97	89.09	93.73	93.99	85.31	83.33	96.65	46.48	81.44
GRMZM2G006791_T01	7184	5474	100	49.51	41.71	82.77	73.58	55.08	77.57	74.24	61.51	65.31	68.78	77.8	72.4	71.04	90.66	63.98	69.4	52.94	53.8	71.63
GRMZM2G006894_T01	9120	7544	100	77.66	64.18	76.43	80.29	78.43	76.92	86.06	55.16	84.41	82.78	82.64	83.35	83.44	69.17	80.49	83.89	61.85	55.78	84
GRMZM2G006977_T01	7874	6180	100	75.32	69.13	80.55	73.22	88.66	85.06	79.98	72.57	82.9	88.93	98.3	79.08	87.3	86.42	86.91	88.4	74.24	72.12	96.31
GRMZM2G007025_T01	4678	2271	100	56.41	66.4	56.8	70.59	74.81	76.93	72.92	53.54	68.52	53.41	73.76	66.93	61.25	62.22	60.68	39.19	49.19	63.28	68.74
GRMZM2G007038_T01	6376	6264	100	70.55	63.17	92.03	89.26	96.07	92.16	92.83	82.34	88.84	91.38	88.12	95.93	89.22	94.01	91.36	82.28	75.85	58.81	95.56
GRMZM2G007060_T01	7188	5271	100	85.83	65.76	83.42	89.7	93.68	94.59	85.9	73.1	89.6	94.5	89.72	96.79	99.09	86.17	85.11	95.14	75.89	78.07	93
GRMZM2G007130_T02	4493	2348	100	44.08	61.8	74.91	82.84	78.11	77.3	75.3	30.54	79.17	84.92	69.21	75.34	85.43	81.05	62.73	75.64	66.52	65.25	75.85
GRMZM2G007140_T01	16504	863	100	36.38	41.02	0	0	14.02	22.48	0	22.36	0	27.81	4.4	7.3	14.02	3.13	0	31.52	43.22	31.05	9.73
GRMZM2G007160_T02	5903	4155	100	73	29.22	74.51	89.96	78.63	74.66	71.72	85.34	79.95	78.32	70.08	69.15	94.61	80.96	84.89	87.46	69.07	78.63	96.73
GRMZM2G007185_T01	12886	7032	100	61.29	50.68	76.96	81.16	80.93	77.33	77.69	65.47	82.25	80.26	82.79	85.52	90	77.87	89.82	79.49	60.17	69.89	80.45
GRMZM2G007188_T01	5254	3060	100	61.11	61.7	79.48	79.08	75.52	81.57	73.76	80.36	86.11	88.82	92.45	80.29	85.07	92.29	79.58	82.58	55.56	59.93	84.84
GRMZM2G007195_T01	6313	4739	100	64.02	49.19	90.59	85.69	87.61	78.56	85.06	68.47	81.28	87.95	82.34	81.07	77.67	87.57	69.26	71.64	60.29	68.22	73.96
GRMZM2G007260_T01	6881	5880	100	66.46	62.57	77.96	67.87	67.33	59.98	83.83	48.2	73.38	61.29	77.23	81.39	66.79	77.02	72.62	90.43	64.86	67.98	65.44
GRMZM2G007277_T01	6771	5640	100	88.58	66.33	85.64	85.85	97.89	84.61	89.38	68.58	84.59	91.67	87.94	89.15	89.61	89.98	83.58	95.82	70.09	80.57	91.95
GRMZM2G007300_T02	6771	4300	100	55.21	70.4	70.16	85.63	89.6	77.47	90.77	84.35	96.58	86.07	88.63	80.95	94.49	86.88	84.98	90.81	80.65	56.79	95.07
GRMZM2G007404_T03	6094	3822	100	71.64	74.57	92.02	99.01	87.18	92.8	92.62	82.65	85.03	94.77	99.5	83.57	91.86	81.58	79.36	93.98	83.25	87.78	94.3
GRMZM2G007514_T01	7989	6156	100	80.47	79.13	88.03	88.84	87.04	80.78	83.32	79.27	89.81	92.28	86.65	87.91	86.94	83.12	90.29	86.57	78.95	74.14	87.09
GRMZM2G007659_T01	5383	2481	100	54.25	74.08	76.42	86.54	99.07	93.71	74.57	46.27	91.54	97.62	94.44	86.01	100	96.33	84.68	94.2	71.91	57.64	91.01
GRMZM2G007685_T01	2947	2031	100	71.15	77.35	79.32	29.89	86.41	94.83	80.7	86.56	73.12	27.57	81.93	94.24	98.03	82.42	84.74	90.4	66.52	70.06	81.78
GRMZM2G007713_T01	3110	1192	100	86.33	45.89	54.19	85.4	74.58	0	71.22	84.4	78.02	81.71	94.55	69.88	58.89	87.33	84.31	94.97	81.63	70.39	54.61
GRMZM2G007810_T01	8415	7269	100	82.89	74.27	91.92	79.12	76.81	74.98	82.61	80.55	82.8	82.07	71.72	76.5	79.75	76.39	91.83	77.73	76.72	84.56	81.35
GRMZM2G007848_T01	8308	5933	100	54.85	25.38	74.55	84.14	78.14	66.86	66.69	60.78	73.34	82.45	70.22	85.2	81.9	77.77	64.44	76.91	73.47	69.96	86.7
GRMZM2G008108_T02	10688	2255	100	54.1	50.55	51.97	72.24	69.49	65.59	67.14	62.62	66.43	63.77	66.39	58.09	62.08	64.39	79.69	57.07	52.42	39.2	60.44
GRMZM2G008122_T01	6699	4541	100	67.06	53.78	77.25	74.32	77.98	66.44	72.16	52.61	60.63	75.53	73.18	69.74	74.98	78.02	66.48	84.32	62.1	73.38	79.43
GRMZM2G008232_T01	7312	3463	100	74.85	41.26	82.67	84.18	88.85	76.78	84.41	60.47	86.4	87.41	79.84	93.13	73.06	74.82	82.3	75.95	82.44	87.03	82.13
GRMZM2G008263_T01	9260	6950	100	73.74	52.53	71.83	78.19	77.9	81.35	68.81	58.01	65.96	78.3	72.59	74.27	72.4	73.57	76.69	73.32	55.77	56.14	83.68
GRMZM2G008290_T01	4237	869	100	0	58.92	74.22	92.06	82.85	85.39	60.64	60.53	0	64.9	77.45	69.04	80.55	70.66	60.41	84.7	38.43	50.06	93.33
GRMZM2G008309_T01	3526	834	100	43.17	17.63	24.46	22.78	56	5.64	66.55	0	0	59.35	45.08	88.13	13.07	36.81	96.64	83.21	8.03	0	66.67
GRMZM2G008327_T01	7588	6125	100	58.82	51.3	73.68	72.47	73.57	78.81	74.29	78.3	84.47	73.31	70.2	84.85	80.96	71.28	79.92	84.69	67.04	61.67	74.48
GRMZM2G008468_T01	5037	4497	100	73.76	81.5	79.34	81.34	76.72	77.32	62.66	86.19	82.17	79.45	84.35	88.55	74.09	87.3	64.82	89.48	74.09	77.96	85.81
GRMZM2G008501_T01	7733	5193	100	73.31	61.83	76.87	75.91	82.46	80.61	77.66	87.6	84.88	81.57	78.95	87.77	82.36	86.56	79.74	85.21	73.18	81.78	83.13
GRMZM2G008507_T01	7940	4236	100	45.92	35.29	72.99	75.38	55.62	68.01	74.2	45.21	50.07	66.86	71.22	66.57	79.77	60.88	52.83	71.51	28.33	61.33	63.98
GRMZM2G008593_T01	4478	1725	100	28.23	29.33	83.07	85.28	74.78	74.2	71.94	67.71	39.77	65.91	81.57	70.49	36.12	60.93	67.25	77.39	47.54	32.46	79.88
GRMZM2G008627_T01	4332	658	100	9.42	49.39	60.64	48.78	37.99	49.7	60.79	50.3	48.78	49.7	49.7	41.03	50.61	46.2	37.99	49.7	45.14	0	52.13
GRMZM2G008765_T01	13691	7507	100	78.17	74.18	65.09	87.57	90.05	82.47	63.62	79.82	79.86	84.57	83.54	94.11	89.92	88.46	93.79	91.47	82.92	75.13	80.6
GRMZM2G008773_T01	2729	646	100	0	48.92	80.34	0	31.27	64.71	14.86	57.59	55.57	75.08	95.82	60.68	50.62	69.5	0	88.7	0	0	25.39
GRMZM2G008892_T01	4187	2968	100	81.94	67.01	84.23	82.68	93.94	85.95	76.21	77.26	82.78	83.59	82.88	90.8	77.32	89.15	71.46	68.26	71.97	53.87	82.08
GRMZM2G009025_T01	4047	901	100	0	7.44	0	15.87	27.19	23.42	33.74	0	0	31.08	34.18	26.75	28.97	0	0	58.05	18.42	36.18	8.32
GRMZM2G009048_T01	3000	1175	100	69.36	38.38	40.77	26.72	74.47	48.77	26.98	40.43	4.6	73.7	73.19	68.68	91.15	85.28	51.66	26.21	10.04	59.32	94.47
GRMZM2G009070_T01	5715	3243	100	72.06	76.84	88.28	97.32	92.6	89.55	76.63	57.45	87.7	93.03	93.56	94.85	93.99	85.38	85.78	89.21	68.15	86.99	99.69
GRMZM2G009114_T01	4052	2616	100	91.9	31.61	99.35	78.71	74.35	68.23	54.24	87.31	0	99.89	45.8	58.14	58.56	58.56	33.18	14.53	96.37	0	100
GRMZM2G009117_T01	3512	2558	100	64.58	44.61	71.03	84.25	72.48	72.71	67.94	68.76	55.36	56.33	80.81	58.87	85.73	56.49	55.36	82.06	86.2	36.79	71.23
GRMZM2G009188_T01	7512	3920	100	26.07	39.77	38.85	60.69	42.09	65.84	53.11	42.19	42.83	79.52	51.02	71.45	59.57	35.64	55.94	52.58	29.23	42.35	58.55
GRMZM2G009223_T01	4460	2698	100	71.05	82.62	97	82.02	87.73	82.25	90.25	75.35	86.36	86.84	97.81	76.8	85.29	78.47	77.87	84.03	78.58	67.64	80.69
GRMZM2G009282_T01	7742	5664	100	48.71	46.73	62.64	63.14	73.57	68.52	65.45	54.87	68.84	62.66	68.33	71.5	65.85	51.91	74.05	73.38	63.67	56.96	69.69
GRMZM2G009323_T01	6200	3028	100	90.09	72.82	81.04	89.33	99.11	94.32	87.98	78.27	84.97	89.2	97.69	90.19	81.31	94.09	88.84	84.87	83.49	69.39	90.79
GRMZM2G009353_T02	6961	6421	100	66.31	71.83	87.14	89.74	95	96.45	88.93	62.83	99.55	91.51	87.96	99.03	93.09	93.33	91.22	92.52	64.1	83.59	91.67
GRMZM2G009443_T01	8795	7975	100	74.57	61.93	92.4	84.84	89.83	81.69	83.54	68.49	90.32	91.79	89.99	93.39	82.58	89.89	89.52	93.08	70.75	73.17	95.55
GRMZM2G009506_T01	5742	2494	100	79.35	46.59	72.89	85.2	82.08	80.23	86.41	42.58	73.98	87.45	82.04	77.47	77.39	68.36	65.48	78.95	83.44	47.39	71.93
GRMZM2G009627_T01	8701	5407	100	52.82	51.25	84.11	89.99	79.32	88.05	81.32	66.6	78.93	89.83	95.75	85.13	95.12	83.32	78.69	74.98	68.95	75.33	91.05
GRMZM2G009681_T01	6228	4411	100	50.35	30.67	79.21	84.72	75.36	80.34	75.9	59.4	67.31	83.25	74.25	72.39	57.92	78.87	72.25	79.28	62.43	69.69	79.28
GRMZM2G009690_T01	5377	2351	100	74.18	77.16	92.9	96.43	80.82	85.5	77.24	78.86	96.34	90.34	88.26	89.49	92.85	94.85	90.94	94.81	94.13	73.03	88.13
GRMZM2G009715_T02	7706	5069	100	63.42	55.63	72.83	90.59	87.79	82.28	83.76	59.4	92.05	85.82	90.93	94.38	92.35	95.82	96.39	95.21	88.68	74.59	97.24
GRMZM2G009719_T01	3572	1716	100	30.42	47.14	86.54	70.51	77.45	92.07	60.02	93.76	74.53	52.74	57.34	42.95	37.18	60.61	78.85	59.85	45.69	63	79.9
GRMZM2G009792_T01	3072	721	100	81	66.99	0	95.56	99.45	91.4	0	53.95	79.61	96.95	0	0	0	97.09	0	0	46.19	100	0
GRMZM2G009818_T01	6164	2086	100	48.13	72.34	56.47	74.21	72.24	63.61	79.29	47.99	48.23	88.83	79.91	68.41	50.62	87.15	55.9	66.25	57.29	60.07	82.45
GRMZM2G009845_T01	8016	6347	100	71.09	60.86	72.88	80.48	80.78	78.08	79.42	75.75	82.68	94.42	80.29	85.55	92.44	90.94	85.11	93.87	71.1	60.89	88.47
GRMZM2G009869_T01	6403	4795	100	67.72	60.42	78.58	85.13	84.73	77.25	78.44	83.3	76.08	83.36	84.4	77.58	71.82	65.74	77.5	80.65	73.99	65.86	86.07
GRMZM2G009895_T01	5955	3444	100	74.27	45.67	76.48	88.73	78.63	78.86	87.37	74.42	69.02	77.64	82.93	62.69	76.8	76.1	85.16	79.62	79.88	76.22	84.26
GRMZM2G009936_T01	4086	2360	100	59.53	17.71	63.01	81.78	87.33	80	63.18	68.43	92.92	82.84	80.97	84.45	81.36	57.67	70.13	90	66.19	75.3	82.84
GRMZM2G010046_T01	4067	2728	100	69.94	75.59	89.48	79.62	96.41	94.13	74.85	77.24	91.94	93.66	73.17	74.3	90.47	77.9	72.98	90.65	88.27	78.63	83.03
GRMZM2G010142_T01	7193	6062	100	80.62	47.59	79.48	83.62	82.58	69.68	84.23	77.99	93.96	96.54	89.49	91.29	93.91	87.5	81.26	78.51	69.25	74.88	86.11
GRMZM2G010146_T01	10193	4345	100	55.01	62.53	63.57	77.97	69.28	74.71	78.3	54.09	75.56	78.46	67.73	74.84	88.1	68.15	80.18	91.35	73.39	69.25	86.49
GRMZM2G010152_T01	7328	5047	100	71.73	68.3	89.4	86.31	92.39	83.22	83.81	76.4	87.22	82.96	98.34	86.61	84.98	83.65	86.17	87.02	66.67	72.08	85.67
GRMZM2G010154_T01	3348	3149	100	31.57	56.84	64.94	82.72	59.67	43.09	58.81	60.69	64.69	99.4	74.28	97.05	7.34	65.2	6.1	19.94	13.78	72.82	94.32
GRMZM2G010251_T01	3904	2856	100	43.14	68.91	78.5	90.69	97.44	91.6	96.74	56.3	80.74	87.78	87.54	75.53	63.76	71.43	86.24	86.83	75.81	70.45	93.94
GRMZM2G010280_T01	4026	2400	100	57.88	65.79	77.21	80.33	79.12	66.83	70.29	44.92	44.12	98.33	60.5	43.46	62.71	76.46	62.92	79	76.04	69.42	83
GRMZM2G010290_T01	3603	1760	100	13.41	28.98	58.47	82.1	55.06	83.35	50.11	39.94	71.19	40.45	54.55	40.17	44.83	54.72	49.83	26.53	39.89	25.45	24.6
GRMZM2G010349_T01	15314	5110	100	57.69	33.78	69.12	73.21	78.63	83.82	74.72	73.13	75.05	94.27	90.61	69.32	83.93	80.16	84.6	81.55	59.32	75.15	83.17
GRMZM2G010433_T01	3914	2528	100	41.77	70.65	84.89	83.9	72.47	96.56	91.89	82.83	74.8	75.55	90.82	91.81	86.47	86.04	84.34	76.11	72.59	64.75	96.36
GRMZM2G010435_T01	5633	4242	100	52.73	55.42	63.6	67.09	71.36	64.1	64.8	55.07	65.61	66.05	71.78	60.14	70.2	58.13	58.93	62.8	46.06	52.48	58.2
GRMZM2G010468_T01	4392	2333	100	38.62	42.26	67.42	78.27	85.21	78.87	73.12	44.02	73.04	67.34	65.71	60.35	78.91	67.55	68.11	54.39	69.61	65.2	69.74
GRMZM2G010490_T01	5606	4380	100	68.22	56.23	82.24	83.88	82.24	80.09	79.54	73.36	82.83	79.52	86.14	74.75	78.81	80.84	64.54	76.85	58.04	79.95	79.27
GRMZM2G010555_T01	5817	4120	100	77.33	67.45	72.69	89.44	92.67	91.63	74.64	70.44	86.82	97.57	87.89	87.06	79	92.21	90.07	98.59	78.67	82.35	93.42
GRMZM2G010640_T01	3529	2080	100	78.37	57.69	86.73	73.12	90.34	63.65	84.33	69.86	73.22	70.38	81.54	47.69	97.88	73.7	82.36	92.84	48.51	81.78	80.87
GRMZM2G010740_T01	4465	1522	100	52.96	33.84	76.81	70.7	68.27	45.73	73.72	66.56	47.83	80.49	71.81	45.8	60.71	41.79	47.17	76.28	81.6	61.17	62.88
GRMZM2G010765_T01	6510	4690	100	81.96	48.14	78.21	90.38	86.23	77.89	83.41	84.16	91.26	77.91	89.25	87.97	87.48	90.49	81.81	90.53	64.84	80.26	99.96
GRMZM2G010768_T01	3154	1782	100	72.9	81.76	90.52	81.26	12.23	83.89	85.86	85.69	87.26	82.94	27.22	83.45	85.24	0	88.95	95.12	81.54	88.16	76.77
GRMZM2G010779_T01	21489	5298	100	71.27	67.33	90.13	85.92	93.58	79.45	90.54	72.22	90.35	89.51	94.32	83.43	95.85	75.63	76.82	91.86	78.14	78.16	86.39
GRMZM2G010868_T01	3792	2476	100	76.41	33.52	69.71	31.26	85.22	59.61	78.23	40.31	65.67	60.9	81.62	39.1	50.77	68.26	43.98	41.07	64.54	40.39	61.83
GRMZM2G010871_T01	5628	4554	100	80.04	63.77	89.06	97.78	93.92	82.67	77.58	70.18	85.62	87.77	89.88	83.29	91.57	86.63	82.45	85.51	80.39	86.47	94.84
GRMZM2G010884_T01	3869	1250	100	35.68	34.88	85.36	77.2	89.52	79.52	79.04	74.08	74.08	77.36	89.36	55.92	87.36	82.08	90	61.44	61.44	72.08	79.04
GRMZM2G010933_T01	3944	1662	100	40.55	30.39	45.13	45.49	63.96	58.72	56.86	47.77	72.14	70.58	75.03	71.48	68.65	61.55	77.14	47.83	35.92	44.04	85.62
GRMZM2G010987_T01	4072	1134	100	0	29.01	97.88	54.85	91.27	79.54	13.67	14.99	26.28	74.96	72.57	92.77	31.75	95.15	67.11	48.59	44.62	18.43	77.69
GRMZM2G011025_T01	3892	3764	100	71.68	74.23	80.45	74.47	46.84	41.18	56.08	73.94	35.18	88.15	73.65	79.46	79.46	85.76	79.54	85.49	77.07	68.04	75.98
GRMZM2G011071_T01	4882	3335	100	23.63	53.67	60.06	61.38	54.12	55.35	44.65	15.86	53.55	52.56	44.14	29.36	41.89	43.45	32.8	57.18	54.36	18.62	58.89
GRMZM2G011078_T01	5731	4171	100	36.83	62.24	72.05	82.67	80.89	40.57	64.71	66.36	83.77	85.5	65.5	65.5	85.33	79.09	55.62	55.43	43.39	72.93	75.83
GRMZM2G011098_T01	4098	1470	100	92.52	73.67	100	88.03	95.85	92.38	97.21	84.01	89.93	98.16	98.98	86.6	80.61	75.92	84.35	99.93	83.54	93.33	99.39
GRMZM2G011141_T01	9887	5085	100	54.26	48.63	63.74	60.35	60.41	64.29	63.46	37.95	50.13	84.33	77.68	61.18	52.49	58.58	60.28	64.66	45.7	50.99	64.05
GRMZM2G011219_T01	12231	7379	100	55.59	61.39	64.81	81.16	90.39	83.6	62.73	74.24	85.03	73.56	74.13	86.73	82.31	83.1	70.58	84.4	61.42	78.55	87.19
GRMZM2G011240_T01	5100	2394	100	39.72	18.5	26.27	47.16	31.75	12.24	25.31	63.62	23.06	46.53	53.01	41.14	41.98	56.77	66.79	63.58	55.18	7.44	50.25
GRMZM2G011253_T01	3988	3454	100	91.69	44.47	79.97	79.5	94.56	90.79	76.52	82.17	95.74	81.62	97.08	86.74	98.09	91.2	79.91	83.29	89.4	96.29	78.72
GRMZM2G011401_T01	3650	2125	100	49.55	64.28	84.71	95.15	80.14	94.31	73.55	81.6	83.86	78.73	76.85	78.49	89.69	56.05	61.79	98.07	58.73	86.59	93.18
GRMZM2G011479_T01	5188	3103	100	46.28	45.47	79.21	86.37	87.56	77.67	86.46	73.12	88.14	96.26	97.29	93.81	99.97	96.23	77.15	89.2	72.38	71	93.84
GRMZM2G011526_T01	38739	5742	100	61.16	42.56	69.3	83.11	74.71	79.83	82.57	64.99	76.11	82.55	82.58	91.88	90.51	87.48	71.54	86.59	71.93	69.98	83.25
GRMZM2G011588_T01	8236	4208	100	55.54	56.92	80.42	86.38	89.21	88.14	81.8	82.46	87.93	94.8	92.47	95.79	94.39	85	90.76	87.57	69.58	72.79	90.02
GRMZM2G011590_T01	23404	3860	100	44.72	51.3	75.91	85.05	72.82	46.09	81.3	49.51	61.14	82.59	69.56	59.56	72.98	56.5	55.18	69.3	56.97	80.08	72.36
GRMZM2G011592_T01	6753	4605	100	51.83	46.1	55.9	59.96	60.02	66.12	65.99	61.19	82.02	69.49	65.75	72.75	59.72	70.25	49.03	66.93	40.78	51.27	78.11
GRMZM2G011626_T01	3492	756	100	44.84	96.83	80.03	89.15	94.44	90.87	37.43	5.42	81.75	95.9	95.24	0	0	64.29	85.05	51.46	36.77	57.94	96.69
GRMZM2G011636_T02	6896	4538	100	60.49	41.1	73.01	83.05	75.23	88.25	78.4	72.5	67.39	69.33	73.47	94.34	86.21	88.59	91.27	92.18	59.54	73.14	77.85
GRMZM2G011667_T01	6898	3580	100	36.17	29.25	43.77	65.25	63.88	53.94	67.01	58.32	68.91	69.13	67.51	59.58	66.51	57.74	67.82	57.63	57.51	47.88	68.38
GRMZM2G011742_T01	5641	2842	100	84.48	62.21	79.8	94.79	92.61	87.44	84.8	89.2	79.52	91.41	90.99	89.3	81.46	89.37	79.13	96.2	80.86	78.89	95.99
GRMZM2G011832_T01	3298	637	100	32.03	0	29.51	59.97	25.59	33.59	46.15	24.8	44.9	26.06	51.65	50.39	47.88	0	35.16	28.1	31.87	31.87	58.87
GRMZM2G011919_T01	3908	3464	100	93.74	71.62	96.85	92.84	98.67	93.36	89.43	90.85	98.01	97.69	93.97	95.12	90.59	90.24	98.61	98.44	87.15	94.31	98.76
GRMZM2G011980_T01	6336	4423	100	67.28	70.29	88.29	84.9	80.19	92.4	85.62	64.26	86.14	88.83	86.77	86.73	91.43	80.4	77.75	93.6	64.23	88.04	83.7
GRMZM2G012044_T01	6263	5111	100	83.06	72.57	95.21	97.28	95.99	89.94	93.09	87.52	89	88.89	91.35	86.93	93.5	95.62	93.23	97.26	72.82	95.99	94.72
GRMZM2G012052_T01	6411	302	100	0	0	0	0	28.81	0	32.45	32.78	0	0	0	0	32.78	0	30.79	2.98	0	0	12.25
GRMZM2G012148_T01	2988	1583	100	55.34	50.79	47.76	83.26	66.65	73.66	72.33	53.7	62.92	91.66	72.9	80.29	83.64	70.88	34.18	91.72	62.03	51.04	83.77
GRMZM2G012183_T01	3517	1341	100	59.88	56.75	43.55	42.13	37.66	55.18	77.93	21.03	21.55	69.57	29.53	36.69	37.29	63.98	42.65	37.66	43.03	60.03	34
GRMZM2G012209_T04	14115	7081	100	80	53.41	60.85	69.13	79.93	77.53	72.87	73.72	77.73	65.13	86.19	87.21	83.96	85.17	82.93	82.73	78.76	65.25	85.75
GRMZM2G012213_T01	4763	3300	100	78.45	74.52	92.64	98.58	93.7	92.03	79.94	87.52	84.36	85.73	93.21	80.09	94.15	93.21	92.18	91.45	68.42	90.61	90.82
GRMZM2G012216_T01	12137	7199	100	66.86	58.84	58.4	68.86	88.87	74.19	70.41	79.83	69.8	71.16	71.12	79.72	91.33	78.32	83.21	85.58	65.58	57.16	91.46
GRMZM2G012224_T01	4131	1551	100	8.7	47.26	84.91	73.63	69.12	72.47	74.47	45.52	49.07	76.02	75.37	69.44	58.99	58.35	36.81	71.95	62.41	29.01	67.12
GRMZM2G012233_T01	3440	1053	100	55.37	57.64	72.55	66.57	88.79	73.41	72.55	47.96	99.72	100	98.29	94.49	99.72	85.94	54.7	70.85	36.09	54.04	67.9
GRMZM2G012242_T01	4469	2801	100	69.73	38.24	68.23	76.54	64.62	63.51	64.66	64.16	75.83	78.08	61.87	94.72	55.59	85.51	73.72	73.15	61.69	60.98	73.62
GRMZM2G012263_T01	3685	1799	100	63.42	62.76	82.77	81.43	68.76	90.05	70.59	75.32	51.08	98.39	69.43	75.04	78.32	60.03	64.76	77.6	79.66	65.98	82.49
GRMZM2G012328_T01	4115	2755	100	64.54	69.44	88.71	82.25	78.44	78.55	78.55	75.86	88.71	87.59	78.55	58.33	78.8	85.05	81.81	87.7	78.55	77.53	92.49
GRMZM2G012397_T01	2904	2138	100	68.29	81.2	81.57	72.78	74.74	66.65	48.5	51.4	52.34	64.31	85.97	61.88	87.14	52.62	67.87	84.1	4.49	65.34	63.8
GRMZM2G012434_T01	5886	4940	100	46.82	37.13	84.25	83.6	76.84	70.95	64.55	79.49	77.98	83.62	81.26	92.02	58.79	69.07	89.23	90.71	71.09	73.18	85.02
GRMZM2G012479_T01	7027	5866	100	57.38	43.68	42.16	60.89	63.67	68.82	63.98	54.6	68.45	66.47	62.7	72.11	82.12	76.68	70.56	76.05	52.73	53.77	67.49
GRMZM2G012758_T01	12011	5297	100	92.05	77.8	97.39	96.64	94.54	93.13	43.25	82.5	37.85	59.07	89.75	37.15	23.22	47.65	92.68	90.32	31.34	29.98	96.09
GRMZM2G012863_T02	6508	3992	100	69.54	63.25	95.67	76.73	90.23	93.89	66.56	63.93	82.36	70.94	80.56	79.06	70.17	81.59	86.5	78.08	60.45	73.2	72.17
GRMZM2G012865_T01	3790	2009	100	70.13	90.94	85.42	86.71	89.45	97.26	93.63	66.95	79.09	88.15	93.13	86.76	100	78.7	79.64	57.99	95.12	78.05	92.48
GRMZM2G012891_T01	3442	2158	100	38.74	71.96	45.13	87.35	97.27	76.23	81.84	45.88	66.54	85.5	79.15	64.37	95.41	87.63	47.22	88.51	88.92	31.7	78.78
GRMZM2G012904_T01	3752	720	100	0	61.94	79.86	76.39	61.39	75.56	58.19	91.94	74.44	81.81	81.81	14.44	81.53	70.97	60	72.92	78.89	0	80.97
GRMZM2G012923_T01	6996	5966	100	45.01	50.2	56	54.32	67.15	64.78	64.38	36.62	78.6	59.34	75.54	61.97	73.87	63.81	62.34	71.82	57.54	58.75	65.02
GRMZM2G012966_T02	9060	4862	100	63.92	67.11	80.09	90.46	85.64	89.55	91.46	63.49	71.53	81.45	86.94	81.06	70.9	93.11	79.62	89.7	81.16	49.03	92.02
GRMZM2G012992_T01	6774	5246	100	63.42	41.9	78.82	84.81	83.7	75.64	81.47	61.7	82.52	74.44	77.58	80.67	92.57	75.51	83.09	90.74	76.57	69.6	77.62
GRMZM2G013002_T01	4897	2869	100	35.83	39.35	51.27	65.98	52.7	61.55	73.37	53.33	52.07	53.57	74.14	28.79	68.77	50.54	58.42	59.46	66.92	56.33	55.11
GRMZM2G013236_T01	6499	4937	100	55.03	47.88	86.55	79.4	71.34	76.95	68.36	50.01	88.82	79.1	90.99	85.56	70.69	75.77	77.29	75.19	57.95	62.77	74.72
GRMZM2G013299_T01	3393	3361	100	16.19	18.24	24.99	27.61	56	51.56	56.68	23.36	69.89	1.84	28.86	25.86	23.68	96.88	6.69	31.39	13.86	26.66	25.89
GRMZM2G013324_T01	7191	6852	100	62.83	59.95	93.84	83.76	86.03	81.16	83.45	63.44	82.43	80.47	81.83	76.63	76.85	73.53	69.75	74.62	73.77	68.1	82.43
GRMZM2G013342_T01	3098	1585	100	51.67	19.68	38.55	58.86	75.71	36.66	69.91	31.92	49.59	54.57	68.01	64.61	38.55	37.92	58.42	64.79	42.15	38.36	30.66
GRMZM2G013456_T01	6624	2616	100	32.26	61.12	82.42	79.78	83.03	81.19	87.27	79.66	69.95	98.93	76.64	62.92	87.19	94.11	70.99	70.15	69.19	79.51	86.47
GRMZM2G013798_T01	6012	4936	100	96.31	96.29	80.98	97.67	98.32	96.64	96.62	96.66	99.03	98.12	98.87	99.86	97.95	99.19	98.93	97.95	91.37	95.75	98.48
GRMZM2G013949_T01	2976	1945	100	71.31	52.54	83.8	73.57	88.07	91.93	89.1	66.89	86.89	83.96	83.75	79.79	90.75	85.76	72.13	93.68	65.66	79.13	89.51
GRMZM2G013967_T01	3798	1917	100	24.83	20.66	50.13	48.41	52.11	56.29	44.39	28.38	31.61	74.65	48.67	46.9	57.96	52.06	17.11	61.61	34.53	60.2	56.91
GRMZM2G014069_T01	7310	6185	100	86.37	55.81	89.12	86.81	94.1	84.43	89.78	82.85	92.87	96.77	91.48	89.89	91.54	86.1	89.36	90.4	80.42	85.92	92.9
GRMZM2G014240_T01	7221	6200	100	72.92	58.03	92.08	83.18	86.87	76.66	79.58	79.37	81.52	81.6	83.79	80.1	82.92	79.15	84.03	89.55	62.61	87.66	82.58
GRMZM2G014366_T02	5832	3482	100	38.31	38.74	76.97	74.3	61.55	68.58	72	30.21	67.83	61.55	73.58	75.88	65.68	57.84	49.31	87.82	57.15	60.02	63.44
GRMZM2G014397_T01	7434	5049	100	65.04	59.26	73.76	68.27	93.7	80.77	70.17	53.2	84.21	84.31	85.6	76.61	59.2	80.49	65.46	87.11	68.13	60.05	74.39
GRMZM2G014526_T01	3759	2077	100	58.21	62.4	71.88	89.36	96.24	95.38	96.2	49.11	88.54	99.66	89.99	83.1	78.67	94.85	88.49	87.72	91.24	58.16	100
GRMZM2G014558_T01	7116	4193	100	54.97	42.24	71.14	78.63	64.49	86.79	73.19	44.26	68.88	81.45	72.05	66.49	80.94	66.54	70.19	78.63	71.09	55.21	82.02
GRMZM2G014651_T01	4302	346	100	57.8	80.64	23.7	100	99.71	100	100	53.76	0	100	97.69	80.35	100	92.2	100	80.35	97.4	0	100
GRMZM2G014653_T02	4456	2428	100	51.48	34.51	92.17	89.25	77.84	81.71	66.31	44.4	34.43	96.09	82	53.79	82	76.89	20.68	61.99	55.15	39	89.7
GRMZM2G014705_T01	2986	1502	100	62.45	87.22	93.28	98.87	91.08	85.15	94.07	98.27	84.55	97.87	92.94	99.4	95.01	72.24	95.07	92.28	83.69	85.82	89.08
GRMZM2G014723_T01	8560	2005	100	80.5	50.07	80.6	57.91	81.05	35.71	84.64	57.86	88.58	38.15	67.88	77.01	88.58	84.69	50.87	49.43	56.36	62.84	41.15
GRMZM2G014770_T01	5997	2043	100	17.57	16.98	51.64	58.44	17.43	76.75	46.26	28	37.64	64.42	45.28	43.32	61.72	27.02	44	62.07	66.76	22.32	39.7
GRMZM2G014780_T01	3588	3052	100	68.12	69.69	32.9	1.05	44.5	32.7	87.35	81.49	95.05	39.65	72.18	23.92	94.33	91.84	86.4	89.68	70.77	77.16	66.25
GRMZM2G014789_T01	2816	1882	100	62.27	79.54	18.65	0	1.65	8.71	70.19	58.55	91.13	32.84	29.38	11.48	86.34	75.29	67.27	81.83	65.2	80.07	9.72
GRMZM2G014797_T01	2560	1362	100	86.64	96.26	77.46	93.98	85.02	98.97	97.43	85.76	89.06	98.24	85.1	45.23	93.39	88.91	92.66	79.22	60.28	68.58	93.91
GRMZM2G014813_T01	7723	5387	100	56.58	49.17	77.98	74.44	79.21	76.55	70.04	47.34	77.09	82.42	81.12	78.11	75.39	74.59	81.75	84.18	60.33	59.11	81.64
GRMZM2G014914_T01	5807	4252	100	34.74	41.63	72.13	58.37	53.17	54.26	66.39	53.46	67.05	84.5	62.91	66.37	67.29	56.63	42.22	68.44	74.62	57.71	62.16
GRMZM2G014975_T01	3151	3032	100	72.86	67.18	86.18	84.73	75.92	71.37	68.83	61.64	73.42	88.79	84.6	83.54	60.32	92.81	83.67	84.56	59.2	58.54	70.91
GRMZM2G014977_T01	4211	2795	100	85.26	49.77	77.07	85.15	99.93	83.69	94.42	61.79	89.37	91.09	89.66	90.91	89.09	89.77	92.09	90.81	71.34	94.17	88.91
GRMZM2G015021_T01	4486	2348	100	37.35	31.86	77.94	71.93	59.71	77.39	67.76	69.12	51.92	62.27	93.1	54.64	89.05	80.24	62.22	85.22	47.36	25.51	94.17
GRMZM2G015127_T01	4951	2456	100	47.76	44.14	51.71	55.74	57.49	63.97	57.08	52.04	64.54	59.32	66.41	54.15	66.94	66.69	55.86	69.22	51.22	42.1	53.3
GRMZM2G015132_T01	9395	7707	100	79.32	65.28	83.04	80.23	86.71	87.54	86.69	82.39	93.18	88.14	87.32	85.23	90.49	88.54	92.42	94.93	66.36	93.51	93.88
GRMZM2G015136_T01	4338	2666	100	77.38	55.33	76.07	68.94	64.22	72.58	63.8	42.46	58.4	66.28	79.14	56.23	65.72	65.04	66.73	55.44	78.32	30.65	63.32
GRMZM2G015159_T01	7037	5892	100	85.9	74.15	80.09	94.09	92.11	84.96	77.16	88.37	91.4	80.97	83.37	83.91	94.98	88.65	75.44	94.93	77.83	87.02	94.33
GRMZM2G015280_T01	3768	1882	100	39.53	52.6	64.98	56.27	74.76	73.59	71.36	29.7	45.7	64.67	86.08	54.78	58.93	42.83	43.62	60.89	48.41	65.04	70.78
GRMZM2G015295_T01	5150	3695	100	59.78	47.01	61.68	71.47	79.35	80.62	81.84	57.19	67.52	94.24	80.78	78.59	73.64	77.16	83.41	77.78	74.4	64.74	72.91
GRMZM2G015314_T01	3793	1541	100	41.6	45.88	54.77	81.57	81.38	84.56	54.45	43.15	65.93	70.67	87.35	62.3	81.05	65.15	40.56	66.45	63.27	21.8	64.31
GRMZM2G015355_T01	2343	835	100	13.77	31.86	65.75	62.51	13.77	14.01	25.63	0	37.25	66.71	22.75	27.31	59.88	91.26	22.4	27.19	31.26	57.25	21.68
GRMZM2G015401_T01	6713	5231	100	53.18	64.5	44.71	86.94	81.71	91.11	89.62	74.75	84.32	89.5	82.78	64.39	91.72	90.29	81.27	84.55	72.82	67.12	90.69
GRMZM2G015418_T01	4267	3979	100	72.35	52.07	89.7	82.96	90.78	87.84	87.46	81.53	85.78	79.57	88.74	91.46	85.65	88.49	73.23	77.13	57.6	68.53	95.17
GRMZM2G015605_T01	2926	1282	100	71.06	79.41	64.74	80.81	71.37	97.19	96.1	39.94	87.13	83.7	91.03	83.62	70.51	84.56	92.82	89.16	73.32	74.88	96.72
GRMZM2G015654_T01	3890	1859	100	65.52	33.51	59.39	72.57	70.15	58.63	52.29	48.52	46.32	59.44	71.81	58.74	21.46	42.98	15.01	44.11	63.96	18.02	47.23
GRMZM2G015703_T01	8057	5967	100	77.91	69.6	82.22	91	84	86.61	82.69	68.95	87.35	89.14	90.62	85.5	81.1	81.23	81.83	82.76	60.87	69.87	86.48
GRMZM2G015793_T01	3879	697	100	8.46	0	0	8.03	0	0	26.54	0	0	0	43.9	8.46	6.89	0	0	0	56.38	45.77	0
GRMZM2G015844_T01	6175	3596	100	46.13	67.3	83.62	88.71	72.16	86.12	78.89	71.89	73.8	79.76	70.22	80.73	92.32	84.15	77.17	81.06	70.52	40.1	80.92
GRMZM2G015886_T01	6405	1380	100	16.01	39.13	37.46	81.52	84.64	53.84	51.96	59.35	67.61	82.46	89.93	57.97	46.45	80.51	45.36	83.55	48.41	83.19	81.23
GRMZM2G015889_T01	7011	4158	100	63.54	75.81	89.32	88.07	93.7	96.03	77.68	83.81	87.01	80.74	92.74	93.75	96.1	85.95	95.43	91.94	70.66	87.95	93.39
GRMZM2G015955_T01	4579	3062	100	71.55	50.56	78.09	76.62	87.26	80.11	78.22	50.39	68.65	86.51	75.67	84.42	67.99	67.6	66.95	78.71	67.41	39.29	81.87
GRMZM2G015967_T01	6119	5113	100	71.9	69.12	88.5	81.3	71.72	65.42	88.89	64.11	89.36	87.48	78.35	80.38	81.58	68.1	80.99	89.09	67.51	96.19	69.43
GRMZM2G015976_T01	5510	3603	100	41.3	51.54	62.81	52.01	74.52	72.72	61.89	37	57.04	73.3	64	67.47	50.49	71.33	56.12	50.93	37.61	61.75	57.4
GRMZM2G015983_T01	5470	2366	100	20.41	39.52	64.12	40.79	58.96	43.24	34.45	42.86	31.61	54.1	53.09	21.98	64.67	59.34	35.67	49.37	29.21	56.68	47.34
GRMZM2G015989_T01	7272	7090	100	84.72	60.61	87.43	94.03	93.88	91.47	87.14	80.2	91.03	95.94	92.24	94.27	95.44	95.09	84.91	96.33	80.92	80.18	98.73
GRMZM2G016066_T01	3084	1744	100	47.71	35.44	79.7	69.21	73.11	63.13	67.49	44.04	45.41	74.83	79.19	88.19	92.89	63.36	51.95	65.48	33.6	71.96	33.08
GRMZM2G016180_T01	3080	1911	100	80.17	79.8	90.11	97.02	98.69	75.61	77.92	69.13	46.47	38.3	47.15	54.32	83.2	97.44	42.8	55.47	81.42	91.26	91
GRMZM2G016241_T01	3354	994	100	25.96	42.86	0	23.74	52.11	48.69	0	0	35.41	39.94	49.09	16	22.74	43.16	34	39.64	31.69	48.89	36.32
GRMZM2G016338_T01	3512	222	100	61.26	100	93.69	95.05	0	0	0	0	0	95.05	95.05	0	94.14	0	49.55	93.24	93.69	93.69	77.03
GRMZM2G016346_T01	2723	642	100	72.27	82.55	88.32	65.73	85.2	52.18	73.05	76.32	70.25	83.64	98.6	83.64	77.57	98.29	77.73	100	64.49	79.91	89.41
GRMZM2G016368_T01	6221	5173	100	4.74	0	80.34	88.03	5.61	76.07	10.69	0	71.8	9.74	97.02	86.91	7.17	83.1	2.4	0	0	0	34.45
GRMZM2G016439_T01	5091	3618	100	78.05	44.91	72.91	85.43	73.38	77.53	67.39	63.07	81.43	74.96	86.12	85.43	80.68	77	64.15	64.37	60.83	71.59	81.95
GRMZM2G016477_T01	6169	4030	100	67.59	62.68	94.39	67.17	88.09	85.06	85.19	75.21	77.07	86.33	93.47	67.74	65.21	77.44	72.73	55.51	66.25	50.15	73.05
GRMZM2G016561_T01	3703	2281	100	52.35	51.51	76.98	91.85	76.85	87.11	85.27	61.95	82.38	79.26	99.47	74.57	95.88	76.5	93.51	89.04	76.98	64.71	83.65
GRMZM2G016590_T01	3338	1501	100	24.85	28.25	18.59	78.28	70.09	71.62	69.15	34.91	71.49	86.61	66.42	60.36	84.21	52.83	79.01	45.57	70.89	64.62	76.88
GRMZM2G016622_T01	3866	1247	100	68.32	61.51	61.51	82.28	86.85	73.86	66.48	50.04	92.54	67.68	85.97	68.32	84.04	84.84	72.89	68.32	63.43	17	68.16
GRMZM2G016649_T01	6468	3933	100	50.44	40.35	59.32	71.75	83.52	59.62	58.3	36.18	62.19	59.01	78.08	46.86	61.02	33.28	38.6	78.46	63.01	59.88	68.88
GRMZM2G016671_T01	34658	14785	100	54	46.62	68.93	76.97	69.5	67.55	64.57	61.97	70.31	74.56	72.36	73.17	69.6	75.04	80.59	83	71.27	62.98	80
GRMZM2G016677_T01	3610	2377	100	30.92	39.92	55.41	70.17	64.54	65.21	80.98	41.82	73.12	55.2	54.94	61	68.87	41.31	35.59	56.25	37.48	51.49	61.84
GRMZM2G016774_T01	10587	8823	100	65.34	40.04	79.3	86.71	91.4	79.46	72.9	84	83.92	83.26	89.6	89.69	89.64	85.38	83.52	93.44	66.76	77.42	91.44
GRMZM2G016836_T01	3982	2909	100	70.71	57.3	64.59	81.61	76.01	67.48	66.28	63.97	82.16	77.38	65.21	75.8	88	82.43	69.82	73.56	65.42	63.36	77.9
GRMZM2G016939_T02	5700	4708	100	74.94	59.07	71.81	76.85	70.41	96.75	74.96	71.56	89.91	90.7	84.45	88.02	76.02	87.94	89.76	82.92	75.74	59.77	74.32
GRMZM2G016997_T01	10539	7696	100	64.64	64.07	86.36	79.81	94.92	84.28	78.79	71.58	87.93	81.06	76.12	77.43	88.67	75.16	85.71	84.33	71.76	85.2	91.22
GRMZM2G017087_T01	9721	2201	100	73.51	51.89	67.11	85.42	90.5	95.55	81.01	63.93	84.42	91.37	84.92	90.73	94	89.91	86.55	86.69	70.88	68.83	86.73
GRMZM2G017110_T01	5196	3816	100	56.45	41.56	46.41	62.5	65.07	77.31	63.63	66.19	90.09	70.2	73.87	67.64	91.93	69.29	78.96	77.02	87.29	74.97	73.77
GRMZM2G017187_T02	6865	5554	100	85.61	89.18	98.78	97.75	99.98	98.99	96.44	82.68	99.93	99.91	95.7	93.82	99.51	95.64	99.21	100	92.69	94.65	95.97
GRMZM2G017257_T01	25671	15422	100	69.97	45.67	73.55	72.53	89.77	80.61	67.62	68.88	83.84	81.26	80.98	82.56	86.12	80.2	71.58	81.61	64.46	75.92	81.83
GRMZM2G017268_T01	3255	1721	100	23.18	65.6	49.22	93.61	35.85	46.02	51.83	55.03	53.92	39.51	61.82	62.52	43.93	25.68	43.11	78.15	42.71	27.77	84.83
GRMZM2G017285_T01	6716	3293	100	64.29	57.67	64.77	52.44	79.44	77.41	73.34	59.79	73.58	65.26	76.04	72.34	69.03	76.01	78.23	61.49	56.7	66.75	84.57
GRMZM2G017290_T01	3476	1829	100	15.09	46.64	63.37	66.38	58.67	83.93	56.1	57.52	57.74	72.12	56.59	58.28	58.28	52.6	61.78	62.33	59.43	55.55	68.56
GRMZM2G017349_T01	5934	4853	100	62.54	46.57	64.62	71.01	66.39	59.88	63.67	67.3	69.5	66.8	72.02	75.77	69.26	72.43	66.99	89.76	62.56	68.16	74.94
GRMZM2G017365_T01	7563	4554	100	73.17	56.61	76.26	84.3	82.41	84.06	83.73	68.16	80.08	93.63	69.52	82.24	93.06	61.73	80.13	77.6	79.25	76.48	78.9
GRMZM2G017522_T03	4278	1908	100	56.71	39.88	75.16	90.62	47.96	79.3	54.98	40.51	55.97	67.19	67.14	43.34	83.86	21.23	39.78	91.88	56.45	18.08	58.81
GRMZM2G017533_T01	5135	1980	100	26.31	16.11	54.34	32.12	80.2	53.94	53.89	40.61	22.93	77.93	50.4	66.57	42.12	50.1	37.27	42.17	43.18	12.78	46.92
GRMZM2G017555_T01	4441	1352	100	56.43	49.33	81.73	74.93	53.62	42.38	53.11	0	47.56	63.68	49.85	53.92	66.35	54.59	50.67	48	53.18	44.3	61.83
GRMZM2G017578_T01	5692	2601	100	43.29	44.48	89.39	69.86	69.4	58.59	62.36	53.9	65.78	73.09	80.55	77.24	79.05	70.05	85.66	90.12	59.52	73.63	69.43
GRMZM2G017593_T02	4808	3386	100	8.71	11.43	17.99	99.14	59.81	76.34	90.61	3.37	85.68	82.16	64.03	17.96	13.44	75.37	66.51	95.92	96.72	75.75	91.2
GRMZM2G017678_T01	4044	1688	100	49.82	76.36	61.02	78.67	64.51	60.84	63.51	45.14	91.94	72.57	70.68	73.99	59.83	77.31	69.37	74.76	59	59.06	65.4
GRMZM2G017821_T01	4232	2507	100	53.85	61.51	61.63	71.92	68.37	73.79	88.31	40.01	81.97	79.38	90.91	79.26	87.16	80.02	52.69	84.72	77.54	57.8	56.24
GRMZM2G017845_T01	10478	7664	100	61.6	60.93	73.32	76.89	81.11	80.82	76.23	75.87	88.79	87.36	80.44	92.67	85.83	84.77	79.5	82.88	75.18	63.28	83.86
GRMZM2G017865_T01	9209	6734	100	69.66	72.28	76	87.63	89.92	87.36	88.82	71.35	94.19	92.84	86.87	87.08	91.65	92.03	96.93	93.81	73.77	63.99	94.15
GRMZM2G017894_T01	11208	1324	100	62.99	57.33	73.72	77.57	68.43	80.97	78.02	39.8	78.47	67.9	84.67	73.04	75	73.79	67.67	59.59	67.07	18.73	65.86
GRMZM2G017957_T01	6528	4591	100	43	40.32	58.35	62.12	70.92	69.48	74.73	50.97	69.37	68.61	70.01	75.71	83.01	61.49	57.07	76	61.71	72.03	71.71
GRMZM2G018103_T01	4828	3650	100	81.01	71.15	90.74	90.9	95.1	94.58	93.51	81.73	94	94.19	94.93	95.34	93.48	98.11	78.74	95.45	79.59	87.73	92.05
GRMZM2G018241_T01	8159	7217	100	81.16	60.32	88.19	87.52	90.37	91.42	85.81	65.37	92.12	89.88	92.85	86.8	88.61	95.64	89.07	97.67	62.82	78.4	97.13
GRMZM2G018281_T02	7385	3134	100	31.14	67.45	69.62	61.87	70.58	70.23	53.7	49.11	58.42	74.92	62.67	66.91	73.55	72.43	52.43	61.17	48.82	38.74	68.76
GRMZM2G018336_T01	3354	455	100	62.2	0	7.25	73.41	73.19	84.62	50.55	55.16	54.95	70.99	72.97	81.1	77.58	0	0	73.19	44.18	0	73.41
GRMZM2G018416_T01	7335	5879	100	74.67	71.73	91.78	91.72	90.24	91.65	91.8	62.99	93.28	95.65	96.27	89.2	97.38	88.64	90.39	93.28	83.89	77.82	97.09
GRMZM2G018441_T01	4402	4109	100	56.7	52.03	67.9	72.69	65.95	81.97	56.9	51.25	48.65	68.95	67.63	72.26	83.38	75.74	73.64	79.39	61.72	72.04	73.42
GRMZM2G018485_T01	3773	2159	100	9.31	11.49	50.25	44.7	62.2	36.5	36.64	13.06	58.96	85.22	57.57	38.17	54.84	31.03	10.19	65.77	49.14	56.69	74.53
GRMZM2G018487_T01	6139	4342	100	36.37	34.34	61.58	80.08	64.21	71.26	69.69	48.3	72.69	72.02	72.73	64.67	72.89	67.85	70.8	65.73	51.5	63.45	59.93
GRMZM2G018586_T01	10388	2257	100	65.8	49.53	92.96	92.65	93.58	87.59	83.65	76.25	77.58	81.83	97.52	81.39	56.4	92.87	80.51	79.8	77.76	54.5	91.14
GRMZM2G018589_T01	7642	6097	100	58.68	53.58	76.46	81.78	71.1	72.61	71.13	72.69	75.92	78.45	75.33	80.86	87.53	72.36	60.72	63.97	58.87	50.75	85.86
GRMZM2G018595_T01	5816	4008	100	82.98	65.22	96.86	96.01	84.86	92.86	86.93	56.64	88.07	89.5	93.41	79.24	97.55	89.97	76.27	91.32	71.68	80.31	91.32
GRMZM2G018619_T01	6351	2634	100	65.26	63.48	73.31	81.97	81.02	76.5	74.64	69.17	77.49	79.46	84.24	88.08	85.88	84.02	77.75	82.57	70.84	82.95	86.6
GRMZM2G018627_T02	3609	763	100	98.82	68.55	79.42	88.34	98.82	98.82	95.28	92.53	91.48	96.07	94.76	79.55	87.55	80.34	77.98	95.15	96.99	95.15	94.23
GRMZM2G018631_T01	2936	715	100	46.01	0	0	39.72	48.95	54.55	0	0	47.27	0	38.32	48.11	63.08	62.94	24.62	0	36.64	0	32.73
GRMZM2G018649_T01	3424	2740	100	55.36	37.99	78.83	75.29	85.29	83.18	90.51	91.06	98.07	71.09	59.49	72.12	94.53	77.26	73.94	95.91	59.42	79.6	93.36
GRMZM2G018706_T01	4653	2733	100	77.31	73.58	99.93	93.96	90.38	94.73	94.58	88.14	88.22	79.33	97.07	90.3	98.43	85.8	82.14	99.93	82.07	70.87	95.87
GRMZM2G018793_T01	3850	1239	100	65.29	96.13	84.99	92.41	96.13	98.55	92.66	92.49	95.4	100	100	92.82	99.92	93.3	82.49	100	95.48	75.22	100
GRMZM2G018820_T01	5376	4289	100	38.38	33.95	49.87	62.35	70.81	79.02	54.84	34.48	61.44	60.71	55.44	59.97	69.13	63.39	49.34	58.29	40.87	39.43	79.13
GRMZM2G018941_T01	4040	3612	100	70.74	44.08	63.79	69.57	70.38	79.35	77.69	79.76	88.93	91.92	85.16	90.23	94.66	89.29	86.57	92.05	70.04	74.34	89.84
GRMZM2G018962_T01	12302	3259	100	71.37	51.46	53.21	95.03	83.77	86.1	83.28	81.01	77.54	84.47	90.92	89.78	89.6	92.08	93.92	95.37	76.68	86.22	93.71
GRMZM2G019050_T01	9384	6942	100	83.51	54.71	89.02	88.56	85.84	82.69	92.31	76.27	92.22	94.12	92.11	92.08	83.81	92.91	87.27	95.35	76.12	79.92	86.86
GRMZM2G019185_T01	5002	2489	100	56.09	6.07	86.5	41.7	72.64	62.11	52.19	22.14	52.59	54.92	63.92	59.1	40.66	77.34	66.89	65.77	43.91	34.11	66.61
GRMZM2G019236_T01	17819	12366	100	71.87	37.01	86.74	82.31	84.34	75.57	73.63	81.26	83.19	83.18	81.76	77.7	84.88	90.18	86.98	85.05	71.31	76.14	86.54
GRMZM2G019266_T01	7795	5303	100	55.38	50.74	70.92	88.04	79.92	84.29	80.8	70.02	76.43	80.54	85.2	83.56	75.43	75.96	70.41	85.91	72.94	55.36	82.52
GRMZM2G019267_T01	6512	4768	100	80.98	57.51	93.69	99.52	97.92	88.02	91.59	84.25	81.25	96.67	87.21	88.91	96.81	83.12	92.68	84.9	82.66	49.08	92.99
GRMZM2G019317_T01	6374	4912	100	71.17	42.32	81.25	81.54	79.7	78.22	80.09	79.52	81.6	82.82	87.21	89.62	84.26	81.49	76.16	83.43	75.18	76.53	84.57
GRMZM2G019335_T01	3479	2515	100	33.56	28.91	45.92	68.47	39.4	51.17	60.24	64.17	58.33	20.04	17.57	54.16	67.55	70.34	57.3	82.39	41.55	40.24	63.42
GRMZM2G019373_T01	3202	2263	100	55.68	57.14	54.97	73.53	58.86	67.43	73.44	67.61	70.48	86.35	73.27	62.4	34.64	80.73	29.96	50.77	51.22	55.15	71.94
GRMZM2G019398_T01	3670	2332	100	67.58	64.62	47.38	65.61	73.07	57.85	77.06	71.4	60.03	82.5	85.85	60.03	65.18	72.21	60.46	54.5	57.2	75.17	66.55
GRMZM2G019404_T02	9596	7357	100	71.81	62.38	84.45	70.45	69.58	70.55	71.39	74.2	75.18	80.36	81.5	71.92	87.94	69.17	73.94	80.98	74.83	63.37	82.22
GRMZM2G019411_T01	4471	2329	100	60.54	86.56	55.95	87.12	52.43	82.65	74.41	56.12	84.5	64.88	89.48	75.65	93.17	83.47	83.04	79.91	65.44	62.43	87.68
GRMZM2G019413_T01	4222	2083	100	39.85	42.53	53.82	57.56	65.29	60.59	52.33	36.53	38.31	41	52.09	61.5	58.09	48.06	35.57	48.97	60.15	43.25	41.24
GRMZM2G019500_T01	6632	3483	100	87.6	58.86	88.66	95.92	88.17	82.63	90.87	46.88	90.3	78.01	80.73	89.95	84.67	83.32	82.92	89.06	82.63	85.82	90.98
GRMZM2G019583_T01	3801	2200	100	45.41	28.36	58.41	82.23	27.64	58.55	57.91	59.14	21.41	63.5	50.55	27.82	48.32	15.5	41.27	37.77	55	23.36	66.86
GRMZM2G019641_T01	2867	1903	100	52.13	35.73	79.56	60.59	64.69	37.94	66	41.04	55.44	66.89	74.78	41.88	73.04	57.91	71.68	78.93	82.97	46.09	67.89
GRMZM2G019689_T01	4359	2153	100	87.65	77.84	84.77	89.6	84.39	84.53	67.81	95.4	85.79	93.73	98.79	74.59	100	100	87.37	97.49	79.33	85.6	93.92
GRMZM2G019742_T01	3166	2123	100	87.52	77.77	96.89	95.76	99.34	95.43	98.3	95.38	85.45	86.86	87.14	79.98	99.95	100	100	88.13	91.99	93.55	83.33
GRMZM2G019746_T01	4501	1416	100	71.33	39.97	66.24	88.35	76.13	94.07	64.12	40.47	89.9	92.66	96.12	97.67	86.86	87.78	78.74	96.19	67.23	68.86	100
GRMZM2G019807_T01	3475	1771	100	49.58	74.31	62.45	76.96	86.56	64.77	76.34	80.29	95.77	86.96	87.63	62.9	69.34	78.77	89.95	80.63	51.27	61.43	86.11
GRMZM2G019874_T01	5367	4112	100	67.02	48.03	70.94	90.66	83.22	74.66	97.37	58.73	87.43	86.11	95.74	68.12	75.05	86.21	69.72	83.15	65.81	65.98	85.19
GRMZM2G019999_T01	7929	5950	100	65.41	53.82	77.14	89.61	84.17	82.87	74.5	72.92	92	83.21	87.97	77.95	81.68	87.04	77.78	85.73	80.49	68.79	84.91
GRMZM2G020008_T01	3950	2082	100	79.44	53.36	75.36	91.88	92.8	93.56	90.25	74.06	77.43	95.53	95	90.39	96.25	94.19	88.33	88.38	84.05	85.73	89.87
GRMZM2G020091_T01	46394	3592	100	61.19	37.53	80.12	36.25	54.51	77.73	61.3	71.83	76.14	77.73	78.37	70.07	27.98	55.43	38.53	48	58.96	67.15	43.76
GRMZM2G020096_T01	13807	6649	100	69.57	39.22	76.01	76.69	79.65	71.65	77.24	54.56	67.54	70.55	87.49	77.92	77.62	75.52	65.35	81.44	54.49	52.59	70.96
GRMZM2G020104_T01	6336	3173	100	43.84	41.47	69.3	66.28	68.45	69.56	77.56	32.87	61.93	74.47	71.57	52.41	51.31	48.76	76.49	67.29	63.47	50.96	64.64
GRMZM2G020151_T01	4463	3684	100	43.27	9.15	32.49	75.22	74.4	30.65	20.68	58.31	37.35	15.96	34.88	70.25	8.77	16.5	75.73	62.13	58.88	45.49	22.75
GRMZM2G020156_T01	5591	2991	100	68	55.53	81.98	76.4	68.1	80.34	94.58	71.25	68.2	73.69	73.85	50.32	85.99	83.99	86.93	92.48	71.98	56.3	91.47
GRMZM2G020158_T01	4300	387	100	90.18	0	46.25	87.86	65.63	100	42.12	58.66	8.27	91.99	95.61	36.43	95.35	99.74	0	95.87	99.74	0	36.43
GRMZM2G020419_T01	2769	721	100	79.33	0	82.94	56.31	0	48.54	58.53	0	88.07	54.79	71.84	71.84	80.44	91.12	0	100	46.05	63.52	79.2
GRMZM2G020446_T01	11756	6476	100	57.69	53.32	60.56	79.4	74.94	75.22	59.23	70.61	71.56	78.77	72.75	71.48	77.86	71.34	65.1	73.66	52.44	54.49	81.05
GRMZM2G020484_T01	9233	5504	100	54.76	74.11	88.52	74.8	94.37	93.6	92.42	74.65	80.2	94.04	72.04	79.22	81.4	87.99	82.09	85.5	80.85	70.91	89.92
GRMZM2G020610_T01	4637	3494	100	70.41	67.06	88.52	72.01	70.84	78.94	85.58	41.53	59.16	80.34	90.15	41.36	88.55	67.77	69.38	80.6	75.53	73.84	79.48
GRMZM2G020631_T01	5276	3592	100	70.04	66.29	83.13	86.36	90.34	82.85	89.34	74.92	82.63	93.46	87.05	91.73	94.54	88.89	87.53	92.46	72.83	78.62	90.14
GRMZM2G020657_T01	3805	1156	100	0	55.54	76.12	69.12	90.74	97.75	86.59	64.01	89.19	71.37	64.71	87.46	100	80.97	37.89	63.32	75.26	72.58	94.03
GRMZM2G020661_T01	3829	3072	100	73.24	52.15	68.13	84.08	96.74	89.13	79.88	74.97	77.86	74.9	93.91	69.92	83.33	64.1	55.34	65.4	71.74	44.95	93.82
GRMZM2G020701_T01	5740	3457	100	72.46	76.8	90.86	84.12	86.55	89.3	86.09	66.97	87.76	84.96	94.97	89.12	84.29	95.11	80.85	85.33	79.55	90.92	85.51
GRMZM2G020721_T01	7278	5466	100	61.25	63.03	80.64	81.3	84.38	78.58	79.77	46.76	85.03	88.04	87.93	81.36	82.27	89.46	71.26	85.89	54.87	67.65	78.08
GRMZM2G020742_T01	9092	5990	100	51.95	31.8	74.22	70.1	70.83	80.1	63.29	63.92	77.75	83.17	61.17	74.82	69.2	72.25	70.42	69.95	58.05	51.65	70.65
GRMZM2G020766_T01	13199	7017	100	75.37	40.37	78.44	87.46	74.69	82.97	74.89	77.06	69.67	91.96	88.34	82.67	86.82	87	78.15	80.43	75.9	71.83	86.66
GRMZM2G020852_T01	3509	2413	100	85.91	85.74	88.93	98.09	87.61	87.19	81.39	69.75	89.23	90.14	97.76	69.95	92.08	84.96	88.02	92.37	87.82	68.92	87.11
GRMZM2G020898_T01	5957	1460	100	43.49	41.03	16.78	74.59	45.82	65.82	63.63	35.48	5.89	69.52	64.18	46.78	43.63	41.85	44.79	36.71	92.95	54.86	47.19
GRMZM2G020928_T01	3710	3449	100	63.15	65.44	80.31	90.11	88.49	87.47	73.93	66.98	83.33	83.47	92.29	76.28	73.82	83.39	76.49	82.69	75.04	78.63	82.6
GRMZM2G020938_T01	5280	4361	100	42.38	47.9	84.84	67.74	75.46	86.63	74.82	65.86	81.68	56.59	75.97	85	72.51	89.89	75.81	90.97	49.87	52.4	70.72
GRMZM2G020940_T01	3892	1344	100	87.2	58.26	51.49	85.27	81.03	52.53	89.51	63.47	74.26	93.38	88.47	68.45	78.72	75.67	57.51	84.45	69.2	81.92	78.94
GRMZM2G020986_T01	8385	5114	100	64.18	68.3	86.1	90.71	87.64	93.63	94.33	66.64	84.2	90.89	83.38	87.9	79.92	83.87	87.43	87.76	79.61	75.13	87.09
GRMZM2G021074_T01	5940	4837	100	75.03	48.48	74.55	73.27	73.19	73.25	79.02	63.16	76.82	79.26	72.46	79.8	88.53	73.43	59.89	66.86	56.21	60.76	66.4
GRMZM2G021149_T01	2949	1535	100	0	77.59	87.17	67.95	92.25	77.59	80.39	68.01	81.56	89.12	85.41	66.19	74.07	30.75	83.84	78.05	63	47.56	72.44
GRMZM2G021256_T01	3091	899	100	76.31	21.02	71.86	84.65	97.44	48.94	100	57.17	94.66	87.21	66.85	47.5	78.31	69.97	99.22	63.96	0	79.2	62.18
GRMZM2G021289_T01	3069	1028	100	69.75	82.49	60.02	31.23	50.97	89.79	36.28	37.84	0	60.31	47.08	51.85	87.65	44.55	53.4	50.97	46.3	43.68	94.84
GRMZM2G021331_T01	5735	4444	100	83.51	75.36	99.3	91.56	100	95.09	85.71	78.33	90.28	99.08	97.7	96.02	94.94	91.52	86.88	100	84.23	92.57	96.76
GRMZM2G021401_T01	5544	1772	100	14.84	36.12	30.98	64.95	52.77	80.47	53.16	34.14	48.59	54.4	92.72	48.08	61.17	54.46	85.05	66.03	68.51	40.74	52.6
GRMZM2G021427_T01	3827	3197	100	95.34	70.13	91.9	94.62	86.8	73.54	88.36	81.23	94.71	91.09	89.08	76.04	99.59	89.24	83.23	85.71	82.39	74.48	92.43
GRMZM2G021514_T01	7459	5493	100	90.22	76.04	83.63	88.11	97.62	89.79	89.33	97.32	94.94	93.34	86.64	93.68	89.88	92.43	93.32	87.37	83.98	85.93	98.47
GRMZM2G021530_T01	4718	3018	100	53.45	35.52	64.65	45.16	75.31	53.68	65.74	50.2	48.24	49.8	79.46	49.7	63.09	57.26	77.27	61.37	71.84	57.19	67.53
GRMZM2G021573_T01	5854	5486	100	64.51	55.78	89.92	86.31	76.61	82.81	79.91	69.47	79.86	73.1	83.21	72.17	63.74	67.68	62.4	84.74	70.76	82.25	81.02
GRMZM2G021617_T01	4118	1823	100	36.7	56.23	63.3	75.43	62.37	85.46	73.56	56.28	82.23	67.96	67.09	95.28	81.02	62.37	51.34	71.8	42.02	61.16	63.96
GRMZM2G021621_T02	4821	2010	100	49.45	49.35	68.96	72.59	56.62	58.46	61.49	57.16	0	66.42	66.37	58.76	39.35	51.19	22.54	41.19	41.79	43.08	70.5
GRMZM2G021635_T01	6164	2183	100	43.75	5.45	27.03	58.13	42.56	48.88	51.53	33.58	58.63	69.17	47.5	44.53	51.26	37.38	41.14	52.27	47.18	42.83	57.54
GRMZM2G021725_T01	5725	3994	100	87.06	68.83	89.56	90.94	90.91	97.7	97	77.77	91.76	99.95	93.99	93.14	88.63	95.69	97.1	96.85	73.61	73.13	83.02
GRMZM2G021816_T01	5420	2365	100	69.56	58.82	82.03	89.51	84.19	86.22	88.12	73.83	88.12	89.3	86.47	85.92	75.18	75.69	86.17	87.4	84.74	83.04	87.02
GRMZM2G021912_T01	6141	3469	100	79.3	65.75	87.06	96.11	94.38	86.88	83.51	75.96	96.17	90.54	98.7	96.11	95.99	96.02	91.41	95.85	85.47	61.08	99.19
GRMZM2G022019_T01	7671	4514	100	56.96	51.06	88.44	86.33	65.99	76.67	81.83	74.92	84.45	77.67	86	64.58	67.88	69.98	68.74	61.32	52.7	69.43	88.02
GRMZM2G022041_T01	4885	1929	100	53.91	22.55	31.67	84.71	45.26	53.5	65.79	56.19	76.72	39.14	87.71	78.59	56.14	60.91	46.76	54.12	29.24	77.76	77.29
GRMZM2G022088_T01	7159	5398	100	60.78	62.8	87.77	88.27	82.27	86.75	90.42	78.83	79.62	90.63	84.83	81.88	77.94	75.58	75.4	87.33	72.53	79.12	93.42
GRMZM2G022269_T01	7356	6260	100	67.2	46.26	72.48	82.89	85.46	80.75	70.78	75.58	77.19	77.72	77.14	82.73	84.78	80.5	80.61	75.93	61.84	63.05	85.02
GRMZM2G022275_T01	9410	7001	100	75.67	63.55	81.39	80.62	82.06	83.9	75.87	83.82	78.52	88.83	70.62	80.36	82.73	82.23	87.09	86.37	65.68	81.97	91.07
GRMZM2G022318_T01	5392	1371	100	9.63	44.06	72.79	49.38	0	40.77	44.57	0	30.34	50.62	33.11	16.78	33.92	0	20.93	31.29	18.75	24	36.4
GRMZM2G022398_T02	5323	1288	100	89.44	90.84	92.16	97.13	86.49	87.34	84.08	70.34	100	100	99.22	88.98	83.7	62.11	97.52	97.59	88.9	83.62	93.32
GRMZM2G022440_T01	4211	1986	100	57.65	68.43	93.25	93	87.87	69.49	82.98	57.8	78.35	71.25	82.88	71.95	80.11	70.64	83.38	86.56	72.81	65.96	71.7
GRMZM2G022558_T01	4389	3639	100	71.01	58.09	80.49	80.52	85.11	86.42	82.11	68.56	80.05	87.03	74.66	75.08	70.62	88.27	71.01	82.61	75.13	82	78.62
GRMZM2G022606_T02	5052	2505	100	54.45	45.55	85.15	92.02	88.34	95.53	92.06	50.02	78.72	99.52	89.06	52.77	86.59	57.84	66.35	72.34	86.03	60	80.84
GRMZM2G022637_T01	2841	1046	100	15.49	38.81	72.94	23.23	91.3	85.76	96.56	61.19	99.81	90.92	92.83	64.91	58.6	64.44	52.58	79.45	78.97	82.89	31.07
GRMZM2G022642_T01	3091	2542	100	53.19	64.04	79.07	98.94	78.4	97.99	90.05	74.9	81.75	93.19	81.35	63.85	86.15	81.04	73.49	96.14	74.78	65.3	96.93
GRMZM2G022645_T01	5684	2425	100	47.13	42.85	63.79	82.27	92.08	58.19	66.52	34.27	56.08	81.98	65.03	64.41	89.57	85.48	40	77.15	45.53	78.68	70.8
GRMZM2G022740_T01	3673	2734	100	54.39	61.3	59.73	71.29	48.24	60.5	38.92	64.45	79.74	68.8	48.83	76.04	58.96	75.53	52.19	36.61	41.33	60.46	57.53
GRMZM2G022768_T01	6571	4866	100	69.4	52.71	76	89.87	89.99	65.41	79.74	50.64	79.98	79.55	68.76	82.59	85.2	78.98	78.09	78.48	66.44	76.2	84.5
GRMZM2G022856_T01	8632	5855	100	77.22	75.83	98	93.99	97.98	86.83	93.44	81.43	89.8	91.96	92.74	89.5	91.2	87.77	86.7	95.53	85.4	78.89	88.63
GRMZM2G022859_T01	8560	3638	100	78.26	86.48	81.78	91.01	91.29	92.3	89.86	91.84	92.88	80.84	96.37	88.51	99.15	92.25	85.49	93.57	80.24	91.26	94.26
GRMZM2G022915_T01	8082	4375	100	88.66	76.27	93.23	79.34	95.98	95.27	81.99	84.53	91.36	91.61	93.67	95.11	91.82	92.78	89.28	97.46	89.05	89.46	97.44
GRMZM2G022931_T01	3744	1335	100	4.04	42.25	51.09	10.41	65.84	47.87	44.42	0	16.25	83.97	63.82	29.06	28.31	53.18	20.75	62.92	29.96	25.69	59.18
GRMZM2G023003_T01	7180	4613	100	47.63	18.32	59.7	75.68	69.04	66.42	62.65	65.42	71.28	67.37	73.88	61.26	71.13	79.19	68.09	70.91	54.13	73.75	75.18
GRMZM2G023008_T01	10961	2574	100	43.05	74.16	48.52	71.64	68.57	73.15	81.31	43.47	64.14	74.05	76.92	69.74	79.95	68.8	63.83	70.59	68.3	67.72	79.56
GRMZM2G023020_T01	5594	3000	100	72.63	82	96.53	78.4	92.87	86.87	94.53	50.23	92.3	91.97	93.63	90.53	93.4	89.9	90.73	91.4	78.8	90.7	92.07
GRMZM2G023110_T01	5521	2660	100	67.33	80.71	81.2	89.06	83.35	84.74	86.13	60.41	94.62	99.51	96.99	70.98	97.37	91.62	90.11	93.65	82.11	83.91	85.79
GRMZM2G023152_T01	3863	2126	100	40.45	45.58	67.22	82.69	59.74	51.36	91.63	55.79	57.62	84.1	86.97	27.89	44.31	56.44	60.96	43.65	56.82	52.78	78.55
GRMZM2G023275_T01	8365	2932	100	63.85	49.35	83.29	84.45	89.56	77.05	81.92	93.21	76.09	87.72	56.96	81.07	82.26	88.64	83.36	75.07	49.28	80.32	97
GRMZM2G023325_T01	3015	1467	100	54.53	52.62	65.85	86.03	60.26	70.89	60.46	81.05	67.55	60.26	65.85	58.76	65.85	60.26	63.53	87.73	79.75	69.8	74.1
GRMZM2G023328_T02	8926	4260	100	49.98	54.13	83.08	76.78	81.55	93.71	87.32	65.56	77.07	84.79	81.27	82.46	85.77	69.04	67.68	74.6	79.86	64.48	88.71
GRMZM2G023346_T01	4839	792	100	8.71	61.11	76.14	87.88	72.35	82.07	82.32	0	52.53	71.59	75.51	48.36	72.1	47.98	62.12	44.07	58.84	44.82	49.12
GRMZM2G023436_T01	3804	2129	100	19.3	37.01	63.5	67.83	65.38	55.19	45.14	18.84	58.34	55	56.41	59.28	61.67	74.96	73.37	68.91	60.22	55.28	49.46
GRMZM2G023650_T01	3194	2550	100	64.98	32.08	83.45	85.49	86.31	76.43	90.27	71.92	56.24	91.37	91.92	75.65	99.49	68.71	88.82	95.29	58	92.24	80.12
GRMZM2G023655_T01	3473	1423	100	34.01	52.07	81.03	76.81	76.18	86.86	60.79	53.27	79.62	49.47	31.48	39.56	43.43	28.25	31.13	48.14	0	37.03	78.5
GRMZM2G023794_T02	8231	4729	100	76.65	32.08	40.33	57.14	43.03	62.34	23.85	68.49	73.86	94.25	55.61	57.88	52.65	45.53	71.77	68.56	68.51	49.31	19.69
GRMZM2G023840_T01	4547	2932	100	75.75	68.83	91.44	93.21	90.31	92.74	91.44	62.79	76.91	96.11	93.04	70.36	96.56	95.29	82.03	88.57	87.69	92.16	96.76
GRMZM2G023982_T01	15090	1957	100	66.63	65.51	87.38	80.17	81.2	68.68	94.23	72.3	84.77	88.71	88.5	54.16	88.15	87.58	61.17	78.03	84.26	66.58	88.2
GRMZM2G024024_T01	4333	507	100	6.71	0	76.53	35.11	69.82	1.97	75.54	0	12.62	34.52	80.08	39.84	34.52	0	83.83	72.98	30.97	31.95	76.13
GRMZM2G024144_T01	4075	2991	100	62.02	62.09	71.08	56.2	67.37	64.19	68.14	65.43	80.51	76.2	79.51	65.76	77.87	29.32	62.92	88.87	65.7	48.81	75.53
GRMZM2G024150_T01	3133	1405	100	54.52	0	57.3	41.78	48.9	15.8	58.43	25.41	48.11	50.46	53.38	56.01	52.81	69.04	68.4	43.06	87.62	34.45	50.39
GRMZM2G024151_T02	5904	4899	100	56.56	61.83	81.1	93.04	69.54	79.71	74.1	73.67	73.87	78.87	79.93	83.92	75.73	71.83	78.44	88.39	60.54	74.08	77.06
GRMZM2G024374_T01	4154	2844	100	89.63	73.45	20.43	92.09	94.83	0	93.07	14.35	14.03	93.74	20.36	8.05	22.86	29.15	7.31	19.13	8.4	8.12	74.19
GRMZM2G024389_T01	4081	2990	100	58.7	71.84	79.5	96.19	83.98	87.93	95.62	81.47	89.1	91.74	76.86	70.33	89.33	81.37	75.99	84.72	53.55	65.85	85.82
GRMZM2G024437_T01	8961	6758	100	73.84	62.46	63.98	71.46	79.99	79.67	72.14	78.48	78.93	80.57	83.58	90.15	75.45	84.02	77.2	87.01	60.7	77.92	85.69
GRMZM2G024576_T02	6572	5510	100	70.42	59.84	84.28	76.12	75.97	91.05	84.74	72.52	88.06	89.49	93.41	92.43	89.53	84.85	77.86	92.21	76.52	71.63	95.32
GRMZM2G024686_T01	7146	5381	100	70.34	81.16	87.18	89.8	85.75	85.78	87.4	76.94	87.64	87.36	87.07	90.3	88.57	90.47	80.67	85.84	57.74	87.42	88.42
GRMZM2G024693_T01	11382	6325	100	46.86	34.83	82.89	71.45	72.66	67.94	63.04	57.91	70.89	65.82	54.45	68.74	66.36	64.02	60.65	71.78	51.07	62.75	68.93
GRMZM2G024708_T01	4142	2420	100	38.26	33.72	83.39	56.32	62.07	61.74	61.69	53.64	73.14	75.21	58.93	44.79	41.24	54.5	53.72	51.82	52.11	53.97	51.4
GRMZM2G024823_T01	6090	1716	100	39.34	66.84	73.43	76.17	77.91	83.45	76.57	82.63	84.67	92.19	74.01	63.29	69.41	79.49	50.87	71.5	50.82	56.59	66.67
GRMZM2G024898_T01	6343	3263	100	62.09	51.46	72.42	80.39	80.94	76.16	98.9	48.24	88.88	84.71	86.06	85.75	73.34	88.63	88.94	78.95	71.59	73.95	85.41
GRMZM2G024959_T01	6016	2332	100	79.55	68.05	75.26	79.33	81.95	91.55	90.61	61.58	89.67	89.92	69.98	88.64	89.54	83.1	80.27	85.93	64.79	81.65	73.37
GRMZM2G025014_T01	4892	4243	100	69.57	80.34	86.26	88.31	93.19	84.12	99.36	76.41	78.2	65.92	93.02	89.96	75.82	90.76	86.85	96.3	76.29	81	86.83
GRMZM2G025026_T01	3510	1546	100	30.08	67.85	57.63	84.86	71.8	87.32	66.04	58.21	75.03	83.51	79.24	67.92	80.53	87.65	47.15	35.12	72.25	74.26	90.23
GRMZM2G025048_T01	5197	2825	100	100	99.93	98.87	93.56	92.88	98.37	88.67	94.8	95.93	99.4	69.24	96.57	98.94	99.04	91.4	95.89	94.55	97.91	99.33
GRMZM2G025135_T01	4538	1516	100	70.78	64.51	64.38	82.65	61.61	66.75	75	67.08	51.58	70.32	28.5	63.85	82.98	42.74	39.18	88.46	73.68	44.85	76.25
GRMZM2G025171_T01	4200	1941	100	54.56	23.91	37.09	32.82	55.13	50.75	52.55	34.78	34.83	26.79	48.74	35.7	48.33	44.36	63.78	47.3	30.14	37.25	47.3
GRMZM2G025182_T01	5548	2574	100	59.63	37.96	65.89	50.12	35	67.79	76.18	0	51.63	86.44	66.08	62	76.38	41.57	53.34	57.46	43.59	54.66	52.91
GRMZM2G025231_T01	7778	6471	100	80.16	71.16	91.79	92.6	91.41	88.63	88.47	79.71	90.08	94.53	90.06	90.77	91.67	89.32	89.15	92.34	84.73	93.06	95.66
GRMZM2G025236_T01	17512	6494	100	63.09	41.44	74.56	63.97	80.18	66.05	60.79	64.75	65.43	70.8	74.61	64.75	61.18	83.8	70.08	69.11	50.46	78.53	77.43
GRMZM2G025322_T01	5881	3718	100	49.49	57.26	68.48	72.43	73.45	66.41	66.78	57.02	74.99	73.78	71.73	74.07	67.89	66.92	73.24	69.5	58.63	54.22	79.99
GRMZM2G025387_T01	6875	4228	100	81.34	58.21	63.67	85.83	91.32	94.44	79.4	83.35	92.34	91.96	82.31	89.78	86.31	91.46	90.92	86.02	80.68	70.58	93.52
GRMZM2G025441_T01	4245	1990	100	86.58	44.87	83.82	58.64	89.6	66.43	60.8	79.6	68.34	72.36	82.26	53.02	100	63.87	64.52	94.72	80.4	49.2	59.9
GRMZM2G025488_T01	12109	5325	100	62.65	59.19	78.07	81.99	86.22	75.34	74.48	68.66	84.58	88.19	81.56	83.72	83.91	80.71	75.46	82.05	56.36	81.46	81.37
GRMZM2G025491_T01	3715	1297	100	13.88	23.52	65.77	45.18	66.23	44.64	58.06	39.24	58.21	53.66	17.27	44.95	52.51	53.2	63.53	63.99	33.62	45.1	40.94
GRMZM2G025531_T01	13041	9637	100	53.6	46.86	65.68	66.96	74.86	70.95	50.86	31.38	66.97	55.19	76.2	74.05	83.13	83.73	74.87	78.94	52.34	59.33	70.79
GRMZM2G025611_T01	23187	3204	100	28.81	29.46	61.05	77.09	59.8	63.8	67.98	47.88	63.3	70.66	56.09	59.33	50.47	44.44	63.11	70.26	46.94	42.1	56.24
GRMZM2G025642_T01	8950	6146	100	60.66	40.06	61.7	60.45	77.68	65.44	72.08	40.07	71.15	60.33	77.3	73.84	74.5	63.83	62.3	79.92	64.19	55	64.94
GRMZM2G025806_T01	6218	4962	100	79.48	58.4	87.61	89.64	85.59	85.65	80.35	64.35	81.74	84.93	89.22	71.89	93.43	82.41	82.81	82.1	69.37	65.11	78.07
GRMZM2G025855_T01	5701	3313	100	43.1	24.87	56.26	85.84	66.01	55.66	66.92	63.27	76.82	80.32	61.94	46.27	64.74	64.17	62.72	76.97	56.53	37.67	56.93
GRMZM2G025867_T01	24767	6285	100	56.39	41.21	59.22	72.2	73.62	68.88	62.18	60.59	77.6	72.57	67.84	78.71	80.97	74.38	66.62	77.71	56.25	58.98	72.39
GRMZM2G025880_T01	4616	1424	100	50.14	60.81	93.26	72.33	73.1	41.01	95.58	74.02	64.75	70.58	84.27	76.05	69.31	53.44	36.03	49.86	66.01	47.26	49.79
GRMZM2G025895_T01	3669	861	100	35.19	6.39	55.52	6.39	10.45	42.28	18.7	38.68	36.12	41.11	43.55	37.75	17.07	70.15	18	35.54	22.76	27.87	6.39
GRMZM2G025977_T01	6064	2997	100	60.43	56.99	64.7	63.5	71.34	66.83	57.56	37.54	54.49	63.16	79.51	67.57	66	51.95	57.12	64.26	73.14	53.79	62.96
GRMZM2G026015_T01	4081	1782	100	30.58	4.99	64.81	75.25	70.2	44.67	67.85	62.4	69.98	72	76.49	44.84	71.6	68.24	70.54	56.4	62.74	46.69	78.06
GRMZM2G026024_T01	4919	3972	100	69.69	59.87	71.48	86.33	81.09	83.46	84.79	51.44	85.2	87.56	89.93	81.5	95.09	75.81	73.24	85.05	65.53	58.13	94.56
GRMZM2G026065_T01	5808	5006	100	66.16	57.41	73.97	86.34	86.88	86.88	83.02	54.31	89.85	77.15	90.67	87.12	82.14	90.69	86.24	87.26	64.84	75.77	85.7
GRMZM2G026147_T01	3901	1581	100	13.92	21.06	68.69	38.84	65.09	75.14	63.5	28.78	31.82	79.82	67.24	37.63	50.85	79.76	62.3	52.25	52.37	56.67	67.62
GRMZM2G026151_T01	4285	733	100	26.88	42.43	0	92.77	43.25	88.81	30.42	54.16	67.12	97.54	17.6	21.42	46.52	63.44	30.15	93.59	83.49	52.25	71.9
GRMZM2G026301_T01	6902	4733	100	65.37	44.73	77.14	70.82	69.28	73.74	56.56	52.8	75.43	76.27	78.79	71.12	80.29	70.55	81.2	67.72	56.1	66.38	75.58
GRMZM2G026391_T01	5848	2629	100	72.84	53.86	89.01	92.81	95.25	86.23	86.46	79.04	69.8	92.7	91.71	78.51	93.38	92.16	89.39	88.74	82.2	41.08	97.15
GRMZM2G026470_T01	4215	3029	100	73.92	51.7	82.4	71.71	83.2	94.29	73.39	49.75	79.27	82.63	69.3	72.99	79.17	83.03	58.8	79.07	50.51	66.16	67.45
GRMZM2G026532_T01	4247	3327	100	36.46	39.68	60.41	63.63	68.05	58.88	50.71	46.74	51.37	61.89	51.58	44.54	78.84	47.28	59.75	38.68	27.02	23.87	67.18
GRMZM2G026556_T01	3858	1614	100	41.95	33.15	57.74	68.77	83.02	84.82	65.8	38.72	20.76	97.83	82.09	69.52	83.58	56.88	0	52.79	78.62	53.9	58.92
GRMZM2G026560_T01	10797	9670	100	71.18	62.98	79.89	81.92	86.66	95.42	90.7	68.77	93.24	89.67	87.26	94.93	95.96	86.31	86.97	94.66	76.13	81.15	96.02
GRMZM2G026614_T01	4068	2299	100	67.68	52.02	64.55	75.73	76.56	80.82	67.64	52.33	65.29	68.46	69.16	65.12	64.98	67.16	68.73	70.03	62.59	41.28	68.6
GRMZM2G026656_T01	5549	1003	100	45.46	32.7	74.08	74.38	80.86	59.82	82.05	47.96	82.05	73.28	59.82	63.41	82.05	56.53	67.9	20.54	0	26.22	38.48
GRMZM2G026780_T01	3001	429	100	0	36.83	85.31	68.53	28.44	28.44	38	36.83	36.83	23.31	0	75.29	44.29	61.77	78.55	0	0	0	0
GRMZM2G026804_T01	4227	1132	100	44.7	79.68	46.91	94.43	89.49	72.61	57.6	76.15	53.8	68.99	74.73	20.94	50.8	83.48	56.1	67.93	58.13	41.61	90.02
GRMZM2G026807_T01	17150	5820	100	60.45	48.26	66.74	73.75	67.34	66	57.94	65.29	86.65	95.14	69.23	69.88	93.23	87.32	63.64	67.85	62.27	68.47	69.09
GRMZM2G026855_T02	4821	3567	100	45.84	47.97	65.6	58.48	58.76	51.25	69.67	62.71	65.29	59.41	62.04	87.16	73.14	70.84	54.44	70	51.33	48.28	68.18
GRMZM2G026889_T01	5986	4424	100	73.96	59.45	81.56	83.23	79.5	73.78	73.37	75.88	76.24	81.98	79.25	87.09	78.96	76.85	77.42	68.42	83.5	79.59	79.79
GRMZM2G026956_T01	3756	2316	100	24.74	18.39	77.55	92.23	95.77	55.83	80.27	58.16	40.67	68.52	44.91	46.85	96.33	42.66	39.9	64.16	42.1	41.8	84.2
GRMZM2G026980_T01	3864	1924	100	52.13	49.32	88.46	85.4	88.93	50.57	83.89	33.06	85.4	86.23	81.5	46.41	84.67	89.14	74.84	93.97	17.93	39.14	85.4
GRMZM2G027075_T02	10525	8671	100	30.79	33.61	41.7	37.65	83.95	83.57	85.69	78.36	87.94	36.75	35.59	88.36	87.12	88.47	90.58	88.28	83.36	83.53	89.03
GRMZM2G027098_T01	3446	1883	100	61.29	27.62	82.47	61.23	32.77	66.17	43.81	51.25	50.4	46.57	70.1	96.65	36.59	47.58	64.95	58.42	57.73	68.03	73.82
GRMZM2G027217_T01	3341	2203	100	61.64	56.11	83.25	85.11	97.32	70.68	79.89	77.35	74.13	79.48	87.52	87.2	67.91	72.31	76.08	89.97	74.63	89.83	91.97
GRMZM2G027298_T01	4371	1506	100	58.03	77.09	60.36	70.32	57.97	68.86	81.87	29.42	72.38	77.56	63.15	77.49	72.05	56.37	61.69	79.75	41.7	21.71	87.38
GRMZM2G027331_T01	6257	4750	100	60.91	46.82	91.54	68.21	75.24	63.28	59.66	63.31	58.97	66.44	75.07	63.6	76.93	77.12	64.08	74.38	67.54	62.78	75.71
GRMZM2G027333_T01	5881	3733	100	38.57	39.14	46.24	81.38	65.79	52.85	62.44	32.92	51.14	83.04	69.27	68.02	56.47	64.16	42.49	55.42	54.38	29.2	51.65
GRMZM2G027351_T01	5978	4202	100	67.4	45.45	90.81	84.13	80.27	80.3	83.67	78.01	91.34	91.96	94.81	100	98.36	95.12	93.17	93.93	94.67	68.06	89.89
GRMZM2G027378_T01	5450	3644	100	78.24	44.15	76.81	85.48	87.21	91.96	65.78	72.75	79.01	72.15	79.2	79.39	80.46	74.7	94.37	75.99	52.94	68.17	83.12
GRMZM2G027385_T01	6245	3089	100	68.66	65.91	81	79.51	76.89	76.4	63.9	76.79	41.28	77.14	81.55	61.12	56.36	75.01	60.08	76.72	60.05	28.33	61.12
GRMZM2G027476_T01	3683	2024	100	97.23	59.83	0	51.43	100	13.83	100	75.4	100	100	99.95	89.62	0	96.94	93.08	100	91.11	63.34	98.52
GRMZM2G027478_T01	5906	5347	100	54.07	64.8	92.35	89.25	92.71	82.57	86.83	79.24	89.7	88.55	95.81	92.54	91.34	88.57	91.21	90.42	87.39	82.64	87.9
GRMZM2G027516_T01	2427	877	100	33.87	63.51	98.86	91.79	98.86	84.38	87.69	77.88	57.47	72.63	19.16	32.61	88.83	89.4	83.12	87.46	63.51	36.15	8.1
GRMZM2G027627_T01	6643	3048	100	61.45	44.55	82.87	73.62	58.3	88.22	71.16	87.73	79.04	67.26	71.78	75.43	89.76	90.19	80.22	77.1	69.52	53.67	93.04
GRMZM2G027663_T02	8206	6569	100	75.22	57.27	81.78	94.22	87.23	82.23	79.28	81.73	85.69	93.01	82.71	87.97	90.53	93.67	75.31	87.38	66.86	82.2	98.87
GRMZM2G027683_T01	3768	2118	100	69.78	71.62	77.48	74.41	83.66	78.23	86.45	63.74	80.45	87.63	92.97	61.76	77.1	67.14	48.77	94.05	64.45	75.17	79.08
GRMZM2G027723_T01	8455	7789	100	80.99	69.79	93.02	93.5	95.67	90.76	87.83	92.17	91.85	89.38	94.31	87.44	87.34	89.58	92.62	96.46	83.07	79.56	92.53
GRMZM2G027756_T01	18014	9857	100	61.32	49.7	70.24	67.51	73.8	67.34	72.14	59.7	67.67	75.71	67.07	73.39	78.8	82.2	75.29	69.9	57.52	65.79	74.88
GRMZM2G027782_T01	3898	2736	100	64.18	68.46	79.64	79.42	67.51	80.41	77.74	64.14	75.88	80.67	71.05	75.77	87.21	71.78	68.71	70.39	62.24	35.34	84.58
GRMZM2G027825_T01	5837	1439	100	37.8	62.61	46.28	57.12	68.24	51.01	81.17	45.73	36.48	65.11	82.28	72.76	83.74	53.16	66.3	40.72	45.31	60.39	66.02
GRMZM2G027851_T01	6976	5551	100	63.05	44.95	72.22	76.45	79.7	80.89	91.61	58.04	75.81	82.67	90.74	90.67	78.89	84.78	80.56	77.55	80.67	56.03	86.83
GRMZM2G027860_T01	2282	1860	100	96.34	64.89	93.39	89.35	93.87	99.84	90.27	93.23	86.72	99.89	96.51	95.05	93.39	100	87.53	97.63	86.24	92.53	100
GRMZM2G027867_T01	9367	6227	100	45.35	56.13	73.63	80.89	84.09	77.07	82.22	70.69	71.74	80.13	78.63	76.59	79.33	71.14	70.35	84.25	62.28	60.8	87.81
GRMZM2G027955_T01	7599	6251	100	70.56	62.89	84.13	86.79	93.89	87.09	84.8	68.87	75.06	85.06	79.08	79.09	95.33	88.23	65.32	83.38	64.89	63.62	86.35
GRMZM2G027960_T01	4357	2886	100	55.89	43.8	80.87	81.25	83.23	79.52	78.83	46.67	79.52	85	92.13	69.27	80.42	80.18	81.25	82.95	70.48	36.42	70.34
GRMZM2G028004_T01	41717	6284	100	57.34	40.01	83.34	82.43	64.58	70.8	80.43	69.81	62.84	77.37	79.06	77.26	75.48	81.76	70.13	82.21	54.93	72.2	70.19
GRMZM2G028041_T01	8194	4760	100	56.32	34.26	49.6	53.78	71.58	60	67.16	56.66	62.44	62.37	58.95	61.95	52.96	71.72	70.34	62.35	54.68	57.56	57.25
GRMZM2G028086_T01	5639	3165	100	67.11	47.84	79.91	76.21	89.19	84.74	77.98	69	87.24	86.07	84.42	85.62	73.81	86.76	61.96	90.33	72.76	54.34	94.91
GRMZM2G028110_T01	5160	2988	100	25.94	31.36	67.47	79.08	67.67	57.83	62.45	29.38	40.5	68.61	66.9	63.86	63.65	62.78	31.12	66.47	61.75	46.29	57.23
GRMZM2G028249_T01	3664	2026	100	75.96	65.65	73.64	89.59	92.4	89.88	62.09	70.29	89.98	96.4	96.64	88.3	98.27	87.96	92.89	93.04	91.31	74.38	97.68
GRMZM2G028254_T01	4128	2434	100	65.82	55.83	68.57	79.01	70.83	88.62	90.39	35.87	64.34	81.84	95.73	54.48	74.82	64.13	61.54	75.76	72.31	55.63	82.42
GRMZM2G028286_T01	5873	2947	100	82.08	73.63	83.31	92.37	96.27	94.54	73.91	81	94.6	97.46	99.15	87.17	98.85	93.15	96.61	96.67	95.49	77.43	99.9
GRMZM2G028353_T01	7852	7240	100	65.18	68.44	87.28	72.97	85.64	80.58	71.91	70.93	77.89	81.48	81.2	78.6	82.85	80.39	81.73	83.58	80.94	68.58	81.78
GRMZM2G028389_T01	3996	2148	100	38.13	78.82	88.69	44.46	68.44	40.32	35.66	75.14	9.31	92.41	91.01	93.2	77	77.42	83.85	82.03	86.5	100	60.01
GRMZM2G028393_T02	2867	1576	100	70.56	62.69	70.49	75.51	94.29	83.19	86.42	40.16	87.44	73.03	84.64	92.45	85.85	80.77	92.45	74.68	65.04	73.67	84.64
GRMZM2G028492_T01	8437	5417	100	61.68	57.32	72.36	80.38	71.88	85.4	79.01	74.06	80.91	91.07	78.9	77.92	77.83	80.99	77.26	89.7	69.61	72.36	66.05
GRMZM2G028501_T01	5161	3259	100	74.87	82.42	88.59	99.75	99.69	94.51	88.77	71.71	95.77	96.93	90.15	99.29	97.42	97.18	96.69	78.58	92.11	75.36	95.61
GRMZM2G028521_T01	6563	3242	100	84.27	73.47	98.74	92.69	92.07	88	96.42	99.66	99.88	87.23	92.75	99.07	97.35	92.23	91.61	99.41	77.95	65.21	98.18
GRMZM2G028535_T01	10158	8191	100	60.87	44.67	81.44	72.15	90.72	80.26	71.87	66.68	76.61	87.61	76.77	89.92	91.61	79.62	75.53	75.14	60.69	59.46	82.08
GRMZM2G028594_T01	8130	6167	100	71.07	57.05	91.63	90.32	76.54	82.91	89.56	77.51	72.51	80.07	79.89	86.02	91.8	92.07	77.53	92.4	77.72	67.16	90.71
GRMZM2G028648_T01	4031	2306	100	70.6	71.6	96.44	81.79	85.86	97.75	85.43	71.12	88.07	83.78	89.46	85.99	89.03	93.76	96.96	85.43	62.97	94.06	71.38
GRMZM2G028677_T01	3916	662	100	74.62	52.72	60.88	77.79	96.37	79	61.48	96.22	58.91	95.77	0	55.59	73.87	35.05	42.45	99.09	85.8	90.03	100
GRMZM2G028731_T01	4698	2814	100	48.4	57.11	77.26	90.65	71.75	76.94	76.97	61.62	70.68	86.74	62.33	72.81	50.53	55.51	56.33	80.45	62.54	63.5	67.02
GRMZM2G028736_T01	3974	2280	100	53.9	38.16	82.32	83.68	79.25	89.25	84.91	46.45	66.14	80.09	52.94	58.38	77.85	67.76	65.35	75.75	68.82	67.5	93.07
GRMZM2G028758_T01	5982	3193	100	75.13	84.43	88.35	91.04	99.06	92.08	72.63	82.93	89.85	96.59	87.22	85.44	95.68	84.15	91.79	99.87	77.89	84.65	87.07
GRMZM2G028812_T01	5897	2489	100	65.41	46.12	80.67	83.33	62.19	81.92	81.08	27.6	50.62	87.63	84.09	41.46	59.54	49.9	50.66	79.75	59.38	59.98	35.24
GRMZM2G028852_T01	5853	4098	100	72.79	64.74	85.14	77.7	79.43	80.92	85.46	62.32	83.5	79.8	88.53	62.66	85.99	78.92	79.72	91.97	69.79	59.98	83.16
GRMZM2G028862_T01	2849	2359	100	20.43	33.74	35.57	47.1	51.04	29.46	26.03	17.59	34.76	54.01	38.58	25.48	28.15	16.62	35.65	30.82	22.21	27.98	69.27
GRMZM2G028883_T01	3896	2462	100	54.31	52.32	91.47	90.01	96.47	94.52	90.82	45.78	89.52	89.85	92.2	78.43	92	84	92.16	87.37	78.39	74.9	83.02
GRMZM2G028929_T01	7155	4931	100	75.83	55.87	94.77	92.9	77.31	85.99	84.34	68.06	90.16	64.35	87.24	79.44	78.14	69.8	96.17	85.89	81.53	77.14	82.5
GRMZM2G028966_T01	3374	2022	100	84.92	4.85	70.43	39.02	79.18	45.2	33.93	0	25.02	28.98	73.94	18.94	47.77	24.73	11.77	20.62	23.24	23.74	78.49
GRMZM2G028980_T01	7949	5399	100	83.59	76.14	98.02	86.33	94.3	83.02	96	78.61	91.94	97.15	89.92	92.78	92.29	95.76	94.67	93.54	76.03	90.89	96.18
GRMZM2G029027_T01	7270	4862	100	80.19	78.47	87.06	96.98	90.54	97.35	91.46	86.08	92.64	100	94.47	93.93	99.12	90.52	90.07	99.79	79.47	83.34	98.68
GRMZM2G029048_T02	3062	1536	100	26.5	18.36	56.25	95.57	58.59	71.48	83.92	65.1	42.9	71.88	83.07	78.65	59.44	46.55	48.18	81.05	50.85	34.96	67.38
GRMZM2G029144_T01	9470	3212	100	28.24	43.34	57.07	50.72	72.1	81.51	67.22	78.18	55.92	47.6	43	44.52	54.83	51.31	45.83	45.89	78.21	80.98	85.68
GRMZM2G029153_T01	4707	3567	100	29.16	48.53	55.85	83.96	71.38	70.03	66.47	55.37	68.71	77.18	75.72	89.6	73.4	81.83	86.04	77.04	54.53	53.27	80.6
GRMZM2G029242_T01	5911	3073	100	37.91	26.85	76.73	81.29	71.92	67.33	91.77	68.7	74.94	71.75	72.89	75.76	89.26	70.84	69.51	73.12	57.6	67.36	82.88
GRMZM2G029400_T01	5127	2718	100	45.33	46.47	61.15	53.16	62.84	59.49	79.47	52.17	51.25	71.78	78.04	60.85	30.91	41.83	44.81	62.91	38.63	51.32	75.09
GRMZM2G029479_T01	3306	1435	100	42.02	9.06	73.59	90.03	84.67	83.34	62.23	0	60	71.64	73.59	43.55	67.46	71.36	54.91	46.27	65.16	66.48	80.56
GRMZM2G029486_T01	5700	3945	100	62.15	49.78	76.07	70.06	73.56	68.59	56.15	68.95	70.49	80.13	69.68	66.84	76.98	57.97	48.31	79.04	58.43	70.7	73.56
GRMZM2G029543_T01	6028	3852	100	62.9	48.18	77.23	78.35	71.34	70.46	62.98	57.58	81.2	73.47	86.97	70.09	72.85	83.05	86.86	86.16	46.63	58.33	81.93
GRMZM2G029566_T01	7163	4707	100	58.89	38.11	94.22	76.38	92.5	96.35	97.92	58.74	87.19	83.58	93.01	83.68	83.58	79.99	82.15	85.96	76.8	84.6	80.88
GRMZM2G029573_T01	8623	5714	100	62.18	62.6	73.63	73.4	81.24	87.98	79.59	59.52	72.89	86.54	72.44	90.13	84.49	87.91	76.02	85.91	74.36	56.2	89.45
GRMZM2G029780_T01	4689	1487	100	85.68	76.26	50.98	87.83	91.73	85.34	45.33	0	88.9	91.12	91.66	85.07	94.89	20.71	81.98	92.27	55.35	79.76	68.73
GRMZM2G029856_T01	4089	2043	100	76.55	26.14	79.15	56.14	59.52	74.79	72.88	51.59	62.26	53.4	63.78	73.62	53.79	63.83	76.7	66.23	60.11	61.43	52.72
GRMZM2G029859_T01	53285	11037	100	57.83	57.16	64.13	72.69	69.92	76.03	74.97	56.15	75.29	71.77	80.4	78.93	79.65	77.34	63.72	79.76	64.3	65.91	77.35
GRMZM2G029879_T01	3846	3015	100	37.41	49.75	57.78	66	67.23	82.26	82.99	8.23	66.87	81.43	88.19	53.23	63.62	69.65	43.38	80.53	58.64	28.39	48.29
GRMZM2G030009_T01	3582	1235	100	34.98	4.29	46.56	29.39	49.39	68.58	39.6	0	0	22.19	18.06	36.6	0	11.98	22.59	10.53	11.26	15.38	37.49
GRMZM2G030016_T01	4852	4155	100	69.05	60.84	85.22	94.03	74.83	84.26	96.44	71.48	95.28	85.32	77.16	80.48	81.18	84.21	80.39	78.75	75.43	74.13	99.37
GRMZM2G030036_T01	4452	1876	100	85.55	70.68	91.47	93.98	98.83	85.07	84.28	85.29	85.93	84.06	86.25	85.02	89.18	98.93	88.97	93.92	82.62	87.69	93.34
GRMZM2G030099_T01	5594	1425	100	30.04	5.61	48.77	37.12	56.63	25.12	0	44.56	42.18	38.18	3.86	19.86	25.47	38.95	14.67	18.81	8.7	20	24.63
GRMZM2G030144_T01	12112	10231	100	77.38	53.67	74.96	70.07	89.04	87.54	77.79	76.43	87.97	87.24	86.21	85.97	90.96	88.11	83.85	84.83	63.94	77.47	91.56
GRMZM2G030148_T01	3512	1615	100	64.95	64.89	70.09	75.17	96.72	70.53	60.93	53.07	98.58	100	100	97.71	92.14	85.45	67.62	75.85	89.66	90.22	95.67
GRMZM2G030167_T01	11293	6106	100	76.79	38.67	62.22	65.72	77.35	91.45	76.66	59.5	76.15	72.73	79.2	85.39	74.21	81.53	73.35	72.91	55.55	80.81	75.17
GRMZM2G030173_T01	3094	1780	100	28.37	35.62	48.2	50.45	45.06	60.06	48.2	42.02	38.43	74.33	56.52	43.26	68.43	23.88	45.51	69.16	28.03	29.33	68.71
GRMZM2G030265_T01	3626	1901	100	61.39	53.76	100	85.69	96.11	99.32	99.95	52.76	98.68	98.68	100	78.85	95.11	90.06	88.27	79.38	86.85	98.95	73.17
GRMZM2G030523_T01	4354	1705	100	81.47	69.03	97.18	99.59	95.89	90.97	90.85	81.58	96.77	89.15	98.94	90.56	92.73	87.98	80.12	97.48	78.18	81.99	86.1
GRMZM2G030531_T01	3761	1530	100	51.76	50.65	53.14	80.13	75.23	76.67	87.52	60.13	52.88	73.14	58.3	86.08	78.5	67.65	51.24	74.25	55.88	63.79	59.41
GRMZM2G030598_T01	22844	7270	100	64.06	62.52	73.11	80.69	80.43	75.53	78.64	56.16	72.54	78.98	71.32	78.02	73.09	79.77	72.24	77.65	57.65	63.31	83.54
GRMZM2G030673_T01	7002	4467	100	81.64	55.59	84.46	84.28	88.58	88.85	83.75	97.58	90.62	89.99	90.4	88.18	86.08	87.87	91.29	96.71	90.62	96.71	93.6
GRMZM2G030744_T01	5966	3303	100	47.44	25.86	75.02	81.53	76.02	70.27	62.4	59.7	73.36	75.66	77.9	62.79	73.24	81.47	70.18	75.14	63.03	67.48	74.81
GRMZM2G030814_T01	4869	1658	100	74	72.14	80.94	94.27	87.52	96.44	87.64	56.45	77.2	98.37	96.62	81.3	89.2	74.07	87.76	53.08	87.64	76.42	91.19
GRMZM2G030850_T01	4341	1827	100	69.02	59.11	81.55	79.8	91.74	87.25	70.22	55.5	73.45	77.45	88.12	81.77	92.06	76.57	65.35	72.63	75.48	86.1	78.16
GRMZM2G031001_T01	4204	1032	100	22.87	33.91	65.7	66.76	55.23	68.12	68.12	27.42	60.66	49.52	46.12	16.18	44.38	75.29	52.23	40.79	84.88	50.58	43.99
GRMZM2G031102_T01	2763	866	100	25.4	54.62	93.76	86.37	32.1	76.44	87.07	26.91	75.87	43.3	76.67	87.41	52.89	62.36	67.78	68.01	43.53	84.53	86.84
GRMZM2G031167_T01	3918	2161	100	50.76	34.38	98.33	95.42	94.45	86.9	64.69	63.26	90.79	65.57	73.58	92.41	84.82	100	90.98	100	58.26	71.68	90.56
GRMZM2G031261_T02	2770	1793	100	36.75	66.98	62.19	84.05	72.23	34.41	77.91	31.34	79.03	65.25	68.27	67.88	76.91	73.06	59.01	83.6	72.73	70.11	60.4
GRMZM2G031311_T02	5586	4864	100	68.81	65.91	91.61	82.77	89.33	90.54	93.03	66.51	89.27	88.88	80.3	94.7	86.04	92.04	85.63	92.04	75.6	65.79	86.88
GRMZM2G031317_T01	3013	2394	100	44.03	48.25	67.5	78.15	68.8	69.92	90.31	51.8	55.01	72.35	83.92	19.88	74.19	80.28	29.11	36.3	50.13	42.02	55.72
GRMZM2G031323_T01	3540	2593	100	41.96	52.45	79.44	87.66	96.22	79.25	75.43	69.15	68.41	94.72	84.84	69.69	88.31	91.59	73.04	87.12	74.66	84.34	66.91
GRMZM2G031400_T01	5754	4058	100	70.65	59.73	73.26	84.2	88.81	82.58	93.45	58.99	89.33	72.82	77.94	85.07	90.66	83.96	69.89	91.97	83.79	73.71	92.21
GRMZM2G031453_T01	4789	1339	100	100	87.75	100	100	100	100	100	98.06	100	100	78.49	100	92.46	100	100	100	99.93	100	100
GRMZM2G031536_T01	5821	4265	100	38.08	40.12	50.95	48.96	48.93	98.15	51.56	89.19	96.13	49.03	53.62	49.12	96.69	95.97	56.34	95.57	44.71	53.48	53.97
GRMZM2G031581_T01	4450	901	100	55.83	0.33	88.46	27.52	79.47	74.58	59.27	64.82	78.69	87.9	56.38	52.94	0	60.93	32.96	71.14	22.09	0	47.06
GRMZM2G031588_T01	4594	3474	100	76.97	74.7	88.03	78.79	83.82	96.4	93.9	62.49	92.92	95.11	92.34	94.99	89.03	91.08	88.05	89.81	84.17	84.2	95.25
GRMZM2G031613_T01	11657	6225	100	55.92	60.47	70.06	73.96	59.16	74.54	70.2	42.83	63.92	67.15	75.2	73.45	84.77	56.51	43.1	67.13	60.84	57.17	69.93
GRMZM2G031827_T01	10597	8556	100	65.14	57.85	96.4	79	84.16	75.3	80.38	58.32	83.5	76.44	95.14	90.6	82.74	87.9	77.49	82.99	60.83	64.95	84.09
GRMZM2G032154_T01	2788	1392	100	56.03	84.05	91.45	87.07	80.46	81.18	91.74	85.78	88.07	81.9	94.47	91.95	89.37	81.97	64.51	68.75	82.33	94.54	87.64
GRMZM2G032160_T01	4636	1175	100	92.43	56.94	69.45	85.53	84.43	73.28	85.45	30.72	44.85	77.28	74.3	78.81	93.96	85.11	70.21	82.55	62.89	77.11	84.09
GRMZM2G032337_T01	6583	3835	100	62.37	65.27	83.21	79.01	91.55	76.51	71.76	89.18	80.83	81.17	86.52	91.24	85.66	91.4	81.25	92.39	75.05	83.08	86.91
GRMZM2G032351_T01	34530	10994	100	46.13	41.1	57.16	60.92	64.86	62.52	57.27	57.9	60.69	70.94	69.57	66.28	70.12	76.1	63.49	60.91	39.27	67.05	69.33
GRMZM2G032628_T01	19087	7355	100	59.69	37.23	43.51	78.59	80.65	69.64	76.98	79.42	81.11	83.51	83.6	88.02	99.78	91.08	84.05	88.55	66.49	70.73	91.28
GRMZM2G032655_T01	4456	1573	100	58.23	70.06	100	83.73	94.15	88.87	88.68	14.94	73.62	83.09	80.93	58.11	55.12	59.76	61.03	87.29	80.99	80.67	94.66
GRMZM2G032742_T01	4634	2076	100	77.7	82.13	93.98	93.83	100	96.92	92.29	89.21	96.34	98.6	99.9	96.24	97.35	100	87.09	93.16	92.1	84.83	96.48
GRMZM2G032896_T01	6422	5084	100	55.29	44.22	77.01	86.29	83.91	83.73	41.66	53.95	81.65	72.09	63.71	76.65	77.93	67.96	70.48	80.78	61.01	65.7	89.56
GRMZM2G032899_T01	4003	2411	100	32.39	58.27	83.37	90.29	81.83	66.16	87.1	61.09	68.81	86.48	84.65	70.59	41.1	76.23	77.85	83.95	80.13	64	91.33
GRMZM2G033126_T01	14815	3352	100	74.91	68.82	75.57	80.67	90.16	43.44	58.47	65.51	83.92	69.39	61.63	59.34	85.29	62.05	85.89	88.28	79.47	74.34	63.48
GRMZM2G033198_T01	4679	2201	100	50.93	44.21	79.37	59.79	70.56	88.01	63.06	40.25	86.69	73.65	82.69	82.24	66.11	56.57	77.46	82.01	55.88	68.24	77.28
GRMZM2G033208_T01	6546	3152	100	74.97	67.99	97.62	86.1	97.81	96.54	92.77	77.25	86.45	99.46	87.06	84.01	92.96	98.1	90.89	99.84	80.3	68.46	99.94
GRMZM2G033267_T01	5965	1719	100	53.69	38.22	34.21	56.37	50.15	43.57	86.39	30.02	60.91	68	72.25	30.83	59.63	32.58	12.91	64.98	64.81	33.57	61.02
GRMZM2G033526_T02	7642	6939	100	86.27	74.2	95.63	96.54	97.35	98.37	95.99	83.11	92.3	92.85	90.55	99.78	95.29	99.39	93.98	99.61	83.73	86.15	97.25
GRMZM2G033555_T01	8802	5740	100	58.45	52.72	83.31	74.09	73.08	73.01	72.2	54.22	68.07	72.67	72.93	69.49	73.92	66.55	61.55	88.62	61.17	56.79	70.96
GRMZM2G033805_T01	5582	3110	100	84.92	71.96	99.94	99.68	93.92	93.05	97.49	80.55	92.93	99.65	98.75	96.98	95.53	99.04	86.3	98.75	75.66	90.74	94.95
GRMZM2G033820_T01	3219	2199	100	49.16	39.29	34.24	73.58	69.44	68.67	43.2	25.38	41.11	50.84	83.45	15.14	62.76	47.7	47.98	82.95	43.93	19.51	38.56
GRMZM2G033828_T01	8831	6615	100	84.93	74.92	88.53	95.66	98.99	93.82	93.36	84.99	93.91	96.98	95.57	96.02	98.2	94	95.33	95.63	86.85	86.24	93.64
GRMZM2G033885_T01	3444	2618	100	86.75	73.8	86.78	81.86	89.3	91.56	80.1	75.71	76.39	98.55	72.08	80.71	79.3	70.13	71.39	86.36	65.7	84.19	61.65
GRMZM2G033894_T01	5919	4551	100	51.99	55.72	78.75	76.47	85.63	67.52	68.14	66.91	81.89	80.47	81.65	70.53	80.91	78.49	77.85	86.16	63.9	75.76	67.48
GRMZM2G033952_T01	3189	1601	100	56.09	31.61	76.7	77.39	68.77	43.22	68.21	14.8	51.72	65.77	46.66	64.08	77.08	81.14	24.23	77.76	60.15	92.38	83.01
GRMZM2G033985_T01	4070	1475	100	67.19	78.78	58.78	81.42	61.56	89.29	53.69	39.12	0	60.81	76.54	54.1	72.75	61.69	35.46	50.92	77.56	60.68	71.66
GRMZM2G034005_T01	10661	3553	100	85.39	67.66	69.66	77.15	77.71	72.81	84.55	81	83.17	76.36	88.74	81.85	86.15	93.3	85.48	70.03	63.02	60.62	75.4
GRMZM2G034069_T01	6399	5035	100	66.97	45.4	79.46	71.5	71.54	67.57	67.69	68.56	71.26	71.88	73.41	71.54	64.71	77.18	69.35	85.46	46.06	68.74	71.66
GRMZM2G034143_T01	12094	7796	100	73.78	44.88	71.32	72.58	94.51	82.89	77.54	73.44	79.57	76.96	80.35	84.63	93.47	83.84	82.09	81.14	57.76	80.55	87.69
GRMZM2G034153_T01	3536	1816	100	54.13	62.44	93.45	78.25	95.93	91.69	91.46	86.4	83.48	87.06	77.04	93.23	83.2	100	83.26	94.99	78.74	86.12	88.88
GRMZM2G034155_T01	5953	1434	100	58.02	73.85	78.03	87.17	93.65	58.72	57.39	63.74	65.69	100	65.69	62.27	96.16	100	87.1	84.1	88.77	62.27	85.22
GRMZM2G034278_T01	6735	5633	100	71.45	39.18	61.89	28.32	63.41	68.86	56.93	61.85	62.81	55.88	63.96	70.14	52.58	54.57	61.3	21.84	49.16	6.87	26.42
GRMZM2G034302_T01	7390	5724	100	70.27	78.95	92.45	83.23	79.39	85.45	76.28	42.58	82.69	92.68	84.01	90.76	77.73	66.35	72.94	87.11	61.84	85.5	75.51
GRMZM2G034313_T01	6284	1798	100	94.61	78.2	96.83	98.83	100	96.27	89.43	94.33	83.15	96.44	96.27	96.44	99.83	96.44	95.44	96.27	89.1	93.1	99.83
GRMZM2G034360_T01	4694	2122	100	28.79	35.63	68.1	53.58	56.13	64.99	42.84	69.84	50	70.69	53.16	57.96	67.77	61.31	26.3	57.63	53.11	48.92	49.2
GRMZM2G034362_T01	12811	10670	100	57.62	52.53	77.55	83.39	86.45	83.31	74.3	81.18	80.94	88.05	78.66	88.63	86.31	82.37	91.96	91.17	69.34	79.13	94.01
GRMZM2G034442_T01	6395	1088	100	54.04	71.23	71.23	76.75	53.31	89.52	57.54	35.94	53.31	72.7	86.31	53.95	68.84	60.94	66.73	85.75	71.14	47.61	96.69
GRMZM2G034598_T01	15902	6129	100	48.69	55.23	75.3	88.76	69.88	70.99	67.94	59.18	67.58	79.62	85.51	81.35	67.14	59.28	78.38	70.58	54.01	41.41	86.69
GRMZM2G034835_T01	4369	2071	100	20.42	54.32	65.77	68.57	69	62.68	52.34	52.73	41.96	59.15	52.05	46.89	63.21	59.44	43.84	25.64	43.94	19.89	44.18
GRMZM2G034840_T01	8259	5868	100	83.9	79.18	88.19	93.47	93.75	79.46	81.24	78.51	89.54	86.84	86.96	91.09	94.56	89.38	90.05	86.67	79.36	84.15	86.84
GRMZM2G034855_T01	5842	4786	100	55.87	71.4	85.42	90.43	91.87	81.07	94.57	72.04	78.19	76.66	94.13	89.45	92.21	87.99	83.16	89.32	74.13	76.81	82.66
GRMZM2G034876_T01	5531	3120	100	35.38	50.29	75.83	90.99	82.37	72.98	74.84	40.64	87.88	78.72	89.84	72.69	71.54	44.39	74.94	61.47	53.53	77.56	58.46
GRMZM2G034945_T01	6130	4548	100	60.64	0	6.27	48.02	26.06	16.53	13.98	38.3	6.27	6.6	6.27	1.36	58.77	13.57	6.93	47.76	6.31	0	62.4
GRMZM2G034956_T01	3242	2662	100	69.68	77.57	82.72	57.48	78.66	80.62	68.14	65.82	60.89	84.22	75.58	67.51	72.35	72.69	72.8	75.47	69.57	56.42	85.2
GRMZM2G034985_T01	6149	2958	100	38.13	48.78	55.51	48.14	24.85	62.34	54.6	31.3	49.53	68.05	68.05	51.28	62.07	65.65	77.18	68.15	35.02	52.5	52.57
GRMZM2G035008_T03	11090	7073	100	89.66	47.87	80.31	87.76	86.29	71.17	18.01	82.92	86.17	88.18	86.67	82.09	90	82.94	60.7	89.31	82.36	93.33	93.92
GRMZM2G035023_T01	3723	687	100	74.09	31.59	41.78	56.48	54.15	84.86	56.77	46.87	71.76	65.5	59.83	62.59	80.49	30.13	31.73	48.91	73.51	22.71	56.48
GRMZM2G035045_T02	3638	2555	100	60.43	53.35	57.38	51.35	89.63	80.35	76.4	43.84	80.2	59.96	89.9	48.73	70.61	76.83	77.46	58.16	64.11	48.81	63.91
GRMZM2G035073_T01	3919	1075	100	0	0	57.21	39.07	50.98	49.86	47.72	0	42.79	55.91	39.07	0	51.91	34.79	54.7	0	7.72	57.86	50.51
GRMZM2G035189_T01	3106	2176	100	75.32	71.28	73.39	57.22	48.12	75.69	77.8	44.49	39.02	57.31	66.96	61.03	68.84	68.57	48.02	67.65	58.32	62.32	77.53
GRMZM2G035341_T01	14896	5000	100	63.32	45.98	71.32	76.68	68.84	72.44	71.28	68.18	77.68	77.22	74.88	69.08	67.3	70.42	73.64	72.26	58.5	55.76	77.1
GRMZM2G035370_T01	5068	2300	100	72.78	35.48	82.87	94.57	95.13	80.74	84.39	64.35	86.26	90.87	88.61	61.48	82.78	84.13	85.39	94.52	64.3	82.13	80.35
GRMZM2G035377_T01	4549	3106	100	60.53	47.62	68.45	57.73	58.73	45.81	54.41	44.01	77.43	80.62	50.61	74.98	58.82	54.12	66.81	56.41	43.24	57.92	59.82
GRMZM2G035405_T01	6298	5835	100	73.45	71.09	86.46	90.47	91.23	92.32	92.19	70.87	93.2	88.86	92.61	85.04	93.2	87.59	87.93	91.96	83.26	59.61	87.32
GRMZM2G035444_T01	3536	444	100	54.95	72.97	92.34	91.67	0	98.87	96.62	0	69.59	86.49	83.56	54.05	8.78	87.39	32.43	67.34	0	35.59	80.41
GRMZM2G035503_T01	6207	3987	100	46.28	58.79	76.65	65.16	71.41	85.95	62.4	56.63	60.1	97.07	73.76	72.06	65.79	40.98	57.84	63.63	68.42	37.02	77.08
GRMZM2G035506_T01	3239	1914	100	79.05	71.68	94.36	92.32	84.59	93.89	97.54	87.41	80.36	91.75	92.22	71.26	78.89	90.91	74.97	86.21	76.65	79.68	94.98
GRMZM2G035579_T01	2853	2385	100	60.29	26	53.63	72.66	81.38	64.95	59.33	70.9	48.22	77.48	75.97	62.85	45.24	49.18	50.15	76.69	42.26	56.81	94.17
GRMZM2G035584_T01	6989	2654	100	32.93	29.09	38.06	48.08	67.11	45.48	44.69	33.57	49.4	47.74	30.29	60.85	61.91	50.57	60.89	23.13	43.56	40.54	41.9
GRMZM2G035807_T01	7220	4865	100	74.9	74.51	87.34	87.95	95.01	91.06	77.49	83.74	90.24	86.43	88.14	94.86	91.28	90.07	92.13	93.03	77.16	85.45	89.43
GRMZM2G035890_T01	4065	2973	100	37.07	51.33	63.07	0	64.14	40.4	70.7	22.03	67.78	84.49	81.97	44.87	72.55	0	67.14	93.71	37.47	64.18	89.74
GRMZM2G035933_T01	3695	2985	100	73.1	40.37	90.59	73.1	66.37	71.76	81.04	46.83	78.73	64.42	90.32	80.74	57.25	79.87	74.34	78.29	59.8	70.65	84.79
GRMZM2G036409_T01	3689	1189	100	66.69	81.58	90.24	99.83	100	88.65	90.58	86.12	71.57	96.3	87.55	97.39	76.87	73.84	91	95.04	86.63	63.5	99.58
GRMZM2G036427_T01	4482	2621	100	41.36	72.87	91.57	84.74	81.65	73.79	82.18	82.6	76.12	87.49	84.97	83.37	66.77	76.96	69.4	74.17	71.92	46.78	68.79
GRMZM2G036534_T01	8576	4062	100	62.09	42.91	75.06	74.99	81.41	73.26	68.46	57.68	75.95	52.68	95.94	88.87	76.51	54.8	80.18	70.8	83.92	69.79	83.09
GRMZM2G036609_T01	20815	17856	100	73.88	55.33	83.53	83.62	87.28	79.36	79.22	77.11	78.67	90.24	83.24	88.09	88.54	86.54	79.02	87.09	63.13	74.79	92.72
GRMZM2G036629_T01	2729	197	100	96.45	0	94.92	94.92	2.54	68.02	0	0	0	68.02	0	96.45	0	69.54	0	0	68.02	68.02	0
GRMZM2G036685_T01	8833	5494	100	69.28	55.04	84.51	82.84	86.44	79.2	81.02	75.88	82.62	90.88	85.44	89.06	86.4	83.24	90.37	86.42	74.01	65.8	89.53
GRMZM2G036765_T01	7279	6316	100	87.1	69.68	82.2	89.53	85.91	87.7	87.24	90.82	85.64	83.28	96.09	97.7	88.65	88.68	86.84	87.95	81	86.67	87.7
GRMZM2G036792_T01	2777	2440	100	90.33	88.93	79.8	100	80.33	82.83	90.86	86.6	100	99.63	99.84	86.43	86.84	68.57	98.44	100	98.61	89.8	99.92
GRMZM2G036826_T01	5785	2670	100	43.48	14.87	40.75	58.65	57.72	77.57	39.81	45.77	42.43	71.35	70.75	80.71	42.02	43.75	32.81	55.39	50.15	40.15	49.93
GRMZM2G036880_T01	3331	424	100	80.42	38.92	61.32	89.39	41.98	54.01	67.92	76.42	78.07	79.72	0	97.88	62.97	0	100	100	42.45	100	61.79
GRMZM2G036918_T01	7571	5091	100	59.12	59.3	79.59	72.85	75.21	78.9	77.16	67.18	75.03	75.03	65.92	65.72	74.09	72.26	66.69	76.45	55.71	58.16	78.85
GRMZM2G037140_T01	3673	2053	100	82.61	73.65	72.77	89.77	99.51	96.4	95.23	73.7	99.95	97.08	99.66	86.9	98.64	87.63	91.48	98.93	86.65	93.91	88.99
GRMZM2G037146_T01	3643	774	100	76.61	47.93	89.53	84.88	87.21	90.05	89.66	33.46	91.09	89.79	94.19	65.63	89.02	84.75	70.67	79.59	89.28	77.39	89.02
GRMZM2G037156_T01	2602	1041	100	84.73	55.62	78.87	63.3	44.19	64.46	86.94	51.97	63.3	83.57	89.05	81.08	63.4	61.86	78.19	65.61	76.95	77.23	71.85
GRMZM2G037193_T01	4674	2743	100	74.23	57.09	84.54	80.09	72.18	74.44	74.3	79.77	75.28	83.7	73.97	70.62	77.73	67.3	58.08	95.81	84.1	80.97	65.33
GRMZM2G037209_T01	4299	1991	100	70.47	86.14	66.8	79.66	75.44	79.21	62.73	73.28	58.16	88.25	77.25	79.61	74.43	67.45	94.22	89.15	65.19	74.99	73.68
GRMZM2G037322_T02	4463	2581	100	60.64	49.09	51.96	83.53	73.92	83.57	84.5	39.87	76.83	75.47	89.07	67.3	68.69	71.02	60.56	74.27	67.96	30.84	76.25
GRMZM2G037342_T01	7457	5186	100	51.77	68.24	69.15	70.4	71.87	87.56	69.96	66.04	72.21	72.21	83.05	70.92	64.13	66.6	54.59	66.53	58.62	57.81	79.44
GRMZM2G037343_T01	4871	1766	100	52.66	91.62	100	89.86	79.28	86.92	99.6	83.01	75.76	90.71	95.53	71.74	98.02	86.3	78.26	96.09	79.9	90.77	98.24
GRMZM2G037411_T01	5253	1872	100	38.62	41.77	86.97	74.57	51.98	71.9	20.89	50.85	34.72	51.01	90.44	36.38	79.11	59.24	47.17	47.44	46.15	38.35	61.49
GRMZM2G037413_T01	7884	5589	100	71	68.26	83.54	81.46	84.34	89.62	84.99	68.24	88.01	93.13	87.14	91.48	92.47	86.15	82.43	89.46	77.87	63.18	91.2
GRMZM2G037431_T01	5458	4166	100	77.05	53.41	82	90.78	91.98	86.7	92.37	70.55	82.31	95.01	95.03	96.74	86.08	86.17	87.73	98.08	78.68	76.38	83.87
GRMZM2G037585_T01	6662	4207	100	75.78	64.13	82.17	71.52	85.88	71.36	82.43	67.67	87.73	78.77	75.14	84.22	80.72	80.68	71.55	84	60.59	76.52	86.67
GRMZM2G037591_T01	3794	1235	100	74.82	7.61	60.81	25.59	74.49	73.04	70.93	56.76	45.91	72.15	82.11	57.81	41.7	43.64	66.07	60.97	55.3	59.35	67.69
GRMZM2G037650_T01	7705	2943	100	73.12	59.73	63.27	81.31	84.61	82.13	61.26	54.57	63.98	76.32	88.01	82.2	95.89	72.85	87.97	85.36	76.18	78.9	86.95
GRMZM2G037875_T01	5415	3279	100	59.38	58.31	71.06	63.46	60.51	74.96	70.66	50.59	68.95	78.35	63.65	73.96	86.37	61.88	83.9	78.01	47.97	65.57	76.21
GRMZM2G037923_T02	8265	5022	100	71.62	73.62	90.98	89.61	90.62	89.09	96.58	80.65	94.58	94.78	91.42	89.29	93.05	97.67	94.48	93.53	76.68	74.89	91.68
GRMZM2G037926_T01	5409	3077	100	71.6	67.73	97.17	80.57	94.64	90.48	80.27	92.27	90.58	96.1	96.49	92.27	96.46	86.87	97.04	92.46	73.06	84.63	94.87
GRMZM2G037998_T01	3343	2250	100	60.62	44.93	66.22	77.2	74.44	74.44	61.38	50.31	47.51	57.33	74.8	32.04	75.24	45.96	53.73	61.73	56.4	52.44	67.16
GRMZM2G038001_T01	5639	4132	100	50.15	60.38	75.58	85.65	85.43	88.92	83.81	66.65	84.54	88.58	83.06	88.7	78.9	82.38	84.12	78.56	77.61	80.91	80.45
GRMZM2G038019_T01	4873	2798	100	26.7	51.68	57.93	65.37	57.58	68.58	65.83	55.5	69.05	86.1	72.09	59.11	54.82	52.47	43.6	67.76	55.65	32.06	69.55
GRMZM2G038028_T01	5402	1850	100	14.92	44.22	26.7	0	25.84	24.59	36.86	62.86	0	29.41	6.38	76.65	21.46	22.43	15.73	71.73	33.51	7.46	5.46
GRMZM2G038046_T01	3405	1496	100	50.6	28.94	61.63	72.79	77.74	65.64	61.97	52.94	65.44	51.27	78.07	64.64	71.12	65.04	50.33	53.01	80.28	63.24	42.98
GRMZM2G038066_T01	8914	6012	100	66.8	75.88	81.02	75.65	81.65	71.86	88.09	65.14	79.32	87.34	84.96	83.07	72.09	85.48	82.05	71.37	42.81	61.81	89.3
GRMZM2G038108_T01	5733	3333	100	66.49	42.66	71.89	87.37	73.96	78.94	81.67	88.48	74.89	85.39	82.45	80.56	94.15	86.86	86.11	98.53	51.31	80.95	92.38
GRMZM2G038152_T01	6221	3803	100	27.64	35.79	71.92	78.25	85.41	69	87.35	46.41	79.15	80.59	74.57	76.33	64.45	61.53	67.34	85.59	80.62	62.03	77.96
GRMZM2G038153_T01	8443	4724	100	72.78	57.75	64.14	71.91	59.57	79.15	62.04	58.98	65.3	66.98	78.66	73.81	83.98	78.47	69.41	84.82	65.07	65.58	81.2
GRMZM2G038170_T01	5539	3964	100	66.3	26.49	82.29	86.05	71.09	83.83	88.35	29.94	89.46	92.43	94.42	81.51	61.28	30.25	49.65	79.87	81.26	28.1	84.81
GRMZM2G038281_T01	9807	7234	100	85.28	52.36	86.88	85.73	93.54	88.4	80.14	68.68	81.52	93.03	90.16	85.43	87.16	85.1	80.81	84.81	66.67	83.73	86.8
GRMZM2G038313_T01	6770	5239	100	52.41	71.33	80.38	92.52	91.12	83.11	79.61	61.52	81.9	89.5	82.25	82.78	80.47	87.65	79.98	83.78	66.18	35.46	78.24
GRMZM2G038485_T01	3236	2103	100	42.61	42.37	77.13	56.44	53.3	68.62	66.81	40.23	47.6	65.67	65.15	71.42	56.92	60.1	52.73	47.03	45.79	41.42	71.52
GRMZM2G038490_T01	3305	221	100	0	83.71	0	92.76	100	93.21	90.95	0	0	100	0	82.81	0	100	0	0	85.07	0	90.95
GRMZM2G038519_T01	8803	2246	100	52.36	61.44	73.78	82.06	70.84	79.34	70.93	66.74	75.87	54.27	58.55	46.97	61.67	56.14	45.99	66.52	49.69	67.63	55.57
GRMZM2G038598_T01	6909	5093	100	53.88	36.42	85.84	80.25	82.78	71.75	74.49	65.91	80.35	70.23	67.78	75.83	81.19	78.38	75.65	77.01	63.22	53.09	83.78
GRMZM2G038730_T01	3311	1295	100	91.81	49.03	76.99	85.17	80.08	88.26	92.9	54.52	62.32	84.79	91.27	64.25	95.52	70.04	72.2	61.31	60.31	50.81	53.82
GRMZM2G038791_T01	9648	5534	100	67.2	35.85	75.35	89.45	86.38	82.63	89.43	58.06	92.12	88.94	81.46	88.13	89.03	83	84.6	85.53	71.18	67.73	82.13
GRMZM2G038846_T01	3584	1662	100	32.73	22.56	56.2	56.86	90.25	59.57	78.16	28.58	75.15	58.06	55.29	52.65	91.4	58.84	61.79	40.55	36.94	67.15	62.76
GRMZM2G038848_T01	6602	3724	100	59.99	69.76	63.02	94.87	95.44	97.42	80.37	78.49	85.2	85.53	87.62	99.52	96.54	90.95	89.58	93.77	62.41	56.9	98.87
GRMZM2G038928_T01	3373	883	100	0	0	44.17	26.84	71.91	39.18	61.61	33.3	26.95	50.28	30.92	45.75	68.18	41.68	40.66	53.79	0	43.71	32.73
GRMZM2G039173_T01	3797	2174	100	38.13	45.95	66.51	98.9	70.01	82.24	65.36	50.41	27	92.73	81.51	27.14	68.81	29.99	14.31	71.9	82.2	80.54	71.53
GRMZM2G039373_T01	9002	4250	100	55.58	37.04	47.01	72.16	71.39	64.28	69.6	65.6	83.32	64.4	74.59	66.85	46.56	70.78	65.62	69.93	60.96	34.45	75.95
GRMZM2G039431_T01	5509	1171	100	33.9	40.31	67.29	53.63	56.7	66.52	53.89	60.8	89.24	47.4	65.5	65.07	85.48	62.17	0	53.89	63.19	67.29	85.74
GRMZM2G039454_T02	9021	7377	100	76.11	70.75	91.32	89.16	91.73	98.22	94.98	78.89	91.26	84.99	99.34	89.36	84.71	91.96	91.32	94.2	83.45	85.88	96.06
GRMZM2G039455_T01	11856	8134	100	77.23	78.42	80.58	88.01	86.89	80.61	76.17	71.69	84.55	88.28	87.82	86.53	84.61	86.91	78.76	87.01	77.75	77.74	80.61
GRMZM2G039538_T01	4625	2875	100	51.86	69.43	62.75	82.4	83.03	82.78	82.12	58.89	74.64	73.5	75.97	63.1	91.06	76.35	82.3	88.77	72.97	75.97	57.77
GRMZM2G039776_T01	2665	1724	100	0	15.6	44.37	22.27	36.83	53.48	20.65	21.81	21.23	58.58	59.63	50.64	46.46	27.09	82.19	48.9	48.26	13.75	35.21
GRMZM2G039867_T01	4977	486	100	57.61	23.46	53.5	72.43	70.58	83.33	90.53	0	57	82.1	61.32	68.93	90.53	0	0	90.53	63.99	0	91.77
GRMZM2G039886_T01	4483	2462	100	58.69	64.87	79.08	66.73	76.4	67.63	73.19	47.68	43.54	72.79	65.11	74.45	84.69	66.73	57.19	83.31	67.51	76.12	76.08
GRMZM2G039889_T01	7609	2329	100	35.12	54.44	69.47	63.29	79.43	69.94	90.81	56.33	76.9	67.63	79.56	78.19	78.83	77.46	62.77	74.07	68.36	56.85	79.52
GRMZM2G039891_T01	5773	3709	100	33.24	58.1	62.47	76.76	16.58	69.02	45.27	14.24	72.72	69.05	66.19	19.82	17.77	45.94	80.64	20.19	16.93	52.6	71.07
GRMZM2G039900_T01	4495	2922	100	99.38	68.82	99.35	92.3	96.3	99.11	97.13	71.42	94.97	99.21	91.07	93.91	88.77	97.95	98.6	94.63	96.1	98.73	99.38
GRMZM2G039968_T02	2493	2136	100	64.37	39.61	72.38	90.96	84.08	82.54	75	62.41	94.34	72.1	68.73	83.85	85.49	58.9	86.66	81.65	86.33	80.57	89
GRMZM2G039996_T01	3553	1926	100	73.31	60.02	36.14	59.14	89.56	89.56	70.82	51.09	63.4	78.66	89.93	53.69	58.98	88.89	59.24	69.73	49.84	59.66	69.57
GRMZM2G040068_T01	4128	1688	100	33.77	72.22	63.39	83.71	78.91	94.79	89.16	43.19	57.58	82.41	90.05	39.57	81.81	59.48	58.65	75.47	59.66	76.78	76.66
GRMZM2G040115_T01	5376	2118	100	37.49	26.44	62.28	71.62	78.28	70.77	72.29	59.54	46.98	55.24	66.9	53.97	67.09	72.05	52.46	77.95	53.02	50.47	88.39
GRMZM2G040397_T01	6271	4918	100	79.04	59.17	78.83	78.87	80.99	75.64	64.38	67.87	76.27	86.88	77.78	70.62	66.55	74.68	80.91	93.13	71.41	74.05	87.58
GRMZM2G040511_T01	12623	7482	100	62.24	55.71	61.33	89.39	89.25	87.66	68.95	81.58	70.82	82.14	67.79	76.14	80.25	76.98	58.57	78.33	59.32	62.71	87.46
GRMZM2G040638_T01	3493	2087	100	32.06	59.99	55.63	71.35	54.72	39.96	63.3	35.22	82.08	90.9	82.37	89.27	58.55	96.07	58.94	69.72	74.75	85.1	83.04
GRMZM2G040689_T02	3890	1637	100	19.67	40.93	63.65	85.83	84	77.4	68.72	55.89	57.61	62.37	76.42	74.59	42.33	86.74	73.55	78.07	83.45	59.68	57.79
GRMZM2G040743_T01	6939	6394	100	57.38	46.59	67.86	88.38	88.36	79.42	78.14	50.53	86.33	86.85	88.9	85.52	56.65	93.95	70.49	87.52	50.44	69.33	94.4
GRMZM2G040762_T01	9408	7598	100	85.58	63.49	88.77	88.01	92.59	90.59	87	78.2	93.21	88.6	93.05	93.5	95.06	97.13	95.88	96.89	76.13	83.27	97.87
GRMZM2G040871_T01	4670	2280	100	75.7	63.55	97.32	91.01	91.18	78.68	99.3	60.83	64.96	100	91.89	53.33	97.94	61.32	90.53	91.49	77.68	88.42	93.68
GRMZM2G040902_T01	5382	4573	100	79.4	75.09	80.63	88.89	78.7	76.03	64.29	67.31	79.71	87.75	70.39	75.97	65.32	63.13	71.64	94.42	82.68	80.08	86.27
GRMZM2G040933_T01	7010	3997	100	73.93	57.34	87.09	87.87	82.69	82.39	79.01	71.65	83.74	75.31	88.07	83.16	84.01	84.29	66.4	80.11	88.69	63.37	87.39
GRMZM2G040947_T01	4514	2747	100	85.69	78.96	91.81	98.51	94.9	99.6	93.92	86.31	96.1	93.63	89.84	95.96	92.97	88.46	97.96	98.62	79.87	92.39	98.84
GRMZM2G040954_T01	10269	6708	100	77.79	70.08	76.61	80.49	86.27	82.11	79.31	74.21	85.52	92.56	84.94	80.87	78.58	86.79	77.19	77.76	67.49	82.95	88.73
GRMZM2G040964_T01	5794	3268	100	69.86	77.82	80.69	96.79	85.04	76.04	75.64	63.19	90.02	89.81	89.57	77.69	98.01	83.75	75.43	95.13	57.41	82.96	86.08
GRMZM2G040965_T01	5582	3126	100	41.33	74.28	74.63	83.69	71.21	69.32	78.34	46.67	43.06	79.72	81.96	84.13	82.79	50.29	59.12	68.68	72.04	50.38	60.65
GRMZM2G041223_T01	7281	3288	100	53.62	68.28	80.78	66.12	89.72	85.46	87.04	47.69	61.1	74.73	87.1	55.66	70.92	64.2	82.79	93.07	68.1	69.77	79.26
GRMZM2G041275_T01	6496	4862	100	77.68	47.51	85.52	80.95	84.59	89.72	78.14	67.48	89.41	81.86	73.59	81.69	82	80.97	77.01	82	70.59	77.5	82.48
GRMZM2G041308_T01	4232	3178	100	73.19	80.24	84.24	88.99	81.75	74.26	69.51	58.65	80.3	77.72	74.2	79.2	88.99	74.1	64.19	69.13	64.35	68.97	94.24
GRMZM2G041356_T01	5051	2254	100	65.44	23.78	59.72	71.16	82.21	74.98	75.42	32.83	56.88	89.53	63.27	64.06	77.28	63.71	55.68	82.48	36.6	49.33	74.05
GRMZM2G041381_T01	4458	2644	100	54.08	44.36	77.8	54.95	59.83	66.75	67.13	48.64	47.77	83.47	59.23	61.8	65.13	80.11	63.35	61.95	53.33	65.47	76.25
GRMZM2G041415_T01	3196	1409	100	53.66	19.73	80.48	81.76	85.1	62.03	90.56	43.93	76.08	70.05	87.58	73.46	73.1	80.06	29.95	68.35	61.53	24.49	71.4
GRMZM2G041456_T01	2474	413	100	0	20.82	0	0	87.89	46.73	89.59	66.34	78.69	0	0	28.81	99.76	0	0	0	0	93.22	69.73
GRMZM2G041463_T01	5087	4384	100	72.08	34.53	75.64	73.4	79.72	73.08	83.33	60.06	88.46	82.94	63	81.07	71.44	73.84	85.72	92.86	56.87	63.3	77.9
GRMZM2G041645_T01	4620	1821	100	21.31	0	67.16	55.08	42.94	66.06	72.1	61.72	62.82	47.06	68.26	68.31	70.35	56.34	26.63	23.12	41.24	76.44	66.56
GRMZM2G041961_T01	5208	3377	100	47.88	54.04	70.39	57.27	70.3	55.76	55.4	49.66	63.1	74.33	70.57	59.52	61.24	66.45	58.25	62.78	45.34	39.27	73.41
GRMZM2G041980_T02	4367	2540	100	47.09	46.38	60.24	64.06	63.19	80.31	70.94	37.48	65.71	68.74	63.78	78.19	58.86	82.13	74.45	75.55	63.62	30.83	76.73
GRMZM2G042047_T01	3242	2781	100	78.64	50.13	93.6	84.14	87.13	86.8	90.79	82.7	69.22	85.08	86.84	90.58	68.28	78.6	76.77	88.75	79.5	66.49	99.96
GRMZM2G042078_T01	4984	2278	100	67.43	49.39	85.34	89.42	84.9	78.27	79.94	82.57	86.92	89.42	78.62	90.34	87.97	81.47	65.54	84.42	70.81	74.93	89.86
GRMZM2G042171_T01	7508	5504	100	54.03	46.08	66.08	76.78	77.22	78.49	78.67	75.65	75.6	81.87	91.5	80.09	81.05	75	82.54	97.37	64.83	56.49	79.91
GRMZM2G042179_T01	5098	2055	100	43.02	41.65	43.26	69.78	74.74	54.74	57.66	49.05	62.29	60.05	35.86	65.6	73.04	59.27	54.65	46.52	41.27	29.15	58.98
GRMZM2G042295_T01	16815	6421	100	66.11	55.68	70.85	78.8	88.02	82.28	70.92	58.9	81.37	85.31	80.53	72.79	84.25	82.74	71.03	71.39	67.15	47.87	86.29
GRMZM2G042313_T01	7112	6080	100	61.46	49.38	90.31	87.25	83.67	70.64	85.46	68.88	73.26	78.95	76.48	87.19	76.91	76.91	73.39	73.36	68.52	63.88	81.58
GRMZM2G042323_T01	7890	5887	100	61.81	60.01	89.06	82.71	79.43	80.64	72.46	67.08	79.7	96.04	86.22	88.38	77.46	92.88	83.83	75.95	74.49	77.14	77.97
GRMZM2G042347_T01	3763	2169	100	17.2	31.49	58.23	55.09	57.4	72.66	59.75	46.84	56.29	70.12	67.5	69.39	87.83	69.43	56.98	72.52	68.97	51.13	74.14
GRMZM2G042412_T01	2795	210	100	0	0	0	0	0	98.57	30.48	0	0	54.76	0	0	31.9	0	0	0	0	0	75.71
GRMZM2G042502_T01	8356	7811	100	80.72	58.93	92.56	83.42	95.48	90.12	86.79	93.62	95.52	95.81	94.93	88.18	77.88	93	92.54	94.76	80.28	79.4	89.04
GRMZM2G042607_T01	6995	5255	100	74.96	67.5	92.73	94.5	93.04	98.29	92.84	78.84	93.61	96.94	88.39	97.05	96.29	89.67	86.64	96.02	75.13	81.69	90.09
GRMZM2G042612_T01	2818	585	100	90.26	91.28	100	92.99	88.55	99.83	89.57	79.15	100	100	100	73.68	100	90.26	68.03	92.48	91.62	92.31	98.29
GRMZM2G042622_T01	4187	3200	100	58.12	44.94	78.28	96.78	82.34	78.44	69.56	75.06	71.72	83.66	96.75	81	67.47	90.59	72.44	86.22	54.81	74.31	81.56
GRMZM2G042789_T01	2531	2420	100	53.18	58.22	74.26	79.88	83.93	79.17	93.43	62.73	87.31	95.54	90.29	74.05	90.37	91.94	58.1	92.07	73.64	78.97	81.69
GRMZM2G043109_T01	3556	1419	100	77.31	53.14	75.26	95.7	63.21	74.56	73.22	69.98	74.35	74.28	74.63	97.18	74.56	74.63	52.29	74.91	67.72	95.84	68.99
GRMZM2G043117_T01	3299	1059	100	25.68	53.07	54.49	88.95	82.06	74.03	72.99	67.14	67.89	97.73	83.47	40.23	96.98	80.93	11.24	54.77	41.27	64.49	72.24
GRMZM2G043150_T02	11323	5779	100	67.4	65.81	84.51	83.87	87.47	81.36	71.85	68.68	77.37	76.38	75.55	99.01	72.52	91.38	75.76	75.26	70.55	77.21	87.54
GRMZM2G043154_T01	3885	2442	100	55.08	20.07	85.5	54.38	79.61	66.05	70.64	31.82	71.38	59.17	81.08	68.1	77.03	26.49	38.86	54.01	55.94	60.69	39.76
GRMZM2G043162_T01	2754	1197	100	0	32.92	87.22	54.05	99.16	99.33	64.24	69.92	91.14	99.58	98.16	91.9	93.57	99.33	82.54	47.79	59.73	35.09	74.69
GRMZM2G043174_T01	5286	3395	100	51.69	41.68	77.94	82.21	65.15	89.51	81.89	58.67	89.63	73.73	83.36	80.18	79.73	63.86	58.65	66.86	69.9	69.99	77.5
GRMZM2G043193_T01	4866	2921	100	69.36	53.99	94.69	87.71	90.45	76.99	89.76	77.34	95.48	93.39	93.67	86.07	82.95	93.15	72.24	95.82	59.91	78.5	90.93
GRMZM2G043295_T01	3885	1621	100	80.63	66.69	56.14	76.62	87.6	93.95	89.39	64.84	53.61	86.37	99.63	63.97	94.57	61.32	26.03	77.85	54.78	49.17	92.35
GRMZM2G043301_T01	4540	1282	100	12.48	7.49	61.86	72.62	35.02	68.17	64.43	42.9	32.61	72.46	9.13	29.56	60.76	46.65	10.45	67.16	32.61	36.51	48.36
GRMZM2G043350_T01	9318	6741	100	64.74	64	72.27	86	76.03	88.06	65.95	51.74	81.62	85.27	80.85	84.17	78.56	76.67	73.59	86.56	66.79	78.43	86.16
GRMZM2G043415_T01	4181	2720	100	72.72	84.52	98.09	96.25	98.01	92.83	95.22	71.76	85.51	86.03	96.8	62.98	99.63	80.04	76.36	85.99	84.38	69.38	65.37
GRMZM2G043453_T01	9727	8303	100	65.33	53.81	78.13	85.28	94.16	92.8	69.11	79.32	95.75	89.03	85.32	87.25	88.7	87.59	87.17	83.1	64.72	58.15	94.44
GRMZM2G043460_T01	2990	327	100	96.02	74.31	96.94	96.02	75.54	9.48	87.16	87.16	3.98	85.32	99.39	79.82	76.15	83.18	87.16	3.98	79.51	84.1	100
GRMZM2G043470_T01	6525	2999	100	53.35	41.85	53.25	83.19	81.33	74.86	71.86	46.78	78.33	87.06	77.66	77.79	85.03	79.03	68.49	75.09	47.55	41.21	84.26
GRMZM2G043484_T01	11983	7641	100	71.38	47.89	74.79	86.4	89.9	83.85	81.56	75.81	78.6	90.33	73.9	91.72	86.61	85.03	87.44	93.27	66.5	81.35	87.92
GRMZM2G043584_T01	5954	4947	100	74.39	54.28	68.95	56.9	68.06	82.66	69.19	43.14	45.3	70.12	80.35	60.44	58.1	70.57	59.01	75.88	48.29	54.21	63.59
GRMZM2G043602_T01	7469	5971	100	51.7	48.13	74.36	61.26	61.63	66.35	58.23	60.63	68.16	73.05	75.83	85.73	71.71	79.85	80.71	90.67	43.81	58.72	78.81
GRMZM2G043632_T01	4961	3677	100	82.51	58.69	74.27	67.99	74.14	76.99	81.23	41.83	85.15	86.02	66.55	74.25	69.32	83.03	84.55	76.34	67.28	52.41	79.58
GRMZM2G043764_T01	13365	2886	100	64.28	67.98	93.1	85.93	88.84	89.15	83.3	93.62	88.67	83.89	88.57	86.21	99.48	93.73	92.38	99.83	85.34	72.56	98.82
GRMZM2G043776_T01	5968	5138	100	69.83	42.35	82.89	92.7	90.37	76.33	80.32	88.93	78.94	94.98	80.4	85.62	91.11	93.69	79.99	91.42	72.15	67.71	97.12
GRMZM2G043783_T01	5717	4016	100	72.86	55.63	76.42	75.12	74.03	78.61	77.74	68.03	88.12	81.23	74.13	75.22	95.22	92.83	79.78	71.12	71.51	62	74
GRMZM2G043822_T01	4684	2361	100	71.54	25.07	93.69	90.26	80.69	75.86	72.98	59.47	83.52	99.32	92.55	94.37	87.38	82.08	85.94	87.93	69.5	91.19	92.21
GRMZM2G043855_T01	3208	1460	100	52.4	0	52.26	0	0	79.79	71.64	0	0	0	0	99.04	0	0	0	0	0	72.05	0
GRMZM2G043884_T01	3116	1959	100	32.67	38.64	75.34	93.77	42.52	84.12	44.36	57.94	88.72	86.42	92.96	93.01	40.79	86.42	40.58	85.91	45.18	44.26	94.13
GRMZM2G043943_T01	4190	1173	100	54.48	61.72	97.1	86.36	58.82	87.89	75.36	57.2	53.11	92.41	61.21	69.05	54.13	68.63	34.1	46.8	82.44	29.58	65.64
GRMZM2G044027_T01	6693	4738	100	68.93	68.72	87.95	82.02	92.32	92.04	75.54	73.89	89.21	84.17	80.14	90.54	87.42	90.27	88.56	86.77	74.46	59.46	89.49
GRMZM2G044038_T01	4734	4441	100	85.59	76.36	86.47	89.57	85.52	79.62	69.76	82.62	79.22	81.6	98.63	98.94	95.54	96.71	85.14	93.72	73.56	56.5	97.66
GRMZM2G044049_T01	3452	2707	100	34.5	46.29	74.7	42.04	72.26	85.56	73.7	53.71	76.14	60.14	61.21	55.71	82.01	78.35	65.31	44.44	72.96	64.13	95.86
GRMZM2G044074_T01	6553	5079	100	66.92	44.52	85.02	78.11	79.82	83.62	73.26	68.34	87.73	87.5	88.5	97.07	74.86	72.67	79.41	88.64	58.57	48.61	87.69
GRMZM2G044132_T01	3513	526	100	67.49	43.16	68.63	37.26	82.7	57.03	52.09	74.52	40.49	73.57	81.18	81.18	76.05	73	81.18	41.83	65.21	0	93.16
GRMZM2G044194_T01	2764	2009	100	23.74	28.57	79.54	86.81	36.19	61.92	41.46	49.88	57.49	80.79	92.38	19.91	81.53	2.79	38.63	73.42	47.69	51.17	73.47
GRMZM2G044269_T01	5731	2549	100	90.62	65.48	88.23	85.21	79.21	74.93	83.8	39.66	37.9	84.11	43.62	53.12	78.54	89.37	41.43	76.62	79.64	56.96	83.41
GRMZM2G044281_T01	5667	3495	100	72.62	91.9	99.14	97.34	92.47	91.22	96.48	90.76	88.21	98.83	95.28	98.74	97.74	94.22	90.13	95.88	88.9	95.34	90.1
GRMZM2G044359_T01	4801	1677	100	0	40.61	56.83	75.07	69.95	68.46	79.13	28.62	53.49	72.21	49.14	9.24	52.12	31.19	57.07	66.55	48.42	41.2	55.4
GRMZM2G044372_T01	7004	4864	100	94.12	88.03	96.57	91.88	96.96	99.73	100	49.67	91.53	100	100	48.25	99.86	93.48	88.12	87.23	84.44	94.86	93.65
GRMZM2G044377_T01	3618	1791	100	22.67	31.99	74.82	46.79	95.42	69.35	81.69	45.67	67.56	78.28	83.7	61.64	74.99	62.09	23.56	37.52	33.89	32.05	65.33
GRMZM2G044394_T01	6290	1109	100	51.67	80.43	93.06	80.88	92.79	55.09	98.47	55.46	77.28	99.55	92.16	46.8	93.6	81.97	72.5	53.65	68.53	48.15	66.64
GRMZM2G044908_T01	17666	9156	100	55.29	53.58	61.8	65.59	73.21	60.32	60.04	51.79	54.93	72.49	68.2	68.58	77.26	62.94	57.63	72.68	54.37	60.02	63.75
GRMZM2G044963_T01	5909	4509	100	66.05	36.93	77.29	86.36	77.53	77.07	53.43	64.52	75.98	81.61	57.57	85.05	93.06	83.17	73.67	72.9	72.85	62.34	86.92
GRMZM2G045057_T01	4744	3506	100	65.03	72.28	73.67	86.02	70.94	74.84	74.87	59.81	83	75.61	80.6	81.29	93.21	86.74	75.36	92.95	70.42	66.17	80.01
GRMZM2G045070_T01	6943	4084	100	65.72	57.54	62.61	61.88	67.12	82.05	74.12	85.31	65.35	67.92	79.09	72.7	92.48	76.3	83.55	72.58	68.68	56.07	69.22
GRMZM2G045154_T01	4372	408	100	20.59	27.45	61.76	60.54	46.81	61.76	61.76	11.52	61.76	61.76	61.76	0	28.43	61.76	61.76	0	82.84	0	71.32
GRMZM2G045171_T01	5129	4428	100	66.37	69.08	84.37	91.78	79.83	83.49	89.18	52.6	82.09	85.34	96.05	84.37	93	85.52	80.4	91.94	82.9	68.93	77.51
GRMZM2G045257_T01	5801	4487	100	68.44	65.68	71.03	89.03	89.24	88.79	82.1	71.47	89.39	89.88	89.95	82.24	93.83	84.44	80.63	86.07	75.48	78	91.24
GRMZM2G045259_T01	12210	5888	100	69.99	59.73	81.01	88.11	83.64	85.65	69.53	72.15	79.7	84.12	78.77	87.91	75.71	85.84	73.42	82.17	64.4	52.16	84.46
GRMZM2G045278_T01	3222	1611	100	62.14	54.19	54.31	61.02	70.08	59.84	85.91	50.53	49.72	86.1	77.65	55.8	88.45	90.88	46.93	84.17	75.23	54.75	65.92
GRMZM2G045287_T01	5565	3930	100	60.43	65.47	85.57	75.01	80.81	82.88	84.07	70.99	79.62	76.08	76.74	73.05	67.71	67.25	57.35	83.49	65.65	71.73	81.58
GRMZM2G045330_T01	7633	5847	100	75.25	50.44	92.01	85	77.83	86.56	94.46	78.54	83.07	93.11	75.83	87.45	77.97	80.4	69.25	76.57	58.9	71.46	84.85
GRMZM2G045398_T01	3005	31	100	0	0	0	0	0	0	0	0	0	0	0	0	0	0	0	0	0	0	0
GRMZM2G045404_T01	5695	5132	100	58.9	30.16	64.5	85.29	76.85	76.91	79.62	79.56	78.35	76.42	64.19	79.52	72.66	81.12	70.07	77.16	71.01	65.47	87.57
GRMZM2G045467_T01	7967	4510	100	68.14	56.39	92.15	86.08	89.76	89.25	87.07	82.24	87.12	92.77	83.1	87.38	78.23	83.84	88	92.95	69.36	75.54	92.46
GRMZM2G045473_T01	3870	3109	100	70.05	69.15	76.84	92.12	89.77	71.7	79.54	88.26	92.15	89.03	69.28	90.67	85.75	92.76	98.36	93.66	72.85	79.48	91.86
GRMZM2G045531_T01	2515	468	100	30.56	35.9	0	80.56	58.76	48.72	48.5	97.01	34.83	34.83	80.13	71.58	86.75	42.09	44.87	98.72	62.82	34.83	71.15
GRMZM2G045706_T01	3630	1236	100	23.87	5.5	41.99	30.42	0	34.22	28.72	21.6	25.32	56.23	18.93	41.99	33.58	52.67	37.62	34.87	53.16	19.82	13.11
GRMZM2G045720_T01	5775	5590	100	61.43	34.85	78.03	62.99	65.62	68.78	59.18	73.09	66.35	68.96	77.48	70.11	65.96	83.13	63.49	83.42	51.16	60.98	75.51
GRMZM2G045732_T02	9312	2552	100	55.13	43.73	74.02	59.56	79.35	59.4	57.41	67.12	56.9	60.54	55.8	62.5	63.44	59.68	50.63	59.99	69.36	77.27	77.63
GRMZM2G045808_T01	4086	2685	100	69.5	59.07	83.54	90.32	93.71	86.03	83.13	64.58	71.55	86.48	91.77	77.09	94.26	85.85	64.21	90.58	73.74	73.63	94.64
GRMZM2G045979_T01	6205	3781	100	62.73	67.81	81.59	93.57	98.62	93.1	98.94	88.26	97.94	88.15	88.63	96.03	70.03	97.22	84.29	98.68	86.11	73.92	99.81
GRMZM2G046002_T01	5322	2497	100	22.11	54.14	60.03	78.41	74.61	77.93	63.84	34.88	82.06	81.46	72.13	58.15	83.3	84.62	53.22	67.84	52.22	41.85	77.77
GRMZM2G046025_T01	7545	3826	100	52.09	56.85	74.02	74.49	61.79	69.65	67.85	51.44	84.61	74.1	78.57	61.5	84.37	69.81	63.02	72.4	61.89	53.27	81.81
GRMZM2G046055_T01	3150	1658	100	86.91	55.07	81.54	86.91	86.67	82.21	98.67	69.24	67.43	100	85.4	72.92	84.86	86.97	78.47	88.78	89.93	57	94.69
GRMZM2G046070_T01	6245	3736	100	56.58	57.92	85.41	83.35	77.25	63.41	89.4	51.04	86.05	78.43	76.2	78.77	78.83	71.63	76.45	91.54	72.22	76.79	78.29
GRMZM2G046101_T02	4742	1794	100	57.36	55.07	89.52	84.39	60.09	90.41	79.21	23.19	67.39	83.89	74.92	61.59	71.57	66.89	62.04	64.49	84.28	62.26	69.29
GRMZM2G046284_T01	3949	2461	100	78.55	73.71	83.22	90.98	97.03	78.06	82.65	62.17	77.85	97.77	85.82	88.3	82.77	85.78	82.57	90.13	78.34	65.3	96.18
GRMZM2G046313_T01	3882	2132	100	57.93	66.51	87.8	69.98	84.1	85.51	80.39	60.37	64.45	85.32	85.79	73.92	90.1	92.31	72.14	78.56	78.19	74.81	72.56
GRMZM2G046382_T01	3054	1924	100	37.58	3.53	88.77	36.12	37.99	22.66	45.11	40.44	87.99	26.09	37.42	36.85	93.3	45.11	9.1	27.6	14.76	66.42	19.59
GRMZM2G046459_T01	5577	1703	100	94.3	42.16	72.87	92.54	83.91	51.26	80.56	67.59	70.7	72.7	80.09	63.48	63.83	38.93	78.04	58.6	33.06	52.85	60.13
GRMZM2G046474_T04	5684	1988	100	19.42	60.66	68.26	75.75	55.33	69.16	54.98	5.58	63.53	74.09	69.67	43.96	50.45	42.66	66	51.61	51.41	51.61	66.6
GRMZM2G046520_T01	3590	2194	100	88.15	70.24	90.52	92.75	87.42	90.84	78.62	80.22	76.44	85.64	90.98	96.4	92.75	77.99	88.83	84.41	83.91	80.63	91.07
GRMZM2G046618_T01	4727	1928	100	41.86	18.1	66.55	50.1	83.61	61.36	52.02	19.4	43.36	57.21	75.36	34.75	63.33	65.51	35.17	77.33	49.74	68.67	58.25
GRMZM2G046676_T01	5703	4584	100	72.12	68.06	78.08	92.28	76.55	87.28	86.41	84.34	89.33	92.54	90.64	88.18	88.07	83.99	84.66	90.51	69.57	88.48	93.41
GRMZM2G046681_T02	6958	5441	100	67.71	82.23	85.02	77.39	97.56	88.02	90.5	72.56	94.28	89.71	92.85	86.33	79.36	95.99	86.47	94.84	88.73	73.57	95.04
GRMZM2G046700_T01	3861	2288	100	43.23	45.19	65.65	84.83	68.92	85.49	65.95	0	88.72	94.06	0	47.16	77.23	67.7	0	0	0	58.96	73.95
GRMZM2G046729_T01	5559	2050	100	76.34	67.51	18.44	74.2	75.8	62	84.2	37.76	70.1	73.17	66.44	55.22	73.07	63.22	76.78	68.39	41.12	67.85	65.76
GRMZM2G046750_T01	3286	1530	100	68.1	40.07	49.15	58.56	47.06	78.69	56.01	62.09	46.93	76.08	37.06	44.38	41.83	44.38	81.57	60.33	70.52	44.38	69.61
GRMZM2G046782_T01	3476	2031	100	67.9	36.39	82.77	67.9	88.38	56.23	78.14	57.26	70.01	96.95	63.12	53.82	26.34	58.54	23.49	32.05	40.42	56.03	61.89
GRMZM2G046804_T02	5441	5313	100	78.26	65.84	90.74	87.3	91.55	81.97	86.56	91.83	87.65	99.77	89.23	98.49	84.04	90.16	80.71	89.18	89.52	85.38	78.88
GRMZM2G046841_T01	3354	2625	100	69.3	44.95	77.14	81.6	85.98	63.73	48.27	62.06	53.41	74.44	72.19	48.76	65.14	52.69	79.62	86.21	58.36	82.48	87.24
GRMZM2G046888_T01	4458	2780	100	93.63	82.05	99.57	98.09	100	98.88	100	75.9	89.75	99.68	94.46	96.33	96.29	95.14	93.74	97.73	99.86	98.38	95
GRMZM2G046968_T01	8296	7161	100	55.33	42.02	52.63	79	83.21	83.41	79.08	71.18	76.58	82.99	77.06	81.79	87.85	86.9	82.59	95.17	71.22	56.96	86.33
GRMZM2G046994_T01	3639	1185	100	18.9	58.4	91.98	81.1	80.17	81.52	88.27	36.62	83.21	84.73	75.95	94.68	51.56	28.95	55.78	82.28	60.17	64.89	62.87
GRMZM2G047028_T01	8653	3459	100	55.22	51.26	76.47	71.96	63.11	69.41	64.15	66.18	61.84	71.78	64.04	84.07	73.26	80.86	81.82	90.95	59.27	60.42	64.04
GRMZM2G047187_T01	6682	3598	100	65.15	45.25	65.81	73.87	82.96	70.9	72.4	52.33	70.15	82.66	68.12	52.03	40.99	58.78	59.26	68.18	52.53	39.3	69.73
GRMZM2G047299_T01	4812	4248	100	67.84	18.24	57.02	71.56	85.33	86.32	76.6	65.18	81.38	78.93	65.02	87.64	90.02	84.86	71.87	80.56	38.77	69.59	75.33
GRMZM2G047319_T01	4607	1213	100	29.51	19.29	18.8	48.64	32.56	56.72	50.54	55.48	57.21	54.08	43.61	51.36	42.62	66.53	20.61	37.76	57.63	29.76	43.2
GRMZM2G047368_T01	3496	3090	100	40.16	50.65	87.44	91.49	95.73	83.17	94.6	50.16	55.4	89.58	95.47	91.62	91.33	84.63	70.45	88.28	59.09	73.04	89.64
GRMZM2G047414_T01	5578	3491	100	41.99	46.69	67.8	69.92	82.33	67.83	68.78	70.81	71.87	74.16	69.72	78.86	46.63	84.42	65.6	62.39	59.27	57.46	76.51
GRMZM2G047456_T02	4671	1123	100	56.1	14.96	44.61	43.9	57.08	42.65	75.51	51.65	31.34	77.83	28.85	27.96	62.51	39	66.07	78.9	12.11	55.65	43.9
GRMZM2G047513_T01	6564	2652	100	55.69	49.25	78.24	74.17	60.41	84.46	76.43	58.33	68.7	77.49	76.77	68.67	73.87	81.18	71.08	80.28	65.8	60.22	80.47
GRMZM2G047533_T01	4692	1860	100	43.82	51.99	54.68	86.13	80.81	62.85	62.58	60.54	47.96	74.78	65	34.41	84.84	75.86	65.75	68.55	67.15	70.7	62.53
GRMZM2G047564_T01	16303	7136	100	65.77	45.11	75.42	71.86	67.85	63.35	60.26	53.42	78.91	65.4	77.89	77.3	80.42	77.56	68.05	85.45	46.33	82.19	73.65
GRMZM2G047616_T01	3874	2964	100	75.98	54.12	85.86	85.53	71.63	78.54	84.14	48.18	65.45	84.55	88.23	80.4	70.58	71.63	65.08	88.93	40.72	72.67	63.7
GRMZM2G047628_T01	3974	1497	100	73.88	78.42	96.39	100	6.28	69.87	36.87	68.87	83.83	68.34	59.79	91.72	91.58	66	76.02	24.58	69.34	70.74	78.82
GRMZM2G047656_T01	3850	581	100	39.59	0	8.09	65.75	83.13	79	37.18	63.17	0	5.85	85.89	54.56	72.98	0	0	0	0	23.58	13.25
GRMZM2G047762_T01	4240	2293	100	5.41	32.45	62.15	49.8	46.88	60.84	63.58	22.29	58.83	55.34	62.06	30.4	23.24	42.48	25.6	44.13	49.37	29.39	34.58
GRMZM2G047835_T01	5254	1208	100	8.69	4.39	63.74	26.41	19.7	62.42	26.32	0	15.15	39.57	73.1	36.92	84.6	42.72	14.49	18.54	5.88	41.39	68.54
GRMZM2G047867_T01	7022	6780	100	47.08	39.16	70.6	71.78	88.23	75.41	63.64	77.68	83.89	84.35	76.03	75.69	67.51	93.47	58.05	72.3	51.84	64.37	76.42
GRMZM2G047954_T01	3885	2026	100	28.97	35	82.58	68.41	35.59	78.68	76.26	43.48	52.81	84.8	55.53	32.38	68.71	88.4	54.1	71.82	32.63	38.1	92.74
GRMZM2G047961_T01	4802	2075	100	60.48	52.43	45.45	66.12	77.54	82.6	71.57	43.23	66.94	58.07	52.72	77.06	49.06	51.42	43.95	55.47	43.37	33.2	68.92
GRMZM2G047968_T01	3860	2255	100	68.6	73.88	95.57	67.76	91.22	92.37	75.3	94.24	95.74	85.81	82.84	91.66	84.3	92.86	97.69	93.7	72.28	44.75	86.39
GRMZM2G047995_T03	5731	5388	100	59.28	60.39	71.1	85.91	93.88	85.56	82.31	72.59	79.1	84.58	90.29	89.2	87.23	86.04	66.61	94.54	75.98	68.06	83.72
GRMZM2G048008_T01	6288	4348	100	73.51	64.35	91.65	88.43	92.27	89.31	86.64	94.02	88.78	93.08	90.71	93.63	96.3	90.59	91.7	91.56	81.55	77.18	95.72
GRMZM2G048010_T01	3983	2500	100	68.48	54.44	57.12	54.88	60.28	62.72	63.96	44.96	47.28	61.88	69.12	49.44	64.84	56	64.48	63.16	65.04	51.96	62.4
GRMZM2G048067_T01	13836	8954	100	86.39	61.97	86.82	86.11	86.36	86.5	85.11	86.73	86.31	86.96	82.97	90.41	88.5	85.26	87.84	88.04	76.28	86.58	95.22
GRMZM2G048172_T01	4337	1667	100	58.43	15.3	70.79	87.04	65.39	73.01	73.01	36.29	38.15	79.12	74.39	69.29	64.61	50.27	37.25	43.31	33.35	22.56	45.23
GRMZM2G048194_T01	5769	2986	100	70.86	92.03	87.78	78.03	88.95	83.36	83.12	72.1	87.47	61.49	82.32	94.47	93.1	77.49	66.04	80.54	71.94	66.24	74.82
GRMZM2G048200_T01	5997	3812	100	55.04	59.86	67.29	78.99	85.89	71.96	73.37	49.29	62.17	88.9	76.81	61.99	75.73	86.88	63.59	70.12	60.99	54.09	78.49
GRMZM2G048210_T01	7003	6404	100	49.92	54.25	61.84	79.42	89.87	70.36	59.01	45.97	83.59	66.29	65.24	88.09	50.77	66.13	58.43	79.87	60.21	68.66	75.19
GRMZM2G048281_T01	8019	5321	100	71.23	58.82	73.73	70.64	80.12	78.26	66.15	65.36	78.67	75.74	78.71	76.4	73.33	76.17	75.53	81.68	67.47	64.52	75.31
GRMZM2G048313_T01	2929	1827	100	15.71	12.21	40.45	69.07	53.2	42.15	37.27	58.4	31.25	35.69	81.34	82.32	78.27	50.19	35.41	43.35	29.67	24.79	90.8
GRMZM2G048474_T01	3769	2037	100	66.57	64.16	86.65	89.64	76.44	81.3	83.41	75.75	81.39	84.73	99.26	76.34	94.7	97.2	76.78	72.21	70	85.13	92.05
GRMZM2G048522_T02	4304	3029	100	38.33	54.24	46.48	60.22	30.74	43.64	56.75	22.38	66	48.04	47.64	45.46	44.7	55.93	49.46	54.64	47.61	49.19	53.58
GRMZM2G048559_T01	5448	3466	100	66.85	77.44	66.71	91.55	74.47	62.58	64.83	83.15	83.96	82.8	78.65	77.15	85.52	74.96	69.71	70.37	47.86	60.24	91.26
GRMZM2G048680_T01	7956	6038	100	70.07	70.55	91.6	94.6	99.14	91.77	82.3	74.33	93.72	96.6	97.43	95.01	90.81	93.97	83.57	96.89	85.41	72.89	94.42
GRMZM2G048740_T01	16438	6954	100	59.68	52	53.64	78.76	63.11	72.71	63.6	53.6	68.91	74.55	77.94	75.6	76.98	74.29	71.81	67.18	62.15	64.65	77.24
GRMZM2G048775_T01	4018	1014	100	0	11.24	0	8.48	5.42	35.11	19.13	0	0	12.52	42.6	19.33	34.71	37.28	44.77	0	29.19	35.6	16.57
GRMZM2G048907_T01	3876	3491	100	90.58	88.6	90.46	91.69	96.05	93.53	87.34	96.93	91.49	93.73	94.56	89.34	85.53	94.56	87.88	96.59	73.45	87.51	95.56
GRMZM2G049057_T01	4320	1959	100	54.57	34.81	76.21	64.06	69.07	65.54	58.45	58.86	62.69	57.68	73.46	60.18	75.14	53.34	55.33	69.17	55.03	49.82	72.64
GRMZM2G049076_T01	20770	9159	100	65.37	54.78	66.47	73.24	82.24	78.2	76.58	75.85	78.5	82.05	76.91	86.9	78.07	78.39	78.84	79.52	58.58	61.55	91.96
GRMZM2G049190_T01	7497	5806	100	73.58	74.68	93.75	92.8	91.49	89.94	83.24	80.66	85.77	88.31	90.1	84.07	91.13	88.8	91.92	86.08	76.8	79.81	95.21
GRMZM2G049342_T01	16968	14305	100	70.16	47.84	75.33	79.7	84.54	82.43	75.54	79.04	81.22	84.94	78.58	85.45	88.11	80.92	76.37	83.96	66.7	82.26	84.19
GRMZM2G049373_T01	4683	1018	100	69.74	20.53	23.97	25.34	38.21	49.21	32.71	3.44	30.35	56.78	87.03	43.42	59.14	61.1	25.64	63.36	57.66	21.12	38.21
GRMZM2G049484_T01	6303	4476	100	59.12	52.59	83.74	86.95	88.07	87.33	82.19	84.74	89.14	83.51	96.11	84.38	97.45	87.22	88.2	85.1	71.89	73.73	93.83
GRMZM2G049672_T01	9843	6724	100	63.04	42.36	77.78	74.24	68.9	70.32	76.62	58.28	68.34	73.91	77.96	72.56	69.27	70.67	76.99	74.97	66.82	56.9	77.44
GRMZM2G049675_T01	3353	584	100	73.63	34.25	100	55.65	75.34	81.34	75.17	74.14	87.33	69.35	74.14	71.4	72.43	66.44	63.53	73.46	67.64	58.22	70.38
GRMZM2G049693_T01	6367	4255	100	85.26	71.28	84.14	80.45	92.06	88.44	76.99	75.04	92.08	83.76	96.66	87.8	90.81	89.02	90.34	88.04	75.56	67.9	90.88
GRMZM2G049755_T01	3977	2962	100	69.11	57.7	84.77	82.98	80.96	83.09	82.51	61.75	75.42	70.49	85.89	87.74	63.71	83.25	87.24	79.71	70.49	85.28	83.52
GRMZM2G049798_T01	3843	2028	100	17.41	4.64	0	38.86	63.95	56.11	33.97	29.59	26.18	27.96	0	22.73	52.12	18.79	42.75	54.09	50.39	19.67	22.58
GRMZM2G049811_T01	6265	4179	100	60.97	57.81	70.73	87.13	73.75	72.19	76.93	71.17	66.04	89.78	68.68	65.73	78.06	68.15	84.06	77.53	64.13	39.55	73.92
GRMZM2G050076_T01	4229	3084	100	45.01	64.66	85.05	90.53	73.41	91.73	85.8	79.25	66.83	78.99	80.42	77.92	76.59	74.87	66.34	79.86	64.98	70.14	90.11
GRMZM2G050108_T01	3989	3106	100	69.96	36.96	63.91	77.59	93.34	60.88	54.35	66.07	98.04	69.22	60.05	81.75	94.11	52.38	82.65	72.83	55.83	64.17	91.4
GRMZM2G050186_T02	8118	4502	100	81.54	52.44	85.03	89.05	96.76	94.49	86.27	74.34	93	92.56	94.14	90.36	89.25	78.32	85.03	96.51	64.44	86.74	95.36
GRMZM2G050305_T01	3622	2166	100	23.96	41.83	56.93	84.35	69.62	62.56	65.88	45.2	63.2	81.76	83.43	41.92	64.96	69.81	67.17	78.9	45.11	34.21	60.57
GRMZM2G050394_T01	2859	1700	100	23.59	14.06	44.88	70.82	64.18	49.29	73.94	21	77.94	84.24	40.65	56.29	37.59	42.59	50.82	60.47	0	0	79.71
GRMZM2G050412_T01	3634	3391	100	65.41	47.42	68.33	74.43	60.25	82.9	71.34	38.63	86.55	68.3	64.49	45.3	90.15	68.3	64.02	79.48	50.43	63.73	69.77
GRMZM2G050450_T01	3752	1565	100	15.21	33.1	34.12	49.27	31.57	66.13	53.1	30.54	40.19	2.68	72.14	16.23	72.2	67.22	55.02	57.32	64.73	46.9	72.14
GRMZM2G050641_T01	5652	3058	100	93.62	75.96	76.29	97.68	97.74	88.75	97.81	93.17	99.44	96.6	72.86	99.12	95.52	100	98.01	92.12	79.43	94.31	98.95
GRMZM2G050829_T01	3916	2875	100	42.02	82.57	7.83	26.82	6.57	7.69	22.23	23.3	68.14	19.06	20.38	72.56	77.46	73.01	54.5	12	2.4	0	0
GRMZM2G050833_T01	4098	3780	100	57.41	60.4	86.85	85.63	86.03	80.56	79.81	64.81	80.08	89.97	83.73	75.37	75.85	60.61	87.91	95.85	50.77	72.09	82.06
GRMZM2G050861_T01	5872	3581	100	63.61	49.96	70.9	88.94	66.38	84.56	69.23	45.41	73.72	81.12	85.76	76.57	90.09	76.57	64.98	78.61	48.09	61.02	82.07
GRMZM2G050917_T01	3944	3334	100	6.78	48.05	43.73	46.79	14.4	53.51	45.86	27.86	33.17	45.77	92.5	34.73	53.24	69.08	0	7.83	37.43	15.63	23.73
GRMZM2G051005_T01	3760	1303	100	15.73	11.82	59.63	23.56	60.09	81.04	65.08	20.18	50.19	82.35	29.78	70.38	59.94	37.84	30.16	63.24	25.94	0	46.82
GRMZM2G051103_T01	6783	5260	100	29.66	61.54	89.83	85.78	77.66	79.2	85.27	78.52	76.05	73.16	76.9	77.62	83.73	82.93	96.5	81.24	78.9	61.73	80.48
GRMZM2G051129_T01	5784	4147	100	76.97	65.88	67.08	88.74	84.47	91.99	84.18	76.2	91.37	93.34	84.74	89.73	94.57	87.77	91.2	92.16	87.75	82.76	87.24
GRMZM2G051197_T01	6652	1975	100	46.73	48.15	57.72	60.86	36.35	66.48	62.84	39.59	82.23	72.1	39.39	63.04	6.68	7.24	56.86	26.73	44.91	36	69.42
GRMZM2G051262_T01	7927	4886	100	72.12	57.18	88.56	82.48	85.02	80.43	84.18	80.09	80.66	87.66	81.85	89.75	91.04	91.02	87.97	93.76	60.7	81.58	85.24
GRMZM2G051270_T01	5976	3947	100	71.47	58.22	85.96	85.38	77.96	87.1	84.62	87.21	87.41	85	86.88	88.5	78.34	72.05	66.02	79.96	75.8	51.56	78.14
GRMZM2G051403_T01	3890	1247	100	84.2	49.96	87.41	53.97	91.5	68.97	78.43	55.57	86.05	62.63	77.23	97.11	84.84	54.29	46.99	89.9	63.27	93.18	73.54
GRMZM2G051545_T01	3975	1312	100	31.25	84.6	14.63	75	46.88	58.69	78.81	3.28	62.2	99.92	54.95	42.23	60.29	67.38	26.68	43.6	14.18	67.3	32.24
GRMZM2G051571_T01	4158	1597	100	53.48	59.11	43.02	54.85	48.97	56.23	59.86	24.86	26.74	85.6	48.22	28.8	48.15	42.96	40.33	41.77	55.29	34.69	39.82
GRMZM2G051613_T01	12323	2755	100	48.53	83.85	73.03	95.21	84.36	65.77	96.7	62.54	77.82	93.25	94.37	62.72	82.61	79.38	71.47	80.25	59.17	71.94	71.07
GRMZM2G051683_T01	3701	716	100	0	57.96	36.03	62.43	0	49.44	51.54	0	0	0	55.45	0	0	0	48.18	8.24	0	0	0
GRMZM2G051753_T01	8220	5592	100	80.42	77.93	92.47	94.81	89.52	95.01	90.45	74.98	92.24	85.01	95.57	91.99	79.45	88.02	98.68	94.06	76.66	58.78	93.94
GRMZM2G051771_T01	7148	5428	100	55.9	26.12	64.72	68.22	68.72	72.55	71.02	54.2	67.65	70.38	67.76	85.94	57.59	72.64	68.33	85.67	63.8	51.4	76.47
GRMZM2G051787_T01	3733	1140	100	15.44	10.44	28.42	10.53	24.47	20.44	0	33.07	21.75	22.98	31.49	8.16	32.72	0	39.3	33.86	12.63	0	21.14
GRMZM2G051866_T01	12808	10625	100	49.66	44.2	62.42	93.69	96.85	33.36	51.81	26.94	28.33	56.13	98.29	30.64	91.68	28.17	84.53	89.08	82.06	28.76	90.77
GRMZM2G051898_T01	4031	1972	100	62.73	53.4	66.28	85.4	77.23	74.49	75.46	50.96	54.77	52.13	78.45	61.51	64.6	63.69	76.27	74.29	85.7	61.36	69.62
GRMZM2G051912_T01	4377	3248	100	28.91	66.56	53.91	72.88	32.97	59.24	82.79	50.43	49.66	59.05	62.07	31.07	51.39	61.05	35.93	42.46	54.8	43.47	68.26
GRMZM2G051921_T01	3151	1518	100	45.39	70.62	49.08	62.78	49.47	67	95.39	42.56	21.61	75.36	65.68	24.18	54.68	32.74	36.69	39.99	32.87	63.24	59.42
GRMZM2G051943_T01	3349	2774	100	42.07	53.06	64.38	45.1	51.73	54.36	50.18	21.45	54.69	64.31	54.04	49.75	55.91	66.91	46.72	51.3	46.47	49.46	46.94
GRMZM2G052088_T01	6094	4255	100	80.07	30.6	75.37	87.22	86.96	86.89	86.86	79.41	81.41	94.52	82.19	85.29	97.37	81.36	84.63	95.37	79.08	83.45	94.55
GRMZM2G052093_T01	3371	717	100	42.4	29.85	71.55	63.6	87.17	93.31	53.56	71.55	69.04	71.55	98.88	71.55	98.88	66.95	73.5	99.72	56.76	63.04	79.78
GRMZM2G052100_T01	3048	1848	100	48.38	43.99	75	75.49	38.8	65.8	47.84	35.12	80.74	49.08	77.54	53.68	66.13	72.13	53.79	67.64	42.8	56.66	66.88
GRMZM2G052175_T01	4222	1660	100	32.47	18.55	39.52	52.89	35.78	0.9	31.81	44.16	12.77	50.54	54.4	35.24	25.42	57.77	38.07	65.96	55	41.69	16.14
GRMZM2G052336_T01	5014	4066	100	57.3	45.38	94.86	92.82	91.69	88.86	86.37	73.59	63.18	73.59	82.07	91.74	95.67	71.47	93.83	75.04	58.44	81.9	93.14
GRMZM2G052357_T01	4203	1729	100	67.73	50.9	54.19	57.37	88.37	65.24	82.19	73.68	83.81	89.36	63.39	60.73	66.17	80.57	19.84	47.31	23.66	56.1	87.45
GRMZM2G052364_T01	3329	2809	100	91.85	85.37	98.4	100	97.9	99.54	100	99.25	100	98.54	97.22	100	99.96	99.68	98.68	100	95.76	93.88	97.44
GRMZM2G052365_T01	13370	6859	100	65.94	63.97	76.12	86.53	78.68	75.23	80.58	56.2	78.95	84.72	81.53	91	89.11	86.41	82.1	80.74	75.38	52.63	85.92
GRMZM2G052515_T01	6694	5572	100	79.27	41.51	67.14	78.54	82.77	81.77	70.71	90.43	78.72	88.08	90.34	94.33	86.47	93.75	82.86	78	78.21	77.39	93.2
GRMZM2G052562_T01	4140	1768	100	38.01	46.04	54.02	77.94	77.94	72.4	86.99	58.26	80.2	83.31	79.3	74.94	73.36	83.99	71.83	59.33	43.95	81.56	58.6
GRMZM2G052671_T01	6035	3782	100	75.59	64.49	100	92.7	95.4	84.61	75.01	94.18	91.57	89.11	91.59	95.03	95.56	91.62	82.02	96.35	84.72	85.54	97.86
GRMZM2G052740_T01	6468	3737	100	90.13	84.16	78	95.02	99.44	97.3	85.9	88.98	93.79	94.03	96.87	97.3	97.06	95.5	89.8	95.34	84.45	70.4	92.88
GRMZM2G052844_T02	5586	3398	100	63.77	66.98	83.25	80.19	80.61	78.16	74.51	60.83	82.61	90.97	86.52	79.31	79.72	80.9	83.81	84.96	62.42	61.98	83.9
GRMZM2G052869_T01	3266	631	100	21.87	46.75	85.9	45.96	25.99	48.81	39.46	0	77.34	77.97	47.07	53.88	48.02	43.58	41.84	37.72	88.27	0.95	41.84
GRMZM2G052884_T01	7032	2077	100	53.83	58.26	57.87	79.87	72.12	79.87	55.66	50.55	68.08	72.27	59.85	62.78	75.83	69.91	76.84	73.76	59.22	72.85	74.39
GRMZM2G052935_T01	7598	6822	100	70.6	49	71.5	76.24	80.37	83.39	75.73	76.41	84.59	83.14	84.49	87.98	81.68	84.83	76.75	82.48	73.26	74.95	79.92
GRMZM2G053338_T01	4472	903	100	46.84	43.85	81.62	89.26	92.58	93.13	98.78	90.59	82.39	99.22	86.27	92.69	80.4	59.36	83.5	72.76	65.34	77.96	90.59
GRMZM2G053384_T01	4380	2801	100	67.08	68.98	85.51	82.43	79.9	75.76	74.9	56.41	74.15	71.87	76.69	85.36	74.51	77.76	67.08	68.87	65.23	80.15	77.44
GRMZM2G053396_T01	4677	2924	100	75.1	80.27	87.62	87.62	86.46	90.87	87.62	84.71	83.72	87.62	93.4	95.86	99.11	87.59	84.34	87.59	87.28	75.89	87.62
GRMZM2G053652_T01	5036	3247	100	66.89	47.92	91.9	79.27	80.69	82.32	69.6	60.18	79.06	89.65	85.77	86.63	75.76	68.96	68.28	72.22	73.98	50.6	77.24
GRMZM2G053669_T01	6034	4196	100	80.67	29.81	61.44	52.19	74.38	65.85	71.35	48.26	61.53	83.89	67.54	57.39	69.95	75.29	62.06	64.63	59.96	51.41	67.66
GRMZM2G053952_T01	3926	3368	100	72.83	52.46	96.59	65.11	65.68	63.48	64.49	48.34	93.08	63.12	70.07	72.77	50.36	63.93	44.8	55.97	27.7	38.24	60.15
GRMZM2G054013_T03	6413	2611	100	48.18	59.67	57.87	81.5	55.38	89.93	86.21	50.06	64.3	74.76	80.85	54.81	70.55	61.2	87.05	92.88	33.51	26.16	99.39
GRMZM2G054111_T01	3454	1729	100	66.69	50.09	72.7	80.51	85.66	91.15	74.2	24.06	74.32	88.66	91.67	51.65	68.88	72.64	56.39	88.26	76.58	49.39	100
GRMZM2G054224_T01	4443	1766	100	73.56	57.81	77.07	98.36	81.82	84.77	80.92	96.49	61.33	95.07	89.98	81.2	66.19	75.03	90.77	90.37	86.18	84.99	99.09
GRMZM2G054300_T01	6346	5375	100	59.27	56.37	75.18	69.12	82.01	70.77	78.2	59.14	78.81	60.45	86.53	78.36	92.82	82.33	59.26	60.04	71.35	68.52	67.83
GRMZM2G054350_T01	6612	3589	100	76.37	84.79	84.59	81.97	89.72	91.98	90.83	83.95	93.01	98.55	97.99	96.77	92.78	85.87	98.33	95.29	93.59	85.79	96.27
GRMZM2G054559_T01	6946	6161	100	51.91	62.34	67.46	70.75	83.54	71.37	80.3	63.77	87.37	75.8	90.33	73.11	81.97	79.18	70.12	78.23	56.63	75.62	79.29
GRMZM2G054621_T01	9158	6323	100	45.85	41.48	50.97	77.15	79.22	75.91	72.7	68.43	78.21	80.34	64.61	83.01	81.78	78.78	72.81	74.82	48.33	59.99	83.71
GRMZM2G054703_T01	5620	2324	100	51.55	31.97	58	85.41	77.11	76.25	57.27	61.23	61.45	67.08	59.29	77.45	67.25	72.5	64.76	70.48	44.1	46.34	59.81
GRMZM2G054905_T01	63441	18454	100	58.71	41.94	58.17	76.95	71.77	72.94	74.09	56.35	68.29	76.16	69.67	71.63	75.78	75.33	69.91	74.35	51.71	64.34	75.82
GRMZM2G055150_T01	4515	2827	100	64.84	37.32	82.99	97.67	89.32	59.92	78.28	69.9	82.81	87.97	95.9	93.1	94.59	82.88	80.3	87.69	58.9	52.18	91.86
GRMZM2G055279_T01	2879	744	100	0	0	0	0	0	24.6	25.4	0	0	30.51	25	0	0	0	0	0	31.72	0	0
GRMZM2G055320_T01	8595	5969	100	73.31	74.13	80.85	90.12	70.68	79.75	77.2	78.66	83.62	86.3	87.67	64.8	71.47	74.97	66.9	86.88	63.6	71.3	79.54
GRMZM2G055331_T01	20562	8637	100	75.19	64.08	89.29	81.63	90.33	88.62	79.8	73.5	89.31	95.1	82.85	88.98	89.85	87.17	81.9	84.58	69.56	67.77	87.17
GRMZM2G055487_T01	3337	188	100	0	71.28	100	100	71.28	71.28	71.28	28.72	89.89	100	100	100	100	100	80.32	94.68	100	100	100
GRMZM2G055489_T01	8256	4931	100	63.8	60.54	67.84	85.09	83.96	88.76	89.23	74	90.96	87.93	82.7	86.86	79.92	81.18	81.75	93.06	72.2	75.93	83.61
GRMZM2G055520_T01	8640	6185	100	77.3	43.44	83.52	93.58	82.72	76.15	94.11	72	88.28	93.08	92.45	88.02	89.75	83.75	93.05	96.3	77.93	88.08	96.72
GRMZM2G055678_T01	14613	3503	100	70.97	70.57	86.18	86.55	93.61	83.36	82.67	67.4	88.01	96.12	85.5	91.32	90.32	84.5	87.18	90.89	64.2	83.99	83.9
GRMZM2G055768_T02	5220	4127	100	25.35	39.25	7.08	92.15	49.33	9.6	35.23	33.17	62.05	1.5	8.63	81.73	88.03	74.51	34.87	39.91	34.87	12.65	74.85
GRMZM2G055782_T01	3252	2735	100	52.98	40	71.19	75.54	70.02	49.98	51.48	36.93	75.5	64.97	78.98	87.57	84.28	71.66	82.74	64.94	49.95	43.18	88.45
GRMZM2G055795_T01	7629	5502	100	80.92	76.5	91.58	87.82	89.02	91.44	87.86	83.62	94.02	93.17	94.71	89.66	97.07	91.46	88.08	93.31	76.61	83.95	95.33
GRMZM2G055834_T01	4512	2430	100	9.14	56.87	79.38	53.66	54.61	71.98	49.79	57.12	66.5	55.93	82.35	80.91	75.27	91.44	75.39	81.56	61.56	66.87	70.33
GRMZM2G055898_T01	6045	3724	100	52.6	61.2	61.47	79.24	71.78	84.56	79.91	46.86	69.36	83.7	86.01	69.07	78.6	68.58	73.52	90.74	78.76	58.86	70.49
GRMZM2G055899_T01	12102	5779	100	46.2	17.81	69.91	72.71	73.16	71.33	57.61	57.03	79.63	72.83	57.33	64.41	67.76	89.74	53.38	78.21	59.96	22.81	81.54
GRMZM2G056014_T01	6620	3984	100	66.97	75.45	81.55	93.47	82.71	94.45	94.95	64.98	81.75	95.41	80.32	77.56	83.21	86.95	86.22	94.3	62.83	63.63	93.55
GRMZM2G056038_T01	26137	5561	100	53.97	51.07	64.5	64.95	58.1	75.6	56.03	59.32	78.58	54.54	56.75	53.34	57.71	50.57	70.58	72.06	59.74	57.78	75.36
GRMZM2G056109_T01	63595	3073	100	60.27	58.05	70.03	74.68	79.92	80.02	80.25	59.62	69.31	75.43	87.44	74.36	82.1	68.63	76.93	83.27	63.42	61.05	74.52
GRMZM2G056120_T01	7966	5352	100	80.72	58.39	77.82	87.37	83.18	93.48	86.21	66.93	79.86	88.25	93.37	82.59	94.49	88.21	81.5	97.93	70.16	63.3	78.05
GRMZM2G056122_T01	4012	1970	100	82.28	64.97	59.75	84.52	87.11	82.34	70.86	53.15	82.59	94.72	89.7	88.38	88.43	83.55	94.82	86.55	57.21	75.08	88.53
GRMZM2G056236_T01	4112	2155	100	70.95	65.24	93.27	94.43	68.49	81.9	97.03	84.92	64.78	67.01	76.89	73.36	90.49	78.98	66.73	64.73	72.58	77.45	80.7
GRMZM2G056501_T01	5432	3653	100	51	64.96	74.49	78.65	85.79	73.99	77.88	47.33	79.14	80.1	88.97	89.38	88.37	68.46	86.7	93.48	72.05	72.84	92.96
GRMZM2G056612_T01	7983	5957	100	65.27	44.33	81.6	90.97	86.79	86.89	93.18	73.85	79.97	84.96	75.46	85.76	92.38	79.84	86.18	75.56	61.83	70.34	85.26
GRMZM2G056627_T01	4535	3265	100	18.84	27.26	51.79	70.75	48.76	67.6	79.66	18.5	61.87	49.4	48.58	41.72	56.02	32.8	46.46	79.69	73.72	76.66	69.31
GRMZM2G056629_T01	4097	2149	100	42.62	32.62	70.31	63.75	55.7	76.78	66.26	56.4	61.56	50.26	88.32	61.8	73.89	83.53	74.41	82.36	61.94	63.56	56.21
GRMZM2G056702_T01	5358	4460	100	52.71	66.7	89.37	79.73	88.27	81.48	54.22	73.68	70.49	73.12	82.89	81.52	76.84	78.97	69.37	62.58	61.12	57.76	69.1
GRMZM2G056732_T01	7823	6538	100	68.95	69.64	72.88	98.2	92.83	92.87	92.73	80.35	96.85	94.11	99.76	96.33	90.56	84.52	94.29	94.57	71.72	77.01	92.72
GRMZM2G056851_T01	2751	1541	100	73.72	58.01	71.12	76.12	76.05	65.41	74.11	61.45	54.32	68.33	60.16	49.64	78.84	79.3	58.01	86.7	58.6	66.77	66.45
GRMZM2G056875_T01	4380	2642	100	72.07	35.54	83.12	92.43	69.49	75.06	94.78	53.52	71.8	95.87	74.68	40.73	86.3	73.05	56.13	64.5	57.8	41.26	74.38
GRMZM2G056889_T01	3466	1531	100	39.71	47.68	50.69	72.63	56.5	72.7	82.36	34.55	62.51	69.3	83.21	43.7	38.93	76.88	46.44	59.7	69.76	42.33	54.02
GRMZM2G056908_T01	3205	2534	100	49.29	29.44	93.17	62.83	93.37	73.8	86.27	43.53	82.32	90.25	70.21	76.01	81.81	72.34	65.71	70.36	70.13	57.14	92.11
GRMZM2G056920_T01	4755	4128	100	65.58	44.19	68.12	65.5	76.94	63.08	54.99	57.63	78.44	98.98	74.37	69.67	75.99	73.81	67.1	69.11	54.58	37.55	74.59
GRMZM2G056996_T01	32239	7365	100	66.44	45.62	39.19	51.08	51.3	77.38	50.85	35.07	46.6	66.03	50.39	46.21	45.38	44.71	44.75	43.19	72.91	33.9	48.31
GRMZM2G057000_T01	7111	5118	100	63.23	28.37	72.31	69.93	76.12	59.38	77.65	54.55	89.8	83.51	79.84	77.75	80.89	70.57	74.54	95.19	58.09	56.72	56.53
GRMZM2G057023_T01	8179	5333	100	43.84	43.2	61.8	80.91	83.14	78.75	65.97	65.16	95.33	83.09	81.57	90.32	97.39	87.98	75.64	76.8	68.5	60.06	90.1
GRMZM2G057136_T01	4104	1921	100	31.29	62.47	45.81	82.4	43.73	61.74	72.57	51.33	81.42	80.9	76.68	54.35	82.51	77.04	96.98	92.82	64.55	22.59	72.77
GRMZM2G057150_T01	6980	4792	100	62.73	47.75	72.33	90.94	68.28	71.08	71.95	75.02	83.83	77.96	73.6	69.95	83.6	73.35	79.47	79.88	70.18	67.61	86.14
GRMZM2G057176_T01	4556	2410	100	95.15	75.52	100	100	99.54	94.9	99.79	93.4	100	97.72	99.79	97.97	100	100	99.79	99.88	100	93.03	99.88
GRMZM2G057243_T01	7984	6415	100	65.81	44.99	61.61	83.12	82	68.25	75.12	68.57	68.36	64.86	67.39	76.77	90.49	87.3	68.54	74.42	62.65	54.05	83.09
GRMZM2G057281_T01	3993	3203	100	51.39	22.42	79.99	38.71	50.3	66.84	60.54	30.5	81.08	88.95	84.2	60.69	48.58	73.81	63.35	83.11	71.59	61.35	48.11
GRMZM2G057296_T01	5441	3914	100	43.33	24.73	71.51	79.92	74.89	43.79	72.53	88.81	78.26	84.67	85.67	84.54	77.67	80.84	90.14	89.42	50.84	41.8	84.57
GRMZM2G057328_T01	5156	2084	100	37.09	37.96	46.5	60.75	54.99	61.61	57.44	50.82	42.75	70.3	59.4	49.33	61.08	67.71	66.36	61.13	59.98	50	64.25
GRMZM2G057413_T01	3047	2553	100	19	46.77	30.36	58.68	57.85	41.21	48.34	39.29	38.15	47.83	64.83	47.08	62.71	58.87	34.51	55.42	50.96	29.26	64.32
GRMZM2G057466_T01	8154	4215	100	74.71	89.11	84.48	92.08	90.84	81.73	88.85	70.84	84.89	85.88	95.23	90.79	83.58	83.32	81.92	94.97	82.49	92.15	91.93
GRMZM2G057571_T01	3626	1580	100	89.37	46.71	78.48	78.99	83.1	93.48	85.76	62.66	83.04	100	75.82	68.8	74.56	91.58	85.51	76.14	79.24	85.82	92.97
GRMZM2G057779_T01	3890	1783	100	34.49	43.07	54.18	80.93	81.1	90.8	73.64	36.12	84.91	89.18	82.5	81.77	62.31	73.81	51.21	86.03	72.91	54.35	97.64
GRMZM2G057841_T01	2626	2178	100	42.42	56.98	75.67	63.09	70.98	94.72	67.58	59.6	66.25	75.48	73.74	68.14	74.61	63.73	47.8	86.55	64.78	66.39	70.71
GRMZM2G057852_T01	3088	2877	100	29.13	64.41	49.18	93.4	72.71	80.74	81.82	48.04	97.05	98.33	82.76	70.87	79.11	84.46	83.63	84.12	62.77	46.37	92.67
GRMZM2G057930_T01	3917	2076	100	35.74	19.7	88.44	42.2	78.03	49.52	65.61	65.41	75.43	79.53	41.81	82.66	84.2	60.84	59.1	30.06	19.94	31.17	56.21
GRMZM2G057935_T01	7004	4481	100	90.36	89.96	96.96	98.01	96.56	95.87	98.01	92.12	91.81	95.94	93.86	96.88	93.33	87.73	96.94	98.59	91.77	96.41	96.12
GRMZM2G058032_T01	3580	803	100	56.29	70.73	80.82	50.56	73.97	72.48	81.82	56.16	71.73	71.86	88.42	77.46	95.64	65.88	44.83	75.22	92.78	67	56.54
GRMZM2G058070_T01	3301	1695	100	59.82	50.21	98.23	93.1	48.67	92.86	93.1	84.07	84.13	85.43	98.11	98.11	91.5	66.19	82.06	93.51	76.34	62.06	93.57
GRMZM2G058158_T01	12241	8844	100	61.35	30.2	73.03	81.43	75.84	74.03	74.53	66.12	82.6	84.2	68.72	82.06	84.98	84.2	79.01	88.42	64.9	71.99	91.4
GRMZM2G058208_T01	3143	2529	100	40.69	68.21	48.24	80.35	81.18	48.64	63.78	37.05	75.25	63.03	80.07	71.25	76.95	58.48	68.33	66.59	63.62	49.74	76.16
GRMZM2G058244_T01	4002	1038	100	25.82	29.09	0	69.08	34.2	20.04	12.33	57.71	84.3	23.41	80.44	36.42	98.55	29.77	89.88	92.39	47.59	42.58	46.05
GRMZM2G058289_T01	5892	3207	100	80.2	61.74	83.04	93.05	80.26	74.43	73.74	58.25	72.19	87.75	90.3	85.75	75.71	91.96	75.71	78.77	66.23	72.19	84.5
GRMZM2G058305_T01	6013	3991	100	66.55	69.91	72.01	83.91	85.82	83.94	78.7	80.73	76.67	85.49	82.08	87.4	84.59	86.95	78.5	89.93	77.3	83.41	87.85
GRMZM2G058345_T01	7227	5187	100	37.29	40.29	73.9	74.28	70.97	73.78	70.72	54.93	76.44	74.86	71.37	72.62	72.1	72.05	71.91	66.72	70.41	70.19	69.48
GRMZM2G058374_T01	10000	6579	100	52.5	31.63	68.34	74.94	73.52	74.4	75.09	71.49	68.41	69.74	62.88	68.05	64.74	58.63	70.13	64.43	59.71	65.59	74.39
GRMZM2G058394_T01	3089	1775	100	52.39	21.18	59.38	74.82	82.48	82.48	57.69	84.96	80	73.46	82.48	84.68	44.85	33.86	69.8	63.15	55.38	52.56	91.04
GRMZM2G058402_T01	13420	2286	100	34.21	34.3	68.72	63.34	75.2	73.23	63.47	65.62	63.04	69.03	76.07	74.28	81.23	58.84	72.83	76.29	55.95	25.24	68.33
GRMZM2G058432_T01	5965	3606	100	60.73	59.71	52.83	63.01	76.01	69.55	66.42	41.71	64.53	67.75	83.11	56.46	80.42	64.31	72.43	76.26	37.85	58.6	75.24
GRMZM2G058472_T02	7207	3457	100	59.04	85.16	82.96	86.43	93.95	77.18	70.64	46.95	81.49	82.21	76.63	74.83	83.02	77.21	61.82	90.34	64.88	56.32	67.78
GRMZM2G058525_T01	7195	4765	100	76.1	70.24	83.42	94.9	82.88	92.89	90.24	79.22	91.65	94.29	75.99	94.44	91.77	90.39	74.71	75.09	74.67	76.58	96.83
GRMZM2G058531_T01	5227	1932	100	25.41	39.91	62.42	64.34	75.36	94.57	66.41	57.61	37.89	60.66	51.86	41.46	44.67	56.47	73.91	72.36	71.64	72.46	43.22
GRMZM2G058702_T01	6291	5011	100	73.5	71.56	83.14	90.14	86.79	84.09	82.06	85.29	80.42	89.76	93.81	93.81	90.84	96.55	84.61	96.31	90.52	83.64	88.57
GRMZM2G058870_T01	10825	9581	100	66.92	52.43	85.17	88.47	86.45	89.08	79.62	80.03	85.72	91.61	87.72	92.92	93.67	95.59	80.93	85.12	66.98	76.34	92.65
GRMZM2G058872_T01	5127	4495	100	59.96	56.8	75.39	77.13	84.27	72.5	87.54	68.68	66.67	87.23	81.6	71.32	94.08	78.69	78.13	77.98	75.51	67.96	86.99
GRMZM2G058910_T01	9551	7506	100	67.69	61.83	84.32	82.09	93.34	82.97	74.45	65.75	89.56	91.39	91.42	91.35	94.75	90.17	80.15	89.42	68.56	68.44	87.3
GRMZM2G058948_T01	7350	5403	100	86.08	83.84	81.44	92.15	98.78	91.91	89.38	90.3	98.67	98.63	91.84	94.98	97.06	93.3	96.63	92.34	84.53	82.69	99.07
GRMZM2G059013_T02	11460	3103	100	60.55	61.36	75.35	65.49	75.25	70.54	61.88	47.76	61.39	69.93	68.1	65.84	53.79	71.32	62	70.45	36.8	40.15	81.18
GRMZM2G059117_T01	5753	2470	100	64.9	56.72	74.9	68.14	60.85	81.78	51.94	64.66	76.56	82.59	80.16	61.17	75.83	73.89	66.32	73.16	70.24	60.53	50.89
GRMZM2G059129_T01	5623	3378	100	54.8	66.99	82.89	93.58	76.47	77.71	72.17	77.83	76.55	81.88	93.52	90.97	77.74	77.77	64.74	64.03	86.03	55.6	84.87
GRMZM2G059381_T01	12390	8764	100	66.48	36.32	90.62	87.77	72.32	84.53	79.47	75.06	84.89	88.52	75.96	77.3	80	82.72	78.96	91.73	69.11	79.67	78.77
GRMZM2G059453_T01	3961	1495	100	45.75	14.05	39.8	51.1	50.23	55.45	49.83	11.04	40.2	39.6	53.98	52.37	68.56	35.45	47.63	42.94	40.2	19.6	65.35
GRMZM2G059671_T01	14289	8274	100	46.07	53	62.55	73.05	70.33	64.29	65.93	54.91	63.8	79.53	71.13	64.13	75.04	68.08	71.62	71.17	60.37	69.56	82.41
GRMZM2G059799_T02	4104	2200	100	35.05	67.05	72.27	82.18	72.95	42.91	49.36	42.73	59	67.32	82.64	59.36	47.86	72	86.14	86.36	79.5	55.18	61.59
GRMZM2G059825_T01	4921	2516	100	79.93	78.54	88.28	100	92.33	98.89	93.52	68.76	89.71	97.5	99.24	92.73	85.45	88.83	87.04	96.3	94.87	72.62	88.47
GRMZM2G059845_T01	4902	3609	100	72.79	69.58	78.58	87.92	86.4	74.06	78.05	45.33	87.78	80.99	75.95	76.39	74.51	86.37	81.27	85.67	75.73	66.67	71.02
GRMZM2G059937_T01	5605	3395	100	64.74	83.39	80.18	98.06	97.76	98.7	93.2	85.86	94.9	97.88	87.6	86.92	88.31	88.22	83.3	90.13	91.13	88.01	92.75
GRMZM2G059939_T02	3645	2068	100	78.77	41.97	76.69	96.52	91.3	98.07	88.39	65.76	91.83	83.56	82.25	82.45	94.2	90.14	83.46	81.67	87.33	89.65	73.11
GRMZM2G060045_T01	14222	11058	100	76.62	57.58	88.72	87.04	93.53	89.73	80.74	87.8	98.05	93.76	89.45	83.7	98.02	91.37	88.61	96.02	66.95	87.3	95.85
GRMZM2G060183_T01	4113	1173	100	66.67	70.67	92.84	89.68	89.17	89.86	80.65	67.95	92.67	88.24	87.38	78.43	87.3	92.33	70.5	88.24	70.16	15.86	97.02
GRMZM2G060194_T01	10510	6431	100	65.68	60.38	87.48	78.4	86.41	71.47	85.69	45.79	79.54	88.82	83.24	77.72	76.92	81.7	63.18	75.91	62.12	62.98	75.87
GRMZM2G060210_T01	4371	319	100	0	96.24	25.08	99.37	98.75	100	88.4	25.71	70.85	100	84.01	80.56	92.16	36.99	87.46	100	0	0	62.38
GRMZM2G060271_T01	4127	3123	100	58.5	51.42	90.46	81.97	83.83	80.98	99.52	80.05	88.15	90.04	89.75	77.49	87.16	72.85	70.86	87.38	73.58	47.07	81.81
GRMZM2G060296_T01	9189	4379	100	84.65	66.75	88.58	99.31	95.27	92.42	88.92	65.08	88.03	85.59	87.05	84.93	98.2	83.31	87.92	88.88	69.9	73.46	84.65
GRMZM2G060337_T01	4663	3336	100	65.02	77.79	71.67	93.23	90.56	83.78	85.25	67.18	82.25	96.34	87.38	91.64	76.47	90.44	86.39	88.04	80.25	94.24	86.75
GRMZM2G060400_T01	4610	1874	100	56.08	37.46	73.85	73.85	83.03	62.22	58.11	53.42	70.65	67.56	88.37	95.89	56.14	69.74	77.8	78.82	61.26	61.47	59.45
GRMZM2G060507_T01	5704	2628	100	46.99	53.88	76.98	60.31	68.15	67.09	67.2	84.36	70.47	82.69	80.82	58.94	80.25	59.51	78.08	54.76	64.95	52.36	69.79
GRMZM2G060630_T01	6648	3126	100	69.26	61.42	79.05	68.43	81.67	73.45	85.03	79.65	83.85	70.47	88.45	75.4	76.14	83.17	88.71	92.03	75.11	76.39	82.41
GRMZM2G060659_T01	6367	6250	100	73.82	66.99	96.74	92.11	99.84	90.96	89.15	72.77	99.46	90.94	95.02	84.82	94.42	88.38	89.07	90.88	76.45	72.08	96.3
GRMZM2G060680_T01	3495	1006	100	25.55	69.88	72.37	98.01	61.03	69.09	67	42.05	61.03	64.31	6.86	23.86	38.47	27.73	64.71	67.69	36.68	50.8	51.39
GRMZM2G060721_T01	3316	2079	100	47.96	47.96	40.07	41.17	73.5	52.81	31.51	22.08	27.51	67.68	52.14	39.83	59.36	67.15	47.33	63.88	40.16	52.33	60.89
GRMZM2G060723_T01	5238	1743	100	38.1	69.71	68.22	48.02	60.81	65.12	79.46	54.56	66.95	78.54	73.44	68.85	75.5	62.19	51.18	36.37	77.28	54.39	33.05
GRMZM2G060742_T01	11090	2530	100	69.33	45.85	41.26	72.33	79.01	81.62	70.95	48.46	76.8	73.75	81.58	58.74	71.62	54.15	65.22	77.27	71.9	58.85	76.05
GRMZM2G060824_T01	19901	12591	100	57.41	50.59	72.08	80.52	82.79	81.34	83.11	70.88	83.38	90.06	73.17	74.46	86.6	80.41	80.49	86.06	69.02	74.76	80.54
GRMZM2G060837_T03	4382	3226	100	55.95	72.85	88.13	90.14	87.07	71.82	78.64	53.29	70.61	98.2	83.35	90.39	87.17	71.11	66	86.3	55.46	74.89	85.96
GRMZM2G060870_T01	10410	4706	100	46.96	45.58	58.88	65.04	64.39	57.01	53.12	55.4	58.52	55.33	55.69	63.34	60.22	53.08	61.77	62.2	55.72	48.56	63.2
GRMZM2G060898_T01	5523	3350	100	19.34	63.04	16.93	75.19	88.09	12.9	63.85	6.03	87.97	13.1	77.34	70.21	7.91	17.61	75.13	82.21	82.15	83.19	82.84
GRMZM2G060919_T01	9946	5191	100	39.49	43.5	79.35	83.22	70.43	79.29	71.41	77.42	78.93	85.22	77.09	83.99	90.18	83.93	84.92	87.36	69.24	70.01	89.64
GRMZM2G061078_T03	6591	4662	100	70.53	66.02	75.12	83.81	79.94	82.39	86.64	56.39	72.37	77.43	81.66	63.56	89.27	83.03	69.35	80.57	54.08	64.11	83.96
GRMZM2G061088_T01	5851	2543	100	44.71	35.04	77.86	60.95	69.25	71.1	88.83	51.08	72.71	80.77	61.86	52.1	77.59	59.46	56.63	61.97	59.89	61.46	61.58
GRMZM2G061101_T01	8697	3770	100	55.46	61.72	66.9	97	93.32	85.7	96.82	92.2	87.72	83.74	88.99	87.24	90.61	99.28	77.61	84.48	78.2	62.63	95.92
GRMZM2G061135_T02	6689	3520	100	54.55	70.17	58.1	73.12	64.55	65.54	68.12	65.74	66.65	75.2	61.7	71.16	73.35	72.36	62.73	72.93	67.53	56.22	69.15
GRMZM2G061202_T01	7528	1913	100	42.08	22.58	45.9	43.86	58.7	40.88	51.28	19.65	49.76	77.47	68.11	29.85	40.56	50.44	50.03	27.76	35.39	60.06	48.35
GRMZM2G061230_T02	3903	1377	100	28.47	58.17	56.14	72.77	77.27	65.65	79.59	41.39	65.5	88.24	82.28	72.62	80.03	75.31	53.09	77.34	49.46	49.89	61.66
GRMZM2G061232_T01	2618	2074	100	71.41	93.44	74.25	89.49	91.47	84.72	84.38	64.27	74.78	91.42	85.82	82.02	92.04	86.02	73.34	96.38	68.95	57.52	78.93
GRMZM2G061234_T01	13767	5126	100	78.74	64.57	71.69	81.33	81.76	73.29	84.12	50.7	76.94	88.63	79.09	84.2	85.64	88.96	68.28	84.96	50.18	72.43	85.02
GRMZM2G061287_T01	5968	5261	100	43.28	74.55	77.61	70.84	83.54	81.9	83.05	61.89	81.64	84.36	82.44	82.51	79.41	78.86	68.35	76.79	43.72	63.2	79.03
GRMZM2G061303_T01	4492	2672	100	52.62	68.34	82.9	66.69	89.37	79.34	53.67	61.83	83.87	73.05	79.72	72.83	82.19	70.77	79.6	87.61	47.16	87.09	66.62
GRMZM2G061403_T01	3558	999	100	0	80.58	75.88	43.14	0	68.27	0	0	85.39	0	68.17	76.58	100	49.85	80.68	43.74	84.58	31.03	57.66
GRMZM2G061408_T01	3669	1186	100	40.47	24.62	50.17	79.85	30.19	35.5	62.65	21.5	81.62	77.57	67.88	81.45	3.04	53.29	34.91	66.44	66.27	15.18	63.15
GRMZM2G061487_T01	3569	2504	100	53.35	52.76	63.54	72.68	85.46	78.23	98.32	52.84	70.37	75.48	65.26	66.49	60.46	80.83	54.07	81.91	44.05	68.41	82.03
GRMZM2G061515_T01	4443	1892	100	31.45	54.49	57.88	81.13	76.43	66.12	87.37	0	53.12	61.95	44.24	50.11	73.2	70.82	0	28.38	77.59	49.15	64.06
GRMZM2G061545_T01	3750	935	100	89.95	76.04	33.8	83.85	90.05	49.41	72.41	90.05	86.84	60.53	68.45	80.75	28.56	89.95	90.05	90.05	80.75	84.17	55.61
GRMZM2G061568_T02	5397	4519	100	55.48	44.79	52.64	72.91	89.82	57.93	70.41	53.35	58.97	65.39	62.62	40.5	53.93	25.07	71.76	71.74	69.15	78.54	65.66
GRMZM2G061596_T01	4239	428	100	83.41	72.9	89.95	90.65	100	72.43	92.52	0	91.12	72.43	0	0	94.63	94.39	0	100	88.55	0	99.3
GRMZM2G061702_T01	9236	4771	100	58.67	46.51	53.91	82.56	80.53	76.15	73.11	58.18	63.84	79.73	80.13	81.45	88.16	82.27	71.6	73.09	60.6	63.74	73.86
GRMZM2G061734_T01	7049	1356	100	37.02	38.27	24.04	35.18	25.96	48.3	51.03	0	73.08	50.15	52.88	43.81	39.01	38.27	26.62	67.04	22.79	30.24	68.29
GRMZM2G061776_T01	3693	2123	100	50.16	83.09	80.08	85.82	89.35	89.97	83.66	69.48	88.98	91.43	94.63	69.85	88.46	82.2	73.01	94.39	83.94	88.27	85.73
GRMZM2G061821_T01	14221	7533	100	48.98	51.94	62.68	67.98	72.02	79.04	68.58	54.11	72.35	81.55	78.92	69.71	66.99	79.16	61.12	61.08	57	57.56	67.86
GRMZM2G061830_T01	7092	4526	100	38.97	43.84	81.46	91.25	80.69	75.45	77.24	67.65	90.65	93.42	81.35	98.7	81.55	81.62	72.67	87.85	74.39	76.84	98.19
GRMZM2G061900_T01	5582	4519	100	44.43	55.5	84.53	81.54	71.12	81.77	77.5	27.51	83.67	76.83	75.15	59.64	56.61	83.38	65.46	85.42	61.5	54.46	85.44
GRMZM2G061912_T01	5245	4355	100	70.24	69.87	76	87.72	83.51	87.78	83.47	74.95	88.52	84.57	87.76	82.2	75.66	81.24	83.63	82.73	59.59	76.53	83.81
GRMZM2G061950_T01	4998	4077	100	63.77	52.15	66.86	70.05	71.23	71.35	63.48	50.13	68.33	75.57	88.52	73.83	63.97	66.52	57.47	88.55	79.79	48.2	74.44
GRMZM2G062084_T01	6835	4904	100	72.29	73	91.66	85.77	92.35	89.8	85.18	68.96	86.91	83.87	88.25	81.5	80.53	93.96	95.13	96	80.61	67.74	84.22
GRMZM2G062129_T01	7958	5709	100	72.17	61.27	64.67	73.69	65.34	76.04	75.25	66.74	82.68	72.94	75.56	86.34	82.1	84.67	73.38	82.15	59.27	68.86	87.81
GRMZM2G062156_T01	4179	2648	100	62.54	50.64	74.51	72.66	70.35	84.44	73.45	46.45	54.53	63.52	65.29	69.49	75.38	66.96	82.48	39.31	31.99	35.54	78.51
GRMZM2G062160_T01	3066	1696	100	9.73	38.74	54.89	42.63	73.94	73.11	68.51	41.63	46.76	72.94	77	29.95	60.73	73.29	25.71	51.12	37.74	36.32	40.8
GRMZM2G062373_T01	5403	2719	100	73.12	73.63	73.56	71.9	89.3	87.79	100	89	82.82	75.84	90.55	78.6	80.18	69.44	64.14	88.82	80.29	82.31	75.36
GRMZM2G062600_T01	3202	538	100	0	80.48	9.85	60.04	66.73	68.22	97.03	0	1.49	86.8	68.59	49.07	7.06	80.67	18.22	11.34	75.65	86.8	16.91
GRMZM2G062613_T01	5396	3490	100	57.19	63.01	94.13	95.76	81.35	94.41	90.03	64.93	91.15	99.54	86.19	86.25	97.71	80.43	83.61	87.77	67.48	80.74	81.46
GRMZM2G062761_T01	7722	5979	100	62.33	65.78	73.77	97.29	94.35	94.83	88.58	90.68	82.22	97.69	93.61	90.02	94.87	88.46	93.34	93.39	72.94	78.83	95.79
GRMZM2G062811_T01	3212	1359	100	36.79	61.81	82.34	87.34	59.82	87.34	86.68	80.72	90.73	99.12	100	85.06	88.82	68.36	59.97	100	78.81	35.91	74.83
GRMZM2G062854_T01	9072	2040	100	78.82	89.17	74.66	93.28	93.14	94.51	93.48	74.36	96.32	89.85	89.02	91.18	48.73	96.42	93.63	71.23	51.08	89.66	96.42
GRMZM2G062974_T01	3405	1418	100	37.31	2.89	21.37	58.53	53.31	27.79	41.26	49.51	25.04	42.1	63.96	55.85	88.79	6.06	51.97	72.64	59.03	45.98	99.79
GRMZM2G062996_T01	4040	992	100	64.11	18.65	90.42	71.88	63.91	87	49.9	65.73	100	25.81	50.6	26.92	39.62	93.25	39.82	49.9	37.5	46.27	80.24
GRMZM2G063024_T01	4013	1246	100	74.8	33.79	85.07	99.92	90.69	50.64	83.23	61.56	91.33	100	87.16	75.04	88.36	99.84	88.68	89.89	85.63	72.79	89.97
GRMZM2G063060_T01	6722	5224	100	73.79	68.05	87.23	96.42	83.86	87.1	90.56	79.56	83.75	91.54	92.52	90.51	92.69	89.13	86.43	91.56	72.4	69.85	91.5
GRMZM2G063139_T01	3449	1782	100	42.09	36.59	75.2	62.91	40.35	62.63	92.37	30.75	51.01	56.62	58.59	48.43	45.01	61.5	74.47	78.23	60.66	65.49	72.5
GRMZM2G063253_T02	6410	5130	100	66.43	63.1	87.12	87.25	93.37	86.9	84.87	70.12	88.69	85.09	94.52	86.22	94.39	77.12	87.35	93.8	73	78.52	84.54
GRMZM2G063342_T01	3888	2162	100	21.42	21.97	48.43	32.7	41.63	61.24	18.59	8.93	26.73	55.64	38.11	39.59	35.43	19.24	0	21.09	18.46	50.97	54.49
GRMZM2G063387_T01	6926	4630	100	69.31	53.43	73.78	93.61	75.51	84.25	72.57	70.32	75.53	86.03	74.04	82.66	78.57	85.49	75.4	90.78	79.37	82.85	95.29
GRMZM2G063435_T01	3967	1391	100	49.53	40.4	75.13	79.73	61.9	81.67	68.87	61.68	83.03	89.36	88.64	78.94	77.71	78.36	66.5	77.28	62.11	67.22	90.44
GRMZM2G063478_T01	7824	4979	100	52.14	40.85	46.15	65.13	68.49	77.65	70.15	71.68	70.8	68.09	66.16	73.47	67.36	77.97	65.62	77.41	49.19	68.01	75.12
GRMZM2G063492_T01	9607	6403	100	68.56	56.97	86.43	83.18	86.41	79.95	87.6	73.89	88.36	80.54	88.27	85.58	83.66	84.02	77.59	93.46	67.36	85.52	89.55
GRMZM2G063511_T01	6720	4745	100	55.89	72.35	82.8	87.99	80.8	87.06	77.89	64.76	86.77	83.88	90.66	81.71	89.8	85.4	71.49	82.93	57.77	88.28	85.08
GRMZM2G063519_T01	4583	2088	100	85.15	94.3	100	95.88	99.95	99.52	98.85	77.73	100	95.93	91.33	99.9	85.54	100	94.16	89.8	88.79	81.23	100
GRMZM2G063566_T01	3348	2003	100	36.45	55.87	61.71	59.61	65.15	56.07	57.31	26.51	68.95	61.21	56.57	70.79	62.56	39.39	60.76	66.95	60.26	0	55.12
GRMZM2G063575_T01	4194	2626	100	78.52	79.82	94.59	86.44	95.28	90.9	98.36	78.6	94.36	92.16	98.17	91.58	94.94	87.97	77	93.37	88.65	89.76	90.06
GRMZM2G063592_T01	13943	9779	100	76	57.06	84.4	82.09	91.3	83.49	80.98	73.03	89.03	81.86	75.6	84.22	76.88	87.88	85.04	82.8	65.57	73.77	97.13
GRMZM2G063688_T01	10350	6566	100	66.11	53.55	67.73	83.81	81.28	76.99	89.69	76.26	82.01	83.92	77.55	83.03	82.01	79.04	67	84.45	65.46	54.77	76.39
GRMZM2G063824_T01	3739	2341	100	48.78	58.22	74.41	71.42	72.75	79.11	75.48	78.21	38.57	59.16	74.41	54.63	79.92	67.79	49.68	76.8	65.01	43.49	70.74
GRMZM2G063880_T01	3380	1285	100	26.23	3.89	70.19	84.28	44.36	51.05	65.45	35.88	63.42	78.83	27.7	36.5	93.31	16.96	53.31	90.35	52.14	71.75	55.02
GRMZM2G063896_T01	3513	2093	100	48.45	52.6	80.46	77.88	67.7	70.57	54.61	64.74	35.12	73.24	52.46	63.55	74.49	76.97	57.67	77.11	58.48	65.65	85
GRMZM2G063917_T01	4987	1954	100	94.32	85.31	91.86	90.07	90.89	98.57	100	88.64	90.84	91.97	79.22	74.05	93.65	86.64	87.41	80.86	84.9	81.17	91.04
GRMZM2G063949_T01	6190	4325	100	72.14	60.02	88.69	89.16	89.2	87.91	89.76	85.92	85.97	85.34	91.77	80.18	69.34	85.62	76.9	91.82	79.82	84.3	88.28
GRMZM2G063961_T01	7193	4360	100	44.68	49.04	71.56	77	68.83	79.17	67.61	68.28	83.17	82.43	69.27	81.97	84.24	88.28	88.37	73.94	48.94	59.17	75.32
GRMZM2G063988_T01	8538	2379	100	87.56	78.6	92.14	76	56.41	64.02	68.56	96.93	32.37	84.87	83.48	99.87	99.37	94.24	57.8	39.39	64.61	89.41	97.48
GRMZM2G064005_T01	6573	3920	100	78.32	62.3	87.14	85.54	91.53	88.16	86.86	71.63	89.36	79.77	77.55	84.67	82.91	87.76	74.92	87.6	63.62	72.7	84.97
GRMZM2G064091_T01	4530	3232	100	51.52	80.88	66.46	58.38	76.18	75.77	65.78	80.91	68.22	72.96	81.5	51.98	71.04	84.62	65.84	68.25	51.52	57.74	81.13
GRMZM2G064106_T01	5432	2628	100	36.23	18.72	34.55	58.37	60.62	30.33	65.94	10.39	51.94	44.25	51.94	43.49	41.55	16.97	56.81	49.73	23.25	40.64	39.76
GRMZM2G064111_T01	3965	2597	100	64.73	62.84	83.13	82.52	75.93	66.35	78.71	63.88	79.59	88.45	76.13	67.46	63.27	77.17	75.9	71.7	57.91	70.93	68.81
GRMZM2G064163_T01	6404	5777	100	63.86	61.95	72.17	77.96	78.57	77.29	83.28	71.33	82.98	70.64	73.19	88.06	79.5	77.98	72.17	80.77	69.76	67.32	83.05
GRMZM2G064174_T01	3002	1971	100	87.16	82.34	84.83	78.44	89.65	88.13	86.81	82.9	85.24	92.69	94.67	79.35	88.84	82.14	84.78	92.29	87.21	87.01	85.9
GRMZM2G064202_T01	4319	1870	100	84.92	74.12	96.2	99.57	73.64	89.63	85.13	84.49	81.6	96.52	94.81	90.96	94.22	87.97	80.59	88.13	86.58	54.39	98.02
GRMZM2G064311_T01	2864	1386	100	54.18	53.17	30.45	62.99	60.68	63.56	68.4	82.4	38.67	83.91	62.84	48.48	39.39	37.66	75.83	42.57	66.09	34.63	68.18
GRMZM2G064320_T01	3709	1413	100	53.93	22.36	62.85	71.34	59.38	86.69	64.47	79.97	85.92	77.71	71.05	76.01	62.49	89.03	46.43	72.12	60.79	51.31	73.89
GRMZM2G064360_T01	3510	531	100	0	28.81	0	48.21	0	32.02	42.56	21.66	99.44	85.5	13.37	41.62	100	28.81	90.21	92.84	77.21	59.7	100
GRMZM2G064382_T01	5170	3160	100	69.97	64.02	85.47	79.72	97.37	86.08	74.75	63.26	86.71	74.75	76.77	77.37	94.11	86.04	98.96	88.39	66.33	81.52	86.9
GRMZM2G064437_T01	4144	2130	100	85.16	57.28	95.31	71.88	74.18	80.05	80.33	74.88	94.27	82.07	100	62.16	45.54	70.94	83.43	82.35	75.87	69.11	93.47
GRMZM2G064501_T01	4203	1778	100	80.82	88.53	99.44	87.23	94.09	93.81	91.28	81.89	78.52	98.54	92.63	89.88	100	76.04	92.91	87.4	84.31	75.93	67.77
GRMZM2G064521_T01	5075	2019	100	46.61	26.94	78.5	49.58	71.32	77.61	45.72	53.79	54.04	44.38	36.7	33.68	49.33	35.71	41.11	84.84	33.78	63.25	50.37
GRMZM2G064563_T01	5727	3806	100	67.1	62.95	89.67	86.42	79.48	77.04	79.3	85.31	80.5	83.74	84.6	87.26	74.54	78.38	77.19	89.52	80.5	72.81	84.1
GRMZM2G064600_T01	3341	569	100	0	26.01	54.31	79.26	62.74	15.47	79.26	55.18	0	0	76.27	62.21	0	69.77	0	55.36	62.04	0	53.95
GRMZM2G064605_T01	3234	1173	100	85.59	5.37	88.83	15.69	61.89	77.58	75.11	52.94	90.79	29.84	94.29	44.93	39.47	39.81	33.93	50.3	88.66	0	71.18
GRMZM2G064630_T01	6532	3676	100	62.49	49.4	93.44	81.8	87.51	84.93	77.75	73.56	70.97	79.82	79.46	82.29	81.66	73.18	80.98	91.24	89.23	72.06	79.68
GRMZM2G064638_T01	7032	2366	100	7.95	64.2	59.72	52.66	66.44	83.09	78.74	69.48	59.59	91.97	54.78	53.51	67.03	24.13	60.48	60.02	65.51	58.37	47.25
GRMZM2G064799_T01	6831	5731	100	68.23	62.03	86.91	99.98	82.34	95.52	86.25	84.4	97.77	90.44	81.4	91.52	70.48	86.27	80.25	81.71	61.73	89.34	92.67
GRMZM2G064868_T01	15437	10992	100	57.48	53.3	72.6	78.86	78.38	80.67	70.92	74.32	84.12	83.58	77.76	85.55	80.27	73.14	76.02	83.98	64.97	67.69	83.19
GRMZM2G064969_T01	3567	1151	100	71.16	21.46	69.33	75.07	70.29	71.76	87.58	51.61	66.72	91.83	99.22	59.86	90.53	67.33	69.68	88.36	54.56	43.96	97.05
GRMZM2G064993_T01	5573	3507	100	65.98	61.88	62.08	74.91	84.86	82.26	63.7	49.87	70.29	78.1	64.41	75.76	58.83	74.82	67.44	61.88	60.68	79.27	80.07
GRMZM2G065012_T01	8125	5884	100	57.02	30.91	66.47	68.51	76.72	72.54	72.76	54.71	79.01	90.84	80.27	81.65	81.68	68.59	58.68	82.99	66.01	52.14	63.12
GRMZM2G065199_T01	2683	1356	100	23.16	19.32	68.51	59.07	54.35	60.55	54.35	31.49	80.97	58.85	57.82	53.69	68.88	48.23	30.01	55.46	56.27	53.24	59.37
GRMZM2G065205_T01	6901	5283	100	82.83	77.04	85.63	91.41	93.07	91.07	89.89	93.09	90.57	93.24	95.95	94.79	97.18	86.62	85.71	83.85	78.88	74.12	89.44
GRMZM2G065214_T01	4794	921	100	56.35	29.42	90.34	80.67	84.04	68.19	67.43	72.96	88.93	96.2	84.8	60.15	45.93	45.93	53.09	45.82	61.45	52.23	74.38
GRMZM2G065259_T01	2555	1745	100	71.06	46.82	54.04	80.8	75.53	77.77	86.82	67.62	88.42	80.23	79.08	80.57	74.96	79.6	87.39	86.25	61.26	46.36	81.49
GRMZM2G065276_T01	4983	2423	100	39.37	60.26	68.43	72.39	65.17	76.52	60.09	55.06	55.06	74.21	54.93	69.62	84.44	77.38	53.49	79.03	36.73	67.35	73.5
GRMZM2G065423_T01	6622	4277	100	55.34	74.89	93.83	84.1	69.6	67.85	95.91	67.99	93.48	61.98	89.9	76.29	84.9	91.35	92.99	83.33	63.13	75.57	72.15
GRMZM2G065538_T01	2843	467	100	0	0	0	84.37	45.82	0	46.68	83.51	70.66	0	77.09	62.31	0	0	0	44.11	0	0	35.12
GRMZM2G065557_T01	3765	3012	100	33.3	57.77	88.65	72.97	46.58	38.84	78.82	40.27	69.99	53.19	81.44	49.4	79.38	70.42	90.01	63.38	44.79	54.98	60.06
GRMZM2G065585_T01	3380	1562	100	33.55	51.09	79.64	49.3	48.21	44.49	63.06	22.79	51.22	63.96	61.52	51.15	64.28	75.99	49.3	49.1	70.1	34.44	57.87
GRMZM2G065640_T01	2929	1241	100	29.25	66.64	65.19	52.3	60.6	36.83	50.85	60.84	69.22	67.77	69.38	36.83	36.83	40.93	36.83	67.77	21.84	29.01	65.27
GRMZM2G065718_T01	3686	763	100	0	47.97	30.8	62.78	53.6	67.89	65.27	93.18	72.21	82.7	45.35	16.64	92.27	0	59.37	57.67	72.08	61.86	62.78
GRMZM2G065893_T01	6101	3692	100	63.11	68.99	70.88	79.82	85.78	80.34	74.59	60.64	68.8	87.73	86.94	96.75	82.45	83.26	77.55	89.14	61.62	72.86	78.68
GRMZM2G065939_T01	3412	1890	100	74.23	44.39	73.65	64.13	89.52	83.12	75.45	68.2	88.78	76.88	95.4	92.38	95.13	85.56	74.02	82.7	70.95	77.3	80.85
GRMZM2G066044_T01	4966	802	100	32.92	88.28	32.67	37.53	37.16	68.7	56.98	49.25	0	52.62	54.61	74.56	79.18	50	5.61	35.41	0	0	18.95
GRMZM2G066111_T01	4408	4375	100	69.46	83.18	80.39	97.19	87.75	51.89	93.42	60.78	82.35	54.63	98.79	84.3	79.57	82.15	88.05	90.54	73.07	74.81	63.61
GRMZM2G066114_T01	8623	350	100	0	0	0	0	0	0	0	0	0	0	0	0	0	0	0	0	0	0	0
GRMZM2G066162_T01	4793	1647	100	43.84	77.72	65.76	28.23	51.85	50.15	37.89	58.96	73.53	46.21	66.91	63.45	38.31	55.01	72.43	45.23	58.89	59.26	58.59
GRMZM2G066163_T01	4878	1581	100	85.58	75.52	97.85	94.75	100	87.41	99.94	74.38	78.56	90.89	87.41	92.66	89.5	89.82	96.08	88.55	63.76	97.66	78.12
GRMZM2G066290_T01	6329	5068	100	56.45	55.19	71.39	64.34	69.93	73.5	65.43	61.56	68.07	60.52	69.77	73.15	64.94	66.95	67.96	65.53	66.2	57.85	73.58
GRMZM2G066326_T01	3648	1555	100	63.6	78.78	78.2	98.65	77.81	77.3	92.22	53.25	67.59	88.68	63.86	74.79	91.7	94.02	28.36	80.45	73.5	52.09	96.59
GRMZM2G066449_T01	3724	492	100	0	26.42	0	88.01	39.63	95.73	90.65	0	29.88	96.34	98.98	48.37	87.4	47.97	67.48	78.46	83.13	39.63	39.43
GRMZM2G066485_T01	24662	12051	100	67.1	53.21	69.83	80.24	80.56	73.79	67.98	71.85	73.6	83.89	78.81	82.98	84.37	82.99	77.91	77.37	61.07	51.9	84.71
GRMZM2G066489_T01	6351	4768	100	48.68	74.18	65.77	89.43	84.79	75.25	78.71	69.4	77.71	85.63	84.27	79.87	82.36	60.26	80.41	96.81	76.99	64.91	88.99
GRMZM2G066500_T01	5093	3071	100	44.74	52.39	68.51	67.99	84.6	61.61	91.31	49.98	39.99	84.37	86.65	67.76	50.63	75.09	69.98	79.68	61.38	48.03	76.26
GRMZM2G066578_T01	9823	7278	100	77.51	53.26	84.19	80.06	86.16	74.86	77.45	64.29	85.49	86.74	77.49	78.02	89.48	81.48	75.45	83.65	57.67	74.1	85.49
GRMZM2G066615_T01	9180	5054	100	72.97	63.24	78.45	77.27	87.93	80.49	83.1	69.35	74.97	80.81	81.88	78.65	73.23	78.85	87.28	81.08	63.63	65.57	82.59
GRMZM2G066650_T01	9897	5531	100	69.66	66.3	73.66	83.37	85.64	71.7	81	68.29	80.53	80.62	83.82	79.39	83.69	80.26	81.69	84.34	81.58	73.01	72.61
GRMZM2G066862_T01	3558	664	100	50.9	34.79	62.95	75.15	68.67	96.99	65.81	92.77	89.01	57.98	71.23	0	84.34	70.33	42.92	46.39	67.77	0	53.77
GRMZM2G066870_T01	3592	1923	100	50.23	37.18	78.37	42.49	58.66	48.73	37.65	39.31	43.06	64.43	47.79	45.81	42.75	64.01	69.94	65.05	37.91	60.32	51.07
GRMZM2G066961_T01	3314	381	100	0	29.92	0	100	100	100	100	0	8.66	100	85.56	81.89	0	46.46	0	0	6.82	0	100
GRMZM2G066996_T01	5080	2821	100	65.23	55.72	90.29	71.71	50.09	77.17	77.95	48.92	91.85	88.66	78.27	76.99	81.53	76.18	57.46	75.93	43.53	75.97	69.69
GRMZM2G067053_T01	6838	3952	100	42.03	49.62	65.06	58.32	71.23	65.92	74.01	43.24	42.33	77.63	77.18	45.9	54.81	38.87	56.88	63.77	58.22	32.34	59.24
GRMZM2G067096_T01	4654	2176	100	75.64	60.52	83	76.61	60.94	77.11	79.41	57.4	76.75	78.86	83.92	82.08	83.41	78.22	71.28	67.46	61.26	50.78	89.57
GRMZM2G067235_T01	3835	801	100	63.67	66.92	72.53	100	84.27	68.79	52.43	31.84	21.72	100	87.77	58.3	97.63	76.78	56.8	79.4	81.02	21.72	79.4
GRMZM2G067242_T01	7529	5080	100	66.46	64.13	78.5	84.02	77.44	88.23	77.8	76.32	83.48	84.86	81.38	88.9	79.15	90.94	83.66	83.6	69.39	54.63	79.92
GRMZM2G067303_T01	4838	2707	100	64.09	44.33	80.83	92.13	80.35	89.25	62.06	62.02	87.48	92.13	86	65.42	87.51	76.25	64.83	83.49	33.95	71.11	74.95
GRMZM2G067424_T01	3756	1427	100	29.01	36.09	72.46	69.73	58.09	80.59	37.98	48.7	46.25	61.46	67.2	79.68	81.64	49.26	18.36	84.09	24.39	66.15	49.33
GRMZM2G067463_T01	2624	1523	100	44.52	61.39	50.3	80.3	58.83	66.58	75.11	37.1	60.21	78.33	65.46	44.85	86.74	29.35	54.76	67.04	58.77	55.75	72.29
GRMZM2G067600_T01	2739	1049	100	27.55	21.64	69.49	58.34	52.24	67.68	79.79	83.79	29.55	60.53	59.1	67.59	87.7	81.12	37.75	75.79	84.84	33.17	49.19
GRMZM2G067638_T01	5654	3287	100	83.72	70.03	93.22	93.95	60.85	95.98	85.91	80.65	92.73	78.7	91.57	87.47	94.16	79.77	82.29	92.55	58.11	52.08	86.16
GRMZM2G067727_T01	4305	1977	100	62.62	73.7	65.25	67.68	63.68	74.2	63.83	53.52	68.79	72.53	75.42	64.95	79.26	66.26	71.07	75.01	58.22	46.48	75.32
GRMZM2G067747_T04	24990	13166	100	62.57	42.03	55.77	79.45	78.54	79.94	77.03	74.97	75.22	80.98	78.83	78.78	78.95	79.53	76.42	84.37	60.82	72.85	80.59
GRMZM2G067789_T01	6174	4710	100	76.39	81.21	96.69	91.13	99.04	85.46	95.65	99.85	88.13	90.32	89.81	91.25	91.04	98.34	83.76	93.86	78.51	88.2	91.42
GRMZM2G067853_T01	23628	7627	100	70.47	54.79	89.84	87.11	88.88	87.28	87.07	74.39	91.08	95.18	90.28	93.13	87.37	86.94	89.14	94.76	69.96	63.24	93.8
GRMZM2G067877_T02	14339	4606	100	59.97	59.05	61.79	72.28	76.36	72.75	62.48	67.46	71.32	61.55	70.52	71.19	70.26	63.22	69.67	67.46	52.87	73.49	72.32
GRMZM2G067883_T01	2782	2317	100	47.13	52.91	87.83	72.77	93.18	93.7	77.43	90.29	79.11	97.54	77.26	82.69	96.89	88	92.23	95.43	73.46	47.86	93.79
GRMZM2G067985_T01	12761	5609	100	84.08	65.36	79.48	87.77	84.28	85.95	86.77	76.02	80.78	83.58	84.04	87.41	89.16	81.14	77.09	81.26	71.56	65.52	84.93
GRMZM2G068212_T01	62675	12183	100	59.3	47.43	66.5	71.58	81.95	74.42	63.93	61.32	62.65	74.42	71.06	62.39	81.05	71.71	64.48	69.59	48.26	58.02	73.93
GRMZM2G068557_T01	6931	4247	100	69.01	62.82	87.14	86.84	75.04	84.93	73.3	61.43	60.91	82.43	74.22	75.06	70.69	85.99	77.82	77	66.47	71.01	85.52
GRMZM2G068566_T01	4362	1924	100	57.54	42.57	91.16	77.75	78.27	79.63	87.99	74.32	80.67	64.6	79.16	68.45	90.54	76.25	72.4	77.34	53.17	73.91	88.83
GRMZM2G068657_T01	6279	3674	100	79.61	39.44	76.1	91.15	70.52	67.12	83.86	74.39	77.6	60.94	80.05	85.98	83.78	69.84	78.72	95.7	56.64	73.19	75.97
GRMZM2G068699_T01	3083	1364	100	60.41	40.76	66.06	76.91	50.66	53.01	12.98	33.72	72.87	71.7	33.06	54.99	70.97	42.38	82.77	47.65	38.86	46.55	53.01
GRMZM2G068701_T01	4676	996	100	46.89	40.56	86.85	83.73	0	89.46	9.64	40.36	51.2	67.77	76.71	89.26	41.27	65.86	19.98	0	54.02	3.61	78.01
GRMZM2G068710_T02	10254	5603	100	67.73	62.34	83.99	72.18	80.62	81.87	87.22	69.93	90.02	89.42	79.08	71.12	80.74	73.62	84.38	84.17	80.26	72.32	79.19
GRMZM2G068808_T01	7522	6311	100	60.12	51.74	68.04	79.34	89.29	80.95	90.81	66.23	68.1	72.56	80.35	83.93	74.84	77.23	70.34	76.07	54.54	68.17	83.73
GRMZM2G068904_T01	4739	3313	100	65.77	54.54	73.5	74.86	73.47	79.29	85.51	62.78	36.92	93.84	81.2	59.34	74.01	86.33	64.05	74.13	71.42	65.65	82.28
GRMZM2G068955_T01	7454	2110	100	55.69	56.87	91.94	91.33	77.63	81.37	87.3	81.37	91.99	97.25	86.97	83.98	89.57	78.44	78.82	77.58	78.44	59.1	83.51
GRMZM2G069005_T01	5205	3411	100	67.87	76.08	85.43	74.9	96.89	90.06	90.59	57.58	87.83	87.54	94.46	95.31	80.47	96.45	89.97	81.03	74.85	85.11	100
GRMZM2G069092_T01	5697	3952	100	71.05	44.38	66.12	73.61	80.87	61.51	72.37	53.62	84.89	83.7	96.46	90.51	79.98	81.38	57.79	77.76	60.55	75.05	80.95
GRMZM2G069093_T01	3630	1841	100	49.1	25.64	72.68	90.33	53.61	88.59	78.76	50.08	68.39	98.91	93.21	41.93	61.54	62.41	43.02	90.77	72.73	76.37	62.03
GRMZM2G069095_T01	9349	6700	100	80.42	71.64	95.99	77.75	97.91	95.27	72.7	77.9	89.03	91.43	95.25	85.52	97.46	90.61	73.75	89.28	65.57	92.3	91.15
GRMZM2G069146_T01	2825	1750	100	2.97	2	26.23	44.11	12.23	33.6	24.17	0	46.34	30.46	36.4	75.66	21.31	23.2	28.57	29.31	3.6	10.11	28.29
GRMZM2G069195_T01	5830	4573	100	43.34	72.45	71.13	75.86	77.13	74.7	62.54	72.23	79.07	89.28	83.73	67.13	98.34	90.77	66.96	83.95	61.43	68.88	70.65
GRMZM2G069198_T01	7621	5857	100	62.81	44.03	77.67	79.19	85.37	83.49	72.75	69.17	78.97	91.46	83.13	81.18	91.86	84.87	73.86	77.07	50.15	56.26	93.02
GRMZM2G069229_T01	4561	3943	100	36.6	40.35	71.77	66.88	59.98	43.44	63.33	49.45	55.9	71.95	72.96	68.3	69.95	63.18	80.93	88.92	70.91	52.27	67.06
GRMZM2G069410_T01	4904	3844	100	80.7	71.33	88.68	90.63	88.03	88.94	74.09	83.14	90.5	92.66	93.89	92.4	98.31	85.35	90.79	91.94	89.83	91.91	89.98
GRMZM2G069444_T01	2598	698	100	51.15	62.61	53.15	92.69	94.41	77.22	84.96	81.81	100	80.52	80.66	96.42	0	22.78	37.39	93.84	84.67	0	96.13
GRMZM2G069458_T01	4286	4249	100	63.4	76.75	65.45	87.5	69.71	84.47	76.87	61.85	72.79	88.96	67.17	84.02	93.76	74.04	72.3	75.55	67.33	53.33	88.77
GRMZM2G069486_T02	12413	8088	100	64.43	51.17	72.18	79.04	79.2	71.98	63.45	50.83	82.22	77.74	57.33	78.68	45.62	81.81	77.23	83.77	36.77	38.18	78.97
GRMZM2G069523_T01	3391	1019	100	37.49	49.75	33.17	0	56.72	41.51	0	0	26.01	50.83	52.6	2.06	40.43	34.45	25.02	56.82	54.76	95.09	87.73
GRMZM2G069542_T01	9600	7054	100	75.93	68.73	86.99	83.71	86.92	75.97	80.29	79.42	80.73	82.46	84.76	87.75	92.74	92.57	83.92	92.81	86.97	85.1	88.69
GRMZM2G069649_T01	5034	2742	100	74.62	46.57	89.93	81.77	79.47	68.56	73.01	54.78	68.75	70.28	75.31	76.62	71.85	80.16	63.2	73.3	90.7	62.98	67.72
GRMZM2G069676_T01	3386	1628	100	84.03	73.59	87.53	76.78	84.03	72.42	86.49	47.79	82.99	98.59	85.69	77.64	0	86.36	80.59	90.66	68.92	65.6	86.73
GRMZM2G069772_T01	6305	3870	100	87.83	76.2	95.43	99.51	89.79	88.01	94.13	90.75	93.51	93.28	90.16	92.35	89.82	92.33	90.23	100	79.15	85.43	91.42
GRMZM2G069773_T01	5867	3296	100	55.1	35.38	91.9	80.43	84.07	86.07	76.12	46.15	86.26	74.79	84.56	79.07	88.99	78.79	83.37	76.7	63.2	68.72	77.12
GRMZM2G069911_T01	3365	2141	100	14.81	40.82	86.03	59.65	78.47	25.78	40.07	64.41	62.59	67.68	28.63	56.42	74.96	45.87	39.56	38.07	62.45	23.4	54.41
GRMZM2G069916_T01	9763	6713	100	58.32	51.24	65.96	72.34	75.79	72.47	61.42	64.17	72.25	73.07	60.69	66.04	63.8	67.88	51.3	66.04	44.54	50.56	86.56
GRMZM2G070011_T01	3488	2078	100	86.91	63.33	67.52	88.59	92.83	80.99	90.33	69.15	82.82	84.12	79.64	79.88	96.78	95	99.66	87.63	76.66	76.37	74.45
GRMZM2G070087_T01	3986	2093	100	50.22	67.42	70.47	64.69	82.37	70.38	87.15	60.25	77.35	77.69	95.41	87.24	79.98	57.72	69.52	56.28	46.11	38.7	71.09
GRMZM2G070172_T01	3988	1726	100	93.74	46	70.22	73.12	30.94	73.12	82.33	32.85	37.2	59.39	68.48	43.74	64.83	61.36	73.99	68.13	62.98	0	74.1
GRMZM2G070271_T01	53997	2765	100	50.81	39.82	52.55	57.87	29.33	41.81	37.72	34.25	54.07	27.78	32.73	51.32	54.83	46.44	18.08	55.19	23.04	13.09	56.38
GRMZM2G070322_T01	3802	1432	100	4.4	55.1	28.77	88.83	68.37	81.98	72.28	47.07	75.07	71.65	22.97	21.93	94.13	10.61	31.01	63.69	56.15	56.22	74.23
GRMZM2G070360_T01	11360	6099	100	70.55	62.94	72.03	88.46	87.78	81.82	82.88	75.93	84.83	88.36	81.26	79.23	85.65	74.03	94.49	87.05	75.55	75.11	87.16
GRMZM2G070375_T02	3347	1500	100	33.07	38.67	56.2	87.4	43.67	58	72.27	31.4	27.33	67.33	67	46.47	81.8	64.8	24.87	53.47	68.87	48.07	40.47
GRMZM2G070446_T01	7273	4228	100	66.39	62.89	75.78	76.14	74.67	70.55	62.23	69.47	73.82	73.13	56.98	67.36	67.69	79.19	64.07	64.38	51.49	65.37	82.69
GRMZM2G070455_T01	3480	1726	100	55.97	76.42	74.33	78.51	77.4	56.08	51.45	72.83	57.53	62.57	70.63	38.01	80.71	80.71	73.58	66.45	67.44	87.72	84.88
GRMZM2G070468_T01	6881	3053	100	46.58	32.72	51.79	44.71	66.2	63.68	46.32	9.47	25.65	71.18	74.16	56.99	50.41	58.14	47.99	51.98	23.12	42.74	68.16
GRMZM2G070603_T01	3657	2574	100	58.7	65.42	82.52	67.91	69.19	96.74	71.02	69.74	49.84	78.01	78.28	56.6	89.86	95.57	63.99	85.78	54.08	52.06	92
GRMZM2G070685_T01	4350	1019	100	35.92	51.32	0	0	56.04	50.25	0	0	72.52	24.24	26.4	74.39	0	73.9	56.23	20.9	4.42	40.24	62.41
GRMZM2G070708_T01	8921	6786	100	81.54	71.91	92.04	85	86.8	76.63	83.1	75.45	83.89	92.23	94.93	87.37	84.04	85.43	78.99	84.85	73.12	76.32	91.75
GRMZM2G070723_T01	8377	6234	100	71.91	43.02	83.77	79.88	93.2	87.17	86.97	78.75	78.12	90.95	81.36	81.42	91.8	83.77	80.54	90.36	65.01	80.86	87.57
GRMZM2G070913_T01	3801	939	100	18.53	54.42	77	85.84	83.71	81.04	59.96	17.57	72.2	88.18	87.97	33.65	89.03	81.04	64.54	26.41	76.14	39.72	80.94
GRMZM2G070961_T01	4982	1506	100	38.84	44.42	88.18	76.96	77.95	77.29	72.51	18.06	30.68	90.11	21.58	34.33	62.82	55.11	46.41	66.73	77.36	67	71.31
GRMZM2G071010_T01	4991	4699	100	67.1	57.25	79.74	88.23	89.51	55.08	82.98	71.5	85.15	79.59	91.17	81.42	92.45	79.21	83.72	84.17	61.44	86.02	89.98
GRMZM2G071101_T01	5190	1905	100	51.44	5.98	66.98	54.65	44.83	61.63	62.2	24.72	48.5	74.91	79.16	53.07	81.47	60.31	35.7	49.34	17.01	11.39	67.45
GRMZM2G071157_T01	4544	3027	100	70.66	43.97	78.33	91.34	81.14	70.3	75.82	58.08	82.23	86.06	84.01	56.33	73.93	63.13	53.39	69.01	61.71	74.23	53.06
GRMZM2G071206_T01	5371	4207	100	19.82	18.87	28	28.36	13.86	28.95	41.24	0	29.02	13.69	21.39	21.01	0	25.77	0	9.46	18.18	9.56	28.57
GRMZM2G071208_T02	8005	6956	100	62.13	60.77	90.45	86.29	66.94	94.03	69.24	56.86	79.18	77.96	89.17	84.2	80.43	88.82	64.52	87.91	56.73	57.55	91.16
GRMZM2G071270_T01	11945	8501	100	92.85	82.19	95.84	99.75	99.84	97.33	98.15	79.45	95.04	99.99	99.51	97.02	97.65	99.89	90.64	97.44	95.58	96.37	95.37
GRMZM2G071325_T01	3871	1146	100	73.56	55.15	75.48	95.64	78.18	97.21	91.27	28.36	98.95	84.47	58.64	71.29	98.69	93.8	65.71	71.64	89.01	28.8	89.35
GRMZM2G071339_T01	4001	1440	100	73.4	62.43	95.28	83.47	87.22	80.07	84.58	52.36	53.96	89.51	89.79	71.04	79.72	73.61	82.29	79.17	70.97	70.62	71.94
GRMZM2G071401_T01	6018	1457	100	91.28	71.52	75.84	89.29	93.89	74.4	73.1	70.42	88.19	81.61	97.87	80.3	82.43	87.85	100	93.55	88.95	71.45	80.65
GRMZM2G071450_T01	3809	1215	100	40.58	6.26	89.88	80.58	89.88	71.85	97.37	58.68	78.6	69.05	94.07	82.88	94.4	58.85	52.35	89.63	69.05	54.73	67.08
GRMZM2G071478_T01	4368	1110	100	19.28	5.77	13.51	66.4	44.68	71.98	31.53	7.3	58.92	12.16	83.42	44.14	70.36	61.44	18.02	56.58	7.39	71.53	65.95
GRMZM2G071620_T01	9015	6185	100	50.32	53.52	61.46	59.89	68.62	59.18	55.54	52.51	64.09	69.41	68.49	77.61	75.26	61.36	67.47	81.86	68.73	58.95	65.5
GRMZM2G071630_T01	5390	4871	100	71.01	82.02	90	92.47	94.7	94.11	93.68	91.15	77.17	75.9	88.24	96.06	93.18	90.72	73.25	97.7	82.24	71.28	98.62
GRMZM2G071638_T01	7208	3673	100	41.08	35.42	60.9	63.93	67.08	43.7	57.28	62.07	52.44	53.55	71.03	68.66	82.85	64.17	52.65	61.69	53.53	32.21	75.06
GRMZM2G071688_T01	5054	3219	100	51.76	73.47	86.18	84.13	74.87	74.93	54.89	44.24	84.47	52.81	55.33	89.1	81.24	75.27	67.16	78.32	75.18	69.49	80.49
GRMZM2G071714_T01	4780	2498	100	36.67	59.37	70.7	95.16	71.54	86.11	88.63	66.13	95.6	96.24	81.51	79.98	81.31	84.79	60.13	86.95	55.72	47	84.91
GRMZM2G071720_T01	3237	1295	100	53.75	26.41	69.42	76.68	85.95	62.55	73.98	32.74	59.46	65.95	86.1	61.31	66.8	85.25	64.63	71.89	64.56	61.54	99.61
GRMZM2G071790_T02	5851	3412	100	69.78	61.43	92.97	94.4	75.15	77.64	83.03	76.88	73.94	90.12	85.05	87.66	92.56	93.02	91.56	96.86	70.4	75.29	86.25
GRMZM2G071883_T01	7199	5156	100	67.28	75.17	91.47	88.63	87.59	86.09	93.97	74.24	80.06	88.15	78.14	67.44	81.01	74.09	80.35	82.82	73.53	76.76	92.18
GRMZM2G071907_T01	3596	1810	100	53.48	30.17	41.93	27.4	43.59	78.4	27.62	80.55	79.17	58.34	48.34	49.72	79.23	33.31	87.96	55.19	17.57	41.1	73.26
GRMZM2G071959_T01	2824	2283	100	70.39	64.21	67.06	86.33	80.33	82.48	93.3	63.6	89.71	87.74	83.62	69.25	100	92.38	80.11	94.22	77.92	62.59	81.47
GRMZM2G071970_T01	5630	3617	100	85.15	71.52	77.19	87.84	90.96	85.4	87.59	82.72	87.06	85.37	92.48	82.06	79.24	86.37	99.03	88.69	85.02	78.82	90.74
GRMZM2G071986_T01	11289	2369	100	83.5	53.52	79.91	84.63	77.84	98.56	84	62.3	81.43	80.92	82.1	85.06	79.99	72.27	65.34	79.32	76.23	55.72	91.64
GRMZM2G071996_T01	5159	2972	100	58.04	60.94	73.22	92.6	77.93	77.02	65.14	72.51	66.22	93.54	81.16	85.4	99.53	70.56	59.52	58.92	40.75	41.29	84.12
GRMZM2G072091_T01	6160	4772	100	51.97	52.07	68.27	70.45	72.67	69.89	75.36	68.04	64.73	71.88	70.35	73.7	73.3	75.86	67.81	80.2	51.09	55.53	79.76
GRMZM2G072117_T01	6424	4116	100	65.77	62.44	82.19	85.16	76.53	79.54	84.14	72.25	74.71	89.48	79.64	86.52	84.23	78.3	80.61	85.35	87.17	67.25	72.06
GRMZM2G072121_T01	15034	4171	100	39.58	32.68	45.65	69.22	71.18	63.51	49.15	51.38	69.24	61.38	60.87	63.8	50.08	60.03	56.77	64.3	34.91	23.06	74.99
GRMZM2G072280_T01	4974	1997	100	58.79	52.43	66.9	79.47	87.33	96.04	86.23	60.74	82.92	86.88	73.36	73.11	76.16	74.71	75.61	92.14	64.9	84.93	82.52
GRMZM2G072292_T01	4796	2903	100	54.84	59.01	85.98	84.26	80.12	85.6	82.02	55.53	66.79	98.52	87.15	62.56	86.32	81.88	66.9	75.03	64.93	36.34	84.98
GRMZM2G072383_T01	2765	1362	100	65.93	60.94	89.57	75.18	64.46	81.64	64.98	69.75	83.11	86.71	89.35	88.18	87.15	89.35	96.18	92.29	20.7	82.97	94.64
GRMZM2G072388_T01	3322	1106	100	0	47.74	66.37	89.24	66.64	68.44	71.52	47.29	70.07	82.19	88.25	31.19	85.62	33.54	46.02	85.08	63.83	56.42	66.37
GRMZM2G072406_T01	3636	1440	100	35.83	16.94	74.38	84.38	55.21	61.04	57.64	50.42	36.25	89.93	61.39	85.07	87.08	61.11	86.88	61.32	38.19	63.47	52.5
GRMZM2G072526_T01	6708	3897	100	80.24	70.39	86.17	84.19	77.68	88.4	87.22	88.48	90.92	91.99	89.35	92.3	97.72	79.16	78.37	92.71	69.93	85.55	93.97
GRMZM2G072569_T01	6343	3871	100	82.36	82.43	81.48	90.57	84.94	84.19	92.53	74.04	87.68	87.29	88.94	86.02	92.04	86.02	90.29	88.38	88.43	71.38	91.99
GRMZM2G072589_T01	3414	1632	100	51.84	41.48	66.48	68.81	92.16	66.54	99.26	53.74	61.7	68.32	65.5	67.34	57.97	68.14	52.76	58.09	61.27	61.15	76.53
GRMZM2G072780_T01	5400	2388	100	72.78	85.34	80.07	88.94	88.65	78.14	85.26	45.23	81.87	99.04	96.31	83.63	98.74	93.55	85.01	78.43	81.53	58	92.84
GRMZM2G072808_T01	4847	1974	100	83.94	68.24	87.99	73	58.11	81.91	75.13	66.26	73.1	81.16	70.62	69.4	84.19	83.64	85.97	84.95	70.77	72.04	85.01
GRMZM2G072853_T01	22497	4240	100	60.83	43.02	78.94	86.16	78.37	79.72	73.75	69.58	84.43	80.17	72.5	85.57	75.19	77.62	82.83	79.65	68.02	69.55	80.66
GRMZM2G072855_T02	2312	1119	100	41.11	54.96	42.18	91.42	30.12	62.11	78.28	6.88	75.96	72.48	42.63	23.68	69.35	36.1	41.2	28.33	46.65	26.18	56.39
GRMZM2G072886_T01	3329	1748	100	81.92	87.07	90.85	83.3	90.85	87.24	90.85	88.56	86.56	81.52	79.58	85.87	90.39	90.96	79.46	87.24	85.41	78.38	91.08
GRMZM2G072890_T01	2849	1186	100	51.26	44.1	36	92.41	65.18	89.97	78.58	7	33.81	62.56	56.75	58.85	97.89	82.97	79.6	90.56	71.5	74.79	40.64
GRMZM2G072892_T01	7102	3844	100	65.53	62.07	88.4	89.57	92.51	94.2	84.16	79.47	78.82	88.37	90.76	92.43	82.93	82.15	92.85	86.11	68.65	74.12	89.41
GRMZM2G072911_T01	5330	3933	100	72.67	44.04	76.43	85.08	69.01	70.48	77.83	74.24	93.95	84.49	77.29	89.22	87.31	75.46	56.6	71.68	70.3	55.43	79.53
GRMZM2G072916_T01	4658	268	100	100	100	100	100	100	100	100	100	100	100	100	0	100	100	85.45	100	100	100	100
GRMZM2G073054_T01	12228	5204	100	66.45	65.76	67.39	85.03	76.63	73.16	72.75	56.46	83.94	83.94	72.02	87.09	78.52	71.35	62.7	72.71	52.73	58.9	75.58
GRMZM2G073059_T01	5608	2431	100	34.39	18.26	60.63	55.33	73.18	88.28	52.82	34.55	73.34	56.81	72.97	48.58	53.64	67.22	77.42	81.65	49.53	59.69	79.97
GRMZM2G073250_T01	5288	4099	100	40.84	48.18	74.36	76.46	77.02	71.46	76.09	65.89	79.21	59.21	83.17	73.46	72.73	59.5	66.72	86.66	44.86	53.67	90.58
GRMZM2G073275_T02	2312	1589	100	42.61	57.71	41.47	28.76	38.07	95.66	93.64	48.71	57.27	51.73	88.61	40.72	99.5	58.21	47.2	52.3	42.04	36.75	38.07
GRMZM2G073303_T01	3231	1157	100	4.32	0	29.3	2.07	20.14	31.46	20.14	11.75	47.36	32.32	66.46	39.33	36.91	13.31	0	0	16.08	18.93	70.61
GRMZM2G073312_T01	16004	10897	100	72.11	58.64	82.72	89.75	82.14	89.92	83.13	73.89	88.23	78.76	93.58	91.95	89.46	85.05	84.19	83.07	79.46	66.08	84.88
GRMZM2G073351_T01	5222	3865	100	43.93	20.93	80.39	47.14	59.3	64.89	61.63	57.57	77.36	52.55	62.2	87.92	42.25	70.35	73.27	77.54	47.3	73.45	70.19
GRMZM2G073373_T01	3422	1280	100	0	49.69	62.5	40.31	27.81	53.44	28.05	6.95	47.81	17.11	28.98	66.48	57.11	60.08	16.48	65.94	46.17	10.16	57.03
GRMZM2G073427_T01	6888	4054	100	65.98	62.46	76.69	82.09	80.98	78.27	88.68	73.58	88.63	84.58	91.61	72.3	94.55	82.71	77.18	88.9	70.25	80.14	89.29
GRMZM2G073465_T01	3290	2228	100	45.78	45.29	85.37	50.81	94.3	57.05	66.56	60.86	75.58	57.99	57.09	78.5	83.71	89.86	82.81	70.2	51.84	65.44	50.13
GRMZM2G073498_T01	6134	5502	100	83.41	69.28	91.8	95.47	90.17	73.19	77.59	67.45	83.26	94.18	89.68	91.29	87.86	78.5	80.79	83.39	56.29	79.81	91.51
GRMZM2G073504_T01	12423	8889	100	60	52.95	62.34	71.03	77.67	81.07	85.22	67.13	87.18	93.33	77.07	76.5	86.22	83.98	84.93	83.91	67.9	72.76	89.21
GRMZM2G073551_T01	4262	2489	100	49.26	47.37	62.6	66.05	65.29	53.39	57.89	48.69	56.53	58.74	78.63	63.12	57.89	68.3	69.67	76.7	67.58	55.6	53.19
GRMZM2G073571_T03	9572	7375	100	86.39	63.28	89.57	82.78	90.7	77.44	96.84	74.77	84.2	79.74	91.13	84.69	95.35	90.29	86.48	96.5	84.16	84.65	82.71
GRMZM2G073581_T01	11290	7343	100	81.02	45.93	87.46	89.24	92.62	93.33	88.36	81.25	90.55	82.73	94.4	89.34	92.05	93.91	85.47	89.24	66.7	85.77	92.21
GRMZM2G073725_T01	4841	4249	100	78.94	51.16	76.47	74.84	97.36	82.35	87.34	85.1	86.54	91.55	72.84	93.74	85.43	90.3	87.29	92.09	74.86	70.25	85.38
GRMZM2G073750_T01	8200	6215	100	92.33	73.02	91.91	91.46	93.08	87.26	86.34	88.17	95.75	95.38	99.12	89.78	90.12	93.64	96.03	96.96	84.36	90.64	94.77
GRMZM2G073774_T01	9306	6622	100	43.04	46.29	81.92	83.18	80.55	82.48	67.94	66.19	84.39	80.13	79.07	74.12	79.16	86.32	81.74	80.59	53.67	64.04	89.2
GRMZM2G073814_T02	6439	3909	100	43.62	49.27	60.81	65.21	65.95	48.86	81.02	36.22	66.16	54.18	60.5	55.62	74.52	48.55	49.76	44.77	46.76	39.98	62.57
GRMZM2G073861_T01	5402	4406	100	81.18	64.53	77.03	82.23	86.25	91.03	77.03	78.76	89.92	92.67	88.77	92.42	96.01	84.91	85.95	94.83	61.62	80	90.38
GRMZM2G073954_T01	4723	1176	100	52.98	23.89	39.03	70.07	53.4	56.55	44.98	29.17	59.01	77.89	74.49	15.73	66.07	51.28	52.13	68.2	43.45	40.65	43.37
GRMZM2G074053_T01	4029	3004	100	44.34	56.32	97.1	81.96	85.79	55.79	58.95	40.58	68.08	88.42	76.53	74.47	70.41	67.54	58.06	73.93	77.5	50.53	83.69
GRMZM2G074085_T01	4517	3131	100	35.96	77.36	73.33	71.54	73.43	79.21	93.23	68.09	81.41	86.39	88.25	66.85	55.61	80.71	85.34	89.36	64.04	50.75	76.81
GRMZM2G074099_T01	17852	5344	100	35.46	41.84	70.66	87.43	86.96	68.32	74.68	54.1	77.58	89.09	75.8	63.88	80.28	66.99	64.05	70.88	34.96	59.11	91.43
GRMZM2G074103_T01	8810	7132	100	77.05	51.09	86.17	90.23	94.15	88.26	82.29	81.24	85.33	86.97	93.54	81.21	87.32	84.77	71.62	91.33	75.59	86.13	84.07
GRMZM2G074122_T01	13287	8219	100	64.85	62.1	85.73	86.03	85.16	76.25	73.94	69.3	85.59	79.19	75.2	79.95	81.36	79.61	81.35	80.57	60.6	76.87	88.71
GRMZM2G074138_T02	8091	2461	100	41.41	47.05	75.25	80.05	66.07	55.75	70.99	72.49	60.14	71.88	42.54	54.53	70.5	67.01	82.61	73.79	78.18	58.8	69.57
GRMZM2G074267_T01	5417	2633	100	45.08	37.52	60.54	69.2	63.05	66.5	51.46	66.65	58.22	58.87	73.3	53.29	63.46	63.35	52.45	66.08	61.72	73	56.78
GRMZM2G074282_T01	5267	4525	100	62.12	44.15	86.76	81.46	89.44	80.27	83.56	65.48	91.82	98.32	94.59	97.55	89.61	89.15	73.92	83.67	73.83	81.46	88.64
GRMZM2G074307_T01	4577	1624	100	26.6	55.85	57.2	0	61.51	58.31	60.16	9.42	41.87	59.48	51.11	29.56	62.13	36.7	27.59	31.83	62.07	41.93	54.99
GRMZM2G074361_T01	3163	1805	100	65.82	71.08	64.76	71.47	71.08	69.25	75.18	56.62	66.76	83.6	87.37	70.36	87.42	96.29	76.9	90.64	68.37	70.53	80.66
GRMZM2G074401_T01	4914	3858	100	67.16	49.27	69.1	84.21	86.73	84.34	77.86	79.52	90.57	80.07	86.37	87.97	93.44	63.56	79.86	82.32	72.47	87.45	90.67
GRMZM2G074454_T01	7364	5735	100	76.69	39.91	83.77	84.12	80.7	88.93	89.8	82.41	86.66	90.48	86.85	89.14	99.42	94.46	81.45	92.01	62.53	88.35	97.38
GRMZM2G074479_T01	11212	5895	100	59.98	60.47	70.25	82.6	74.66	85.28	79.24	55.45	69.8	84.16	79.03	75.67	81.42	55.5	73.76	83.12	54.61	64.29	77.15
GRMZM2G074483_T01	5438	2596	100	77.93	58.55	64.21	85.21	82.7	74.08	79.47	62.37	92.03	91.33	88.48	92.1	82.09	78.78	68.57	81.55	63.44	54.47	71.19
GRMZM2G074585_T03	3239	2014	100	66.14	56.31	81.73	100	65.24	94.49	87.93	57.89	61.67	81.08	88.83	21.9	84.11	70.36	55.56	70.31	90.17	62.96	86.79
GRMZM2G074589_T01	11337	8370	100	65.48	38.58	69.35	81.1	80.18	80.5	79.69	59.57	83.02	71.53	65.47	73.94	68	81.91	64.49	87.28	54.87	73.73	91.9
GRMZM2G074604_T01	5742	3013	100	38.9	70.53	55	66.81	63.03	84.83	67.44	40.09	71.82	71.29	85.23	64.29	59.48	65.52	55.86	66.78	43.41	72.59	86.49
GRMZM2G074687_T01	5951	5925	100	77.37	71.81	80.81	90.89	85.18	86.85	90.41	71.97	94.7	90.33	85.08	90.4	90.82	90.73	79.63	90.57	79.93	81.79	90.6
GRMZM2G074781_T01	4099	2155	100	60.05	41.11	75.96	95.31	81.16	76.24	88.26	60.32	77.49	90.53	74.76	88.54	85.66	75.78	85.75	82.6	76.33	66.45	95.22
GRMZM2G074792_T01	5969	2504	100	92.61	92.65	93.53	96.41	91.21	99.12	92.85	75.16	84.07	99.72	99.4	97.64	84.86	95.45	93.45	99.16	83.59	56.07	99.64
GRMZM2G074850_T01	3924	595	100	81.51	29.41	82.18	82.18	76.13	82.18	82.18	40.67	80.84	100	82.18	72.44	82.18	82.18	67.73	77.48	81.51	68.24	82.18
GRMZM2G074898_T01	5173	3771	100	62.34	52.4	73.08	81.15	66.69	71.44	67.2	71.78	75.89	68.39	79.42	77.25	76.03	71.12	62.64	68.79	65.47	46.27	74.04
GRMZM2G075003_T01	4253	2518	100	62.15	58.38	87.37	75.62	89.56	74.07	80.26	57.43	70.14	76.13	76.29	78.55	83.76	69.46	88.44	91.98	42.77	63.3	77.12
GRMZM2G075051_T01	9210	5965	100	70.18	59.6	75.74	79.23	79.31	79.25	71.18	75.21	75.17	85.6	73.9	71.38	85.2	81.96	85.21	88.87	65.97	75.49	89.19
GRMZM2G075136_T01	6524	5764	100	69.57	53.78	89.9	69.15	80.07	82.04	73.47	74.65	79.44	78.63	73.82	83.95	68.15	97.35	70.52	83.55	59.35	55.53	79.48
GRMZM2G075148_T01	9818	2440	100	22.09	40.33	56.56	43.81	53.28	53.48	44.02	74.3	77.54	61.07	48.69	60.37	54.39	32.58	70.25	39.71	58.61	59.96	61.27
GRMZM2G075229_T01	6136	2675	100	15.03	43.48	28.41	46.5	30.65	43.66	38.58	35.7	33.42	65.16	0	33.64	47.25	31.48	12	32.93	30.73	28.15	40.41
GRMZM2G075247_T01	6515	4023	100	42.65	52.35	69	87.65	72.91	86.85	84.84	62.69	72.93	83.69	79.97	61.99	83.07	64.08	54.61	74.77	68.9	58.59	74.5
GRMZM2G075372_T01	6588	3393	100	50.69	51.05	85.47	88.77	78.78	68.82	67.02	62.33	88.54	86.15	75.95	86.86	76.36	75.54	68.26	86.83	50.66	82.52	78.96
GRMZM2G075408_T02	5992	3128	100	49.26	33.31	74.07	77.59	70.33	50.26	54.22	61.03	75.74	74.1	73.21	60.65	76.18	69.98	60.04	68.67	57.48	69.53	71.9
GRMZM2G075436_T01	3940	1183	100	26.71	57.06	24.77	50.55	68.05	81.83	53.51	52.07	60.02	71.43	85.29	46.75	69.74	47.08	29.08	39.81	69.32	22.91	86.39
GRMZM2G075438_T01	5766	3421	100	84.3	64.75	88.02	83.54	79.86	93.92	74.63	67.93	83.84	87.52	81.15	94.97	89.04	86.76	92.43	87.28	57.5	76.47	89.8
GRMZM2G075492_T01	3989	1074	100	83.52	68.81	98.6	91.25	89.66	90.97	93.11	63.87	87.52	100	94.41	71.6	90.97	91.25	78.31	90.88	84.26	91.25	94.6
GRMZM2G075594_T01	7196	5558	100	63.31	36.36	95.83	78.54	84.06	79.83	69.97	67.47	80.86	86.29	73.17	77.71	84.01	79.44	68.93	88.14	60.2	70.22	86.34
GRMZM2G075628_T01	11299	8603	100	83.85	60.63	88.03	93.08	97.11	91.03	92.46	82.73	87.17	91.89	92.03	90.39	95.86	92.89	92.26	97.94	93.5	84.81	95.3
GRMZM2G075680_T01	16024	6284	100	71.45	49.52	74.63	88.69	85.69	78.8	81.16	78.87	80.51	82.38	72.06	84.31	72.95	82.13	74.82	75.49	67.39	75.8	78.85
GRMZM2G075710_T01	2884	1532	100	50.85	35.05	41.12	43.08	61.88	34.14	18.8	34.86	33.62	39.88	35.51	37.66	59.92	50.85	49.67	43.15	25.07	29.5	26.89
GRMZM2G075719_T01	6978	4576	100	43.44	44.43	80.92	96.28	92.33	83.78	89.16	61.06	70.67	88.44	73.36	86.3	91.67	84.42	77.21	86.93	60.38	72.66	79.46
GRMZM2G075870_T01	3999	2201	100	13.18	21.76	51.11	79.1	61.52	73.47	57.61	65.38	44.12	52.89	49.75	49.02	51.02	30.49	47.71	87.14	63.7	16.9	65.7
GRMZM2G075893_T01	3871	1201	100	24.15	33.14	74.77	69.03	70.02	99.58	33.31	62.11	22.81	83.43	91.17	39.97	73.36	17.24	55.2	90.92	37.89	30.97	41.8
GRMZM2G075900_T01	12511	7798	100	87	66.04	95.09	86.11	95.93	95.67	83.66	92.2	89.45	95.11	93.18	92.18	98.23	95.68	90.91	92.86	79.75	89.25	92.23
GRMZM2G075942_T01	26832	6156	100	60.82	44.41	78.33	83.59	91.31	74.97	71.25	66.98	83.27	89.73	87.88	74.48	75.54	79.82	79.61	90.4	70.21	67.25	90.63
GRMZM2G075992_T01	4120	2232	100	62.86	21.82	73.16	90.41	83.65	93.32	52.2	62.14	93.86	95.97	70.52	96.15	87.77	96.1	91.98	82.08	55.65	78.49	80.56
GRMZM2G076049_T01	5158	1785	100	78.6	24.93	91.88	91.88	82.02	76.19	79.38	47.45	54.01	93.39	90.14	62.8	84.03	88.29	65.77	93.22	68.29	64.99	94.79
GRMZM2G076075_T02	6257	4812	100	40.46	53.22	86.8	80.96	83.79	82.17	72.61	79.38	73.42	79.55	84.21	64.73	84.16	84.1	77.74	94.68	73.86	85.14	79.26
GRMZM2G076114_T01	5617	2874	100	72.48	75.5	70.32	36.26	85.56	0	45.27	10.19	74.15	18.62	70.88	8.49	88.34	88.41	71.5	14.06	13.5	86.74	10.68
GRMZM2G076157_T01	3266	2050	100	72.34	65.76	82.83	84.44	90.54	89.85	86.05	57.12	84.78	92.68	75.85	97.17	88.98	88.54	99.95	75.56	72.98	55.07	75.07
GRMZM2G076225_T03	7911	3095	100	56.7	41.1	52.12	66.66	72.57	73.09	45.69	42.33	49.69	51.76	48.27	62.13	72.18	46.75	42.13	53.34	61.03	57.8	62.94
GRMZM2G076257_T01	5929	4154	100	84.14	73.4	87.94	86.49	90.76	89.02	83.32	70.32	77.66	87.31	92.8	84.16	92.9	90.68	88.61	90.56	77.59	58.47	88.11
GRMZM2G076276_T02	6594	3432	100	94.87	65.06	97.76	94.52	94.7	88.81	87.38	96.01	91.08	91.46	86.89	96.21	92.4	98.05	86.66	91.49	90.41	83.71	98.28
GRMZM2G076313_T01	4858	2868	100	45.96	36.23	86.3	58.72	54.92	81.52	73.29	25.8	47.04	72.04	69.77	43.65	64.44	44.87	42.71	59.8	37.97	53.31	75.87
GRMZM2G076318_T01	2579	1222	100	14.98	0	40.51	0	100	65.22	65.22	72.18	77.66	65.3	36.5	58.43	64.98	41	52.7	73.49	66.53	37.32	0
GRMZM2G076526_T02	10411	7265	100	64.03	53.61	61.5	90.9	90.79	86.47	86.87	70.12	68.44	87.1	85.84	79.28	91.62	79.28	79.99	81.43	62.4	52.92	84.01
GRMZM2G076537_T01	3376	572	100	46.15	88.81	0	100	100	83.22	94.58	55.77	78.15	100	44.93	100	95.28	100	92.31	100	6.29	0	0
GRMZM2G076562_T01	3369	1760	100	53.86	73.69	61.19	92.9	83.07	91.02	50.85	78.86	89.26	78.92	91.53	72.05	92.56	85.97	61.31	90.97	75.97	80.06	90.74
GRMZM2G076584_T01	5443	2793	100	61.4	55.96	70.64	82.17	75.22	61.22	73.76	56.64	64.88	63.77	64.66	54.78	72.61	61.9	63.27	59.65	71.21	50.48	67.38
GRMZM2G076723_T01	6482	4168	100	57.65	49.14	70.37	64.71	68.04	54.49	66.15	37.14	75	61.85	66.65	58.37	80.64	60.94	54.56	71.02	47.22	34.98	64.11
GRMZM2G076826_T01	5216	3758	100	78.21	32.09	82.49	89.54	89.09	83.56	78.53	87.63	82.25	87.12	71.26	68.89	98.83	91.83	87.92	90.66	80.87	75.92	90.79
GRMZM2G076868_T01	4880	1262	100	34.23	38.19	55.31	51.27	64.18	29.95	69.1	40.25	26.47	63.23	54.6	78.53	90.49	57.53	0	16.4	3.96	42.23	30.19
GRMZM2G076943_T01	5064	2103	100	54.59	70.33	0	70.33	76.27	80.17	0	49.88	79.08	70.66	0	0	0	68.14	0	0	69.52	49.41	0
GRMZM2G076985_T01	6173	4498	100	77.7	85.35	92.46	87.75	90.37	87.04	86.51	59.78	91.89	90.8	93.02	82.08	87.19	87.68	86.26	85.79	77.99	77.83	84.33
GRMZM2G076987_T01	6445	4283	100	60.94	60.66	59.56	63.06	82.79	67.62	61.15	50.15	81.91	77.1	70.58	67.76	65.12	69.09	66.89	65.77	52.56	51.02	63.76
GRMZM2G077054_T01	13144	11931	100	81.8	67.65	94.41	92.62	91.46	95.88	83.45	86.58	77.78	93.82	93.25	95.59	93.85	84.09	94.07	94.66	79.83	91.69	95.61
GRMZM2G077140_T01	3039	1190	100	60.59	77.06	0	0	0	0	0	0	15.63	0	0	0	0	0	0	0	71.26	0	0
GRMZM2G077162_T01	3039	1123	100	83.26	96.44	0	0	0	0	0	0	0	16.92	0	0	0	0	0	0	90.65	0	0
GRMZM2G077180_T01	6717	5385	100	37.68	79.57	37.33	81.63	52.44	92.98	82.06	92.55	75.12	62.15	43.97	41.93	91.77	90.05	86.2	99.72	84.31	89.23	48.13
GRMZM2G077181_T01	6331	2712	100	30.97	38.57	78.32	94.17	55.97	85.8	83.48	40.93	59.55	83.85	63.86	23.75	63.86	41.48	69.99	62.46	70.8	51.84	46.13
GRMZM2G077295_T01	5842	3833	100	67.02	84.87	98.8	97.05	91.18	88.57	94.94	69.92	94	94.99	90.03	92.43	97.73	92.23	89.72	96.27	82.81	84.58	96.66
GRMZM2G077299_T01	8074	7514	100	68.88	65.65	91.43	92.83	96.57	91.06	87.26	89.49	91.42	96.57	95.25	95.69	85.95	90.47	89.47	93.98	85.28	88.24	92.89
GRMZM2G077307_T04	7626	7059	100	71.24	62.23	87.93	94.22	89.63	92.31	88.03	89.53	93.02	86.88	92.24	94.6	84.67	81.7	86.7	99.84	64.64	86.88	94.31
GRMZM2G077317_T01	9720	4974	100	52.92	66.26	67.77	70.08	44.27	46.52	54.36	52.61	81.79	36.39	63.35	86.07	45.6	48.91	53.76	53.02	53.64	47.89	60.62
GRMZM2G077320_T01	4475	2299	100	56.07	61.9	81.56	76.56	78.43	81.04	78.38	62.16	79.47	78.47	81.43	78.86	84.25	81.08	66.81	75.42	71.29	77.6	81.56
GRMZM2G077333_T01	4587	3718	100	56.48	42.12	70.31	68.96	74.8	75.85	83.59	63.64	72.51	85.69	70.04	66.19	70.84	85.8	56.59	72.86	61.7	51.26	76.47
GRMZM2G077356_T01	4947	3636	100	55.36	70.57	74.06	72.5	82.32	74.86	81.11	62.6	84.54	88.72	72.3	89.19	65.32	79.24	85.78	76.62	54.26	79.95	68.87
GRMZM2G077389_T01	7796	1820	100	26.81	9.23	10	49.18	71.37	36.15	83.96	33.46	25.33	56.04	39.12	57.14	43.08	37.36	30.38	66.1	50.88	68.24	31.76
GRMZM2G077420_T01	5300	3194	100	95.34	77.8	85.22	87.1	89.14	90.58	75.92	70.95	82.59	83.5	84.31	87.1	100	93.86	84.16	88.32	67.09	87.1	90.7
GRMZM2G077479_T01	3436	1388	100	73.34	32.2	92.15	80.33	81.84	73.92	80.84	55.84	40.06	54.97	75.22	30.26	67.51	59.22	47.26	65.85	55.26	16.14	29.32
GRMZM2G077486_T01	5739	3986	100	58.13	52.36	67.91	81.46	79.33	64.83	53.06	68.89	94.13	77.87	55.22	80.63	92.17	82.59	71.88	74.64	55.39	66.93	77.67
GRMZM2G077498_T01	6720	3918	100	52.94	40.94	72.92	77.36	70.62	52.27	67.1	51.91	54.47	71.29	62.86	61.56	54.31	58.73	70.16	73.84	61.49	48.42	56.92
GRMZM2G077546_T01	9418	7658	100	0	33.18	57.06	59.17	56.65	67.45	53.36	47.69	60.13	65.93	56.48	48.24	55.12	54.43	69.69	71.08	60.98	39.23	58.1
GRMZM2G077669_T01	5903	4300	100	71.12	67.74	94.53	87.23	87.26	94.63	94.93	83.4	85.72	95.12	97.35	92.91	87.72	90.4	91.6	83.95	87.3	77.3	93.07
GRMZM2G077760_T01	3252	1058	100	0	60.78	51.23	71.55	78.36	63.23	90.74	37.62	69.94	85.63	86.96	52.84	92.06	78.07	0	99.15	74.76	22.02	63.61
GRMZM2G077809_T01	6917	3945	100	68.19	48.82	86.74	81.24	86.89	77.31	82.92	76.48	96.76	93.11	85.04	86.54	85.93	83.95	81.77	94.4	79.14	47.33	85.45
GRMZM2G077828_T01	4672	1329	100	46.12	34.99	69.53	88.11	84.88	73.06	69.68	44.17	41.23	66.37	94.21	40.48	75.09	76.82	28.29	25.96	64.71	88.11	58.77
GRMZM2G077942_T01	5324	3894	100	38.6	44.07	71.75	83.67	83.38	70.83	66.82	70.57	65.1	72.62	60.61	53.7	83.67	62.02	66.46	84.9	57.68	47.87	77.94
GRMZM2G078052_T01	11648	7183	100	74.34	54.27	84.21	88.32	87.61	82.18	80.13	74.54	84.7	93.07	87.48	86.45	89.96	86.47	86.37	84.42	54.18	77.14	82.99
GRMZM2G078129_T01	4217	2635	100	57.69	44.1	74.76	65.43	62.96	66.83	81.06	59.24	76.89	85.2	89.68	68.54	67.25	86.19	81.59	79.2	51.46	54.8	72.22
GRMZM2G078143_T01	6223	4067	100	49.18	67.89	92.82	97.34	94.34	97.34	88.3	94	92.43	98.92	95.03	92.3	92.01	93.61	85.71	92.35	81.95	83.4	95.01
GRMZM2G078200_T01	6360	4606	100	77.99	63.05	89.04	88.47	77.1	69.19	82.37	60.12	84.54	83.87	91.16	92.55	71.43	78.01	74.1	93.64	72.47	70.19	83.74
GRMZM2G078274_T01	9957	8165	100	68.71	56.41	77.16	88.12	85.62	88.22	86.2	79.45	92.73	83.66	87.79	89.77	93.07	87.95	85.17	86.1	75.66	75.68	86.71
GRMZM2G078279_T02	5667	2115	100	41.89	31.68	57.78	54.56	72.77	49.5	76.6	50.07	55.08	51.87	67.99	45.06	57.92	64.73	54.99	74.8	52.06	52.62	68.61
GRMZM2G078292_T01	5866	4011	100	78.46	65.32	83.47	84.89	89.03	87.14	81	77.66	85.59	73.02	87.43	82.17	88.98	79.81	88.16	78.91	70.66	72.6	83.47
GRMZM2G078314_T01	3126	1553	100	25.56	41.92	61.82	60.72	59.88	51.64	21.18	0	29.3	91.11	35.54	38.96	53.83	30.46	38.06	30.59	44.82	15.78	51.9
GRMZM2G078480_T01	4362	2915	100	70.29	55.23	81.1	77.56	92.49	71.77	72.35	55.33	78.11	78.35	85.56	77.22	71.84	74.65	78.18	80.34	59.28	76.98	82.57
GRMZM2G078500_T01	5023	3285	100	41.1	35.49	62.25	85.02	76.93	70.96	65.57	39.24	42.31	84.84	76.62	79.54	56.47	74.64	62.13	71.54	73.55	39.18	80.3
GRMZM2G078566_T01	5222	1830	100	13.66	41.42	48.96	70.82	87.76	81.58	59.29	45.96	57.92	77.21	59.23	48.25	73.99	58.2	8.58	57.6	63.5	37.98	58.52
GRMZM2G078592_T01	5517	3698	100	7.84	78.58	98.05	94.75	99.54	92.02	42.29	40.7	21.53	56.92	5.35	61.22	31.58	79.34	100	56.76	47.94	0	11.22
GRMZM2G078595_T01	3121	1167	100	39.76	42.33	37.79	74.12	63.84	30.93	70.69	22.62	46.62	74.64	51.33	62.55	73.52	94.6	42.59	62.98	72.49	39.67	59.9
GRMZM2G078641_T03	3377	2616	100	79.51	88.42	81.73	98.32	97.63	94.53	89.18	61.58	88.65	93.04	92.51	99.96	98.81	94.42	74.96	82.61	75.69	94.53	87.96
GRMZM2G078756_T01	6165	4668	100	66.77	60.3	62.28	69.64	66.75	71.27	68.96	58.46	74.98	70.29	69.37	74.85	84.55	68.21	68.96	74.94	67.89	64.7	80.38
GRMZM2G078798_T03	7180	3928	100	45.01	54.28	75.51	70.72	79.96	77.55	75.03	61.84	72.3	85.85	79.99	70.26	91.75	72.81	67.24	79.63	59.7	48.14	82.74
GRMZM2G078839_T01	10854	4847	100	42.56	72.46	82.32	78.3	67.49	83.56	83.41	77.35	92.18	93.58	70.37	82.73	69.28	59.58	75.68	80.48	72.4	79.45	66.33
GRMZM2G078876_T01	5172	2585	100	44.64	39.85	51.41	46.58	23.44	41.7	42.51	42.21	29.98	35.44	60.81	47.47	39.15	18.3	35.16	26.96	48.28	19.77	52.88
GRMZM2G078890_T01	6174	4166	100	62.03	68.89	84.57	77.68	79.76	84.37	90.18	71.44	74.7	89.17	81.47	74.24	82.19	74.2	81.33	92.7	85.91	72.64	96.16
GRMZM2G079013_T01	15414	8778	100	61.32	47.25	69.91	77.88	82.78	74.11	68.53	67.6	78.53	70.94	80.28	79.73	76.49	86.8	78.8	90.61	69.64	74.42	86.5
GRMZM2G079080_T01	8965	5981	100	76.69	60.19	86.74	89.9	90.87	84.12	89.73	80.4	91.04	88.75	80.84	96.22	95.52	92.09	86.46	90.94	64.24	78.23	99.05
GRMZM2G079089_T01	3409	2255	100	75.48	57.69	78.94	62.22	78.98	81.64	48.82	51.18	94.37	97.03	54.94	58.05	60.71	74.99	77.78	80.8	83.41	63.37	99.96
GRMZM2G079100_T01	4260	1836	100	92.59	68.79	97.33	100	100	38.18	16.23	52.83	85.02	10.13	98.26	91.12	91.88	98.47	25.38	27.02	22.11	19.88	35.62
GRMZM2G079123_T01	3620	3616	100	89.71	80.81	95.38	90.51	95.55	85.04	87.25	83.02	93.83	95.46	80.31	96.1	78.98	94.75	80.67	89.46	77.24	92.01	97.01
GRMZM2G079226_T01	7129	5734	100	72.18	56.63	75.76	76.77	83.08	80.36	71.12	72.79	73.16	83.41	78.69	82.86	81.1	77.64	70.91	82.3	60.31	59.85	79.73
GRMZM2G079231_T01	4083	3568	100	57.99	68.5	78.48	79.06	74.97	79.76	65.61	77.58	71.1	82.23	73.51	75.95	75.11	82.54	79.76	70.71	73.74	87.56	72.84
GRMZM2G079263_T01	7318	2037	100	40.99	45.31	42.17	71.48	48.21	60.09	32.35	52.18	37.21	46.69	61.17	50.86	59.55	47.28	43.2	79.97	38.49	48.31	27.44
GRMZM2G079290_T01	3212	1856	100	69.67	71.82	58.67	85.24	84	81.3	78.99	52.26	83.67	70.47	97.79	64.12	82.76	49.95	72.9	72.9	63.42	66.97	71.44
GRMZM2G079348_T01	5847	1706	100	15.71	76.55	69.4	19.52	28.08	48.65	23.15	22.8	0	67.94	34.7	28.96	18.7	46.13	0	19.11	0	0	76.38
GRMZM2G079436_T01	5216	3622	100	62.73	57.95	76.95	75.43	79.32	62.04	73.8	82.05	66.81	76.84	78.33	65.49	70.21	66.65	64.19	79.79	66.26	66.01	80.81
GRMZM2G079440_T01	3832	1113	100	55.08	55.71	52.29	32.17	61.46	44.29	71.97	60.65	51.57	70.8	62.89	53.46	32.97	55.35	43.58	12.58	47.71	17.07	43.76
GRMZM2G079468_T01	8779	6766	100	59.12	41.71	69.15	85.16	82.4	81.87	70.32	64.07	74.49	83.86	57.86	82.21	90.59	78.7	86.37	86.8	62.81	72.79	90.69
GRMZM2G079491_T02	4584	2945	100	45.33	61.46	60.07	86.01	61.19	71.78	70.7	44.65	54.74	96.26	67.16	70.66	55.59	58.91	71.92	76.5	79.66	62.99	82.85
GRMZM2G079617_T01	4296	2354	100	74.21	69.16	82.97	61.43	77.06	70.82	74.51	64.4	50.04	90.4	68.01	54.67	75.7	57.35	72.77	70.05	78.16	74.13	64.36
GRMZM2G079668_T01	7859	7228	100	60.54	64.04	81.92	77.45	91.81	90.01	90.2	82.32	93.76	87.45	92.18	90.16	76.12	85.06	86	92.2	83.51	77.24	84.32
GRMZM2G079777_T01	12967	4145	100	45.72	63.76	55.85	73.8	72.52	81.06	75.01	66.73	76.91	91.27	85.11	60.24	68.52	78.53	84.17	83.52	56.84	57.37	87.14
GRMZM2G079807_T01	3890	2870	100	49.23	35.57	69.09	0	93.73	76.86	85.85	44.11	70.38	51.25	29.34	54.56	96.48	77.18	43.31	68.71	43.31	42.37	72.06
GRMZM2G079823_T02	8383	5766	100	55.67	70.2	71.37	75.48	81.01	74.82	79.36	75.18	82.92	90.2	84.44	88.12	81.91	86.42	76.8	84.6	70.86	65.04	83.51
GRMZM2G079873_T01	5408	4317	100	70.26	57.77	86.7	81.33	78.69	87.89	75.63	76.12	77.35	86.38	75.79	75.82	75.54	75.96	76.88	83.46	69.35	63.42	86.36
GRMZM2G079883_T01	3256	2200	100	19.73	51.77	59.32	62.5	69.18	52.41	72.64	45.59	56.95	73.68	62.41	32.77	64.14	34.82	47.91	67.27	76.09	66.23	37.68
GRMZM2G079888_T01	7307	4887	100	84.18	81.89	88.48	94.21	93.57	89.81	90.63	85.49	84.67	89.52	94.41	97.85	86.47	97.44	92.76	90.98	88.75	75.57	91.92
GRMZM2G079908_T01	4556	2454	100	55.7	57.66	68.01	88.92	86.76	95.88	81.01	89.08	88.02	82.6	86.96	92.5	87.65	83.62	71.35	85.7	53.75	83.01	81.54
GRMZM2G079913_T01	4604	3325	100	42.35	57.89	80.12	79.91	72.03	91.64	67.61	56.33	73.56	86.02	86.59	88.75	71.64	80.18	66.5	73.2	58.47	74.38	86.02
GRMZM2G079938_T01	6697	4037	100	84.52	65.49	99.28	96.28	91.13	93.88	97.05	80.88	98.22	94.45	85.83	90.98	92.2	85.78	87.66	92.69	83.28	87.54	99.7
GRMZM2G080001_T01	5649	4719	100	66.03	63.15	87.18	75.25	76.37	59.08	67.26	59.59	75.69	63.78	74.55	89.43	89.66	86.01	61.43	71.5	52.81	61.92	74.38
GRMZM2G080041_T01	6217	3550	100	77.94	72.51	89.72	91.66	90.23	90.48	97.1	55.86	68.85	87.58	90.56	76.48	92.48	76.79	72.9	84.85	76.87	81.24	82
GRMZM2G080045_T01	4919	2805	100	26.92	38.68	81.57	73.83	60.29	72.26	55.33	51.02	29.48	85.03	55.83	47.77	49.34	73.87	24.46	40.32	35.47	26.88	74.37
GRMZM2G080056_T01	3997	1677	100	65.41	54.03	84.62	76.15	69.35	74.36	52.77	54.38	84.26	91.53	84.5	89.74	87.95	76.8	77.64	84.79	64.76	60.76	94.39
GRMZM2G080079_T01	4546	2394	100	65.25	67.34	63.45	90.35	94.15	98.79	92.52	58.52	93.23	87.3	91.44	81.04	96.91	87.76	94.53	81.29	76.11	84.92	88.72
GRMZM2G080107_T01	3109	1877	100	52.74	13.16	56.1	77.04	82.95	78.96	56.15	58.44	84.18	57.01	69.79	83.96	34.84	63.72	58.98	62.12	68.94	46.83	88.17
GRMZM2G080178_T01	5575	4347	100	54.87	46.47	65.59	77.04	89.83	66.53	78.63	50.15	76.65	86.63	83.41	71.8	70.95	74.17	83.92	81.9	68.97	48.91	82.17
GRMZM2G080183_T01	5091	1074	100	29.98	0	40.69	30.07	12.48	60.61	37.9	30.07	0	43.95	44.23	0	12.76	0	0	43.85	20.95	42.46	27.93
GRMZM2G080222_T01	4188	2899	100	73.13	80.86	90.03	82.34	85.24	83.03	80.2	80.61	81.41	86.79	83.03	79.03	88.75	87.86	77.58	86.79	81.55	90.72	87.58
GRMZM2G080231_T01	6558	5730	100	17.96	40.24	80.8	78.36	61.26	75.62	75.11	65.9	82.3	82.81	79.14	56.56	66.49	67.73	78.9	93.61	71.73	55.38	77.66
GRMZM2G080354_T01	4975	3851	100	64.11	74.5	79.43	87.07	84.76	65.62	74.68	34.64	71.8	65.62	82.76	67.31	90.65	74.71	85.2	88.5	71.31	63.62	78.4
GRMZM2G080423_T01	3967	2500	100	49.2	49.52	57.24	58.8	58.76	58.48	48.24	26.48	65.16	66.48	42.84	53.48	62.24	58.56	48.68	50.2	35.36	48.16	65.8
GRMZM2G080547_T01	3013	2214	100	93.04	57.54	91.42	92.59	76.24	86.36	94.4	91.06	91.01	83.24	91.78	98.28	83.83	97.56	92.14	97.38	88.53	69.56	91.55
GRMZM2G080588_T01	9017	4881	100	63.51	69.92	81.38	78.86	82.61	80.66	84.8	62.47	81.38	80.11	80.54	69.86	90.27	79.7	78.47	84.84	64.62	55.46	82.75
GRMZM2G080689_T01	3631	1336	100	61.6	85.1	91.39	70.73	72.31	73.65	99.25	38.92	85.78	95.73	69.84	77.02	96.78	90.64	69.99	55.84	64.07	69.61	78.67
GRMZM2G080696_T01	3767	1506	100	60.69	57.57	88.84	99.27	96.61	98.54	93.29	50.53	43.16	73.57	91.5	55.51	70.39	70.85	47.28	52.92	63.01	53.05	66.2
GRMZM2G081158_T01	9996	6669	100	74.25	64.82	93.96	85.64	89.08	84.57	88.21	74.61	87.88	91.59	87.49	83.82	88.62	85.4	85.08	88.06	75.23	81.12	89.08
GRMZM2G081160_T01	6353	3508	100	91.16	79.7	96.12	96.01	96.64	90.68	33.27	76.45	35.52	57.1	41.11	92.1	41.96	63.57	72.83	34.18	71.98	78.85	94.87
GRMZM2G081192_T01	5049	2918	100	79.34	32.73	72.79	82.18	86.7	91.36	80.81	79.51	64.15	87.77	85.13	80.19	83.34	84.41	74.02	70.49	66.24	61.31	80.36
GRMZM2G081502_T01	3399	1471	100	41.47	45.55	52.55	88.1	67.98	48.67	75.46	36.03	37.59	50.99	59.42	78.11	64.24	15.3	45.75	34.94	45.89	43.98	45.34
GRMZM2G081529_T02	2810	783	100	69.48	43.3	88.89	87.87	67.69	71.14	65.77	72.41	70.24	0	16.35	65.26	87.23	70.11	59.13	67.56	85.19	30.4	52.62
GRMZM2G081554_T01	10252	6790	100	45.99	20.78	42.46	42.43	79.63	79.84	58.51	51.44	63.33	83.8	72.28	61.46	65.3	69.66	79.79	84.04	52.59	45.48	68.81
GRMZM2G081582_T01	7076	2243	100	63.75	70.26	80.7	88.19	74.9	78.29	79	64.02	71.02	100	89.57	74.23	82.48	88.27	86.18	78.07	66.52	60.99	84.35
GRMZM2G081583_T01	3616	1261	100	48.53	44.73	87.39	93.81	96.59	89.61	50.67	43.7	71.61	95.88	54.88	48.85	38.7	43.3	42.27	71.53	34.89	37.51	87.79
GRMZM2G081589_T01	5324	4192	100	57.8	53.65	78.96	76.53	86.78	87.64	68.54	60.64	88.31	73.57	84.3	80.18	70.4	82.97	68.46	76.62	72.4	66.2	68.23
GRMZM2G081622_T01	4925	2272	100	72.62	40.1	91.68	94.81	78.39	92.74	90.8	87.68	81.73	83.23	87.24	88.25	95.55	92.52	84.33	92.43	81.47	67.17	84.2
GRMZM2G081666_T01	6259	5405	100	74.47	65.38	81.63	78.3	86.81	78.19	82.18	78.56	79.52	86.29	69.2	95.08	97.04	91.64	93.38	85.51	69.29	75.41	74.26
GRMZM2G081682_T01	6765	5251	100	80.63	68.63	89.53	93.62	90.55	84.08	86.82	85.53	90.59	85.6	93.75	87.96	91.68	86.38	88.99	88.99	82.94	81.55	87.81
GRMZM2G081774_T01	10880	3969	100	82.09	44.09	76.95	91.91	94.53	83.52	89.77	72.34	86.6	83.47	83.37	83.72	89.32	79.94	90.73	88.54	80.07	58.86	91.74
GRMZM2G081790_T01	5228	4454	100	69.31	53.66	76.61	90.26	78.22	82.06	87.43	68.88	81.93	75.42	82.06	74.34	82.13	66.79	71.49	81.45	77.23	61.25	78.54
GRMZM2G081812_T01	5286	4686	100	85.17	44.15	87.13	87.2	61.55	80.2	93.92	70.76	81.2	89.05	86.17	64.47	92.53	68.99	86.58	82.1	70.53	65.88	93.92
GRMZM2G081822_T01	3302	3192	100	56.23	45.77	77.69	87.84	82.71	80.58	64.91	69.33	71.49	72.15	81.2	55.89	83.99	63.69	56.02	72.06	72.74	64.04	76.38
GRMZM2G081843_T01	3501	1731	100	59.04	44.6	74.52	86.37	80.94	86.08	98.04	91.8	68.86	97.52	99.6	72.91	99.42	88.62	76.14	95.96	54.25	86.02	98.21
GRMZM2G081886_T01	5095	3436	100	79.16	78.41	89.78	82.33	71.94	85.94	78.49	63.39	73.17	82.25	80.12	76.48	71.8	73.78	79.98	86.38	67.55	91.12	79.07
GRMZM2G081892_T01	4011	686	100	91.98	77.41	100	96.21	99.85	97.81	77.7	85.86	99.85	76.53	96.5	74.34	100	99.56	95.63	99.71	80.47	100	99.85
GRMZM2G081919_T01	13646	6471	100	54.97	52.06	87.31	83.23	94.27	92.8	88.95	82.99	74.15	67.73	83.54	75.41	93.85	88.78	87.13	87.24	72.69	62.73	95.77
GRMZM2G081928_T01	3523	1799	100	46.36	55.09	64.26	82.77	46.8	54.36	52.36	0	39.58	53.53	53.2	25.68	44.41	39.86	51.53	72.32	46.47	58.87	60.48
GRMZM2G082007_T01	5959	4330	100	73.65	55.47	97.27	86.12	81.06	78.64	78.5	63.95	83.63	92.86	84.55	79.01	75.45	82.68	81.73	76.21	72.54	61.18	74.73
GRMZM2G082181_T01	6861	4612	100	68.5	56.81	90.22	85.58	72.94	82.22	83.93	73.7	79.36	82.96	93.19	95.47	89.4	93.58	84.08	93.82	62.12	53.53	90.63
GRMZM2G082185_T01	5475	3583	100	72.2	46.97	79.18	72.45	75.94	92.49	75.97	74.27	88.61	83.39	81.8	74.63	71.36	76.08	88.08	89.12	75.41	75.89	86.91
GRMZM2G082191_T01	7345	5209	100	82.03	74.28	93.99	97.66	99.79	94.07	99.79	78.36	87.81	97.56	97.85	96.49	95.87	97.5	88.12	97.93	79.61	79.75	98.68
GRMZM2G082227_T01	3627	1228	100	31.11	38.84	61.07	48.45	62.87	61.24	82.98	25.73	52.52	94.63	95.44	60.34	88.76	56.92	57.9	62.46	61.16	84.77	46.42
GRMZM2G082312_T01	6009	2420	100	48.18	62.64	83.88	69.92	79.3	50.41	88.64	47.56	72.48	74.63	87.4	81.2	80.5	74.05	79.83	89.34	66.2	46.45	85.99
GRMZM2G082520_T01	3871	2071	100	44.57	60.94	71.56	69.48	66.83	70.79	77.16	83.24	59.05	61.81	55.72	81.8	72.72	72.28	81.99	92.81	72.19	83.73	75.95
GRMZM2G082529_T01	7688	5531	100	70.39	57.53	81.52	86.1	86.96	85.14	92.03	77.58	94.85	97.96	93.74	86.4	92.21	91.81	88.95	98.48	73.73	85.19	96.4
GRMZM2G082580_T01	6053	4592	100	80.2	71.49	88.02	79.73	76.05	84.86	81.93	68.29	78.53	83.36	79.16	77.87	75.59	83.06	80.1	74.37	74.59	70.3	72.63
GRMZM2G082581_T01	7871	5560	100	64.14	53.06	76.12	94.26	91.29	90.2	88.69	78.42	88.09	76.74	88.17	90.81	98.11	84.8	78	89.46	69.01	68.87	97.23
GRMZM2G082670_T01	3042	842	100	58.08	0	0	53.09	50.48	19.71	55.7	0	0	0	40.86	30.88	34.68	0	47.51	31.47	36.34	0	9.74
GRMZM2G082823_T01	5121	709	100	0	24.82	58.39	32.16	46.69	19.46	82.37	60.08	65.73	82.79	61.5	57.83	24.54	0	96.05	13.68	46.54	0	24.26
GRMZM2G082830_T01	3989	2313	100	81.88	82.4	86.55	97.06	97.54	99.65	96.93	93.82	96.89	96.8	97.54	97.15	96.93	82.14	79.72	91.35	89.28	55.04	84.91
GRMZM2G082836_T01	5384	3038	100	74.59	65.24	95.33	91.57	78.34	75.77	80.15	70.93	85.94	74.42	68.37	87.1	93.75	79.53	73.9	84.23	65.44	62.8	92.89
GRMZM2G082855_T03	8769	7732	100	72.47	62.65	81.69	76.82	70.81	78.29	86.68	66.26	84.21	85.88	92.67	72.43	83.32	73.27	76.14	75.58	54.13	67.27	89.36
GRMZM2G082940_T01	2958	2201	100	70.15	38.07	76.83	80.19	87.69	95.96	81.14	61.38	71.97	90.55	71.79	99.09	78.28	79.51	77.51	85.14	75.87	41.57	90.1
GRMZM2G083016_T01	6999	4397	100	63.18	65.11	80.33	89.88	80.26	87.45	84.08	73.41	69.23	84.85	90.95	75.44	86.85	76.21	71.57	71.78	77.94	67.73	78.71
GRMZM2G083173_T01	6624	6064	100	71.41	53.13	87.37	95.55	84.66	79.9	94.43	70.23	92.27	89.97	85.77	91.54	93.98	80.05	88.97	89.69	66.9	69.53	88.84
GRMZM2G083176_T02	4698	1779	100	55.65	56.1	64.81	72.63	74.99	83.25	76.34	87.02	79.03	66.22	83.42	63.52	66.72	60.26	59.92	74.54	58.68	68.75	52.67
GRMZM2G083222_T01	4938	3260	100	59.91	69.29	73.74	89.97	85.52	86.17	67.7	55.83	81.99	94.54	94.79	70.58	84.26	87.36	87.85	83.28	68.96	81.6	90.34
GRMZM2G083243_T01	5733	4581	100	78.52	60.77	90.55	80.38	93.73	81.4	82.56	50.62	98.34	89.02	82.75	94.63	94.8	91.86	91.14	94.32	75.09	73.59	89.87
GRMZM2G083248_T01	5464	3164	100	50.44	31.86	55.78	61.98	60.11	72.6	45.32	44.18	72.12	63.97	58.91	70.8	77.5	65.87	70.8	49.84	47.12	38.75	65.36
GRMZM2G083292_T01	3108	1291	100	22.08	54.92	75.99	66.54	82.42	72.89	57.86	38.57	50.97	63.9	89.93	80.95	98.99	68.55	20.91	51.67	84.43	0	24.24
GRMZM2G083402_T01	5178	3395	100	81.83	57.85	90.6	90.49	97.79	95.94	86.1	97.5	75.46	83.98	84.59	80.44	99.97	83.65	99.18	98.41	69.46	95.49	94.79
GRMZM2G083475_T02	9575	7293	100	74.66	61.43	76.8	82.92	82.64	88.54	70.25	74.45	86.4	84.55	86.75	82.72	86.8	88.96	77.99	85.41	68.6	80.8	93.71
GRMZM2G083546_T01	5658	5645	100	63.61	69.02	79.22	66.66	77.2	82.92	77.04	65.83	74.38	75.18	73.82	78.44	75.23	85.58	90.49	92.9	70.5	73.41	73.34
GRMZM2G083555_T01	4419	1354	100	0	0	87.3	49.04	64.33	36.85	56.87	0	60.49	70.53	53.62	67.58	45.13	28.95	49.78	55.98	27.03	34.71	58.49
GRMZM2G083574_T01	4001	2170	100	80.32	80.51	97.47	99.68	95.3	97.51	90.55	72.49	70.23	95.71	79.68	63.09	91.24	86.91	85.48	93.23	87.88	56.13	97.37
GRMZM2G083599_T01	4029	1911	100	45.58	47.99	86.66	55.26	79.33	60.49	82.63	75.2	50.03	66.09	52.07	60.23	61.8	55.52	74.46	63.42	56.72	65.36	65.46
GRMZM2G083677_T02	4330	2333	100	81.18	69.91	84.83	78.05	83.37	87.61	83.41	80.24	88.34	92.5	72.4	84.35	82.64	88.34	91.08	92.58	75.05	90.1	91.08
GRMZM2G083716_T01	7108	5630	100	71.31	53.46	73.84	88.9	88.53	92.91	83.55	73.91	84.87	94.16	72.98	86.45	78.38	84.94	87.87	93.13	76.63	83.85	94.65
GRMZM2G083717_T01	7580	3657	100	67.76	52.31	61.14	72.85	67.43	60.24	69.37	43.48	59.99	78.51	76.4	69.7	67.57	69.32	47.88	73.15	59.78	57.62	65.38
GRMZM2G083725_T01	4108	2012	100	57.36	53.08	62.18	72.91	92.4	80.86	71.37	30.17	83.55	73.11	68.74	76.74	85.79	44.93	55.82	86.93	54.92	33.85	79.08
GRMZM2G083759_T01	8384	4987	100	71.91	50.39	71.75	80.69	85.9	73.33	75.56	51.01	81.97	86.65	91.02	88.17	81.77	78.54	76.26	87.19	68.92	53.72	67.84
GRMZM2G083841_T01	7408	5500	100	72.4	61.31	87.85	88.35	92.93	85.85	88	76.64	78.25	93.65	96.38	80.95	92.09	86.96	83.2	93.53	66.76	83.84	94.15
GRMZM2G083894_T01	3606	786	100	8.14	23.41	50.51	53.44	30.28	70.87	28.63	7.12	0	73.03	10.05	12.98	24.3	48.35	0	66.54	55.34	63.36	43.64
GRMZM2G083984_T01	5717	4764	100	91.86	85.52	91.41	98.4	93.3	88.83	97.17	79.01	92.34	100	96.14	94.1	100	99.96	99.43	99.14	92.59	87.32	99.58
GRMZM2G084014_T01	7372	2718	100	35.95	42.05	61.26	73.47	78.84	66.34	43.38	28.37	39.59	75.9	37.75	74.17	44.55	28.26	49.56	50.96	58.39	49.67	59.49
GRMZM2G084130_T01	3147	312	100	63.46	97.12	88.46	78.21	100	0	100	99.68	57.37	100	0	21.79	100	99.04	45.51	100	77.24	98.72	0
GRMZM2G084192_T01	23398	4817	100	55.76	33.67	65.7	56.2	54.31	57.44	52.48	61.08	56.51	58.56	56.34	71.81	77.95	71.31	66.37	63.26	55.55	75.17	70.25
GRMZM2G084195_T03	2373	1215	100	75.23	48.81	78.85	65.43	59.84	64.36	33.58	34.65	64.94	94.24	94.24	86.5	94.24	84.03	56.95	95.31	65.76	80.99	42.06
GRMZM2G084296_T01	2979	742	100	69.95	67.52	100	83.69	89.22	97.57	80.73	53.1	57.55	78.84	93.26	94.34	98.25	66.98	77.09	100	92.45	99.6	95.42
GRMZM2G084513_T01	15876	5904	100	49.12	65.4	37.79	83.21	78.62	70.05	59.99	48.49	79.51	79.79	75.47	79	86.96	79.07	69.48	77.05	55.54	69.5	87.31
GRMZM2G084570_T01	3736	1185	100	8.19	22.78	94.51	86.84	75.44	58.4	73.16	26.92	63.8	86.75	88.02	74.01	59.41	76.71	64.81	82.87	34.18	56.62	61.43
GRMZM2G084583_T01	3283	1806	100	18	0	52.71	17.5	44.91	52.66	44.08	51.22	24.42	50.44	63.73	39.53	7.03	50.5	73.48	69.49	43.74	16.06	12.07
GRMZM2G084774_T01	8704	6278	100	71.39	52.12	68.21	79.72	92.98	79.07	72.36	75.18	87.18	82.41	78.21	86.92	85.52	81.16	85.49	82.77	60.45	84.07	89.98
GRMZM2G084779_T01	7288	6278	100	71.39	52.12	68.21	79.72	92.98	79.07	72.36	75.18	87.18	82.41	78.21	86.92	85.52	81.16	85.49	82.77	60.45	84.07	89.98
GRMZM2G084802_T01	25584	3267	100	77.78	63.76	73.55	72.64	83.38	69.3	69.73	56.23	76.52	68.53	83.69	80.5	77.32	75.79	63.85	73.49	58.98	60.64	70.37
GRMZM2G084825_T01	5472	3875	100	77.91	28.49	63.43	65.16	81.75	70.45	60.18	55.92	87.9	95.72	76.49	81.83	91.15	87.77	73.21	83.74	75.07	63.72	84.52
GRMZM2G084859_T01	2913	1604	100	53.43	40.77	56.92	76.25	85.97	76.06	64.21	64.28	71.82	71.57	71.57	70.07	60.97	67.02	77.12	71.95	60.6	50.81	65.09
GRMZM2G084881_T01	7086	6175	100	65.1	51.16	79.48	87.37	84.97	93.96	81.52	77.18	83.6	89.46	89.31	95.94	88.81	90.17	86.72	78.66	68.7	79.16	96.6
GRMZM2G085078_T01	13711	11594	100	83.47	79.02	90.46	90.77	98.33	82.76	91.86	87.3	96.69	91.72	91.95	98.43	95.95	99.93	93.14	94.2	78.14	90.75	98.71
GRMZM2G085086_T01	3091	2485	100	54.89	17.59	70.58	76.5	54.81	58.87	86.28	47.69	58.35	80.8	76.94	54.85	71.31	72.15	66.88	53.2	59.76	22.9	77.42
GRMZM2G085116_T01	4202	1988	100	66.55	59.66	79.43	63.38	93.66	78.02	67.56	50.05	54.48	61.72	41.9	74.5	87.12	77.77	51.96	72.79	67.35	78.47	67.25
GRMZM2G085198_T02	4004	2013	100	25.73	18.63	72.38	48.83	52.16	76.55	65.13	39.59	58.22	64.83	43.67	29.31	46.35	38.35	64.33	50.22	28.02	20.12	67.01
GRMZM2G085210_T01	4427	3005	100	26.99	92.31	67.99	94.94	82.76	70.62	64.09	67.52	51.18	73.91	71.38	60.3	80.33	66.56	71.85	84.79	77.27	44.09	78.3
GRMZM2G085246_T02	10237	7081	100	80.37	39.03	89.28	89.96	84.34	87.88	83	78.45	81.27	82.86	89.04	89.31	94.97	92.81	87.91	91.34	72.83	76.75	97.47
GRMZM2G085301_T01	4424	3244	100	91.74	79.1	83.94	91.55	99.35	93.83	88.1	78.14	92.23	90.97	84.12	95.01	84.77	95.93	91.03	95.04	77.96	70.72	89.3
GRMZM2G085381_T01	4245	2193	100	74.24	56.54	81.12	94.57	71.59	84.68	89.83	42.68	83.81	85.77	88.37	80.62	86.41	60.33	71.36	95.44	84.4	76.61	77.66
GRMZM2G085409_T01	39516	8886	100	66.55	48.68	56.53	80.53	81.13	75.52	79.65	76.81	82.12	82.66	69.9	82.51	83.21	81.87	81.3	79.09	65.27	74.45	76.81
GRMZM2G085411_T01	5124	2831	100	53.87	76.93	93.75	69.9	73.19	88.7	69.13	58.46	77.85	83.01	79.05	94.81	90.57	82.55	71.67	80.96	51.71	43.13	72.98
GRMZM2G085600_T01	5937	4433	100	67.52	65.46	87.05	66.97	79.63	78.98	93.48	60.14	86.71	80.98	78.52	74.37	81.07	77.13	84.5	87.84	73.07	87.39	79.56
GRMZM2G085646_T02	3478	2537	100	40.17	62	20.81	97.79	83.09	98.62	50.89	62.71	92.67	69.45	69.45	86.91	62.95	80.65	76.19	49.35	69.85	55.66	92.87
GRMZM2G085661_T01	4156	2355	100	39.32	65.27	50.23	29.72	53.97	68.15	86.5	16.65	49.26	64.12	75.84	43.74	46.28	46.45	52.23	65.35	70.62	22.38	59.7
GRMZM2G085691_T01	8434	4966	100	62.14	52.66	81.43	87.13	81.35	77.95	78.39	69.83	87.92	92.51	85.74	84.05	83.31	71.26	82.98	88.18	61.86	57.05	94.24
GRMZM2G085751_T01	5566	1638	100	20.27	4.27	60.87	62.82	88.83	81.68	78.21	2.87	40.84	91.09	57.63	44.75	45.42	63.74	39.44	53.91	56.65	16.06	78.88
GRMZM2G085812_T01	2874	1198	100	48.58	13.52	59.6	77.46	34.31	40.65	64.86	20.7	13.44	30.13	72.29	20.28	62.77	77.55	35.48	45.08	32.64	78.96	59.52
GRMZM2G085967_T01	5600	3251	100	38.33	65.06	56.75	83.36	69.95	82.68	83.11	53.89	72.75	86.16	84.19	76.96	91.63	58.41	76.53	86.22	81.42	48.35	90
GRMZM2G086072_T01	9281	6918	100	63.2	75.86	69.3	70.64	72.84	72.02	90.29	54.63	71.41	92.53	71.87	70.7	70.58	65.87	66.87	70.19	60.28	66.22	75.96
GRMZM2G086088_T01	5117	3508	100	71.07	49.6	86.17	81.04	72.72	79.22	86.2	72.09	73.6	82.7	67.84	83.81	83.87	71.38	72.86	93.73	77.65	66.9	68.1
GRMZM2G086163_T01	4128	2420	100	45.74	63.51	43.88	73.64	66.94	53.35	81.45	35.83	40.08	62.48	33.93	44.34	54.67	39.38	46.28	60.62	56.24	22.64	51.12
GRMZM2G086258_T01	14382	1294	100	64.06	44.36	71.48	63.83	40.96	64.91	66.69	23.34	38.87	38.25	64.76	68.39	46.37	64.91	34.39	32.15	62.06	18.62	22.33
GRMZM2G086389_T01	7972	7473	100	69.44	82.15	76.13	80.24	90.58	89.42	80.69	85.19	85.82	89.83	83.66	84.81	99.17	84.6	89.66	91.29	82.86	73.36	95.18
GRMZM2G086410_T01	3482	1808	100	24.56	0	33.9	10.9	60.23	63.99	53.65	16.76	53.76	19.58	1.16	50.94	53.76	18.86	38.38	59.29	43.03	25.28	46.46
GRMZM2G086484_T01	9731	7341	100	61.74	49.65	71.03	72.46	77.26	75.73	75.82	63.85	74.7	76.88	74.8	80	73.49	81.36	62.44	85.79	60.11	63.3	81.95
GRMZM2G086496_T01	8208	1929	100	19.49	38.98	81.03	58.68	41.26	40.12	62.31	44.63	68.07	83.83	45.52	61.53	24.88	52.51	34.78	71.9	28.41	68.9	60.55
GRMZM2G086573_T01	7424	3851	100	52.74	24.1	84.86	51.18	65.65	51.75	63.15	50.56	28.41	57.73	61.91	60.48	67.96	50.14	60.22	70.37	51.93	54.35	62.66
GRMZM2G086577_T03	8925	4734	100	47.66	58.98	69.69	64.13	69.84	79.72	66.1	36.92	47.87	80.44	63.41	59.29	78.09	66.48	59.19	85.64	56.84	40.52	68.93
GRMZM2G086636_T01	4638	4552	100	72.78	27.37	63.27	86.84	96.16	88.38	94.88	69.82	84.53	92.16	93.94	79.88	92.44	90.86	78.36	76.45	70.01	82.8	86.91
GRMZM2G086766_T01	3931	2199	100	44.25	47.07	62.57	85.31	81.04	81.99	69.67	61.76	74.35	85.04	77.31	72.31	70.67	61.76	77.4	79.81	70.35	52.84	74.44
GRMZM2G086788_T01	5532	4051	100	58.5	57.76	93.14	91.95	95.73	86.13	95.46	87.14	94.74	96.3	95.26	92.4	97.8	95.85	96.86	96.12	87.88	78.23	99.98
GRMZM2G086869_T01	3945	3554	100	37.87	44.65	54.45	85.17	57.29	76.45	75.41	50.53	61.37	67.56	70.65	70.85	79.12	45.27	66.63	83.37	62.52	41.59	84.78
GRMZM2G086949_T01	7095	6110	100	74.8	71.72	84.71	86.82	84.94	86.33	86.43	67.89	87.92	78.76	86.73	88.94	80.65	77.46	84.8	83.47	79.74	67.53	90.7
GRMZM2G087078_T01	3406	1814	100	44.6	71.55	73.04	75.25	51.16	76.3	81.31	75.3	55.62	85.5	66.04	69.02	84.95	43.77	55.18	63.78	75.74	32.75	83.63
GRMZM2G087101_T01	3809	2049	100	39.48	65.2	64.67	71.99	45.29	67.55	77.35	66.67	49.24	77.21	59.88	61.1	75.21	38.75	51.49	56.47	67.2	28.99	82.53
GRMZM2G087323_T01	5462	3683	100	70.78	49.93	90.2	88.16	92.89	86.99	97.86	87.89	77.9	87.08	99.54	84.55	89.11	93.1	82.57	94.76	62.29	87.89	94.92
GRMZM2G087326_T01	4649	4424	100	77.96	69.06	85.47	77.85	88.38	80.29	72.81	77.71	83.77	83.54	79.61	74.98	68.69	82.37	86.93	96.84	70.43	86.84	76.29
GRMZM2G087479_T01	5994	4591	100	64.04	59.81	80.35	88.63	91.05	79.76	94.08	73.3	84.93	89.22	84.4	83.86	94.03	70.49	94.73	96.25	74.89	74.62	94.27
GRMZM2G087495_T01	4831	3314	100	72.09	53.65	88.23	75.29	75.05	74.05	66.75	65.06	72.93	91.73	76.86	73.48	74.14	81.83	83.4	89.38	81.35	66.51	85.7
GRMZM2G087598_T01	7646	6571	100	84.45	73.34	99.25	79.29	89.61	89.19	85.54	81.86	89.18	80.43	93.23	84.05	81.34	90.91	81.25	86.59	69.43	72.73	89.77
GRMZM2G087625_T01	4797	3036	100	70.75	74.74	86.07	72.56	80.63	78.66	82.71	70.95	73.48	79.64	82.38	70.92	90.25	89.59	62.88	69.7	85.8	80.47	82.02
GRMZM2G087806_T01	12947	7297	100	80.92	63.55	85.57	89.39	93.04	83.94	80.42	79.16	94.59	87.34	88.93	95.3	87.71	87.24	93.96	92.63	77.07	87.31	89.95
GRMZM2G087809_T01	2858	1920	100	42.19	34.22	50.73	57.29	69.38	57.03	50.21	45.31	81.51	63.96	62.6	55.36	40.83	73.39	49.17	73.7	57.34	45.26	66.51
GRMZM2G087901_T01	6280	5559	100	66.94	67.26	78.07	77.32	70.07	91.31	84.64	43.64	76.63	89.03	88.52	74.02	69.1	81.53	78.02	86.42	68.74	62.84	76.45
GRMZM2G088064_T02	3723	2963	100	61.69	66.66	72.87	90.01	89.64	96.09	63.99	87.65	86.64	83.06	72.56	78.5	89.67	61.32	86.3	90.58	71.82	63.55	61.8
GRMZM2G088088_T01	7124	6108	100	86.38	64.15	91.19	86.15	87.8	89.26	78.75	81.06	97.05	98.61	91.37	92.86	87.79	88.62	90.31	99.57	87.38	87.36	91.83
GRMZM2G088112_T01	4063	2106	100	57.12	65.81	64.81	79.44	77.83	69.66	85.66	73.93	50.05	73.41	76.83	67.85	46.68	81.58	84.9	85.38	58.97	59.5	70.85
GRMZM2G088196_T01	10692	7505	100	64.62	70.5	74.9	79.41	77.59	75.54	77.87	70.35	86.73	81.15	72.58	71.71	81.88	78.11	70.26	70.65	67.59	69.35	82.28
GRMZM2G088212_T01	6476	6050	100	65.47	37.93	81.29	75.42	87.88	81.44	69.32	60.5	82.89	81.88	87.39	91.67	79.39	95.4	81.7	88.58	57.37	63.82	85.47
GRMZM2G088293_T01	9965	5512	100	62.12	50.2	93.32	80.44	71.53	78.16	77.43	65.31	90.78	76.56	71.39	75.63	92.34	71.26	89.6	84.43	56.19	71.86	82.66
GRMZM2G088348_T01	5788	4900	100	13.78	60.14	87.08	1.2	17.59	87.96	43.18	78.98	88.45	0	5.84	25.31	5.73	11.39	82.31	89.27	78.67	87.92	15.43
GRMZM2G088361_T01	6632	5908	100	67.76	62.66	86.92	77.96	79.21	79.13	81.7	59.92	89.57	81.25	93.28	80.33	65.93	87.02	91.81	89.18	73.92	81.33	81.86
GRMZM2G088565_T01	6146	3903	100	45.5	34.28	74.22	62.77	67.67	76.76	67.31	42.58	69.87	67.13	63.69	62.08	84.42	66.31	48.58	62.9	63.64	58.31	74.69
GRMZM2G088601_T02	5533	3519	100	75.7	48.37	65.79	74.48	81.22	70.19	69.37	74.82	78.97	81.42	84.37	83.15	78.8	90.99	79.51	79.51	69.48	73.43	85.22
GRMZM2G088689_T01	5660	4220	100	63.77	61.82	81.97	82.11	77.99	87.96	79.24	78.03	90.97	77.11	92.04	82.96	95.78	91.94	80.45	87.61	78.6	71.37	79.22
GRMZM2G088765_T01	4391	3656	100	46.96	62.91	62.06	62.94	71.64	66.38	72.92	49.26	55.69	77.95	69.01	65.65	70.4	60.28	63.38	68.33	41.79	67.94	64.99
GRMZM2G088791_T01	3459	2069	100	88.93	85.69	94.01	98.41	87.05	90.96	90.96	85.21	89.61	95.7	86.47	66.41	91.11	90.38	93.57	94.06	85.21	84.05	85.74
GRMZM2G088951_T01	6089	2566	100	41.54	40.26	46.34	55.03	61.34	22.53	51.99	19.17	32.74	53.51	43.26	44.93	45.28	47.66	62.24	47.93	29.38	5.57	45.75
GRMZM2G088964_T01	5717	3829	100	63.78	73.75	83	79.05	81.74	91.41	88.69	55.21	81.35	77.93	84.04	74.67	77.67	71.01	65.63	76.76	62.1	77.54	86.89
GRMZM2G088974_T01	5536	3563	100	75.55	51.42	85.41	82.37	91.69	97.59	57.73	96.69	86.72	89.11	91.02	89.36	91.47	96.6	87.57	98.32	70.7	77.24	99.97
GRMZM2G089121_T01	4950	3187	100	78.79	46.47	81.11	91.97	97.93	90.84	77.28	69.44	82.52	90.93	86.23	87.14	82.21	92	69.97	85.22	78.48	70.16	65.39
GRMZM2G089136_T01	4768	3359	100	74.9	53.56	68.29	84.43	92.65	85.03	84.04	72.22	78.57	91.04	82.35	84.58	86.57	76.99	83	86.6	70.91	82.76	74.52
GRMZM2G089244_T01	4584	2948	100	66.93	62.11	77.31	76.29	72.69	80.46	81.51	59.4	77.17	86.53	77.04	77.37	93.86	87.92	74.8	86.91	72.29	75.71	80.12
GRMZM2G089248_T01	3682	902	100	73.95	24.94	76.94	79.71	92.13	94.9	62.31	77.05	88.58	85.37	93.35	78.71	68.07	92.68	79.82	87.36	66.85	66.85	81.71
GRMZM2G089259_T01	7214	6348	100	72.83	77.58	84.06	81.21	92.28	84.61	68.37	78.48	86.48	84.37	90.78	85.49	79.76	87.74	87.08	92	65.39	85.19	86.11
GRMZM2G089273_T01	2303	552	100	34.42	58.51	87.14	57.79	88.59	46.56	89.13	51.27	89.49	91.3	89.49	87.86	100	0	0	70.83	88.59	68.84	83.7
GRMZM2G089365_T01	5699	2948	100	59.4	64.59	77.04	86.6	81.72	80.87	84.46	69.17	86.26	79.88	84.87	79	89.96	83.89	85.52	87.14	57.02	87.86	84.23
GRMZM2G089400_T01	4260	2857	100	29.54	25.76	54.11	52.08	54.92	45.47	38.29	58.84	43.12	63.91	56.25	41.41	64.16	64.47	52.33	40.5	38.12	39.34	81.62
GRMZM2G089525_T01	3811	722	100	61.36	0	91.27	87.53	99.72	81.02	92.94	84.35	72.99	52.63	76.18	83.66	82.41	49.17	23.27	72.85	58.03	75.21	76.73
GRMZM2G089631_T01	7256	5158	100	33.35	23.11	98.47	37.07	44.77	58.39	53.1	48.6	57.1	32.07	48.57	54.3	95.13	70.36	51.8	55.12	29.74	26.29	45.09
GRMZM2G089640_T01	4955	3731	100	92.71	64.51	97.48	97.19	96.76	99.46	92.63	84.24	97.27	99.84	99.79	98.82	99.52	93.89	99.44	99.41	92.6	88.05	99.92
GRMZM2G089686_T01	3689	1846	100	76.06	60.35	59.8	73.94	68.91	59.21	81.85	55.63	46.64	70.1	70.8	75.19	83.42	74.92	49.95	83.59	65.55	41.06	71.83
GRMZM2G089698_T01	3836	681	100	65.64	0	0	61.53	44.64	59.32	44.79	39.94	58.59	45.67	59.62	10.43	58	31.57	59.32	50.81	38.18	38.77	82.38
GRMZM2G089699_T01	3411	1849	100	82.8	48.19	87.45	98.76	98.92	89.89	79.56	85.24	90.59	98.76	87.89	84.69	87.83	91.18	97.4	98.76	80.69	76.58	99.78
GRMZM2G089713_T01	8762	7610	100	66.1	73.76	88.99	89.41	87.03	89.21	82.48	76.56	81.3	97.63	93.51	95.2	85.52	85.52	88.37	96.2	76.25	62	83.46
GRMZM2G089873_T01	4050	665	100	68.42	17.29	90.68	50.98	79.1	63.31	61.2	44.66	25.71	43.91	81.8	26.62	44.96	0	59.7	38.65	29.47	38.05	48.27
GRMZM2G089895_T01	4075	1471	100	59.21	79.54	98.78	79.74	90.14	95.17	83.89	62.34	86.34	90.48	96.94	32.9	93.68	81.78	77.97	92.18	81.85	81.71	91.98
GRMZM2G089977_T01	3290	1514	100	55.35	39.76	38.77	58.78	57.53	65.92	37.58	0	62.55	64.6	49.34	74.57	42.01	69.09	57.07	68.76	72.59	25.23	63.47
GRMZM2G089982_T01	4545	3257	100	68.87	67.02	90.73	83.45	82.01	80.07	74.79	87.29	89.81	92.75	91.5	94.32	94.5	91.96	87.84	89.38	84.25	83.27	90.11
GRMZM2G090172_T01	7707	6676	100	50.67	44.17	77.46	73.85	64.17	74.87	64.13	77.79	68.99	71.61	75.78	78.09	68.18	69.61	74.82	65.16	43.63	54.39	86.79
GRMZM2G090217_T01	2492	1584	100	60.35	33.59	67.49	59.09	60.16	53.72	72.16	82.95	63.07	57.07	67.93	23.86	77.02	65.59	78.22	54.73	40.4	63.07	55.87
GRMZM2G090338_T01	6821	6217	100	71.85	59.03	84.7	88.24	86.33	91.33	86.5	91.81	86.89	91.52	90.8	93.16	87.15	90.62	83.13	95.42	75.15	78.94	87.24
GRMZM2G090441_T01	3726	1229	100	54.6	38.57	82.26	96.09	58.58	80.47	58.58	45.16	77.14	54.92	52.64	63.22	84.54	81.69	77.46	79.58	62.08	36.45	58.18
GRMZM2G090469_T01	3461	1022	100	15.95	50.88	59.78	57.73	61.25	72.02	0	49.9	54.01	47.55	34.74	63.7	55.58	27.69	0	45.89	37.08	0	31.31
GRMZM2G090568_T01	4215	3031	100	19.76	49.79	67.37	72.39	78.26	76.54	76.48	10.29	70.64	80.8	66.94	64.57	63.81	60.01	76.28	34.61	65.98	40.58	68.86
GRMZM2G090603_T01	3683	2815	100	74.53	62.77	92.58	87.39	81.53	69.56	77.98	45.04	81.53	72.75	82.52	77.3	94.88	77.37	86.89	90.52	55.38	54	78.22
GRMZM2G090627_T01	5249	3020	100	49.83	65.4	53.71	81.23	88.41	77.15	85.4	47.72	75.53	69.4	87.85	72.35	77.65	82.25	67.32	85.66	62.52	64.01	74.07
GRMZM2G090647_T01	7013	5133	100	76.99	61.52	79.6	82.89	92.54	86.17	77.21	84.08	94.02	97.51	90.22	81.88	84.75	74.97	91.25	93.03	67.1	68.38	81.84
GRMZM2G090722_T01	12876	7136	100	78.91	37.42	69.04	80.42	81.77	69.41	75.98	67.8	80.97	76.01	75.38	78.98	78.24	79.97	70.03	76.37	56.1	66.8	82.4
GRMZM2G090733_T01	4935	3159	100	19.72	58.88	65.18	45.87	64.17	55.46	38.4	51.82	40.58	74.11	36.53	81.04	82.94	58.59	33.49	51.85	37.92	36.63	52.61
GRMZM2G090738_T01	6224	4898	100	61.11	77.38	94	92.28	86.38	89.55	88.75	66.46	88.38	92.79	86.38	92.51	96.59	85.69	83.87	85.4	69.62	80.46	94.75
GRMZM2G090779_T01	12271	4934	100	49.98	51.91	77.3	73.39	82.65	71.52	85.08	63.01	78.11	83.81	68.38	84.68	91.04	83.87	84.5	81.41	67.55	87.98	81.5
GRMZM2G090824_T01	7502	4872	100	58.39	65.6	69.03	89.16	84.2	87.21	79.78	67.24	85.51	88.14	88.71	87.6	80.11	84.59	78.9	68.06	68.45	75.7	93.25
GRMZM2G090837_T01	3315	2054	100	30.72	68.26	86.95	91.97	79.45	90.36	71.62	82.04	81.11	91.97	92.6	70.5	59.54	91.53	69.08	77.22	76.24	75.32	69.43
GRMZM2G090865_T01	2725	1470	100	49.12	15.71	56.94	74.35	66.94	63.47	81.56	34.01	78.44	71.77	84.9	66.6	45.03	67.14	14.83	52.99	52.52	25.99	67.55
GRMZM2G090980_T01	5787	3969	100	63.95	65.26	95.67	79.29	80.78	77.27	92.11	67.62	86.7	87.5	79.82	93.8	80.12	81.61	86.55	95.94	59.96	66.16	95.44
GRMZM2G091118_T01	3706	2378	100	78.76	60.98	61.27	87.34	74.56	87.59	75.95	40.2	84.36	76.11	78.09	70.86	56.81	78.64	90.24	83.73	69.68	78.97	84.9
GRMZM2G091119_T01	7881	6139	100	64.16	63.38	83.25	89.43	89.28	82.86	82.02	71.58	93.4	91.29	87.91	83.61	92.08	85.75	77.49	75.88	80.99	37.22	89.72
GRMZM2G091303_T01	3728	2184	100	42.08	76.69	59.07	88.51	64.47	81.59	53.71	79.21	65.61	73.72	98.58	69.83	55.72	35.9	49.95	82.6	61.54	66.12	69.6
GRMZM2G091338_T01	4034	2627	100	47.7	65.66	71.11	79.98	87.32	95.01	73.51	78.23	64.03	97.83	94.37	90.29	72.4	86.83	57.02	87.55	78.45	69.85	60.49
GRMZM2G091478_T01	6294	5391	100	76.89	55	70.56	87.39	93.97	87.39	82.84	68.73	91.71	90.19	80.39	91.73	92.14	89.46	87.66	85.25	60.58	79.3	93.82
GRMZM2G091578_T01	4809	877	100	71.15	59.64	43.9	85.06	62.49	83.01	76.17	0	46.52	86.43	33.41	54.85	81.53	55.07	0	76.4	8.55	0	53.14
GRMZM2G091581_T01	7328	5200	100	53.4	54.98	75.21	77.5	79.94	86.44	82.04	62.71	73.08	83.42	82.98	83.62	77.94	73.44	76.29	87.5	86.6	68.65	86.19
GRMZM2G091586_T02	8022	5992	100	38.7	39.89	57.59	67.12	76.94	73.13	73.45	43.11	64.37	79.51	57.69	83.95	60.15	69.06	75.38	72.61	40.14	61.48	84.76
GRMZM2G091595_T04	9248	5994	100	82.83	56.51	92.53	72.02	85.44	48.5	51.3	40.69	90.54	50.7	50.87	79.48	95.86	44.46	70.97	73.84	61.16	66.92	92.76
GRMZM2G091621_T01	3917	2427	100	71.57	77.34	85.74	81.99	86.57	98.27	85.58	70.54	68.81	97.45	92.58	54.31	91.64	84.75	65.72	85.41	72.81	39.51	76.64
GRMZM2G091643_T03	11905	4370	100	65.4	53.3	78.74	89.22	82.04	84.6	72.79	66.52	83.62	84	75.88	83.8	97.94	73.27	82.04	89.79	64.58	60.25	83.27
GRMZM2G091900_T01	6567	4942	100	58.36	44.66	69.59	74.93	79.99	73.63	72.74	62.55	84.26	78.43	74.08	75.52	84.12	77.42	71.21	70.4	60.42	58.09	80.8
GRMZM2G091919_T01	3893	2267	100	46.32	73.93	74.19	79.09	71.77	69.48	84.96	45.88	56.29	52.62	68.9	77.02	84.25	62.06	50.15	76.58	70.89	79.66	89.94
GRMZM2G091956_T01	3549	1931	100	93.68	73.33	97.77	88.92	80.84	76.8	81.1	68.05	71.41	81.05	93.01	92.39	79.75	73.38	75.19	81.82	79.7	71.78	85.86
GRMZM2G092120_T01	9866	6497	100	46.08	78.01	80.79	87.84	80.73	88.33	82.38	79.93	88.12	93.78	94.27	87.79	86.55	88.98	86.79	88.67	67.94	85.05	87.1
GRMZM2G092125_T01	5512	2529	100	39.7	29.3	66.47	43.18	69.12	45.59	49.27	39.34	56.9	66.71	68.72	54.29	28.51	37.45	61.53	54.53	51.72	51.76	33.06
GRMZM2G092147_T01	7585	2728	100	86.44	78.56	44.72	84.2	56.45	34.82	43.18	83.17	94.87	89.22	96.99	92.01	81.63	75.37	89.55	89.41	80.24	42.3	36.4
GRMZM2G092160_T02	6120	4073	100	77.04	62.12	91.7	97.77	89.71	87.36	91.85	95.11	91.65	99.68	92.49	92.66	99.12	71.2	87.33	91.06	95.34	94.67	99.17
GRMZM2G092167_T01	3919	2184	100	62.04	74.86	82.74	98.99	75.5	77.56	83.75	63	77.61	82.01	82.19	85.07	74.68	73.81	85.35	77.01	72.76	70.38	77.61
GRMZM2G092174_T01	8316	7074	100	66.26	61.54	72.67	83.36	63.95	73.3	68.32	53.46	75.54	73.24	63.61	83.31	71.16	84.85	62.3	79.28	46.38	70.99	87.28
GRMZM2G092232_T01	7996	6572	100	69.98	55.36	94.29	89.79	89.87	88.51	85.16	79.88	85.67	97.25	92.89	90.92	87.67	86.32	80.02	97.12	80.43	77.34	93.35
GRMZM2G092296_T01	4211	3262	100	74.98	62.42	74.1	79	56.99	78.3	79.15	66.31	61.19	89.48	80.99	62.78	79.8	91.78	73.64	67.04	59.87	48.22	86.79
GRMZM2G092311_T01	3308	1230	100	43.41	57.48	56.99	87.72	82.76	61.71	77.48	58.46	48.13	75.28	90.08	46.59	86.83	91.38	83.09	92.11	49.67	56.59	57.32
GRMZM2G092327_T01	7263	5692	100	65.35	65.71	77.34	77.46	84.33	82.26	75.37	67.94	86.02	88.79	87.68	92.69	96.43	85.84	90.97	79.37	70.45	74.02	85.33
GRMZM2G092379_T01	6907	5078	100	57.11	51.75	72.82	74.97	90.23	84.44	66.74	57.25	89.35	92.36	81.78	83.62	89.41	82.63	79.44	93.72	49.47	49.05	85.21
GRMZM2G092427_T03	3107	1899	100	0	2.37	59.51	48.97	78.2	75.72	29.54	61.3	29.28	73.67	73.88	25.65	41.5	58.93	72.35	26.33	30.49	56.5	67.19
GRMZM2G092429_T01	22399	5479	100	59.13	33.82	67.6	60.52	75.49	64.01	80.54	51.63	59.85	57.25	81.07	68.83	77.08	57.07	66.53	60.01	63.68	53.53	68.7
GRMZM2G092433_T01	8577	6411	100	74.98	68.18	79.85	84.21	86.37	91.45	81.95	72.05	78.08	87.88	80.71	91.14	89.05	81.27	87.99	80.1	81.55	69.77	85.26
GRMZM2G092581_T01	5288	1488	100	14.78	47.45	65.19	73.92	83.06	64.31	71.51	11.76	55.38	68.88	62.97	49.53	58	28.16	58.13	61.69	40.86	62.97	57.53
GRMZM2G092586_T01	10351	9179	100	67	58.27	79.79	81.03	78.85	90.51	67.92	76.22	86.02	89.98	75.73	81.32	91.09	81.57	79.34	92.68	67.16	70.45	95.08
GRMZM2G092621_T01	3656	1559	100	28.48	29.96	54.91	83.84	70.81	69.47	77.16	49.13	78	87.36	61.83	71.07	53.94	69.15	68.25	87.88	53.37	50.16	78.32
GRMZM2G092746_T01	3648	2482	100	79.25	0	98.83	31.31	31.95	0	55.96	7.53	18.69	59.31	13.78	85.98	0	60.8	17.49	7.45	77.2	0	3.87
GRMZM2G092793_T01	6773	5386	100	66.12	51.24	93.59	85.7	89.01	74.69	77.26	65.89	86.32	84.24	85.44	81.86	82.19	90.92	73.49	83.1	57.35	62.5	87.28
GRMZM2G092817_T01	5277	2552	100	38.44	17.32	31.23	58.46	57.84	57.05	43.89	29.15	48.24	51.33	49.53	40.79	79.08	48.71	47.69	53.25	26.88	28.53	44.83
GRMZM2G092947_T01	9621	6000	100	87.78	80.6	98.4	93.47	95.33	97.92	92.93	90.27	89.73	93.67	94.07	92.95	92.52	92.82	95.28	94.85	84.6	93.68	92.72
GRMZM2G093092_T01	3526	2786	100	63.53	71.72	73.87	83.63	86.43	86.72	93.32	52.44	88.55	91.03	92.79	47.06	82.12	86.22	70.75	90.49	59.91	62.53	85.93
GRMZM2G093175_T01	6222	3437	100	58.77	32.91	47.22	51.53	81.32	71.52	60.49	69.51	72.51	68.05	73.35	85.69	34.42	79.49	51.64	76.11	60.02	74.48	64.56
GRMZM2G093186_T01	4481	3399	100	62.64	51.37	55.99	60.19	85.47	84.2	62.19	18.65	74.99	75.38	66.87	81.79	88.94	67.23	73.87	79.96	59.37	64.7	82.82
GRMZM2G093195_T01	5948	4013	100	39.17	22.6	67.53	62.02	68.3	64.42	50.19	36.26	46.92	53.2	63.74	61.15	62.87	44.11	40.29	69.23	37.7	45.4	60.48
GRMZM2G093210_T01	4454	1451	100	45.42	30.88	81.87	86.22	84.56	74.29	54.38	53.96	52.17	78.08	75.6	50.72	80.29	86.35	39.97	95.86	82.98	86.42	78.22
GRMZM2G093246_T01	4465	1187	100	18.96	38.75	63.77	50.29	55.01	80.2	75.06	1.01	55.52	41.62	79.87	33.87	0	49.45	50.04	38.5	78.85	9.44	99.92
GRMZM2G093272_T01	4857	4586	100	60.88	76.43	69.86	70.78	70.41	79.55	80.05	54.6	90.41	69.73	71.63	66.01	82.47	71.76	69.01	80.75	65.53	66.44	71.24
GRMZM2G093276_T01	4010	1927	100	23.61	36.01	95.49	72.34	83.81	68.29	44.73	73.07	67.72	65.91	71.3	59.57	68.76	61.65	30.51	72.5	37.78	24.29	72.34
GRMZM2G093286_T01	4458	2311	100	41.41	56.21	47.64	84.03	63.26	55.04	64.73	48.38	56.6	75.12	58.46	60.23	66.16	50.11	51.84	34.62	60.75	33.49	78.32
GRMZM2G093305_T01	4095	2183	100	47.78	26.48	85.25	83.28	83.28	63.12	83.65	64.27	88.23	51.72	77.65	73.48	54.28	72.51	79.89	67.89	50.94	71.28	84.52
GRMZM2G093313_T01	5570	4924	100	84.44	46.53	90.9	97.12	96.91	89.58	90.64	78.78	95.78	93.28	80.65	92.32	77.42	91.73	94.74	97.79	62.61	79.31	96.89
GRMZM2G093441_T01	9117	4202	100	85.25	77.58	93.38	86.1	92.15	92.84	82.34	68.63	94.17	96.12	84.01	87.96	91.1	82.08	92.6	95.1	80.34	83.32	85.7
GRMZM2G093595_T01	3321	1052	100	0	0	70.15	42.49	45.91	28.42	30.61	67.68	0	57.98	20.34	24.14	65.4	57.79	46.2	33.94	68.25	22.81	49.52
GRMZM2G093632_T01	4029	2505	100	64.71	31.58	59.44	72.97	65.15	55.37	58.96	71.86	62.12	74.29	79.44	55.37	75.97	73.85	43.19	78.2	73.85	67.31	71.9
GRMZM2G093643_T01	13437	8668	100	65.34	72.14	86.08	92.26	80.8	91.29	86.1	77.68	87.84	85.5	86.43	86.47	90.14	82.81	86.5	89.77	77.32	81.14	83.72
GRMZM2G093720_T01	6717	4169	100	74.91	61.48	82.13	98.39	95.13	87.93	89.9	75.73	88.75	94.05	91.41	96.88	94.67	70.95	79.92	86.59	77.26	81.43	87.65
GRMZM2G093736_T01	4559	1879	100	76.53	59.77	91.17	77.75	57.1	73.07	82.86	77.01	75.73	89.89	100	81.43	82.22	91.91	80.15	79.08	74.77	60.88	74.51
GRMZM2G093809_T01	5332	909	100	51.6	43.45	47.3	79.87	24.75	69.09	31.68	59.41	51.16	9.35	96.92	61.61	84.82	0	0	43.23	73.6	60.07	0
GRMZM2G093826_T01	6955	4049	100	64.02	62.56	80.88	74.09	73.82	76.91	54.29	13.71	67.62	87.38	78.93	71.3	76.04	73.82	56.8	64.73	72.31	44.48	58.95
GRMZM2G094017_T01	4094	831	100	62.82	52.35	82.67	90.61	91.34	74.49	69.8	54.39	92.66	38.15	79.42	76.41	100	71.72	31.29	100	14.44	76.65	73.89
GRMZM2G094083_T03	8177	3154	100	15.73	31.2	15.54	30.79	14.87	27.62	27.96	44.23	11.45	41.79	20.99	27.77	76	24.03	8.43	37.92	61.19	72.51	48.83
GRMZM2G094165_T01	8940	5615	100	47.27	26.07	73.27	49.51	62.76	59	62.01	64.86	68.83	85	86.13	66.98	46.7	68.07	67.37	60.48	60.14	57.49	70.04
GRMZM2G094224_T01	3144	1404	100	28.77	58.12	69.44	78.63	83.9	86.97	95.44	43.16	49.43	100	75.64	53.92	98.79	46.79	47.86	78.85	80.13	53.99	45.51
GRMZM2G094241_T01	7567	4168	100	51.18	39.88	80.21	75.41	87.91	81.48	80.09	66.36	77.18	83.18	89.42	90.16	87.04	69.53	87.98	81.41	55.49	76.06	81.55
GRMZM2G094255_T01	6326	5541	100	73.9	46.09	70.4	69.79	66.83	73.06	67.41	80.04	81.97	85.47	61.67	75.15	71.54	79.01	70.87	87.93	64.99	79.44	84.5
GRMZM2G094353_T01	3251	3059	100	52.8	65.41	73.91	91.04	94.9	78.06	83.82	65.81	75.09	79.24	83.95	79.05	83.03	83.79	76.56	88.62	89.24	71.13	90.68
GRMZM2G094356_T01	4008	1906	100	21.83	36.2	67	58.03	48.53	50.68	45.75	59.39	44.02	42.18	63.54	62.43	20.88	66.32	60.81	18.26	51.1	25.13	67.1
GRMZM2G094375_T01	3832	1726	100	93.4	63.5	87.95	94.96	72.13	77.29	79.61	61.76	83.37	92.41	83.55	80.48	79.84	80.59	81.11	70.1	85.57	89.05	80.88
GRMZM2G094390_T01	7119	5182	100	78.04	49.36	83.21	79.35	91.86	77.52	84.75	75.01	79.66	85.93	85.26	87.63	82.98	81.13	79.87	88.61	73.06	60.81	86.88
GRMZM2G094523_T01	3129	787	100	73.82	52.22	85.01	22.11	84.88	79.42	88.82	63.66	65.82	78.02	73.82	84.75	87.67	70.27	87.8	91.36	100	74.97	69.25
GRMZM2G094579_T01	4533	666	100	16.52	86.34	55.26	82.88	77.03	40.84	88.44	37.39	70.87	87.84	75.38	69.97	75.38	89.19	28.83	0	45.35	0	61.41
GRMZM2G094692_T01	4200	2418	100	0	2.15	0	0	2.32	14.52	0	94.75	7.44	0	0	18.2	13.52	26.01	96.82	93.84	76.34	93.76	0
GRMZM2G094771_T01	11718	8210	100	69.85	73.14	71.78	77.6	89.18	86.98	77.6	78.6	79.34	74.34	78.15	76.15	89.09	84.75	83.22	86.54	61.14	78.47	78.32
GRMZM2G094928_T01	4130	3250	100	86.22	80	93.78	80.86	71.17	70.52	67.42	42.15	72.95	75.72	80.52	74.31	59.63	70.12	75.23	59.82	53.32	67.54	75.38
GRMZM2G094955_T01	4609	4159	100	59.03	56.26	85.67	53.19	67.44	60.13	75.07	34.7	84.85	54.51	73.6	42.97	79.01	44.75	66.79	85.79	46.12	58.76	65.45
GRMZM2G094990_T01	3584	1802	100	56.38	50.17	75.86	79.8	58.6	72.2	67.98	38.73	77.03	80.41	84.46	49.28	68.04	75.31	50.61	75.36	86.24	71.37	74.64
GRMZM2G095204_T01	3372	1230	100	10.24	64.63	10.24	88.62	90.49	81.22	93.82	57.56	88.13	100	0	64.15	0	10.24	10.24	88.46	69.51	0	10.16
GRMZM2G095299_T01	3466	2160	100	18.75	25.23	46.3	66.99	75.32	53.56	40.97	61.3	59.17	70	72.22	74.31	40.46	60.32	9.63	50.05	29.31	38.1	71.39
GRMZM2G095348_T01	30731	12497	100	78.74	56.22	84.4	90.64	90.25	83.71	81.84	81.09	92.38	86.46	90.49	96.01	91.9	96.22	85.22	95.61	71.47	82.72	95.84
GRMZM2G095404_T01	3746	2391	100	82.14	48.77	89.92	92.18	92.68	85.03	87.08	57.72	81.05	98.75	84.02	66.62	85.65	71.43	57.72	67.46	48.72	88.79	72.31
GRMZM2G095534_T02	6598	4325	100	71.93	55.75	72.83	77.2	84.02	77.71	78.75	79.17	75.63	94.73	78.43	95.31	95.51	92.51	86.17	86.06	68.09	70.43	90.75
GRMZM2G095628_T01	3665	2236	100	53.58	54.96	60.06	79.03	93.92	60.02	64.27	55.19	58.68	82.87	68.07	70.89	75.27	60.11	59.53	72.36	71.33	67.22	80.1
GRMZM2G095655_T01	3425	1906	100	74.61	61.86	69.73	74.82	73.45	72.93	74.5	63.12	74.97	86.67	83.58	90.71	81.53	63.69	74.71	85.68	83.74	39.24	62.54
GRMZM2G095807_T01	3777	1905	100	25.56	56.75	89.55	74.54	80.21	66.77	54.86	40.1	64.25	65.67	59.21	28.08	65.62	51.39	47.35	65.41	45.41	29.82	79.32
GRMZM2G095826_T01	6243	3646	100	58.53	47.04	69.47	67.64	56.72	74.66	67.14	57.82	60.12	74.77	68.54	56.47	66.92	60.72	62.04	55.87	63.3	54.14	77.32
GRMZM2G095851_T01	6311	4831	100	81.83	74.85	69.68	93.21	90.25	91.6	84.1	98.2	87.12	88.84	82.47	88.55	91.04	80.09	83.87	87.83	87.93	83.92	100
GRMZM2G095968_T01	4319	2285	100	29.1	30.5	51.47	82.1	58.69	59.65	39.39	24.68	28.75	39.78	48.49	27.79	28.18	36.41	18.99	32.6	44.73	41.36	59.39
GRMZM2G096008_T01	3624	1611	100	40.47	42.71	69.46	94.35	76.6	71.82	86.96	46.93	65.11	98.76	85.85	74.86	59.84	62.57	64	53.82	54.69	46.87	76.41
GRMZM2G096020_T01	8621	3683	100	47.11	60.85	53.73	67.36	56.69	61.25	64.27	64.59	59.16	59.03	62.42	61.39	62.88	55.8	61.74	70.19	39.29	54.96	69.05
GRMZM2G096268_T01	3900	1574	100	80.5	86.59	69.06	86.02	92.19	67.41	65.76	66.71	69.38	83.1	64.17	48.86	74.27	80.88	91.11	58.77	54.64	51.72	80.62
GRMZM2G096412_T01	3848	2462	100	75.63	48.82	75.51	98.66	75.35	75.3	76.04	58.73	80.54	71.85	70.51	50.24	82.05	52.03	69.21	73.52	88.14	69.86	80.1
GRMZM2G096591_T01	5024	2999	100	56.39	48.52	79.43	82.53	91.76	82.93	83.36	60.05	77.49	86.36	80.63	75.29	97.13	80.63	68.16	78.03	63.15	70.82	74.22
GRMZM2G096602_T01	4396	2876	100	76.95	92.59	81.33	98.19	75.52	94.51	90.3	81.82	67.52	90.02	86.58	64.29	100	69.51	71.73	73.99	66.41	80.39	81.5
GRMZM2G096680_T01	2824	2823	100	79.1	28.23	89.98	35.03	70.88	38.12	37.19	44.56	39.53	42.58	43.68	44.92	91.29	85.9	41.94	45.63	42.26	36.73	33.58
GRMZM2G096683_T01	3846	3107	100	69.04	30.61	69.2	69.75	73.67	68.78	83.84	55.97	73.41	0	73	48.44	61.57	80.01	72.87	72.67	54.3	60.86	73.61
GRMZM2G096909_T01	5675	3104	100	58.18	48.87	73.55	81.96	77.71	90.37	80.67	66.78	77.74	75.93	88.24	92.56	88.05	82.54	65.14	87.89	60.05	73.71	91.17
GRMZM2G096946_T01	5678	3882	100	62.88	53.63	83.64	82.72	95.93	84.57	87.87	67.98	93.71	83.08	97.53	97.78	85.52	84.75	90.49	89.62	72.75	93.17	80.06
GRMZM2G096972_T01	7187	4835	100	84.28	79.26	89.84	97.48	96.01	99.34	99.19	91.44	89.12	99.13	98.59	95.86	97.93	98.84	90.05	98.16	87.9	91.15	95.39
GRMZM2G097043_T01	7736	5315	100	73.62	75.28	99.29	98.34	96.48	93.57	88.84	80.9	95.92	97.82	96.39	100	99.77	98.01	92.04	98.31	69.28	89.92	96.43
GRMZM2G097059_T01	13223	7117	100	69.1	57.95	50.08	76.66	82.84	76.72	86.41	66.53	80.16	84.88	76.97	86.41	92.74	82.38	83.87	85.85	55.67	41.69	85.95
GRMZM2G097137_T01	4846	3542	100	40.23	54.26	60.02	71.23	69.76	77.47	63.1	72.92	73.94	71.49	75.89	82.98	77.02	78.06	70.81	72.3	46.36	44.83	83.48
GRMZM2G097207_T01	7093	3750	100	46.35	52.91	68.85	67.39	67.04	65.79	69.89	64.29	63.2	70.96	80.56	67.2	78.03	78.91	63.76	70	78.21	59.52	72.96
GRMZM2G097286_T01	3670	2414	100	81.9	72.37	78.91	88.65	94.57	89.06	76.76	84.55	96.27	78.96	68.19	77.75	90.1	58.86	67.15	75.43	76.06	86	89.56
GRMZM2G097289_T01	7191	5628	100	78.94	50.85	80.01	99.36	84.52	97.21	89.21	82.57	86.53	95.17	95.63	97.39	95.17	92.96	88.66	96.82	74.4	93.59	95.45
GRMZM2G097297_T01	3931	1396	100	73.28	70.27	67.48	96.49	93.62	80.95	73.78	69.99	77.15	99.21	93.55	58.81	84.6	76.5	82.38	86.53	39.61	71.7	86.53
GRMZM2G097316_T01	3320	1697	100	16.44	28.7	83.97	80.38	74.43	75.78	80.85	31.7	58.22	96.35	86.56	50.56	63.52	63.64	82.56	72.48	54.45	33.06	81.85
GRMZM2G097395_T01	7616	2935	100	90.8	80.34	100	91.35	75.33	87.67	90.49	50.02	87.19	80.89	85.66	77.96	90.29	84.74	97.07	77.58	73.39	78.3	90.09
GRMZM2G097457_T01	12866	8864	100	37.2	41.14	55.58	72.34	79.38	72.53	75.27	52.71	70.46	75.25	71.74	76.35	72.98	68.68	62.99	71.99	56.59	68.43	72.5
GRMZM2G097641_T01	5126	3759	100	34.64	78.64	92.68	82.39	75.18	82.73	78.32	45.65	56.13	89.28	92.39	91.33	94.55	80.29	65.55	77.36	73	63	88.11
GRMZM2G097802_T01	7515	4773	100	64.24	44.98	67.25	84.29	86.3	85.04	71.65	67.9	76.83	88.87	86.95	83.05	89.11	91.26	77.52	78.48	54.77	65.18	81.84
GRMZM2G097934_T01	3208	1948	100	54.36	52.72	73.2	67.3	90.04	66.22	66.17	54.06	59.24	71.61	70.17	82.19	71.3	82.39	70.79	77.82	45.12	54.88	79.83
GRMZM2G098102_T01	3598	1428	100	78.5	79.13	79.41	74.72	93.28	91.88	88.94	81.3	95.24	85.57	83.12	88.1	99.3	67.44	86.41	84.52	73.39	85.57	87.89
GRMZM2G098290_T01	7466	6409	100	63.61	53.18	90.2	81.95	78.23	91.54	90.61	74.19	82.76	86.78	93.95	89.36	79.64	85.29	81.15	88.42	65.74	74.35	84.91
GRMZM2G098298_T01	5500	2458	100	69.81	69.32	76.85	87.84	97.84	78.32	80.43	87.96	82.59	82.18	88.85	85.76	94.83	77.95	77.99	83.12	81.33	69.04	90.72
GRMZM2G098319_T01	5655	4117	100	75.47	75.66	99.25	95.46	92.62	87.59	85.62	67.96	98.18	98.88	99.78	94.27	97.77	92.57	88.49	95.43	81.95	73.65	97.18
GRMZM2G098346_T01	5403	4792	100	56.95	46.77	60.31	65.48	73.81	76.4	56.7	51.36	66.86	56.93	72.31	79.88	81.76	87.92	73.62	78.03	59.87	56.55	81.55
GRMZM2G098423_T01	5208	2824	100	70.29	63.28	99.54	81.44	88.85	78.75	99.29	73.41	73.34	78.4	81.41	96.14	100	85.62	72.91	99.33	91.43	79.07	82.79
GRMZM2G098434_T01	8208	4654	100	61.99	68.16	70.31	81.28	85.2	94.82	81.56	76.82	91.19	94.63	83.86	95.62	96.24	94.07	93.53	94.86	79.65	85.88	97.44
GRMZM2G098443_T01	2867	54	100	0	0	100	0	100	0	0	100	0	100	100	0	0	98.15	0	100	0	0	0
GRMZM2G098594_T01	5154	1688	100	56.4	60.19	64.4	83.71	68.96	85.13	47.63	61.02	83.41	93.84	62.2	57.29	42.06	41.05	48.28	48.34	63.27	51.3	45.44
GRMZM2G098643_T01	5409	2276	100	54.66	52.5	57.78	73.37	80.8	73.15	80.14	47.8	48.81	70.69	74.34	76.85	78.6	79.26	80.01	62.48	46.22	52.02	53.47
GRMZM2G098676_T01	4934	1663	100	41.01	87.97	92.66	86.05	71.02	89.24	89.72	80.58	76.25	99.22	90.86	86.53	76.85	71.62	85.21	99.94	88.7	73.6	98.26
GRMZM2G098679_T01	7073	4945	100	72.44	62.87	72.6	80.55	85.36	78.04	89.63	75.96	85.95	86.37	88.29	83.46	88.57	83.96	80.4	92.07	68.98	69.06	83.9
GRMZM2G098750_T01	3454	2911	100	76.4	92.99	96.91	88.29	91.69	89.49	68.53	67.43	81.66	78.05	84.99	74.89	94.26	89.42	77.19	80.93	52.49	74.03	81.48
GRMZM2G098813_T01	4863	1617	100	44.4	20.53	45.89	71.8	60.17	42.67	38.96	35.56	43.85	56.71	48.48	72.23	81.26	47.62	39.21	43.48	58.81	61.22	45.95
GRMZM2G098828_T01	10444	7679	100	58.74	43.46	68.3	78.19	85.44	80.05	76.53	67.77	84.99	90.62	85.01	83.14	86.07	87.41	84.57	85.58	72.77	61.52	86.74
GRMZM2G098869_T01	4471	3475	100	52.89	50.94	79.02	78.94	79.8	68.63	71.97	54.3	67.11	84.63	66.94	82.24	88.89	77.93	68.69	81.12	74.99	57.15	67.4
GRMZM2G098875_T01	4962	4143	100	63.34	62.44	67.34	80.96	93	68.57	74.44	33.89	73.11	84.84	78.01	69.76	80.09	78.83	60.03	82.36	75.19	61.38	87.4
GRMZM2G098900_T01	10867	8454	100	79.91	49.24	86.33	84.14	86.6	90.05	80.1	70.7	84.19	92.56	86.15	89.16	87.85	78.38	81.68	81.29	76.91	82.15	84.82
GRMZM2G098912_T01	4861	1867	100	33.69	50.46	52.17	59.94	50.78	96.25	59.51	37.55	70.17	70.65	32.89	41.67	78.63	39.05	78.84	77.72	76	49.97	59.35
GRMZM2G098973_T01	4004	2415	100	39.92	46.13	83.93	62.86	85.01	79.96	75.32	44.27	68.16	83.85	60.95	91.72	73.13	73.95	69.86	56.02	42.36	55.9	81.7
GRMZM2G099003_T01	3819	1213	100	29.68	18.71	43.36	55.15	23.41	54	56.39	45.84	33.72	54.99	54.25	42.04	70.24	14.18	43.12	82.85	35.37	59.19	53.09
GRMZM2G099088_T01	4598	3189	100	78.58	69.83	88.99	91.63	92.85	86.33	87.05	79.49	94.17	79.24	83.32	89.37	89.15	93.1	82.47	89.56	85.58	93.2	96.46
GRMZM2G099101_T01	6770	4576	100	57.67	67.13	69.89	80.07	82.52	75.85	68.99	54.13	79.5	71.37	83.72	68.73	70.52	82.17	74.13	72.2	53.28	73.38	66.15
GRMZM2G099167_T01	5682	5292	100	65.84	62.76	86.22	91.63	71.64	67.89	70.16	64.93	79.2	84.05	72.26	69.61	73.87	66.99	76.89	73.94	80.52	80.71	84.41
GRMZM2G099255_T01	6372	4062	100	58.94	76.46	70.48	81.88	75.78	80.18	83.36	87.54	76.83	72.21	83.83	80.4	67.5	85.97	74.18	90.52	64.87	54.73	87.22
GRMZM2G099297_T01	3755	1617	100	47.8	89.36	67.78	91.09	86.58	80.64	78.29	29.19	78.05	86.33	73.59	34.51	73.35	80.89	75.63	77.8	66.42	73.78	74.83
GRMZM2G099305_T01	4899	1159	100	32.18	32.01	40.38	50.82	46.51	78.69	72.82	0	21.92	71.44	82.23	56.69	15.96	0	32.79	36.93	73.6	11.13	52.8
GRMZM2G099319_T01	5862	2160	100	50.28	51.57	98.52	84.4	80.97	67.5	81.48	79.4	77.59	88.33	77.27	57.64	99.91	80.69	65.93	82.18	79.4	88.47	79.21
GRMZM2G099363_T01	4377	1227	100	37.65	41.65	86.55	77.34	71.96	66.91	65.77	10.84	42.3	72.29	66.67	49.23	65.12	69.85	62.1	61.86	64.3	50.2	65.28
GRMZM2G099420_T01	3806	1676	100	16.05	35.62	37.59	45.35	51.37	63.54	36.75	30.85	58.95	65.1	65.63	43.91	45.7	22.02	55.25	79.06	66.47	25.72	33.95
GRMZM2G099425_T01	5664	4247	100	86.01	47.42	97.36	84.88	84.37	75.04	79.66	75.44	82.01	73.98	88.49	86.44	86.25	94.42	80.9	98.35	53.5	87.12	92.14
GRMZM2G099452_T01	9004	6364	100	82.64	87.68	97.49	92.5	96.34	90.74	89.24	86.75	92.99	97.69	94.53	87.65	96.64	91.36	92.19	97.96	84.76	96.29	97.41
GRMZM2G099454_T01	2944	1597	100	72.76	36.38	54.79	90.42	66.5	71.7	31	58.86	49.53	82.97	54.85	79.15	46.46	38.13	29.99	69.63	85.16	46.21	62.99
GRMZM2G099467_T01	6156	3398	100	51.44	58.09	72.66	78.96	54.47	83.4	72.25	53.3	67.6	75.04	76.55	49.65	62.07	80.02	48.2	56.33	66.04	61.86	71.78
GRMZM2G099491_T01	3648	1709	100	29.78	49.91	86.31	70.16	81.28	82.97	44.7	21.88	65.42	79.75	78.29	51.96	52.37	57.75	44.29	75.07	87.19	75.42	61.56
GRMZM2G099604_T01	4231	2392	100	57.73	90.34	81.61	81.1	76.25	65.3	76.76	64.21	85.45	70.94	71.24	88.8	99.37	74.96	70.94	93.65	74.08	62.88	70.44
GRMZM2G099609_T01	4703	1958	100	50.41	63.48	72.11	93.62	53.12	94.89	79.78	42.7	54.29	85.55	76.25	38.3	62	70.17	50.77	78.4	62.26	79.83	78.6
GRMZM2G099630_T01	17261	10402	100	55.6	38.26	75.93	88.01	91.52	79.45	81.01	69.65	87.69	86.53	81.95	86.02	94.68	81.86	85.38	88.22	61.71	77.78	92.8
GRMZM2G099696_T01	9807	5791	100	58.73	52.98	67.6	85.68	83.66	86.01	82.56	61.28	86.1	89.9	91.33	76.12	77.26	88.31	74.46	87.45	83.82	71.46	90.33
GRMZM2G099765_T01	4119	1947	100	46.02	8.73	77.61	65.59	71.14	80.79	65.02	44.58	73.96	77.71	93.27	71.75	78.43	50.69	49.82	91.17	51.1	29.74	75.35
GRMZM2G099867_T01	2755	1277	100	37.12	70.09	97.65	80.11	94.13	83.71	92.95	73.69	88.65	94.83	86.06	69.07	96.08	57.64	47.61	75.1	77.84	85.04	88.1
GRMZM2G099875_T01	4462	1965	100	75.98	84.33	75.32	87.79	89.72	99.34	92.98	83.77	85.65	99.44	98.17	89.82	97.96	89.67	84.02	94.05	81.48	85.55	88.35
GRMZM2G099984_T01	2703	1411	100	65.91	63.43	44.15	77.32	60.1	56.98	64.07	46	68.53	83.06	84.76	57.48	64.56	61.37	69.74	70.3	50.18	65.13	78.53
GRMZM2G100084_T01	6513	5560	100	78.2	66.67	89.44	94.03	94.96	89.89	86.33	82.1	90.85	92.61	97.77	82.05	83.51	92.77	93.09	96.53	81.6	85.23	96.91
GRMZM2G100158_T01	5405	1730	100	20.17	9.54	43.53	52.89	49.48	55.38	35.26	34.22	43.35	35.32	7.05	23.87	33.47	0	19.83	20.23	8.21	20.4	52.43
GRMZM2G100176_T01	4030	1648	100	13.05	33.13	71.36	89.56	77	45.51	77.06	57.83	70.21	46.36	67.23	64.62	58.98	67.29	67.23	64.02	46.84	59.1	72.82
GRMZM2G100288_T01	5368	2840	100	78.7	54.89	87.89	95.25	87.61	85.77	92.89	66.58	97.18	98.13	96.02	96.02	100	78.59	88.59	95.28	91.76	66.65	92.43
GRMZM2G100318_T01	5882	3626	100	76.14	61.83	78.76	85.44	84.28	86.16	94.29	83.76	88	92.14	88.53	90.54	84.14	92.39	79.48	76.28	82.71	78.02	91.06
GRMZM2G100484_T01	6928	5419	100	75.36	52.83	88.52	85.29	88.93	84.94	87.27	68.26	83.19	86.79	87.89	88.84	81.86	82.84	82.04	91.35	76.93	69.83	80.42
GRMZM2G100593_T01	5571	3630	100	90.5	71.32	93.83	99.97	92.07	95.18	92.81	75.29	92.59	94.02	94.35	93.53	94.46	93.22	80.74	92.45	83.61	81.68	94.35
GRMZM2G100620_T01	5462	1515	100	41.19	69.37	56.57	73.99	61.85	41.65	51.35	54.59	80.73	68.38	56.96	73.07	66.6	73.2	67.39	76.57	37.29	74.98	78.61
GRMZM2G100641_T01	6384	4232	100	72.99	64.53	72.64	77.13	87.24	88.26	76.47	54.66	89.77	99.24	76.11	90.31	90.9	80.29	81.47	91.9	82.25	77.95	94.66
GRMZM2G100650_T01	4271	3076	100	60.31	57.61	74.06	77.99	75.16	60.14	70.51	66.29	74.22	91.58	74.45	89.5	72.01	74.58	74.9	82.35	43.08	76.76	75.59
GRMZM2G100652_T01	4853	3174	100	73.91	46.09	95.94	86.52	92.88	99.28	88.06	58.85	98.71	83.08	87.15	94.93	94.68	80.43	98.17	99.97	51.76	89.7	86.77
GRMZM2G100747_T04	3385	1550	100	30.9	48.52	67.35	67.03	82.26	80.97	53.48	57.48	49.94	27.42	29.94	36.52	84.52	52.52	38	54.71	35.35	19.61	90.13
GRMZM2G100754_T01	3912	2084	100	71.64	23.61	58.59	96.21	96.02	91.41	93.38	75.05	53.07	93.33	79.27	83.16	76.3	27.11	61.04	93.57	77.88	53.02	94.24
GRMZM2G100872_T01	7028	4575	100	61.9	69.62	92.57	75.54	89.14	81.66	83.04	72.94	86.05	68.98	84.15	83.19	95.43	82.32	90.91	75.39	82.08	82.49	71.43
GRMZM2G100931_T01	3469	1792	100	18.81	30.08	55.8	51.95	44.2	91.24	80.3	32.2	16.07	74.94	28.91	32.37	22.1	80.92	54.19	81.36	55.19	50.5	28.79
GRMZM2G101058_T01	3810	804	100	33.46	37.06	60.7	69.53	76.49	0	58.33	55.6	54.23	13.68	64.05	63.68	80.97	50.62	26.49	42.54	57.34	37.56	12.56
GRMZM2G101069_T01	4927	3543	100	53.68	50.78	69.66	80.36	57.44	76.66	64.63	49.34	72.59	78.3	65.59	66.95	60.68	71.38	76.57	51.03	80.44	65.82	72.11
GRMZM2G101221_T01	3774	1231	100	17.95	44.68	62.71	46.55	69.46	62.06	71.65	28.27	63.53	76.77	56.13	53.53	83.51	55.97	62.79	19.5	55.08	63.69	55.89
GRMZM2G101271_T01	6112	3895	100	77.77	69.17	65.11	96.94	94.09	78.97	95.99	79.87	92.17	95.46	83	96.64	82.8	95.22	85.96	83.88	70.06	68.96	97.36
GRMZM2G101287_T01	5296	4383	100	54.94	48.83	62.4	62.7	88.52	76.34	82.84	73.03	78.8	73.1	85.97	73.76	58.75	63.91	69.7	92.22	64.89	73.83	92.33
GRMZM2G101446_T01	8740	2982	100	50.91	38.53	53.52	66.73	57.14	49.43	47.42	35.92	49.03	45.61	37.16	64.05	54.96	49.66	50.54	55.8	36.18	43.93	54.53
GRMZM2G101499_T01	5309	2081	100	25.37	36.38	60.6	49.98	54.25	49.11	56.85	39.16	49.11	70.74	69.2	52.91	39.69	17.35	49.26	31.14	68.81	38.49	50.46
GRMZM2G101511_T01	6664	3880	100	41.86	42.58	58.99	59.92	76.06	52.78	78.14	49.2	70.93	67.73	71.13	59.74	62.76	75.36	58.25	74.12	62.91	50.44	81.21
GRMZM2G101613_T01	3746	1027	100	71.47	80.04	72.93	95.91	81.99	84.32	71.57	68.45	57.64	77.22	65.24	51.8	46.45	59.49	22.2	80.62	56.28	74.78	99.81
GRMZM2G101662_T01	3536	2668	100	78.82	71.59	83.28	87.26	89.88	88.64	92.17	82.35	81.75	88.61	97.53	91.53	87.93	84.82	90.33	88.64	62.44	84.63	93.48
GRMZM2G101682_T01	2895	779	100	35.69	43.65	0	48.27	11.42	48.52	33.76	31.58	0	40.95	51.86	0	40.05	24.78	25.55	42.36	24.65	44.16	49.94
GRMZM2G101841_T01	3563	1448	100	97.51	95.72	100	100	68.3	36.53	100	39.64	47.44	100	24.1	0	100	99.65	97.38	49.52	39.3	10.84	100
GRMZM2G101867_T01	7442	5020	100	63.47	54.54	77.39	79.24	78.07	82.59	74.36	71.73	77.79	78.86	75.54	75.52	81.59	78.27	77.85	71	64.12	74.34	80.88
GRMZM2G101872_T01	2987	1257	100	0	30.47	28.8	54.1	75.1	57.28	29.83	85.12	74.46	54.97	80.35	46.38	78.36	40.33	32.62	68.5	35	45.27	42.72
GRMZM2G101916_T01	3371	2276	100	30.18	15.69	64.06	59.97	47.67	54.39	35.41	23.46	45.74	52.59	28.08	39.67	83.92	40.95	36.69	38.66	76.8	38.75	53.91
GRMZM2G101938_T01	10036	3570	100	52.1	29.89	59.61	69.83	67.17	68.24	64.45	54.9	62.49	59.27	66.81	63.67	64.68	60.31	60.08	76.05	58.99	67.17	56.41
GRMZM2G101958_T01	3152	1034	100	38.78	0	35.78	21.47	56.19	70.7	57.64	0	6	55.71	45.45	28.14	7.93	40.81	2.42	46.52	57.45	26.31	47.2
GRMZM2G102075_T01	4110	2242	100	86.8	46.16	80.11	65.39	95.85	67.04	75.29	64.18	80.11	71.36	84.48	98.17	76.54	79.21	82.47	79.75	73.95	54.33	87.96
GRMZM2G102138_T01	2821	1783	100	51.93	51.32	65.34	63.1	20.36	57.82	59.39	54.35	54.29	43.8	49.64	63.94	13.74	45.77	33.88	46.55	48.79	49.75	58.1
GRMZM2G102163_T01	8897	4732	100	64.62	62.32	84.21	82.46	78.49	83.94	79.73	66.36	75	86.28	74.03	90.53	81.93	80.28	86.56	91	64.9	62.43	88.14
GRMZM2G102421_T01	8221	3402	100	82.1	70.19	83.72	92	82.07	80.04	94.12	84.66	85.74	97.33	86.3	84.3	74.69	85.8	65.37	79.51	49.44	80.22	85.48
GRMZM2G102450_T01	6443	3636	100	61.28	39.44	75.58	78.99	81.22	80.12	79.59	77.72	82.84	78.16	79.07	79.51	79.26	74.59	71.75	75.85	66.12	67.46	84.13
GRMZM2G102471_T01	4842	3443	100	53.7	62.62	87.02	92.36	84.37	91.55	79.55	95.67	92.74	93.44	61.17	90.04	91.84	90.47	59.72	81.35	59.63	82.92	84.2
GRMZM2G102499_T01	5589	4337	100	56.14	52.59	67.1	79.34	88.06	71.75	84.07	52.48	74.31	74.61	65.32	74.94	79.29	69.91	63.18	75.24	72.05	62.6	79.32
GRMZM2G102657_T01	4459	1447	100	45.61	3.18	89.36	87.49	37.94	96.89	100	0	82.03	39.05	57.15	0	34.62	35.94	0	87.49	19.56	85.63	47.48
GRMZM2G102692_T01	4803	4279	100	76.09	75.98	91.77	94.11	90.7	78.69	89.04	71.42	83.08	83.64	93.78	76.21	83.31	85.07	71.68	82.26	78.62	81.09	75.56
GRMZM2G102838_T01	4174	2666	100	53.94	58.1	60.24	72.99	59.04	80.38	87.21	63.88	64.89	79.26	67.59	65.79	69.58	68.53	53.49	77.34	51.99	58.25	71.16
GRMZM2G102845_T01	10051	7221	100	73.59	51.16	80.07	88.03	85.79	92.42	82.09	69.2	76.17	81.47	86.9	88.1	85.29	89.97	79.25	92.51	81.94	77.62	85.75
GRMZM2G102923_T01	4070	2527	100	69.05	60.27	50.06	73.76	87.89	77.6	74	54.69	56	72.22	96.04	71.15	97.9	68.9	80.53	74.95	69.05	63.79	77.76
GRMZM2G102927_T01	6016	3418	100	58.34	58.28	80.69	74.78	95.79	63.93	84.49	53.07	73	84.29	95.08	79.11	82.33	72.32	76.77	90.08	62.05	63.25	70.54
GRMZM2G102946_T01	19357	6317	100	72.77	53.46	86.28	70.73	89.25	68.89	70.08	66.66	82.71	81.48	81.13	76.13	82.51	86.7	76.78	82.33	63.75	73.45	76.3
GRMZM2G103055_T01	4077	2741	100	39.29	39.44	58.04	73.4	72.82	68.19	67.89	28.71	68.7	76.14	78.51	75.41	59.47	67.64	72.2	60.96	49.91	40.28	76.14
GRMZM2G103078_T01	4582	2244	100	81.86	72.33	82.13	95.5	92.78	97.55	91.18	85.74	87.75	97.5	99.51	94.74	92.42	90.06	98.75	100	93.18	72.64	90.15
GRMZM2G103101_T01	3953	2206	100	43.93	47.28	77.24	87.94	80.92	89.53	86.17	76.88	89.62	92.79	92.97	75.25	98.19	71.4	68.36	98.82	89.39	76.02	77.61
GRMZM2G103103_T01	3534	1198	100	52.75	52.09	68.2	41.32	59.18	63.19	69.03	52.92	45.91	74.87	27.71	100	67.11	92.24	58.1	63.27	64.19	34.72	84.39
GRMZM2G103128_T01	6871	3517	100	65.2	57.78	83.14	83.42	72.08	76.43	74.35	55.27	64.2	76.74	75.75	71.14	69.63	75.21	76.2	85.21	60.51	54.79	67.42
GRMZM2G103169_T01	5095	3642	100	61.07	40.36	76.94	70.15	80.34	80.45	76.28	50.74	84.24	84.1	82.78	76.74	69.49	78.2	74.63	78.28	58.35	65.71	68.2
GRMZM2G103179_T01	7929	4411	100	81.36	58.06	87.92	83.18	86.76	68.92	75.33	62	76.47	80.1	87.26	77.03	89.34	79.87	82.04	88.73	72.8	77.53	82.63
GRMZM2G103342_T01	4209	1876	100	54.74	60.87	79.32	85.18	84.75	78.25	88.75	54.42	83.37	72.76	81.88	88.81	92.54	69.19	55.81	79.48	56.98	74.41	85.66
GRMZM2G103382_T01	6552	4339	100	66.58	65.68	91.22	83.38	92.3	81.95	90.6	79.28	89.28	88.75	93.94	85.76	87.09	81.84	92.58	97.4	70.36	69.58	84.31
GRMZM2G103452_T01	5003	3437	100	97.99	68.37	55.46	99.19	99.33	79.02	99.97	88.97	88.91	99.56	98.81	95.87	99.42	96.28	82.22	48.73	68.4	8.55	100
GRMZM2G103668_T01	3168	1652	100	22.52	74.39	87.89	50.67	72.88	63.98	55.15	18.16	4.96	76.45	46.55	52.06	24.15	0	25.24	4.18	52.72	26.82	56.78
GRMZM2G103672_T01	3610	3363	100	88.11	50.58	62.44	69.7	97.65	91.79	80.91	84.18	92.42	86.35	95.51	94.29	92.42	96.07	86.05	94.08	55.43	74.19	88.7
GRMZM2G103785_T01	5313	2530	100	51.78	66.36	75.89	85.53	70.51	85.38	91.66	82.73	66.84	81.3	53.64	62.96	66.52	79.57	81.46	67.43	68.22	57.23	84.47
GRMZM2G103812_T02	5444	4779	100	78.24	68.51	87.97	89.68	96.8	86.32	84.77	67.48	83.18	90.06	89.37	87.03	86.15	87.26	86.78	86.06	85.5	83.99	91.57
GRMZM2G103939_T01	10781	6388	100	65.09	63.99	51.38	72.32	73.73	78.07	66.8	54.92	66.22	72.42	83.99	78.82	75.63	72.71	63.93	77.07	60.19	45.77	79.82
GRMZM2G103972_T01	6309	3880	100	44.25	73.04	57.96	78.84	68.94	71.21	81.78	35.39	49.07	79.66	64.36	46.91	67.96	56.52	69.95	70.08	79.28	51.6	74.69
GRMZM2G104013_T03	6203	4539	100	69.77	68.94	79.47	67.15	80.46	74.16	73.89	52.15	57.06	85.26	63.01	83.48	78.1	75.57	77.29	74.42	55.3	73.3	82.84
GRMZM2G104032_T01	4048	1010	100	65.05	61.29	34.16	95.64	70.79	90.2	61.58	55.25	33.56	67.62	91.78	45.15	71.68	69.9	77.13	64.46	60.59	57.62	88.42
GRMZM2G104092_T01	5209	2981	100	31.4	75.34	92.52	5.33	95.17	47.53	46.7	36.9	87.52	91.04	14.26	75.78	35.96	89.16	90.54	92.72	81.65	3.29	73.23
GRMZM2G104109_T01	3425	2824	100	55.74	55.24	84.84	76.2	67.14	81.59	70.57	52.3	63.67	62.92	89.34	59.07	74.33	70.04	70.33	72.17	65.79	56.09	80.7
GRMZM2G104258_T02	7386	3080	100	81.66	50.23	93.64	78.38	81.72	85.78	80.26	84.51	82.53	87.31	92.73	87.95	89.51	97.11	84.48	91.14	64.61	74.09	81.2
GRMZM2G104260_T01	2905	1496	100	27.74	45.25	58.89	73.53	64.24	59.96	65.64	66.11	73.73	37.83	79.68	51.87	72.66	69.65	49	73.66	56.89	12.63	47.06
GRMZM2G104294_T01	23384	7769	100	60.06	51.4	75.99	85.11	73.29	65.95	68.95	67.74	85.55	73.03	78.89	77.63	75.22	80.74	67.76	74.81	66.93	56.66	83.58
GRMZM2G104394_T01	9558	4789	100	41.76	29.55	51.97	64.96	45.69	45.23	60.16	43.18	61.95	59.8	71.87	69.16	35.44	65.44	64.84	53.31	25.77	37.13	60.7
GRMZM2G104419_T01	8481	6408	100	63.22	51.53	65.95	71.75	72.44	73.6	65.67	58.44	74.17	71.94	66.53	61.38	79.4	71.57	62.56	69.27	58.05	66.17	78.15
GRMZM2G104484_T01	11759	3091	100	73.57	57.3	74.77	87.32	76.09	76.8	77.35	47.65	81.66	84.28	74.44	70.69	77.55	77.68	57.3	82.63	75.96	80.72	76.93
GRMZM2G104501_T01	17265	4906	100	91.95	45.84	80.27	89.97	90.64	93.5	86.81	66.43	87.87	96.11	96.58	95.92	91.6	92.72	91.36	90.54	81.02	83.16	93.33
GRMZM2G104534_T01	7933	5834	100	86.01	67.38	88.62	89.08	92.51	90.97	93.13	83.87	95.32	1.1	95.82	93.91	95.1	0.75	87.54	91.91	86.08	87.76	93.08
GRMZM2G104542_T02	3879	2215	100	84.47	75.98	89.48	96.66	92.37	86.73	94.22	67.63	86.82	92.6	83.93	80.72	90.84	91.42	76.88	89.93	79.05	87.31	75.3
GRMZM2G104546_T01	5071	906	100	44.04	83	54.64	94.15	94.7	77.81	70.09	77.48	80.02	94.15	79.91	93.49	94.48	94.7	81.57	91.28	38.74	94.15	94.48
GRMZM2G104549_T01	3171	2696	100	53.52	23.11	82.75	50.85	96.55	64.43	30.49	45.7	52	23.33	22.37	73.15	14.54	15.28	77.3	81.6	86.54	73.52	51.78
GRMZM2G104626_T01	4830	2975	100	61.34	25.51	63.93	69.14	68.24	59.56	59.09	40	85.48	70.05	67.16	76.87	57.85	87.16	62.72	70.66	48.1	51.56	53.38
GRMZM2G104651_T01	3277	2327	100	72.88	40.14	77.18	84.27	80.92	76.24	93.38	56.68	86.29	89.17	97.94	88.83	77.01	87.32	73.14	84.36	64.03	51.61	78.81
GRMZM2G104730_T01	11897	4511	100	64.38	73.49	92.73	79.67	77.39	79.25	78.41	64.53	79.01	86.3	86.61	82	83.2	72.2	68.5	64.18	75.44	62.29	67.44
GRMZM2G104789_T01	5977	4555	100	41.56	50.65	48.78	60.72	67.55	66.34	62.33	44.83	57.98	66.85	67.27	55.02	72.23	53.11	49.64	53.68	55.37	58.42	70.21
GRMZM2G104918_T01	5280	4340	100	49.95	53.64	71.31	82.81	79.56	76.96	81.5	56.18	83.43	76.89	95.07	75.85	86.73	79.08	68.57	71.68	50.67	46.96	81.73
GRMZM2G104920_T01	3228	1149	100	0	8.88	60.23	15.67	45.34	37.77	61.1	36.38	19.67	44.91	58.4	64.32	42.73	71.71	56.4	48.56	5.83	26.28	33.77
GRMZM2G104925_T01	4489	2668	100	35.01	30.62	84.26	66.9	82.23	65.03	70.91	75.79	84.07	81.15	72.56	73.28	64.92	89.58	70.54	75.56	50.75	64.43	63.83
GRMZM2G105219_T01	4881	1243	100	51.97	78.12	46.98	83.51	71.28	70.88	96.78	86.89	39.74	68.79	91.63	44.97	47.3	56.15	39.74	39.74	76.67	91.55	39.74
GRMZM2G105250_T01	7558	5197	100	91.92	72.2	89.36	98.06	97.06	82.93	91.98	82.3	94.44	95.32	91.96	97.04	96.04	85.63	84.3	93.07	84.84	84.43	95.73
GRMZM2G105253_T03	6486	3971	100	64.44	42.84	73.28	82.98	85.95	75.7	83.83	69.23	67.34	84.44	86.58	75.75	97.53	73.86	76.43	87.01	69.55	65.12	90.98
GRMZM2G105398_T01	9284	7817	100	80.35	55.94	85.94	88.15	87.12	90.47	85.02	80.95	82.36	87.48	89.83	89.01	92.18	87.85	87.21	91.85	64.07	74.91	93.92
GRMZM2G105518_T01	2849	287	100	0	0	73.52	100	100	100	100	0	78.75	100	0	79.44	100	96.86	0	0	70.73	0	100
GRMZM2G105571_T01	5808	2816	100	65.34	68.54	84.69	94.42	80.22	76.92	82.74	55.5	84.13	86.9	91.69	84.91	81	89.28	80.04	96.45	65.73	78.59	93.64
GRMZM2G105631_T01	9174	5135	100	51.65	52.85	74.66	89.06	82.98	79.92	68.78	41.23	71.74	79.92	92.25	73.71	83.82	86.62	76.92	73.52	67.89	61.52	78.17
GRMZM2G105644_T01	4541	3502	100	69.79	53.66	93.8	78.84	62.39	90.18	97.8	61.45	46.2	99.31	74.16	83.47	97.94	73.24	79.07	79.64	50.46	71.64	99.49
[truncated: 2,317 more rows]
[truncated: 2 more columns]
