# Supplementary material for: Targeted Sequencing Reveals Large-Scale Sequence Polymorphism in Maize Candidate Genes for Biomass Production and Composition
Source: PLoS One. 2015 Jul 7;10(7):e0132120. doi: 10.1371/journal.pone.0132120 (PMC4495061; doi:10.1371/journal.pone.0132120)
Supplement: S10 Table — A joint analysis links the phenotypic information of lowest yielding (B111 and EA1070) and highest yielding (F2 and F7) inbred lines with the presence and absence information. A gene was declared absent if at least 75% of sequence length is missing, and the captured gene length of maize inbred B73 is used as reference. (XLSX) [file pone.0132120.s018.xlsx]

## Sheet: PAV genes_threshold 25%
Table: List of captured target genes including the assigned biological function. A joint analysis is linking the phenotypic information of lowest yielding (B111 and EA1070) and highest yielding (F2 and F7) inbred lines with the presence and absence information. A gene was declared absent if at least 75% of sequence length is missing. The captured gene length of maize inbred B73 is used as referen…
#gene id	method	description	EC number	pathway	absent in (B111 & EA1070)	absent in (F2 & F7)
GRMZM2G003225					1	0
GRMZM2G004180					1	0
GRMZM2G014789	gramene	Cyclopropane-fatty-acyl-phospholipid synthase	EC-2.1.1.79	plant sterol biosynthesis, cyclopropane fatty acid (CFA) biosynthesis	0	1
GRMZM2G020151					1	0
GRMZM2G042412					0	1
GRMZM2G048775	gramene	Peroxidase	EC-1.11.1.7	betanidin degradation	0	1
GRMZM2G050829	gramene	Peroxidase	EC-1.11.1.7	betanidin degradation	0	1
GRMZM2G055279					0	1
GRMZM2G064360					0	1
GRMZM2G079100	gramene	sn-glycerol 3-phosphate:ubiquinone-8 oxidoreductase	EC-1.1.5.3	glycerol degradation I, glycerol degradation IV, glycerol-3-phosphate shuttle	1	0
GRMZM2G094083					0	1
GRMZM2G101682					0	1
GRMZM2G109830					1	0
GRMZM2G110952					0	1
GRMZM2G118437					1	0
GRMZM2G124409					0	1
GRMZM2G126048					1	0
GRMZM2G129935	gramene	Peroxidase	EC-1.11.1.7	betanidin degradation	1	0
GRMZM2G308944					0	1
GRMZM2G314075					0	1
GRMZM2G317610					0	1
GRMZM2G321153					0	1
GRMZM2G348319					1	0
GRMZM2G360579					0	1
GRMZM2G374248					1	0
GRMZM2G401436					1	0
GRMZM2G418119	gramene	Holo-[acyl-carrier-protein] synthase	EC-2.7.8.7	acyl carrier protein metabolism	1	0
GRMZM2G443548					0	1
GRMZM2G470035	gramene	H(+)-transporting two-sector ATPase	EC-3.6.3.14	adenosine nucleotides de novo biosynthesis	0	1
GRMZM2G481027	gramene	glycogenin glucosyltransferase	EC-2.4.1.186	glycogen biosynthesis II (from UDP-D-Glucose)	0	1
