# Supplementary material for: Targeted Sequencing Reveals Large-Scale Sequence Polymorphism in Maize Candidate Genes for Biomass Production and Composition
Source: PLoS One. 2015 Jul 7;10(7):e0132120. doi: 10.1371/journal.pone.0132120 (PMC4495061; doi:10.1371/journal.pone.0132120)
Supplement: S11 Table — (XLS) [file pone.0132120.s019.xls]

## Sheet: Table S1
Table: An inventory of candidate genes that could become possible targets for modification in the biomass accumulation and production and water use effeciency from published literature
General function: genes regulating	Number of genes	Species where these genes are characterised
1. Plant growth and organ size	2799	Z. mays; H. vulgare; O. sativa; A. thaliana
· Shoot apical meristem
· Leaf initiation
· Leaf expansion and elongation
· Early leaf development
· Root hair initiation, elongation and lateral development
· Prolong juvenility
· Growth regulators/hormones
-Auxins
-Gibberellins
-Brasssinosteroids
-Growth modifiers: exapnsins and Yieldins
2. Photosynthesis	931	Z. mays; O. sativa; A. thaliana
· Chloroplast development
· RUBISCO accumulation
· Light harvesting
· Photoassimilate partitioning
3. Cell wall biosynthesis	791	Z. mays; O. sativa
· Pathway of substrate generation. e.g., nucleotide-sugar interconversion pathway
· Polysaccharide synthesis
· Differentiation and secondary wall formation
· Lignin assembly and modification
4. Vegetative to reproductive transition	34	Z. mays; H. vulgare; O. sativa; A. thaliana
· Anthesis
· Inflorescence development
· Post-anthesis
5. Leaf anatomy/stomata	33	O. sativa; A. thaliana
· Development
· Density/conductance
6. Cold/Drought tolerance	162	Z. Mays; A. thaliana
7. Root anatomy	73	H. vulgare; O. sativa; A. thaliana
Total	4823
