# Supplementary material for: Targeted Sequencing Reveals Large-Scale Sequence Polymorphism in Maize Candidate Genes for Biomass Production and Composition
Source: PLoS One. 2015 Jul 7;10(7):e0132120. doi: 10.1371/journal.pone.0132120 (PMC4495061; doi:10.1371/journal.pone.0132120)
Supplement: S12 Table — (XLS) [file pone.0132120.s020.xls]

## Sheet: Candidate genes
Table: Candidate genes selected for designing 2.1 M NimbleGen sequence capture microarray
ID	hit_name	Parent_Gene	Chromosome	Start	Stop	Orientation	Length	GO ID of Molecular Functions	GO Description of Molecular Functions	GO ID of Biological Processes	GO Description of Biological Processes	GO ID of Cellular Components	GO Description of Cellular Components	MapMan Annotation
1	AC148152.3_FGT008	AC148152.3	2	228196232	228200539	-1	4307	GO:0004553;	hydrolase activity, hydrolyzing O-glycosyl compounds;	GO:0005975;	carbohydrate metabolic process;			misc.gluco-, galacto- and mannosidases;
2	AC149818.2_FGT001	AC149818.2	9	148093497	148099988	1	6491	GO:0004871; GO:0005525; GO:0005515; GO:0003924; GO:0019001;	signal transducer activity; GTP binding; protein binding; GTPase activity; guanyl nucleotide binding;	GO:0007165; GO:0007186; GO:0006886; GO:0007264; GO:0015031; GO:0006913;	signal transduction; G-protein coupled receptor protein signaling pathway; intracellular protein transport; small GTPase mediated signal transduction; protein transport; nucleocytoplasmic transport;	GO:0005622;	intracellular;	signalling.G-proteins;
3	AC155377.1_FGT001	AC155377.1	3	219309188	219324936	-1	15748	GO:0005524; GO:0003774; GO:0005515; GO:0051015;	ATP binding; motor activity; protein binding; actin filament binding;			GO:0016459;	myosin complex;	cell.organisation;
4	AC155390.2_FGT002	AC155390.2	1	32708882	32710879	-1	1997							TCA / org. transformation.other organic acid transformaitons.malic;
5	AC155417.2_FGT009	AC155417.2	1	296389531	296392477	-1	2946	GO:0003824; GO:0016853; GO:0030246;	catalytic activity; isomerase activity; carbohydrate binding;	GO:0005975;	carbohydrate metabolic process;			minor CHO metabolism.others;
6	AC155610.2_FGT007	AC155610.2	3	173978706	173981485	1	2779	GO:0016747;	transferase activity, transferring acyl groups other than amino-acyl groups;					secondary metabolism.phenylpropanoids;
7	AC155624.2_FGT006	AC155624.2	1	8228458	8231701	1	3243	GO:0003824; GO:0004722;	catalytic activity; protein serine/threonine phosphatase activity;	GO:0006470;	protein amino acid dephosphorylation;	GO:0008287;	protein serine/threonine phosphatase complex;	protein.postranslational modification;
8	AC159612.1_FGT008	AC159612.1	5	4564415	4568337	-1	3922	GO:0003677; GO:0004871; GO:0000166; GO:0019001; GO:0017111; GO:0016855;	DNA binding; signal transducer activity; nucleotide binding; guanyl nucleotide binding; nucleoside-triphosphatase activity; racemase and epimerase activity, acting on amino acids and derivatives;	GO:0007186; GO:0006260;	G-protein coupled receptor protein signaling pathway; DNA replication;			DNA.synthesis/chromatin structure;
9	AC165171.2_FGT003	AC165171.2	3	140867252	140869985	-1	2733							transport.misc;
10	AC177897.2_FGT011	AC177897.2	1	259066365	259074256	1	7891							not assigned.unknown;
11	AC177899.2_FGT012	AC177899.2	1	299229582	299232060	1	2478	GO:0008234;	cysteine-type peptidase activity;	GO:0006508;	proteolysis;			transport.misc;
12	AC177908.3_FGT002	AC177908.3	1	71637858	71639508	-1	1650	GO:0016757;	transferase activity, transferring glycosyl groups;					misc.UDP glucosyl and glucoronyl transferases;
13	AC177941.3_FGT001	AC177941.3	1	36002772	36005255	1	2483	GO:0008270; GO:0003676;	zinc ion binding; nucleic acid binding;					not assigned.unknown;
14	AC177946.2_FGT004	AC177946.2	1	19035272	19035748	1	476	GO:0050825; GO:0004634;	ice binding; phosphopyruvate hydratase activity;	GO:0006096; GO:0042309; GO:0050826; GO:0051260;	glycolysis; homoiothermy; response to freezing; protein homooligomerization;	GO:0016020; GO:0000015;	membrane; phosphopyruvate hydratase complex;	not assigned.unknown;
15	AC183928.4_FGT001	AC183928.4	7	109608	111503	1	1895							not assigned.unknown;
16	AC183932.3_FGT007	AC183932.3	5	5565384	5568148	1	2764							cell wall.cellulose synthesis;
17	AC183950.2_FGT007	AC183950.2	8	161946892	161950703	-1	3811	GO:0005524; GO:0005515;	ATP binding; protein binding;					cell.organisation;
18	AC186147.3_FGT008	AC186147.3	4	161999171	162000505	-1	1334	GO:0016758;	transferase activity, transferring hexosyl groups;			GO:0016021;	integral to membrane;	misc.UDP glucosyl and glucoronyl transferases;
19	AC186299.3_FGT004	AC186299.3	1	204091793	204092575	-1	782							not assigned.unknown;
20	AC186302.3_FGT013	AC186302.3	1	280829189	280830212	1	1023							not assigned.unknown;
21	AC187080.3_FGT006	AC187080.3	6	90035076	90037978	1	2902	GO:0008270; GO:0003676;	zinc ion binding; nucleic acid binding;					not assigned.unknown;
22	AC187157.4_FGT004	AC187157.4	8	22620681	22625295	1	4614							not assigned.unknown;
23	AC187910.5_FGT002	AC187910.5	8	148433459	148435635	1	2176			GO:0006810;	transport;			protein.targeting.secretory pathway.unspecified;
24	AC189879.3_FGT003	AC189879.3	9	83498070	83503971	1	5901	GO:0003676;	nucleic acid binding;					development.unspecified;
25	AC190609.3_FGT004	AC190609.3	4	200151059	200156190	-1	5131	GO:0004190;	aspartic-type endopeptidase activity;	GO:0006508;	proteolysis;			protein.degradation.aspartate protease;
26	AC190613.3_FGT001	AC190613.3	2	76118876	76121782	1	2906	GO:0008270; GO:0003676;	zinc ion binding; nucleic acid binding;					not assigned.unknown;
27	AC190623.3_FGT002	AC190623.3	3	190269648	190272902	-1	3254							transport.misc;
28	AC191246.3_FGT006	AC191246.3	5	172225278	172227104	-1	1826	GO:0005524; GO:0004812; GO:0000166;	ATP binding; aminoacyl-tRNA ligase activity; nucleotide binding;	GO:0006412; GO:0006418;	translation; tRNA aminoacylation for protein translation;	GO:0005737;	cytoplasm;	TCA / org. transformation.other organic acid transformaitons.malic;
29	AC191555.2_FGT002	AC191555.2	9	129517372	129518564	1	1192	GO:0004190;	aspartic-type endopeptidase activity;	GO:0006508;	proteolysis;			RNA.regulation of transcription.unclassified; protein.degradation.aspartate protease;
30	AC193379.3_FGT001	AC193379.3	3	184347000	184354972	-1	7972							signalling.receptor kinases.misc;
31	AC193475.3_FGT008	AC193475.3	2	14462543	14465140	1	2597							TCA / org. transformation.other organic acid transformaitons.malic;
32	AC193632.2_FGT002	AC193632.2	4	39617095	39619436	-1	2341	GO:0005524; GO:0004553; GO:0004674; GO:0004672; GO:0004568; GO:0004713;	ATP binding; hydrolase activity, hydrolyzing O-glycosyl compounds; protein serine/threonine kinase activity; protein kinase activity; chitinase activity; protein tyrosine kinase activity;	GO:0005975; GO:0006468; GO:0006032;	carbohydrate metabolic process; protein amino acid phosphorylation; chitin catabolic process;			signalling.receptor kinases.DUF 26;
33	AC193786.3_FGT005	AC193786.3	8	156609284	156610340	1	1056	GO:0030528;	transcription regulator activity;	GO:0045449;	regulation of transcription;	GO:0005634;	nucleus;	RNA.regulation of transcription.bHLH,Basic Helix-Loop-Helix family;
34	AC194040.3_FGT003	AC194040.3	6	113420819	113422410	1	1591							cell wall.cellulose synthesis;
35	AC194203.3_FGT003	AC194203.3	2	209462049	209462471	-1	422	GO:0008289;	lipid binding;	GO:0006869;	lipid transport;			not assigned.unknown;
36	AC194298.3_FGT005	AC194298.3	3	202794635	202794823	-1	188	GO:0050825;	ice binding;	GO:0042309; GO:0050826;	homoiothermy; response to freezing;			not assigned.unknown;
37	AC194341.4_FGT002	AC194341.4	8	140005902	140008020	-1	2118	GO:0015078;	hydrogen ion transmembrane transporter activity;	GO:0015986;	ATP synthesis coupled proton transport;	GO:0000276;	mitochondrial proton-transporting ATP synthase complex, coupling factor F(o);	mitochondrial electron transport / ATP synthesis.F1-ATPase;
38	AC194425.3_FGT005	AC194425.3	3	189527051	189527359	1	308							not assigned.unknown;
39	AC194671.1_FGT004	AC194671.1	5	129947714	129948683	1	969	GO:0003824; GO:0005488;	catalytic activity; binding;	GO:0008152;	metabolic process;			misc.alcohol dehydrogenases;
40	AC194734.3_FGT004	AC194734.3	3	23175279	23175689	-1	410			GO:0009765;	photosynthesis, light harvesting;	GO:0016020;	membrane;	PS.lightreaction.photosystem II.LHC-II;
41	AC194824.2_FGT003	AC194824.2	6	120568878	120571271	-1	2393	GO:0008270; GO:0003676;	zinc ion binding; nucleic acid binding;					not assigned.unknown;
42	AC194852.3_FGT007	AC194852.3	6	103790952	103792499	1	1547							cell wall.degradation.pectate lyases and polygalacturonases;
43	AC194914.3_FGT002	AC194914.3	1	98402060	98402698	-1	638							stress.abiotic.unspecified;
44	AC195138.3_FGT004	AC195138.3	7	157912039	157912510	-1	471							not assigned.unknown;
45	AC195340.3_FGT004	AC195340.3	5	5367137	5372123	-1	4986							transport.misc;
46	AC195685.3_FGT001	AC195685.3	5	137684759	137688751	1	3992							DNA.repair;
47	AC195826.2_FGT006	AC195826.2	7	116123269	116124108	1	839							transport.ammonium;
48	AC195940.2_FGT003	AC195940.2	1	7659735	7663387	-1	3652	GO:0016740; GO:0009001;	transferase activity; serine O-acetyltransferase activity;	GO:0006535;	cysteine biosynthetic process from serine;	GO:0005737;	cytoplasm;	amino acid metabolism.synthesis.serine-glycine-cysteine group.cysteine.SAT;
49	AC196006.3_FGT007	AC196006.3	2	229350903	229352559	1	1656	GO:0016491; GO:0005506; GO:0016706;	oxidoreductase activity; iron ion binding; oxidoreductase activity, acting on paired donors, with incorporation or reduction of molecular oxygen, 2-oxoglutarate as one donor, and incorporation of one atom each of oxygen into both donors;	GO:0019538;	protein metabolic process;			misc.oxidases - copper, flavone etc.;
50	AC196420.4_FGT002	AC196420.4	2	71159808	71164119	-1	4311							not assigned.unknown;
51	AC196475.3_FGT004	AC196475.3	4	32103468	32105339	-1	1871	GO:0003824; GO:0008168; GO:0008171; GO:0046983;	catalytic activity; methyltransferase activity; O-methyltransferase activity; protein dimerization activity;					secondary metabolism.phenylpropanoids.lignin biosynthesis.COMT;
52	AC196637.2_FGT002	AC196637.2	3	168870690	168872252	-1	1562							TCA / org. transformation.other organic acid transformaitons.malic;
53	AC196779.3_FGT003	AC196779.3	6	68392319	68393546	1	1227	GO:0003993;	acid phosphatase activity;					misc.acid and other phosphatases;
54	AC197150.3_FGT003	AC197150.3	3	107376153	107378258	-1	2105	GO:0005216; GO:0005249;	ion channel activity; voltage-gated potassium channel activity;	GO:0006811; GO:0006813;	ion transport; potassium ion transport;	GO:0016020;	membrane;	transport.cyclic nucleotide or calcium regulated channels;
55	AC197541.3_FGT004	AC197541.3	3	167438888	167440890	-1	2002							cell wall.degradation.pectate lyases and polygalacturonases;
56	AC197672.3_FGT002	AC197672.3	10	98001579	98020537	1	18958							lipid metabolism.FA synthesis and FA elongation.Acetyl CoA Carboxylation;
57	AC197705.4_FGT011	AC197705.4	8	116673465	116686028	1	12563							transport.misc;
58	AC197758.3_FGT004	AC197758.3	4	183004728	183007055	1	2327	GO:0004601; GO:0009055; GO:0020037;	peroxidase activity; electron carrier activity; heme binding;	GO:0006979;	response to oxidative stress;			misc.peroxidases;
59	AC198937.4_FGT003	AC198937.4	4	90926310	90928489	-1	2179	GO:0004106;	chorismate mutase activity;	GO:0009073;	aromatic amino acid family biosynthetic process;			amino acid metabolism.synthesis.aromatic aa.phenylalanine and tyrosine.chorismate mutase;
60	AC199175.2_FGT006	AC199175.2	1	242426160	242427014	-1	854							protein.synthesis.ribosomal protein.eukaryotic.60S subunit.L22;
61	AC199371.3_FGT001	AC199371.3	8	87326058	87329176	-1	3118							transport.metal;
62	AC199526.5_FGT003	AC199526.5	3	58661966	58670741	-1	8775	GO:0003723;	RNA binding;					TCA / org. transformation.other organic acid transformaitons.malic;
63	AC199826.4_FGT003	AC199826.4	1	214933673	214934574	1	901							signalling.light;
64	AC199911.5_FGT001	AC199911.5	10	72736391	72737191	-1	800	GO:0046961; GO:0042626;	proton-transporting ATPase activity, rotational mechanism; ATPase activity, coupled to transmembrane movement of substances;	GO:0015986;	ATP synthesis coupled proton transport;	GO:0016020; GO:0033178;	membrane; proton-transporting two-sector ATPase complex, catalytic domain;	transport.p- and v-ATPases;
65	AC200045.3_FGT006	AC200045.3	10	105962878	105965361	-1	2483	GO:0003676; GO:0008270;	nucleic acid binding; zinc ion binding;					not assigned.unknown;
66	AC200109.4_FGT002	AC200109.4	8	78868312	78870246	-1	1934							not assigned.unknown;
67	AC201815.4_FGT001	AC201815.4	5	46976116	46978008	-1	1892							TCA / org. transformation.other organic acid transformaitons.malic;
68	AC202179.3_FGT005	AC202179.3	6	82471712	82474040	1	2328							not assigned.unknown;
69	AC202864.3_FGT002	AC202864.3	6	160671441	160672934	-1	1493	GO:0008270; GO:0003700; GO:0043565;	zinc ion binding; transcription factor activity; sequence-specific DNA binding;	GO:0006355;	regulation of transcription, DNA-dependent;	GO:0005634;	nucleus;	RNA.regulation of transcription.C2C2(Zn) GATA transcription factor family;
70	AC202984.3_FGT004	AC202984.3	1	293033228	293034673	-1	1445	GO:0005525; GO:0005524; GO:0008134;	GTP binding; ATP binding; transcription factor binding;	GO:0006355; GO:0007264; GO:0015031;	regulation of transcription, DNA-dependent; small GTPase mediated signal transduction; protein transport;	GO:0005622;	intracellular;	signalling.G-proteins;
71	AC203173.3_FGT002	AC203173.3	8	173915495	173919108	-1	3613	GO:0005524; GO:0005515; GO:0004674; GO:0004672; GO:0004713;	ATP binding; protein binding; protein serine/threonine kinase activity; protein kinase activity; protein tyrosine kinase activity;	GO:0006468;	protein amino acid phosphorylation;			signalling.receptor kinases.leucine rich repeat XI;
72	AC203392.3_FGT004	AC203392.3	8	165800798	165803546	-1	2748							not assigned.unknown;
73	AC203408.4_FGT003	AC203408.4	6	13762372	13763878	1	1506	GO:0004553; GO:0003824;	hydrolase activity, hydrolyzing O-glycosyl compounds; catalytic activity;	GO:0005975;	carbohydrate metabolic process;			misc.gluco-, galacto- and mannosidases;
74	AC203812.3_FGT004	AC203812.3	9	122422418	122424714	1	2296	GO:0003676;	nucleic acid binding;					RNA.processing.splicing;
75	AC203841.3_FGT009	AC203841.3	10	123875823	123882468	1	6645							stress.abiotic;
76	AC203862.4_FGT003	AC203862.4	8	77474704	77478906	1	4202	GO:0005524; GO:0003676; GO:0008026; GO:0004386;	ATP binding; nucleic acid binding; ATP-dependent helicase activity; helicase activity;					DNA.synthesis/chromatin structure;
77	AC203956.3_FGT004	AC203956.3	9	109967978	109973610	-1	5632			GO:0006457; GO:0015031;	protein folding; protein transport;			protein.folding;
78	AC203966.5_FGT002	AC203966.5	1	298523863	298527655	-1	3792							transport.misc;
79	AC204292.4_FGT006	AC204292.4	6	137252922	137255198	1	2276	GO:0004252; GO:0042802;	serine-type endopeptidase activity; identical protein binding;	GO:0006508; GO:0043086;	proteolysis; negative regulation of catalytic activity;			protein.degradation.subtilases;
80	AC204352.3_FGT012	AC204352.3	6	156977854	156979243	-1	1389	GO:0005525;	GTP binding;			GO:0005737;	cytoplasm;	not assigned.unknown;
81	AC204384.3_FGT003	AC204384.3	8	100221165	100223240	-1	2075							not assigned.unknown;
82	AC204573.3_FGT015	AC204573.3	6	108427481	108429450	1	1969							not assigned.unknown;
83	AC204604.3_FGT008	AC204604.3	5	199613224	199614120	1	896							cell wall.pectin*esterases.acetyl esterase;
84	AC204611.4_FGT001	AC204611.4	4	18083264	18085309	1	2045							TCA / org. transformation.other organic acid transformaitons.malic;
85	AC204821.3_FGT004	AC204821.3	1	94570783	94571529	1	746							not assigned.unknown;
86	AC204857.3_FGT001	AC204857.3	5	65351651	65353840	-1	2189							redox.thioredoxin;
87	AC205057.3_FGT004	AC205057.3	4	92162714	92163963	-1	1249							not assigned.unknown;
88	AC205142.3_FGT001	AC205142.3	1	14743110	14743934	-1	824	GO:0003735;	structural constituent of ribosome;	GO:0006412;	translation;	GO:0005622; GO:0005840;	intracellular; ribosome;	protein.synthesis.ribosomal protein.unknown.large subunit.L18;
89	AC205413.4_FGT001	AC205413.4	10	86002567	86003589	-1	1022	GO:0004601; GO:0009055; GO:0020037;	peroxidase activity; electron carrier activity; heme binding;	GO:0006979;	response to oxidative stress;			misc.peroxidases;
90	AC205471.4_FGT006	AC205471.4	8	123876960	123881672	-1	4712	GO:0003723;	RNA binding;					RNA.RNA binding;
91	AC205562.3_FGT002	AC205562.3	4	80672237	80673199	1	962	GO:0003700; GO:0043565;	transcription factor activity; sequence-specific DNA binding;	GO:0045449;	regulation of transcription;	GO:0005634;	nucleus;	RNA.regulation of transcription.WRKY domain transcription factor family;
92	AC205703.4_FGT010	AC205703.4	5	180422803	180426489	1	3686							cell.organisation;
93	AC206185.3_FGT002	AC206185.3	6	116496563	116497744	-1	1181	GO:0050825; GO:0003824; GO:0005488; GO:0050662;	ice binding; catalytic activity; binding; coenzyme binding;	GO:0042309; GO:0050826; GO:0008152; GO:0044237;	homoiothermy; response to freezing; metabolic process; cellular metabolic process;			cell wall.precursor synthesis.GAE;
94	AC206332.3_FGT005	AC206332.3	4	124319500	124322333	1	2833	GO:0005529; GO:0008378;	sugar binding; galactosyltransferase activity;	GO:0006486;	protein amino acid glycosylation;	GO:0016020;	membrane;	misc.UDP glucosyl and glucoronyl transferases;
95	AC206514.2_FGT001	AC206514.2	6	82617384	82621261	1	3877	GO:0005524; GO:0051082;	ATP binding; unfolded protein binding;	GO:0006457;	protein folding;			stress.abiotic.heat;
96	AC206788.3_FGT015	AC206788.3	6	160010851	160012345	1	1494	GO:0008137; GO:0016758;	NADH dehydrogenase (ubiquinone) activity; transferase activity, transferring hexosyl groups;	GO:0008152; GO:0042773;	metabolic process; ATP synthesis coupled electron transport;			misc.UDP glucosyl and glucoronyl transferases;
97	AC207347.3_FGT005	AC207347.3	1	249488566	249495217	-1	6651	GO:0005215; GO:0022891;	transporter activity; substrate-specific transmembrane transporter activity;	GO:0006810; GO:0055085;	transport; transmembrane transport;	GO:0016020; GO:0016021;	membrane; integral to membrane;	transport.misc;
98	AC207628.4_FGT006	AC207628.4	3	201154392	201165880	-1	11488	GO:0003824; GO:0005509; GO:0043169; GO:0004556;	catalytic activity; calcium ion binding; cation binding; alpha-amylase activity;	GO:0005975;	carbohydrate metabolic process;			major CHO metabolism.degradation.starch.starch cleavage;
99	AC207655.2_FGT003	AC207655.2	7	131183466	131188059	1	4593							not assigned.unknown;
100	AC207722.2_FGT009	AC207722.2	7	141484579	141485352	-1	773			GO:0009765;	photosynthesis, light harvesting;	GO:0016020;	membrane;	PS.lightreaction.photosystem II.LHC-II;
101	AC208031.3_FGT005	AC208031.3	7	124124520	124127682	1	3162							not assigned.unknown;
102	AC208110.2_FGT001	AC208110.2	10	140307691	140310563	1	2872	GO:0003700; GO:0043565;	transcription factor activity; sequence-specific DNA binding;	GO:0045449;	regulation of transcription;	GO:0005634;	nucleus;	RNA.regulation of transcription.WRKY domain transcription factor family;
103	AC208125.3_FGT008	AC208125.3	1	191385368	191389635	1	4267							RNA.regulation of transcription.C2H2 zinc finger family;
104	AC208204.3_FGT006	AC208204.3	1	38695180	38695656	1	476							stress.abiotic.heat;
105	AC208341.4_FGT006	AC208341.4	8	95155701	95161786	-1	6085							not assigned.unknown;
106	AC208415.3_FGT003	AC208415.3	5	38257572	38261795	-1	4223							protein.targeting.secretory pathway.vacuole;
107	AC208440.3_FGT003	AC208440.3	1	226789957	226796457	-1	6500	GO:0005488;	binding;					transport.misc;
108	AC208521.3_FGT002	AC208521.3	6	55663088	55665687	1	2599							RNA.regulation of transcription.Alfin-like;
109	AC208860.3_FGT002	AC208860.3	9	136343294	136346256	1	2962							not assigned.unknown;
110	AC208912.2_FGT002	AC208912.2	6	151056585	151058677	-1	2092							not assigned.unknown;
111	AC208915.3_FGT010	AC208915.3	3	221875711	221876490	1	779			GO:0009765;	photosynthesis, light harvesting;	GO:0016020;	membrane;	PS.lightreaction.photosystem II.LHC-II;
112	AC209050.3_FGT001	AC209050.3	6	96610464	96614318	-1	3854	GO:0005524; GO:0003824; GO:0016820; GO:0015662; GO:0016887;	ATP binding; catalytic activity; hydrolase activity, acting on acid anhydrides, catalyzing transmembrane movement of substances; ATPase activity, coupled to transmembrane movement of ions, phosphorylative mechanism; ATPase activity;	GO:0008152; GO:0006754; GO:0006812;	metabolic process; ATP biosynthetic process; cation transport;	GO:0016020; GO:0016021;	membrane; integral to membrane;	transport.p- and v-ATPases;
113	AC209206.3_FGT011	AC209206.3	10	137113643	137120181	1	6538	GO:0003676;	nucleic acid binding;					development.unspecified;
114	AC209208.3_FGT001	AC209208.3	5	192787112	192795390	-1	8278	GO:0005524; GO:0004674; GO:0004672; GO:0004713;	ATP binding; protein serine/threonine kinase activity; protein kinase activity; protein tyrosine kinase activity;	GO:0006468;	protein amino acid phosphorylation;			protein.postranslational modification;
115	AC209664.3_FGT002	AC209664.3	9	4595654	4598631	1	2977	GO:0016757;	transferase activity, transferring glycosyl groups;					misc.UDP glucosyl and glucoronyl transferases;
116	AC209732.3_FGT001	AC209732.3	4	92718787	92725402	-1	6615							not assigned.unknown;
117	AC209744.3_FGT001	AC209744.3	3	126547751	126548353	1	602			GO:0006950;	response to stress;			hormone metabolism.ethylene.induced-regulated-responsive-activated; stress.abiotic.unspecified;
118	AC209755.3_FGT003	AC209755.3	3	210877811	210881369	1	3558	GO:0019787;	small conjugating protein ligase activity;	GO:0043687; GO:0051246;	post-translational protein modification; regulation of protein metabolic process;			protein.degradation.ubiquitin.E2;
119	AC209784.3_FGT012	AC209784.3	3	179209009	179213511	1	4502							hormone metabolism.auxin.induced-regulated-responsive-activated;
120	AC209810.3_FGT002	AC209810.3	3	163875307	163876413	-1	1106	GO:0004197; GO:0008234;	cysteine-type endopeptidase activity; cysteine-type peptidase activity;	GO:0006508;	proteolysis;			protein.degradation.cysteine protease;
121	AC209987.4_FGT005	AC209987.4	5	46140867	46143535	-1	2668	GO:0005524; GO:0004674; GO:0004713;	ATP binding; protein serine/threonine kinase activity; protein tyrosine kinase activity;	GO:0006468;	protein amino acid phosphorylation;			protein.postranslational modification; protein.postranslational modification.kinase.receptor like cytoplasmatic kinase VII; signalling.receptor kinases.DUF 26; signalling.receptor kinases.misc;
122	AC210003.2_FGT004	AC210003.2	2	4198666	4200965	1	2299	GO:0004601; GO:0009055; GO:0020037;	peroxidase activity; electron carrier activity; heme binding;	GO:0006979;	response to oxidative stress;			misc.peroxidases;
123	AC210013.4_FGT008	AC210013.4	5	3329968	3338964	1	8996			GO:0016973;	poly(A)+ mRNA export from nucleus;	GO:0005643;	nuclear pore;	development.unspecified;
124	AC210168.4_FGT003	AC210168.4	3	122708543	122710089	1	1546							stress.biotic;
125	AC210173.4_FGT004	AC210173.4	1	223454616	223458737	1	4121							transport.misc;
126	AC210669.3_FGT001	AC210669.3	8	49802495	49803378	1	883	GO:0004553; GO:0016762;	hydrolase activity, hydrolyzing O-glycosyl compounds; xyloglucan:xyloglucosyl transferase activity;	GO:0005975; GO:0006073;	carbohydrate metabolic process; glucan metabolic process;	GO:0005618; GO:0048046;	cell wall; apoplast;	cell wall.modification;
127	AC210780.3_FGT006	AC210780.3	1	114907159	114916819	1	9660							minor CHO metabolism.callose;
128	AC210976.4_FGT017	AC210976.4	2	228367472	228369160	-1	1688							not assigned.unknown;
129	AC211164.5_FGT004	AC211164.5	2	189435768	189437671	-1	1903	GO:0004601; GO:0009055; GO:0020037;	peroxidase activity; electron carrier activity; heme binding;	GO:0006979;	response to oxidative stress;			misc.peroxidases;
130	AC211175.3_FGT003	AC211175.3	3	198114125	198121603	-1	7478	GO:0008270; GO:0003676;	zinc ion binding; nucleic acid binding;					not assigned.unknown;
131	AC211186.3_FGT004	AC211186.3	8	110289473	110290111	-1	638							not assigned.unknown;
132	AC211319.3_FGT001	AC211319.3	3	213792501	213796309	-1	3808							not assigned.unknown;
133	AC211403.4_FGT005	AC211403.4	3	47198756	47202456	1	3700							not assigned.unknown;
134	AC211652.4_FGT002	AC211652.4	4	20270684	20275589	-1	4905							RNA.regulation of transcription.FHA transcription factor;
135	AC211689.3_FGT003	AC211689.3	3	211456353	211457923	-1	1570							protein.postranslational modification;
136	AC212361.3_FGT010	AC212361.3	6	144605219	144606199	-1	980	GO:0050825; GO:0003824; GO:0005488; GO:0050662;	ice binding; catalytic activity; binding; coenzyme binding;	GO:0042309; GO:0050826; GO:0008152; GO:0044237;	homoiothermy; response to freezing; metabolic process; cellular metabolic process;			cell wall.precursor synthesis.GAE;
137	AC212394.4_FGT010	AC212394.4	6	153369513	153374160	1	4647	GO:0005524; GO:0004674;	ATP binding; protein serine/threonine kinase activity;	GO:0006468;	protein amino acid phosphorylation;			cell.division;
138	AC212565.3_FGT001	AC212565.3	8	16208595	16209260	-1	665	GO:0003677; GO:0016986;	DNA binding; transcription initiation factor activity;	GO:0006334; GO:0006352;	nucleosome assembly; transcription initiation;	GO:0005634; GO:0000786;	nucleus; nucleosome;	DNA.synthesis/chromatin structure.histone;
139	AC212570.3_FGT004	AC212570.3	7	20553559	20562131	-1	8572	GO:0003887; GO:0003684;	DNA-directed DNA polymerase activity; damaged DNA binding;	GO:0006281;	DNA repair;			DNA.repair;
140	AC212667.3_FGT005	AC212667.3	5	200642790	200643911	-1	1121	GO:0050825; GO:0003824; GO:0005488;	ice binding; catalytic activity; binding;	GO:0042309; GO:0050826; GO:0008152;	homoiothermy; response to freezing; metabolic process;			cell wall.precursor synthesis.GAE;
141	AC212668.2_FGT010	AC212668.2	7	73655059	73667328	1	12269							RNA.regulation of transcription.Polycomb Group (PcG); development.unspecified;
142	AC212684.3_FGT012	AC212684.3	7	166655104	166657368	-1	2264							TCA / org. transformation.other organic acid transformaitons.malic;
143	AC212827.3_FGT003	AC212827.3	9	96451256	96454283	1	3027	GO:0003824; GO:0005488; GO:0050662; GO:0003854;	catalytic activity; binding; coenzyme binding; 3-beta-hydroxy-delta5-steroid dehydrogenase activity;	GO:0008152; GO:0044237; GO:0006694;	metabolic process; cellular metabolic process; steroid biosynthetic process;			secondary metabolism.flavonoids.dihydroflavonols;
144	AC212835.3_FGT010	AC212835.3	2	20944284	20950087	1	5803	GO:0005488;	binding;					not assigned.unknown;
145	AC213398.3_FGT004	AC213398.3	3	134543408	134546239	1	2831							not assigned.unknown;
146	AC213521.3_FGT004	AC213521.3	1	225559629	225567791	1	8162	GO:0020037;	heme binding;					redox.ascorbate and glutathione;
147	AC213621.5_FGT005	AC213621.5	6	151804672	151806169	1	1497	GO:0003735;	structural constituent of ribosome;	GO:0006412;	translation;	GO:0005622; GO:0005840;	intracellular; ribosome;	protein.synthesis.ribosomal protein.eukaryotic.60S subunit.L36;
148	AC214479.2_FGT001	AC214479.2	5	216428436	216431477	1	3041	GO:0003843;	1,3-beta-glucan synthase activity;	GO:0006075;	1,3-beta-glucan biosynthetic process;	GO:0016020; GO:0000148;	membrane; 1,3-beta-glucan synthase complex;	minor CHO metabolism.callose;
149	AC214641.2_FGT002	AC214641.2	4	244562538	244564143	1	1605							not assigned.unknown;
150	AC215198.3_FGT002	AC215198.3	9	12602132	12604495	1	2363							TCA / org. transformation.other organic acid transformaitons.malic;
151	AC215260.3_FGT003	AC215260.3	3	16772460	16773344	1	884	GO:0016747;	transferase activity, transferring acyl groups other than amino-acyl groups;					secondary metabolism.phenylpropanoids.lignin biosynthesis.HCT;
152	AC215639.3_FGT002	AC215639.3	10	36402116	36406008	-1	3892	GO:0016491; GO:0005506;	oxidoreductase activity; iron ion binding;					hormone metabolism.gibberelin.synthesis-degradation.GA2 oxidase;
153	AC216871.3_FGT001	AC216871.3	8	10081130	10084550	-1	3420	GO:0016757;	transferase activity, transferring glycosyl groups;					transport.misc;
154	AC217050.4_FGT004	AC217050.4	1	214180910	214187052	-1	6142	GO:0003677; GO:0003723;	DNA binding; RNA binding;					RNA.regulation of transcription.putative transcription regulator;
155	AC217264.3_FGT001	AC217264.3	1	245054686	245060437	1	5751	GO:0003677;	DNA binding;					transport.misc;
156	AC217293.3_FGT007	AC217293.3	2	228698303	228704518	-1	6215	GO:0005524; GO:0005509; GO:0004674; GO:0004672; GO:0004713;	ATP binding; calcium ion binding; protein serine/threonine kinase activity; protein kinase activity; protein tyrosine kinase activity;	GO:0006468;	protein amino acid phosphorylation;			signalling.receptor kinases.wall associated kinase;
157	AC217358.3_FGT004	AC217358.3	1	295774746	295782312	1	7566							protein.targeting.secretory pathway.vacuole;
158	AC217401.3_FGT002	AC217401.3	1	263960570	263969067	-1	8497	GO:0004553;	hydrolase activity, hydrolyzing O-glycosyl compounds;	GO:0005975;	carbohydrate metabolic process;			misc.gluco-, galacto- and mannosidases;
159	AC217499.3_FGT001	AC217499.3	3	219582031	219586745	1	4714							transport.misc;
160	AC217679.3_FGT004	AC217679.3	4	81766524	81768434	1	1910					GO:0016020;	membrane;	transport.misc;
161	AC217811.3_FGT003	AC217811.3	4	111425250	111427214	1	1964	GO:0030170; GO:0016831;	pyridoxal phosphate binding; carboxy-lyase activity;	GO:0019752;	carboxylic acid metabolic process;			amino acid metabolism.degradation.histidine;
162	AC217842.3_FGT001	AC217842.3	2	152999978	153004607	1	4629	GO:0005524; GO:0004674; GO:0004672; GO:0004713;	ATP binding; protein serine/threonine kinase activity; protein kinase activity; protein tyrosine kinase activity;	GO:0006468;	protein amino acid phosphorylation;			protein.postranslational modification;
163	AC217887.3_FGT005	AC217887.3	9	117591163	117594404	-1	3241							RNA.processing; transport.misc;
164	AC218972.3_FGT001	AC218972.3	8	169319888	169340216	1	20328	GO:0005524; GO:0005488; GO:0004674;	ATP binding; binding; protein serine/threonine kinase activity;	GO:0006468;	protein amino acid phosphorylation;			protein.postranslational modification;
165	AC219190.3_FGT002	AC219190.3	9	97168335	97170581	-1	2246			GO:0009664;	plant-type cell wall organization;	GO:0005576;	extracellular region;	cell wall.modification;
166	AC225193.3_FGT003	AC225193.3	9	109545199	109548250	1	3051	GO:0003677; GO:0004519; GO:0003676;	DNA binding; endonuclease activity; nucleic acid binding;	GO:0009405;	pathogenesis;	GO:0005727;	extrachromosomal circular DNA;	RNA.regulation of transcription.putative transcription regulator;
167	AC225309.2_FGT003	AC225309.2	1	126998982	127002392	1	3410	GO:0009055; GO:0005507; GO:0004129; GO:0020037;	electron carrier activity; copper ion binding; cytochrome-c oxidase activity; heme binding;	GO:0022904; GO:0022900;	respiratory electron transport chain; electron transport chain;	GO:0016020; GO:0016021;	membrane; integral to membrane;	mitochondrial electron transport / ATP synthesis.cytochrome c oxidase;
168	AC225716.2_FGT003	AC225716.2	9	33387400	33388524	1	1124	GO:0004197; GO:0008234;	cysteine-type endopeptidase activity; cysteine-type peptidase activity;	GO:0006508;	proteolysis;			protein.degradation.cysteine protease;
169	AC226553.2_FGT003	AC226553.2	9	100695526	100696095	-1	569							misc.UDP glucosyl and glucoronyl transferases;
170	AC230011.2_FGT002	AC230011.2	3	110176267	110182574	-1	6307	GO:0005524; GO:0005515;	ATP binding; protein binding;	GO:0006915;	apoptosis;			stress.biotic.PR-proteins;
171	AC230013.2_FGT003	AC230013.2	3	209136112	209140295	1	4183	GO:0016787;	hydrolase activity;					Biodegradation of Xenobiotics.hydroxyacylglutathione hydrolase;
172	AC231180.2_FGT001	AC231180.2	8	74865393	74874348	1	8955	GO:0008270;	zinc ion binding;					transport.misc;
173	AC231485.1_FGT008	AC231485.1	9	130605439	130609108	-1	3669	GO:0004871; GO:0004872; GO:0000155; GO:0008020;	signal transducer activity; receptor activity; two-component sensor activity; G-protein coupled photoreceptor activity;	GO:0006355; GO:0007165; GO:0007600; GO:0045449; GO:0018298;	regulation of transcription, DNA-dependent; signal transduction; sensory perception; regulation of transcription; protein-chromophore linkage;	GO:0016020;	membrane;	signalling.light;
174	AC231745.1_FGT004	AC231745.1	9	18129302	18137697	1	8395							not assigned.unknown;
175	AC232238.2_FGT008	AC232238.2	8	165430796	165460345	-1	29549							not assigned.unknown;
176	AC233751.1_FGT001	AC233751.1	4	44591975	44598777	1	6802	GO:0003824;	catalytic activity;	GO:0009116;	nucleoside metabolic process;			not assigned.unknown;
177	AC233851.1_FGT013	AC233851.1	3	187721949	187725490	1	3541							not assigned.unknown;
178	AC233859.1_FGT004	AC233859.1	1	32568336	32572646	1	4310	GO:0003735;	structural constituent of ribosome;	GO:0006412; GO:0042254;	translation; ribosome biogenesis;	GO:0005622; GO:0005840; GO:0030529;	intracellular; ribosome; ribonucleoprotein complex;	protein.synthesis.ribosomal protein.eukaryotic.60S subunit.L7A;
179	AC233861.1_FGT001	AC233861.1	2	186133900	186136761	-1	2861	GO:0005524; GO:0005515; GO:0004674; GO:0004672; GO:0004713;	ATP binding; protein binding; protein serine/threonine kinase activity; protein kinase activity; protein tyrosine kinase activity;	GO:0006468;	protein amino acid phosphorylation;			signalling.receptor kinases.leucine rich repeat XI;
180	AC233865.1_FGT002	AC233865.1	7	141027777	141031956	1	4179	GO:0003677;	DNA binding;	GO:0045449;	regulation of transcription;			development.unspecified;
181	AC233869.1_FGT004	AC233869.1	7	124225194	124230814	-1	5620	GO:0005524; GO:0051082;	ATP binding; unfolded protein binding;	GO:0006457;	protein folding;			stress.abiotic.heat;
182	AC233871.1_FGT007	AC233871.1	6	1849764	1860230	1	10466	GO:0004190;	aspartic-type endopeptidase activity;	GO:0006508;	proteolysis;			protein.targeting.chloroplast;
183	AC233879.1_FGT002	AC233879.1	6	140617971	140618385	-1	414							hormone metabolism.abscisic acid.induced-regulated-responsive-activated;
184	AC233881.1_FGT006	AC233881.1	5	199398070	199398832	1	762			GO:0019953;	sexual reproduction;	GO:0005576;	extracellular region;	cell wall.modification;
185	AC233882.1_FGT003	AC233882.1	3	204112238	204121821	-1	9583	GO:0005524; GO:0042626; GO:0000166; GO:0017111; GO:0016887;	ATP binding; ATPase activity, coupled to transmembrane movement of substances; nucleotide binding; nucleoside-triphosphatase activity; ATPase activity;	GO:0006810;	transport;	GO:0016021;	integral to membrane;	transport.ABC transporters and multidrug resistance systems;
186	AC233887.1_FGT006	AC233887.1	2	55390376	55394767	-1	4391			GO:0009058;	biosynthetic process;			lipid metabolism.glycolipid synthesis.DGDG synthase;
187	AC233893.1_FGT005	AC233893.1	9	141828489	141834887	1	6398	GO:0003677;	DNA binding;	GO:0045449;	regulation of transcription;			development.unspecified;
188	AC233894.1_FGT005	AC233894.1	5	28193903	28195243	1	1340							transport.misc;
189	AC233895.1_FGT001	AC233895.1	6	140541217	140543799	-1	2582	GO:0008235; GO:0004177;	metalloexopeptidase activity; aminopeptidase activity;	GO:0006508; GO:0009987;	proteolysis; cellular process;			protein.degradation.metalloprotease;
190	AC233898.1_FGT004	AC233898.1	10	9945652	9949477	1	3825							hormone metabolism.auxin.induced-regulated-responsive-activated;
191	AC233901.1_FGT001	AC233901.1	9	148422279	148430553	-1	8274	GO:0003723; GO:0004252; GO:0003676; GO:0004176;	RNA binding; serine-type endopeptidase activity; nucleic acid binding; ATP-dependent peptidase activity;	GO:0006508; GO:0006397;	proteolysis; mRNA processing;	GO:0005634;	nucleus;	RNA.RNA binding;
192	AC233926.1_FGT003	AC233926.1	7	33115641	33122643	-1	7002	GO:0005524; GO:0000166; GO:0017111; GO:0016887;	ATP binding; nucleotide binding; nucleoside-triphosphatase activity; ATPase activity;			GO:0016020;	membrane;	transport.ABC transporters and multidrug resistance systems;
193	AC233949.1_FGT004	AC233949.1	5	31403813	31408879	-1	5066	GO:0005524; GO:0016787; GO:0005488; GO:0000166; GO:0017111; GO:0016887;	ATP binding; hydrolase activity; binding; nucleotide binding; nucleoside-triphosphatase activity; ATPase activity;	GO:0006915;	apoptosis;	GO:0015935; GO:0005761;	small ribosomal subunit; mitochondrial ribosome;	cell.division;
194	AC233955.1_FGT011	AC233955.1	9	130875356	130880235	1	4879							RNA.regulation of transcription.Polycomb Group (PcG);
195	AC233967.1_FGT003	AC233967.1	2	54573058	54579451	1	6393	GO:0016888;	endodeoxyribonuclease activity, producing 5'-phosphomonoesters;					transport.metal;
196	AC234152.1_FGT005	AC234152.1	8	100954372	100960640	1	6268	GO:0005529; GO:0004565;	sugar binding; beta-galactosidase activity;	GO:0005975;	carbohydrate metabolic process;	GO:0009341;	beta-galactosidase complex;	misc.gluco-, galacto- and mannosidases;
197	AC234154.1_FGT007	AC234154.1	7	133184811	133189650	-1	4839	GO:0003824;	catalytic activity;	GO:0008152;	metabolic process;			amino acid metabolism.degradation.aromatic aa.tryptophan; amino acid metabolism.degradation.aspartate family.lysine;
198	AC234160.1_FGT006	AC234160.1	8	8398460	8405082	1	6622	GO:0003872; GO:0003824;	6-phosphofructokinase activity; catalytic activity;	GO:0006096; GO:0008152;	glycolysis; metabolic process;	GO:0005945;	6-phosphofructokinase complex;	lipid metabolism.FA synthesis and FA elongation.Acetyl CoA Carboxylation;
199	AC234163.1_FGT004	AC234163.1	7	102951532	102953273	-1	1741	GO:0008270; GO:0016491;	zinc ion binding; oxidoreductase activity;	GO:0055114;	oxidation reduction;			secondary metabolism.phenylpropanoids.lignin biosynthesis.CAD;
200	AC234165.1_FGT001	AC234165.1	3	162455406	162458274	1	2868							transport.misc;
201	AC234190.1_FGT002	AC234190.1	3	33775373	33777704	1	2331	GO:0016491; GO:0005507;	oxidoreductase activity; copper ion binding;					secondary metabolism.simple phenols;
202	AC234196.1_FGT004	AC234196.1	5	70214440	70217170	-1	2730	GO:0005524; GO:0004812; GO:0000166;	ATP binding; aminoacyl-tRNA ligase activity; nucleotide binding;	GO:0006412;	translation;	GO:0005737;	cytoplasm;	protein.aa activation;
203	AC234515.1_FGT002	AC234515.1	5	82860345	82864976	1	4631							transport.misc;
204	AC234520.1_FGT004	AC234520.1	1	164374860	164380211	-1	5351	GO:0005524; GO:0003824; GO:0016820; GO:0015662; GO:0005388; GO:0015085;	ATP binding; catalytic activity; hydrolase activity, acting on acid anhydrides, catalyzing transmembrane movement of substances; ATPase activity, coupled to transmembrane movement of ions, phosphorylative mechanism; calcium-transporting ATPase activity; calcium ion transmembrane transporter activity;	GO:0008152; GO:0006754; GO:0006816; GO:0006812;	metabolic process; ATP biosynthetic process; calcium ion transport; cation transport;	GO:0016020;	membrane;	signalling.calcium;
205	AC234526.1_FGT005	AC234526.1	7	128134300	128136602	-1	2302	GO:0016491; GO:0003824; GO:0005488; GO:0050662; GO:0003854;	oxidoreductase activity; catalytic activity; binding; coenzyme binding; 3-beta-hydroxy-delta5-steroid dehydrogenase activity;	GO:0008152; GO:0044237; GO:0009058; GO:0006694;	metabolic process; cellular metabolic process; biosynthetic process; steroid biosynthetic process;			secondary metabolism.flavonoids.dihydroflavonols;
206	AC234528.1_FGT001	AC234528.1	1	203680380	203694988	-1	14608							RNA.RNA binding;
207	AC235537.1_FGT002	AC235537.1	3	44037452	44039221	-1	1769							stress.abiotic.heat;
208	AC235541.1_FGT003	AC235541.1	2	69628510	69632955	-1	4445	GO:0008324;	cation transmembrane transporter activity;	GO:0006813;	potassium ion transport;			development.unspecified;
209	AC235545.1_FGT001	AC235545.1	5	183248087	183250029	1	1942	GO:0005509;	calcium ion binding;					signalling.calcium;
210	AF466202.2_FGT008	AF466202.2	10	138230818	138239417	1	8599							transport.misc;
211	AF546187.1_FGT009	AF546187.1	1	161887994	161937567	1	49573							not assigned.unknown;
212	EF517601.1_FGT012	EF517601.1	3	34214793	34226420	1	11627	GO:0005524; GO:0005515; GO:0051082;	ATP binding; protein binding; unfolded protein binding;	GO:0006457; GO:0044267;	protein folding; cellular protein metabolic process;			protein.folding;
213	GRMZM2G000047_T01	GRMZM2G000047	2	8956399	8959233	-1	2834	GO:0008270; GO:0045735; GO:0015079;	zinc ion binding; nutrient reservoir activity; potassium ion transmembrane transporter activity;	GO:0006813;	potassium ion transport;	GO:0005622; GO:0016020;	intracellular; membrane;	transport.potassium;
214	GRMZM2G000052_T01	GRMZM2G000052	2	8944359	8949614	1	5255	GO:0009055; GO:0016491;	electron carrier activity; oxidoreductase activity;					misc.oxidases - copper, flavone etc.;
215	GRMZM2G000092_T01	GRMZM2G000092	2	228587143	228592445	-1	5302	GO:0003824;	catalytic activity;	GO:0008152;	metabolic process;			amino acid metabolism.degradation.aromatic aa.tryptophan; amino acid metabolism.degradation.aspartate family.lysine;
216	GRMZM2G000107_T01	GRMZM2G000107	3	50937296	50938610	1	1314	GO:0004601; GO:0009055; GO:0020037;	peroxidase activity; electron carrier activity; heme binding;	GO:0006979;	response to oxidative stress;			misc.peroxidases;
217	GRMZM2G000166_T01	GRMZM2G000166	2	13640441	13642084	-1	1643	GO:0046872;	metal ion binding;	GO:0030001;	metal ion transport;			transport.metal;
218	GRMZM2G000219_T01	GRMZM2G000219	9	116638093	116639870	1	1777	GO:0046872;	metal ion binding;	GO:0030001;	metal ion transport;			transport.metal;
219	GRMZM2G000221_T01	GRMZM2G000221	7	33291712	33292382	1	670	GO:0008289;	lipid binding;	GO:0006869;	lipid transport;			not assigned.unknown;
220	GRMZM2G000261_T01	GRMZM2G000261	10	128203395	128204857	-1	1462	GO:0005515; GO:0005249;	protein binding; voltage-gated potassium channel activity;	GO:0006813;	potassium ion transport;	GO:0016020; GO:0008076;	membrane; voltage-gated potassium channel complex;	transport.potassium;
221	GRMZM2G000326_T01	GRMZM2G000326	6	31937762	31938470	1	708	GO:0004867;	serine-type endopeptidase inhibitor activity;	GO:0009611;	response to wounding;			not assigned.unknown;
222	GRMZM2G000393_T01	GRMZM2G000393	9	14430036	14435135	1	5099	GO:0008378;	galactosyltransferase activity;	GO:0006486;	protein amino acid glycosylation;	GO:0016020;	membrane;	protein.glycosylation;
223	GRMZM2G000581_T01	GRMZM2G000581	8	159048505	159052197	1	3692					GO:0016020;	membrane;	misc.UDP glucosyl and glucoronyl transferases;
224	GRMZM2G000587_T01	GRMZM2G000587	9	1584159	1585783	1	1624	GO:0016757;	transferase activity, transferring glycosyl groups;					misc.UDP glucosyl and glucoronyl transferases;
225	GRMZM2G000596_T01	GRMZM2G000596	4	39655781	39661077	-1	5296							transport.NDP-sugars at the ER;
226	GRMZM2G000614_T01	GRMZM2G000614	3	199739613	199749261	-1	9648	GO:0005524; GO:0000166; GO:0017111; GO:0016887;	ATP binding; nucleotide binding; nucleoside-triphosphatase activity; ATPase activity;			GO:0016020;	membrane;	transport.ABC transporters and multidrug resistance systems;
227	GRMZM2G000620_T01	GRMZM2G000620	10	143722773	143726354	1	3581							signalling.receptor kinases.S-locus glycoprotein like;
228	GRMZM2G000632_T01	GRMZM2G000632	1	47602317	47607712	1	5395	GO:0003824; GO:0005488; GO:0050662; GO:0003854; GO:0008324; GO:0003978; GO:0016857;	catalytic activity; binding; coenzyme binding; 3-beta-hydroxy-delta5-steroid dehydrogenase activity; cation transmembrane transporter activity; UDP-glucose 4-epimerase activity; racemase and epimerase activity, acting on carbohydrates and derivatives;	GO:0005975; GO:0008152; GO:0006813; GO:0044237; GO:0006012; GO:0006694;	carbohydrate metabolic process; metabolic process; potassium ion transport; cellular metabolic process; galactose metabolic process; steroid biosynthetic process;			cell wall.precursor synthesis.UGE;
229	GRMZM2G000674_T01	GRMZM2G000674	6	111912635	111915083	-1	2448							TCA / org. transformation.other organic acid transformaitons.malic;
230	GRMZM2G000753_T01	GRMZM2G000753	5	41997860	42001881	-1	4021	GO:0008270;	zinc ion binding;					protein.degradation.ubiquitin.E3.RING;
231	GRMZM2G000812_T01	GRMZM2G000812	5	126114875	126117752	-1	2877	GO:0015520;	tetracycline:hydrogen antiporter activity;	GO:0046677; GO:0015904;	response to antibiotic; tetracycline transport;	GO:0016021;	integral to membrane;	development.unspecified;
232	GRMZM2G000818_T01	GRMZM2G000818	7	170339272	170347313	1	8041	GO:0003677;	DNA binding;					RNA.regulation of transcription.MYB domain transcription factor family;
233	GRMZM2G000836_T01	GRMZM2G000836	6	149732677	149734816	1	2139	GO:0008270;	zinc ion binding;			GO:0005622;	intracellular;	RNA.regulation of transcription.C2H2 zinc finger family;
234	GRMZM2G000959_T01	GRMZM2G000959	2	130440070	130441673	1	1603	GO:0004553;	hydrolase activity, hydrolyzing O-glycosyl compounds;	GO:0005975;	carbohydrate metabolic process;			misc.beta 1,3 glucan hydrolases;
235	GRMZM2G000976_T01	GRMZM2G000976	4	240226860	240230558	-1	3698					GO:0016020;	membrane;	misc.UDP glucosyl and glucoronyl transferases;
236	GRMZM2G000980_T01	GRMZM2G000980	2	71693968	71698254	-1	4286	GO:0008270; GO:0003723; GO:0003676;	zinc ion binding; RNA binding; nucleic acid binding;					RNA.processing.splicing;
237	GRMZM2G001084_T01	GRMZM2G001084	2	63681665	63686016	-1	4351	GO:0003677; GO:0005524; GO:0004518; GO:0000166; GO:0017111; GO:0016887;	DNA binding; ATP binding; nuclease activity; nucleotide binding; nucleoside-triphosphatase activity; ATPase activity;	GO:0006289;	nucleotide-excision repair;			protein.degradation.serine protease;
238	GRMZM2G001289_T01	GRMZM2G001289	2	8237590	8243890	1	6300	GO:0003700; GO:0043565; GO:0030528;	transcription factor activity; sequence-specific DNA binding; transcription regulator activity;	GO:0006355;	regulation of transcription, DNA-dependent;	GO:0005634;	nucleus;	RNA.regulation of transcription.HB,Homeobox transcription factor family;
239	GRMZM2G001296_T01	GRMZM2G001296	3	223611650	223619391	-1	7741							transport.misc;
240	GRMZM2G001361_T01	GRMZM2G001361	1	64693971	64695663	-1	1692							cell wall.cellulose synthesis.cellulose synthase;
241	GRMZM2G001401_T01	GRMZM2G001401	2	226681087	226682391	1	1304	GO:0003824; GO:0005488;	catalytic activity; binding;	GO:0008152;	metabolic process;			secondary metabolism.phenylpropanoids; misc.alcohol dehydrogenases;
242	GRMZM2G001457_T01	GRMZM2G001457	3	227560474	227566138	1	5664	GO:0004871;	signal transducer activity;	GO:0006355; GO:0007165;	regulation of transcription, DNA-dependent; signal transduction;			protein.postranslational modification;
243	GRMZM2G001500_T01	GRMZM2G001500	10	21768526	21770581	1	2055	GO:0005524;	ATP binding;					stress.abiotic.heat;
244	GRMZM2G001676_T01	GRMZM2G001676	1	232744310	232747542	-1	3232	GO:0005215;	transporter activity;	GO:0006857;	oligopeptide transport;	GO:0016020;	membrane;	transport.peptides and oligopeptides;
245	GRMZM2G001696_T01	GRMZM2G001696	1	35782526	35786933	-1	4407	GO:0005524; GO:0004612; GO:0004611; GO:0017076;	ATP binding; phosphoenolpyruvate carboxykinase (ATP) activity; phosphoenolpyruvate carboxykinase activity; purine nucleotide binding;	GO:0006094;	gluconeogenesis;			gluconeogenese/ glyoxylate cycle.PEPCK;
246	GRMZM2G001764_T01	GRMZM2G001764	1	232794381	232798877	-1	4496	GO:0005215;	transporter activity;	GO:0006857;	oligopeptide transport;	GO:0016020;	membrane;	transport.peptides and oligopeptides;
247	GRMZM2G001812_T01	GRMZM2G001812	1	232803879	232807912	-1	4033	GO:0005524; GO:0005515; GO:0004674; GO:0004672; GO:0004713;	ATP binding; protein binding; protein serine/threonine kinase activity; protein kinase activity; protein tyrosine kinase activity;	GO:0006468;	protein amino acid phosphorylation;			signalling.receptor kinases.leucine rich repeat XI;
248	GRMZM2G001918_T01	GRMZM2G001918	1	39801558	39806652	1	5094					GO:0019867;	outer membrane;	protein.targeting.chloroplast;
249	GRMZM2G001938_T01	GRMZM2G001938	7	13718864	13720808	1	1944					GO:0016020;	membrane;	misc.UDP glucosyl and glucoronyl transferases;
250	GRMZM2G001953_T01	GRMZM2G001953	4	181224418	181228242	1	3824	GO:0005525; GO:0005515; GO:0003924;	GTP binding; protein binding; GTPase activity;	GO:0007165; GO:0006886; GO:0007264; GO:0015031; GO:0006913;	signal transduction; intracellular protein transport; small GTPase mediated signal transduction; protein transport; nucleocytoplasmic transport;	GO:0005622;	intracellular;	signalling.G-proteins;
251	GRMZM2G002023_T02	GRMZM2G002023	8	163938367	163943925	-1	5558	GO:0016757;	transferase activity, transferring glycosyl groups;					misc.UDP glucosyl and glucoronyl transferases;
252	GRMZM2G002034_T01	GRMZM2G002034	8	72045387	72048797	1	3410	GO:0004650;	polygalacturonase activity;	GO:0005975;	carbohydrate metabolic process;			cell wall.degradation.pectate lyases and polygalacturonases;
253	GRMZM2G002075_T01	GRMZM2G002075	2	183250883	183253711	1	2828	GO:0003677; GO:0003700; GO:0043565; GO:0046983;	DNA binding; transcription factor activity; sequence-specific DNA binding; protein dimerization activity;	GO:0006355;	regulation of transcription, DNA-dependent;	GO:0005634;	nucleus;	hormone metabolism.abscisic acid.signal transduction;
254	GRMZM2G002100_T01	GRMZM2G002100	6	73555832	73561172	-1	5340	GO:0005524; GO:0004674; GO:0004672; GO:0004713; GO:0004707;	ATP binding; protein serine/threonine kinase activity; protein kinase activity; protein tyrosine kinase activity; MAP kinase activity;	GO:0006468;	protein amino acid phosphorylation;			signalling.MAP kinases;
255	GRMZM2G002225_T01	GRMZM2G002225	5	13888891	13889909	1	1018	GO:0003677; GO:0003700; GO:0043565; GO:0030528;	DNA binding; transcription factor activity; sequence-specific DNA binding; transcription regulator activity;	GO:0006355;	regulation of transcription, DNA-dependent;	GO:0005634;	nucleus;	RNA.regulation of transcription.HB,Homeobox transcription factor family;
256	GRMZM2G002523_T01	GRMZM2G002523	2	179433736	179438306	1	4570	GO:0008270; GO:0005515; GO:0016760;	zinc ion binding; protein binding; cellulose synthase (UDP-forming) activity;	GO:0030244;	cellulose biosynthetic process;	GO:0016020;	membrane;	cell wall.cellulose synthesis.cellulose synthase;
257	GRMZM2G002616_T01	GRMZM2G002616	3	128756971	128761644	1	4673	GO:0003723; GO:0003743;	RNA binding; translation initiation factor activity;	GO:0006413;	translational initiation;	GO:0005737;	cytoplasm;	protein.synthesis.initiation;
258	GRMZM2G002828_T01	GRMZM2G002828	2	193002031	193006259	1	4228	GO:0008270; GO:0003743; GO:0005515; GO:0030528;	zinc ion binding; translation initiation factor activity; protein binding; transcription regulator activity;	GO:0006355; GO:0006413; GO:0006352; GO:0045449;	regulation of transcription, DNA-dependent; translational initiation; transcription initiation; regulation of transcription;	GO:0005634; GO:0005667;	nucleus; transcription factor complex;	RNA.transcription;
259	GRMZM2G002863_T01	GRMZM2G002863	10	110772814	110775517	1	2703							fermentation.PDC;
260	GRMZM2G002903_T01	GRMZM2G002903	2	28485196	28490726	1	5530	GO:0003676;	nucleic acid binding;	GO:0006810;	transport;	GO:0005622;	intracellular;	protein.targeting.nucleus;
261	GRMZM2G003002_T01	GRMZM2G003002	5	4090705	4092255	-1	1550	GO:0003677; GO:0003735; GO:0005381;	DNA binding; structural constituent of ribosome; iron ion transmembrane transporter activity;	GO:0006412; GO:0006334; GO:0006826;	translation; nucleosome assembly; iron ion transport;	GO:0005634; GO:0005622; GO:0005840; GO:0000785; GO:0000786; GO:0030288;	nucleus; intracellular; ribosome; chromatin; nucleosome; outer membrane-bounded periplasmic space;	DNA.synthesis/chromatin structure.histone;
262	GRMZM2G003022_T01	GRMZM2G003022	8	38522125	38526712	1	4587	GO:0008270; GO:0005515;	zinc ion binding; protein binding;	GO:0006886; GO:0006888;	intracellular protein transport; ER to Golgi vesicle-mediated transport;	GO:0030127;	COPII vesicle coat;	protein.targeting.secretory pathway.golgi;
263	GRMZM2G003124_T01	GRMZM2G003124	10	137374251	137378538	1	4287	GO:0005515;	protein binding;	GO:0016192;	vesicle-mediated transport;	GO:0016020;	membrane;	cell.vesicle transport;
264	GRMZM2G003165_T01	GRMZM2G003165	7	69873639	69876931	1	3292	GO:0017153;	sodium:dicarboxylate symporter activity;	GO:0006835;	dicarboxylic acid transport;	GO:0016020;	membrane;	cell wall.cell wall proteins.AGPs;
265	GRMZM2G003172_T01	GRMZM2G003172	7	164248592	164254349	-1	5757	GO:0005515;	protein binding;	GO:0043461;	proton-transporting ATP synthase complex assembly;			RNA.regulation of transcription.unclassified;
266	GRMZM2G003179_T01	GRMZM2G003179	7	115989450	115990250	1	800	GO:0005375;	copper ion transmembrane transporter activity;	GO:0006825;	copper ion transport;	GO:0016021;	integral to membrane;	transport.metal;
267	GRMZM2G003225_T01	GRMZM2G003225	7	114897220	114905005	1	7785							transport.misc;
268	GRMZM2G003252_T01	GRMZM2G003252	2	214310925	214315002	-1	4077	GO:0005199;	structural constituent of cell wall;					not assigned.unknown;
269	GRMZM2G003331_T01	GRMZM2G003331	2	214317259	214321219	1	3960	GO:0016787;	hydrolase activity;					nucleotide metabolism.degradation;
270	GRMZM2G003379_T01	GRMZM2G003379	1	54288053	54292407	-1	4354	GO:0004553; GO:0003824;	hydrolase activity, hydrolyzing O-glycosyl compounds; catalytic activity;	GO:0005975;	carbohydrate metabolic process;			misc.gluco-, galacto- and mannosidases;
271	GRMZM2G003409_T01	GRMZM2G003409	2	214324772	214327484	1	2712							not assigned.unknown;
272	GRMZM2G003411_T01	GRMZM2G003411	4	236958153	236964809	1	6656	GO:0005524; GO:0000166; GO:0017111; GO:0016887;	ATP binding; nucleotide binding; nucleoside-triphosphatase activity; ATPase activity;			GO:0016020;	membrane;	transport.ABC transporters and multidrug resistance systems;
273	GRMZM2G003501_T01	GRMZM2G003501	4	165919810	165921731	1	1921	GO:0003824; GO:0008415; GO:0016747;	catalytic activity; acyltransferase activity; transferase activity, transferring acyl groups other than amino-acyl groups;	GO:0008152; GO:0006633;	metabolic process; fatty acid biosynthetic process;	GO:0016020;	membrane;	lipid metabolism.FA synthesis and FA elongation.beta ketoacyl CoA synthase;
274	GRMZM2G003509_T01	GRMZM2G003509	1	173105332	173111359	-1	6027	GO:0003700; GO:0043565;	transcription factor activity; sequence-specific DNA binding;	GO:0006355;	regulation of transcription, DNA-dependent;	GO:0005634;	nucleus;	RNA.regulation of transcription.HB,Homeobox transcription factor family;
275	GRMZM2G003551_T01	GRMZM2G003551	9	17988132	17991585	1	3453	GO:0003677; GO:0004879; GO:0003700; GO:0043565; GO:0005452;	DNA binding; ligand-dependent nuclear receptor activity; transcription factor activity; sequence-specific DNA binding; inorganic anion exchanger activity;	GO:0006355; GO:0045449; GO:0006820;	regulation of transcription, DNA-dependent; regulation of transcription; anion transport;	GO:0005634; GO:0016020;	nucleus; membrane;	RNA.regulation of transcription.WRKY domain transcription factor family;
276	GRMZM2G003597_T01	GRMZM2G003597	3	155785102	155788495	1	3393	GO:0003677;	DNA binding;	GO:0006334;	nucleosome assembly;	GO:0005634; GO:0000786;	nucleus; nucleosome;	DNA.synthesis/chromatin structure.histone;
277	GRMZM2G003662_T01	GRMZM2G003662	4	27261282	27264818	1	3536	GO:0005524; GO:0004674; GO:0004672; GO:0004713;	ATP binding; protein serine/threonine kinase activity; protein kinase activity; protein tyrosine kinase activity;	GO:0006468;	protein amino acid phosphorylation;			signalling.receptor kinases.DUF 26;
278	GRMZM2G003752_T01	GRMZM2G003752	2	16139578	16141643	1	2065	GO:0003735; GO:0004190;	structural constituent of ribosome; aspartic-type endopeptidase activity;	GO:0006508; GO:0006412;	proteolysis; translation;	GO:0005622; GO:0005840;	intracellular; ribosome;	cell wall.cell wall proteins.AGPs;
279	GRMZM2G003796_T01	GRMZM2G003796	2	99835666	99837552	1	1886	GO:0009055; GO:0005506; GO:0004497; GO:0020037;	electron carrier activity; iron ion binding; monooxygenase activity; heme binding;					misc.cytochrome P450;
280	GRMZM2G004012_T01	GRMZM2G004012	1	266226218	266227226	-1	1008	GO:0009055; GO:0005507;	electron carrier activity; copper ion binding;					misc.plastocyanin-like;
281	GRMZM2G004131_T01	GRMZM2G004131	4	153168579	153170366	-1	1787			GO:0008299;	isoprenoid biosynthetic process;			secondary metabolism.isoprenoids.non-mevalonate pathway.geranylgeranyl pyrophosphate synthase;
282	GRMZM2G004138_T01	GRMZM2G004138	2	186344695	186346432	-1	1737	GO:0008171;	O-methyltransferase activity;					secondary metabolism.phenylpropanoids.lignin biosynthesis.CCoAOMT;
283	GRMZM2G004180_T01	GRMZM2G004180	4	150873666	150875273	-1	1607	GO:0005198;	structural molecule activity;	GO:0007155; GO:0006865;	cell adhesion; amino acid transport;	GO:0016021; GO:0015629;	integral to membrane; actin cytoskeleton;	not assigned.unknown;
284	GRMZM2G004211_T01	GRMZM2G004211	10	100877502	100879751	-1	2249	GO:0004601; GO:0009055; GO:0004096; GO:0020037;	peroxidase activity; electron carrier activity; catalase activity; heme binding;	GO:0006979;	response to oxidative stress;			redox.ascorbate and glutathione.ascorbate;
285	GRMZM2G004356_T01	GRMZM2G004356	5	4207095	4212008	-1	4913	GO:0003677; GO:0004879; GO:0030528;	DNA binding; ligand-dependent nuclear receptor activity; transcription regulator activity;	GO:0006355; GO:0045449;	regulation of transcription, DNA-dependent; regulation of transcription;	GO:0005634;	nucleus;	RNA.regulation of transcription.bHLH,Basic Helix-Loop-Helix family;
286	GRMZM2G004365_T01	GRMZM2G004365	8	168577431	168598742	-1	21311					GO:0019867;	outer membrane;	transport.misc;
287	GRMZM2G004382_T01	GRMZM2G004382	3	212056133	212059857	-1	3724	GO:0016491; GO:0003824; GO:0005488; GO:0004455;	oxidoreductase activity; catalytic activity; binding; ketol-acid reductoisomerase activity;	GO:0008152; GO:0009082; GO:0008652;	metabolic process; branched chain family amino acid biosynthetic process; amino acid biosynthetic process;			amino acid metabolism.synthesis.branched chain group.common;
288	GRMZM2G004397_T01	GRMZM2G004397	1	21454562	21457984	1	3422	GO:0005515;	protein binding;	GO:0016192; GO:0048193;	vesicle-mediated transport; Golgi vesicle transport;	GO:0016020; GO:0016021;	membrane; integral to membrane;	cell.vesicle transport;
289	GRMZM2G004414_T01	GRMZM2G004414	10	4207618	4213126	-1	5508	GO:0005432;	calcium:sodium antiporter activity;	GO:0006816;	calcium ion transport;	GO:0016020; GO:0016021;	membrane; integral to membrane;	transport.calcium;
290	GRMZM2G004435_T01	GRMZM2G004435	6	1236458	1239709	-1	3251							cell wall.degradation.pectate lyases and polygalacturonases;
291	GRMZM2G004455_T01	GRMZM2G004455	6	55364794	55370840	-1	6046	GO:0003676;	nucleic acid binding;					cell.division;
292	GRMZM2G004466_T01	GRMZM2G004466	9	144804611	144806264	1	1653	GO:0008289;	lipid binding;	GO:0006869;	lipid transport;			misc.protease inhibitor/seed storage/lipid transfer protein (LTP) family protein;
293	GRMZM2G004500_T01	GRMZM2G004500	1	289750601	289752437	-1	1836	GO:0004650;	polygalacturonase activity;	GO:0005975;	carbohydrate metabolic process;			cell wall.degradation.pectate lyases and polygalacturonases;
294	GRMZM2G004528_T02	GRMZM2G004528	9	144797889	144802902	1	5013	GO:0003824; GO:0005488; GO:0004512;	catalytic activity; binding; inositol-3-phosphate synthase activity;	GO:0008152; GO:0008654; GO:0006021;	metabolic process; phospholipid biosynthetic process; inositol biosynthetic process;			minor CHO metabolism.myo-inositol.InsP Synthases;
295	GRMZM2G004617_T01	GRMZM2G004617	3	196094314	196095114	1	800			GO:0016998;	cell wall catabolic process;			transport.misc;
296	GRMZM2G004653_T01	GRMZM2G004653	3	172683952	172689825	-1	5873	GO:0005215;	transporter activity;	GO:0006857;	oligopeptide transport;	GO:0016020;	membrane;	transport.peptides and oligopeptides;
297	GRMZM2G004683_T01	GRMZM2G004683	7	128349489	128351427	-1	1938	GO:0016491; GO:0003824; GO:0005488; GO:0050662; GO:0003854;	oxidoreductase activity; catalytic activity; binding; coenzyme binding; 3-beta-hydroxy-delta5-steroid dehydrogenase activity;	GO:0008152; GO:0044237; GO:0006694;	metabolic process; cellular metabolic process; steroid biosynthetic process;			secondary metabolism.flavonoids.dihydroflavonols;
298	GRMZM2G004694_T01	GRMZM2G004694	7	155216475	155218770	-1	2295	GO:0005215; GO:0022891;	transporter activity; substrate-specific transmembrane transporter activity;	GO:0006810; GO:0055085;	transport; transmembrane transport;	GO:0016020; GO:0016021;	membrane; integral to membrane;	transporter.sugars;
299	GRMZM2G004699_T01	GRMZM2G004699	4	197266572	197268854	1	2282	GO:0004553; GO:0016762;	hydrolase activity, hydrolyzing O-glycosyl compounds; xyloglucan:xyloglucosyl transferase activity;	GO:0005975; GO:0006073;	carbohydrate metabolic process; glucan metabolic process;	GO:0005618; GO:0048046;	cell wall; apoplast;	cell wall.modification;
300	GRMZM2G004703_T01	GRMZM2G004703	8	118512682	118515329	-1	2647	GO:0005509;	calcium ion binding;					signalling.calcium;
301	GRMZM2G004888_T01	GRMZM2G004888	6	160137799	160144414	-1	6615							TCA / org. transformation.other organic acid transformaitons.malic;
302	GRMZM2G004906_T01	GRMZM2G004906	8	162751937	162761260	-1	9323	GO:0005351; GO:0005338;	sugar:hydrogen symporter activity; nucleotide-sugar transmembrane transporter activity;	GO:0008643; GO:0015780;	carbohydrate transport; nucleotide-sugar transport;	GO:0016021; GO:0000139;	integral to membrane; Golgi membrane;	transporter.sugars;
303	GRMZM2G004927_T01	GRMZM2G004927	3	227142878	227144426	1	1548	GO:0030599;	pectinesterase activity;	GO:0042545;	cell wall modification;	GO:0005618;	cell wall;	cell wall.pectin*esterases.PME;
304	GRMZM2G004984_T01	GRMZM2G004984	1	63697970	63699545	1	1575	GO:0004601; GO:0009055; GO:0005245; GO:0020037;	peroxidase activity; electron carrier activity; voltage-gated calcium channel activity; heme binding;	GO:0006816; GO:0006979;	calcium ion transport; response to oxidative stress;			misc.peroxidases;
305	GRMZM2G004996_T02	GRMZM2G004996	1	231525743	231530086	1	4343			GO:0015031;	protein transport;			RNA.regulation of transcription.SNF7;
306	GRMZM2G005024_T01	GRMZM2G005024	10	84139745	84142556	-1	2811	GO:0003824; GO:0030170; GO:0004834;	catalytic activity; pyridoxal phosphate binding; tryptophan synthase activity;	GO:0008152; GO:0006568;	metabolic process; tryptophan metabolic process;			amino acid metabolism.synthesis.aromatic aa.tryptophan;
307	GRMZM2G005040_T01	GRMZM2G005040	2	10291247	10296147	1	4900	GO:0015079;	potassium ion transmembrane transporter activity;	GO:0006813;	potassium ion transport;	GO:0016020;	membrane;	transport.potassium;
308	GRMZM2G005046_T01	GRMZM2G005046	4	62573799	62575810	1	2011	GO:0016747;	transferase activity, transferring acyl groups other than amino-acyl groups;					secondary metabolism.phenylpropanoids; stress.biotic; transport.misc;
309	GRMZM2G005236_T01	GRMZM2G005236	8	164244956	164250693	-1	5737	GO:0003676;	nucleic acid binding;					RNA.RNA binding;
310	GRMZM2G005256_T01	GRMZM2G005256	4	161853905	161862597	-1	8692	GO:0003723; GO:0008757;	RNA binding; S-adenosylmethionine-dependent methyltransferase activity;	GO:0006364;	rRNA processing;			DNA.synthesis/chromatin structure;
311	GRMZM2G005339_T01	GRMZM2G005339	9	19194407	19196297	-1	1890			GO:0006810; GO:0006888;	transport; ER to Golgi vesicle-mediated transport;	GO:0005801;	cis-Golgi network;	protein.targeting.unknown;
312	GRMZM2G005433_T02	GRMZM2G005433	8	158102072	158103523	-1	1451			GO:0015979;	photosynthesis;	GO:0016020; GO:0009654;	membrane; oxygen evolving complex;	PS.lightreaction.photosystem II.PSII polypeptide subunits;
313	GRMZM2G005493_T01	GRMZM2G005493	2	212638214	212642858	-1	4644	GO:0009045;	xylose isomerase activity;	GO:0005975;	carbohydrate metabolic process;			transporter.sugars;
314	GRMZM2G005522_T01	GRMZM2G005522	9	19190708	19192810	1	2102	GO:0016747; GO:0015232;	transferase activity, transferring acyl groups other than amino-acyl groups; heme transporter activity;	GO:0015886; GO:0017004;	heme transport; cytochrome complex assembly;	GO:0016020;	membrane;	secondary metabolism.phenylpropanoids;
315	GRMZM2G005562_T01	GRMZM2G005562	5	81841406	81847849	-1	6443							cell wall.degradation.pectate lyases and polygalacturonases;
316	GRMZM2G005633_T02	GRMZM2G005633	10	127024564	127026154	-1	1590	GO:0004568; GO:0008061;	chitinase activity; chitin binding;	GO:0006032; GO:0016998;	chitin catabolic process; cell wall catabolic process;			stress.biotic;
317	GRMZM2G005774_T01	GRMZM2G005774	9	134775323	134776418	-1	1095	GO:0015078;	hydrogen ion transmembrane transporter activity;	GO:0015986;	ATP synthesis coupled proton transport;	GO:0045263;	proton-transporting ATP synthase complex, coupling factor F(o);	PS.lightreaction.ATP synthase;
318	GRMZM2G005791_T01	GRMZM2G005791	5	212201074	212207556	1	6482	GO:0005216; GO:0005249;	ion channel activity; voltage-gated potassium channel activity;	GO:0006811; GO:0006813;	ion transport; potassium ion transport;	GO:0016020;	membrane;	transport.cyclic nucleotide or calcium regulated channels;
319	GRMZM2G005798_T01	GRMZM2G005798	9	85612914	85614110	1	1196	GO:0004553;	hydrolase activity, hydrolyzing O-glycosyl compounds;	GO:0005975;	carbohydrate metabolic process;			misc.beta 1,3 glucan hydrolases;
320	GRMZM2G005834_T01	GRMZM2G005834	3	228429012	228432701	-1	3689	GO:0008270;	zinc ion binding;					RNA.regulation of transcription.unclassified;
321	GRMZM2G005869_T01	GRMZM2G005869	9	127252503	127255139	1	2636	GO:0005524; GO:0004674; GO:0004672; GO:0004713;	ATP binding; protein serine/threonine kinase activity; protein kinase activity; protein tyrosine kinase activity;	GO:0006468;	protein amino acid phosphorylation;			protein.postranslational modification;
322	GRMZM2G005887_T01	GRMZM2G005887	1	176889527	176894528	1	5001	GO:0003824; GO:0030170; GO:0004124;	catalytic activity; pyridoxal phosphate binding; cysteine synthase activity;	GO:0008152; GO:0006520; GO:0006535;	metabolic process; amino acid metabolic process; cysteine biosynthetic process from serine;			amino acid metabolism.synthesis.serine-glycine-cysteine group.cysteine.OASTL;
323	GRMZM2G005909_T01	GRMZM2G005909	5	193133640	193135071	-1	1431			GO:0008299;	isoprenoid biosynthetic process;			secondary metabolism.isoprenoids.non-mevalonate pathway.geranylgeranyl pyrophosphate synthase;
324	GRMZM2G005991_T01	GRMZM2G005991	1	286060042	286061329	-1	1287	GO:0008289;	lipid binding;	GO:0006869;	lipid transport;			misc.protease inhibitor/seed storage/lipid transfer protein (LTP) family protein;
325	GRMZM2G005996_T01	GRMZM2G005996	5	193129129	193133348	1	4219					GO:0016020;	membrane;	RNA.regulation of transcription.putative transcription regulator; transport.misc;
326	GRMZM2G006042_T01	GRMZM2G006042	10	13836916	13842930	-1	6014	GO:0003677; GO:0030170;	DNA binding; pyridoxal phosphate binding;	GO:0006355; GO:0006520; GO:0045449; GO:0009725;	regulation of transcription, DNA-dependent; amino acid metabolic process; regulation of transcription; response to hormone stimulus;	GO:0005634;	nucleus;	RNA.regulation of transcription.ARF, Auxin Response Factor family;
327	GRMZM2G006047_T01	GRMZM2G006047	1	286024585	286025820	-1	1235	GO:0008289; GO:0050825;	lipid binding; ice binding;	GO:0006869; GO:0042309; GO:0050826;	lipid transport; homoiothermy; response to freezing;			misc.protease inhibitor/seed storage/lipid transfer protein (LTP) family protein;
328	GRMZM2G006119_T01	GRMZM2G006119	7	163518840	163521137	1	2297	GO:0016491; GO:0003824; GO:0005488; GO:0004022; GO:0008667;	oxidoreductase activity; catalytic activity; binding; alcohol dehydrogenase activity; 2,3-dihydro-2,3-dihydroxybenzoate dehydrogenase activity;	GO:0008152; GO:0009239;	metabolic process; enterobactin biosynthetic process;			misc.short chain dehydrogenase/reductase (SDR);
329	GRMZM2G006130_T01	GRMZM2G006130	3	228439362	228450402	-1	11040	GO:0046556;	alpha-N-arabinofuranosidase activity;	GO:0046373;	L-arabinose metabolic process;			transport.misc;
330	GRMZM2G006207_T01	GRMZM2G006207	6	157703865	157706247	1	2382	GO:0019904;	protein domain specific binding;					signalling.14-3-3 proteins;
331	GRMZM2G006366_T01	GRMZM2G006366	1	298955224	298957965	-1	2741	GO:0004252; GO:0042802;	serine-type endopeptidase activity; identical protein binding;	GO:0006508; GO:0043086;	proteolysis; negative regulation of catalytic activity;			protein.degradation.subtilases;
332	GRMZM2G006377_T01	GRMZM2G006377	6	157707747	157714941	1	7194	GO:0004197; GO:0008234;	cysteine-type endopeptidase activity; cysteine-type peptidase activity;	GO:0006508;	proteolysis;			protein.degradation.cysteine protease;
333	GRMZM2G006416_T02	GRMZM2G006416	7	140187830	140193578	1	5748	GO:0003824; GO:0004722;	catalytic activity; protein serine/threonine phosphatase activity;	GO:0006470;	protein amino acid dephosphorylation;	GO:0008287;	protein serine/threonine phosphatase complex;	protein.postranslational modification;
334	GRMZM2G006452_T01	GRMZM2G006452	3	164441536	164447880	1	6344	GO:0005524; GO:0016887;	ATP binding; ATPase activity;			GO:0005694;	chromosome;	cell.division;
335	GRMZM2G006474_T01	GRMZM2G006474	5	14380122	14386296	-1	6174	GO:0005488; GO:0005086;	binding; ARF guanyl-nucleotide exchange factor activity;	GO:0032012;	regulation of ARF protein signal transduction;	GO:0005622;	intracellular;	signalling.G-proteins; development.unspecified;
336	GRMZM2G006477_T01	GRMZM2G006477	1	54446285	54453046	1	6761							RNA.regulation of transcription.G2-like transcription factor family, GARP;
337	GRMZM2G006507_T01	GRMZM2G006507	4	187010099	187013995	1	3896							transport.misc;
338	GRMZM2G006562_T01	GRMZM2G006562	3	189068657	189068920	-1	263			GO:0016998;	cell wall catabolic process;			not assigned.unknown;
339	GRMZM2G006565_T01	GRMZM2G006565	2	175179733	175181331	1	1598	GO:0004601; GO:0020037; GO:0016758;	peroxidase activity; heme binding; transferase activity, transferring hexosyl groups;	GO:0008152; GO:0006979;	metabolic process; response to oxidative stress;			misc.UDP glucosyl and glucoronyl transferases;
340	GRMZM2G006620_T01	GRMZM2G006620	3	164411719	164415038	-1	3319	GO:0016491;	oxidoreductase activity;					amino acid metabolism.degradation.branched-chain group.valine;
341	GRMZM2G006676_T01	GRMZM2G006676	1	19034997	19035856	-1	859	GO:0003677; GO:0004879; GO:0050825; GO:0008009; GO:0005199;	DNA binding; ligand-dependent nuclear receptor activity; ice binding; chemokine activity; structural constituent of cell wall;	GO:0006355; GO:0006955; GO:0042309; GO:0050826;	regulation of transcription, DNA-dependent; immune response; homoiothermy; response to freezing;	GO:0005634; GO:0005576; GO:0016020;	nucleus; extracellular region; membrane;	not assigned.unknown;
342	GRMZM2G006721_T01	GRMZM2G006721	9	143367370	143369588	1	2218							cell.cycle;
343	GRMZM2G006727_T01	GRMZM2G006727	10	85586365	85592844	1	6479	GO:0004601; GO:0009055; GO:0020037;	peroxidase activity; electron carrier activity; heme binding;	GO:0006979;	response to oxidative stress;			misc.peroxidases;
344	GRMZM2G006734_T01	GRMZM2G006734	8	4403276	4406682	-1	3406							not assigned.unknown;
345	GRMZM2G006745_T01	GRMZM2G006745	8	93826556	93829902	1	3346	GO:0003677; GO:0003700;	DNA binding; transcription factor activity;	GO:0006355;	regulation of transcription, DNA-dependent;			RNA.regulation of transcription.AP2/EREBP, APETALA2/Ethylene-responsive element binding protein family;
346	GRMZM2G006765_T01	GRMZM2G006765	2	137286994	137289620	-1	2626	GO:0005524; GO:0005515;	ATP binding; protein binding;					cell.organisation;
347	GRMZM2G006791_T01	GRMZM2G006791	5	171685557	171690740	-1	5183	GO:0004601; GO:0009055; GO:0020037;	peroxidase activity; electron carrier activity; heme binding;	GO:0006979;	response to oxidative stress;			redox.ascorbate and glutathione.ascorbate;
348	GRMZM2G006894_T01	GRMZM2G006894	10	145735191	145742310	1	7119	GO:0005524; GO:0003824; GO:0016820; GO:0015662; GO:0016887;	ATP binding; catalytic activity; hydrolase activity, acting on acid anhydrides, catalyzing transmembrane movement of substances; ATPase activity, coupled to transmembrane movement of ions, phosphorylative mechanism; ATPase activity;	GO:0008152; GO:0006754; GO:0006812;	metabolic process; ATP biosynthetic process; cation transport;	GO:0016020; GO:0016021;	membrane; integral to membrane;	transport.p- and v-ATPases;
349	GRMZM2G006977_T01	GRMZM2G006977	1	22404764	22410637	-1	5873	GO:0005524; GO:0003824; GO:0016820; GO:0015662; GO:0005388; GO:0015085;	ATP binding; catalytic activity; hydrolase activity, acting on acid anhydrides, catalyzing transmembrane movement of substances; ATPase activity, coupled to transmembrane movement of ions, phosphorylative mechanism; calcium-transporting ATPase activity; calcium ion transmembrane transporter activity;	GO:0008152; GO:0006754; GO:0006816; GO:0006812;	metabolic process; ATP biosynthetic process; calcium ion transport; cation transport;	GO:0016020;	membrane;	signalling.calcium;
350	GRMZM2G007025_T01	GRMZM2G007025	1	2846365	2849042	1	2677			GO:0016998;	cell wall catabolic process;			not assigned.unknown;
351	GRMZM2G007038_T01	GRMZM2G007038	6	141877898	141884669	1	6771	GO:0003743;	translation initiation factor activity;	GO:0006413;	translational initiation;			protein.synthesis.initiation;
352	GRMZM2G007060_T01	GRMZM2G007060	2	205648618	205653805	1	5187	GO:0005488;	binding;					transport.misc;
353	GRMZM2G007130_T02	GRMZM2G007130	1	22398947	22401439	1	2492							cell.cycle;
354	GRMZM2G007140_T01	GRMZM2G007140	10	44826716	44827483	1	767	GO:0016491; GO:0005506;	oxidoreductase activity; iron ion binding;					hormone metabolism.ethylene.synthesis-degradation;
355	GRMZM2G007160_T02	GRMZM2G007160	3	168773954	168777856	-1	3902	GO:0003824;	catalytic activity;					transport.misc;
356	GRMZM2G007185_T01	GRMZM2G007185	5	40875491	40886376	-1	10885	GO:0008378;	galactosyltransferase activity;	GO:0006486;	protein amino acid glycosylation;	GO:0016020;	membrane;	protein.glycosylation;
357	GRMZM2G007188_T01	GRMZM2G007188	1	22798673	22801926	1	3253	GO:0005525;	GTP binding;	GO:0006886; GO:0007264; GO:0015031;	intracellular protein transport; small GTPase mediated signal transduction; protein transport;	GO:0005622;	intracellular;	protein.targeting.secretory pathway.unspecified;
358	GRMZM2G007195_T01	GRMZM2G007195	6	138422005	138426317	1	4312	GO:0003824; GO:0005488; GO:0050662; GO:0016857;	catalytic activity; binding; coenzyme binding; racemase and epimerase activity, acting on carbohydrates and derivatives;	GO:0005975; GO:0008152; GO:0044237;	carbohydrate metabolic process; metabolic process; cellular metabolic process;			cell wall.precursor synthesis.UXS;
359	GRMZM2G007260_T01	GRMZM2G007260	5	4437502	4442382	-1	4880	GO:0019787;	small conjugating protein ligase activity;	GO:0043687; GO:0051246;	post-translational protein modification; regulation of protein metabolic process;			protein.degradation.ubiquitin.E2;
360	GRMZM2G007277_T01	GRMZM2G007277	4	210346826	210351596	-1	4770	GO:0003824; GO:0004135;	catalytic activity; amylo-alpha-1,6-glucosidase activity;	GO:0005978;	glycogen biosynthetic process;			major CHO metabolism.degradation.sucrose.invertases.neutral;
361	GRMZM2G007300_T02	GRMZM2G007300	3	179691244	179696014	1	4770	GO:0019787;	small conjugating protein ligase activity;	GO:0043687; GO:0051246;	post-translational protein modification; regulation of protein metabolic process;			protein.degradation.ubiquitin.E2;
362	GRMZM2G007404_T03	GRMZM2G007404	8	85804863	85808956	1	4093	GO:0003824; GO:0005488; GO:0050662; GO:0003854; GO:0008831; GO:0016857;	catalytic activity; binding; coenzyme binding; 3-beta-hydroxy-delta5-steroid dehydrogenase activity; dTDP-4-dehydrorhamnose reductase activity; racemase and epimerase activity, acting on carbohydrates and derivatives;	GO:0005975; GO:0008152; GO:0044237; GO:0009058; GO:0006694; GO:0045226;	carbohydrate metabolic process; metabolic process; cellular metabolic process; biosynthetic process; steroid biosynthetic process; extracellular polysaccharide biosynthetic process;			cell wall.precursor synthesis.UXS;
363	GRMZM2G007514_T01	GRMZM2G007514	9	132517256	132523244	1	5988							cell.organisation;
364	GRMZM2G007659_T01	GRMZM2G007659	3	176359790	176363172	1	3382	GO:0000166; GO:0017111;	nucleotide binding; nucleoside-triphosphatase activity;					cell.division;
365	GRMZM2G007685_T01	GRMZM2G007685	3	53214078	53215024	1	946			GO:0009664; GO:0019953;	plant-type cell wall organization; sexual reproduction;	GO:0005576;	extracellular region;	cell wall.modification;
366	GRMZM2G007713_T01	GRMZM2G007713	2	9936947	9938056	-1	1109	GO:0046872;	metal ion binding;	GO:0030001;	metal ion transport;			not assigned.unknown;
367	GRMZM2G007810_T01	GRMZM2G007810	5	15584207	15590621	1	6414	GO:0003735; GO:0015171;	structural constituent of ribosome; amino acid transmembrane transporter activity;	GO:0006810; GO:0006412; GO:0006865;	transport; translation; amino acid transport;	GO:0005622; GO:0016020; GO:0005840;	intracellular; membrane; ribosome;	transport.amino acids;
368	GRMZM2G007848_T01	GRMZM2G007848	8	147609001	147615308	-1	6307	GO:0005524; GO:0004674; GO:0004672; GO:0004713; GO:0004707;	ATP binding; protein serine/threonine kinase activity; protein kinase activity; protein tyrosine kinase activity; MAP kinase activity;	GO:0006468;	protein amino acid phosphorylation;			signalling.MAP kinases;
369	GRMZM2G008108_T02	GRMZM2G008108	7	62576576	62585263	1	8687							not assigned.unknown;
370	GRMZM2G008122_T01	GRMZM2G008122	1	6403087	6407785	-1	4698	GO:0005524; GO:0003824; GO:0016820; GO:0015662; GO:0016887;	ATP binding; catalytic activity; hydrolase activity, acting on acid anhydrides, catalyzing transmembrane movement of substances; ATPase activity, coupled to transmembrane movement of ions, phosphorylative mechanism; ATPase activity;	GO:0008152; GO:0006754; GO:0006812;	metabolic process; ATP biosynthetic process; cation transport;	GO:0016020; GO:0016021;	membrane; integral to membrane;	transport.p- and v-ATPases;
371	GRMZM2G008232_T01	GRMZM2G008232	7	166482061	166487372	1	5311	GO:0046933; GO:0046961;	hydrogen ion transporting ATP synthase activity, rotational mechanism; proton-transporting ATPase activity, rotational mechanism;	GO:0015986;	ATP synthesis coupled proton transport;	GO:0033178; GO:0033180;	proton-transporting two-sector ATPase complex, catalytic domain; proton-transporting V-type ATPase, V1 domain;	transport.p- and v-ATPases;
372	GRMZM2G008263_T01	GRMZM2G008263	7	37074030	37081289	-1	7259	GO:0009011;	starch synthase activity;	GO:0009058; GO:0009250;	biosynthetic process; glucan biosynthetic process;			major CHO metabolism.synthesis.starch.starch synthase;
373	GRMZM2G008290_T01	GRMZM2G008290	1	236951523	236953759	-1	2236	GO:0046872;	metal ion binding;	GO:0030001;	metal ion transport;			transport.metal;
374	GRMZM2G008309_T01	GRMZM2G008309	7	152012972	152014497	-1	1525							not assigned.unknown;
375	GRMZM2G008327_T01	GRMZM2G008327	1	3851308	3856895	1	5587	GO:0005524; GO:0004674; GO:0004672; GO:0004713;	ATP binding; protein serine/threonine kinase activity; protein kinase activity; protein tyrosine kinase activity;	GO:0006468;	protein amino acid phosphorylation;			protein.postranslational modification;
376	GRMZM2G008468_T01	GRMZM2G008468	7	157064149	157067185	1	3036			GO:0016192;	vesicle-mediated transport;			cell.vesicle transport;
377	GRMZM2G008501_T01	GRMZM2G008501	1	54566266	54571998	-1	5732	GO:0016757;	transferase activity, transferring glycosyl groups;					misc.UDP glucosyl and glucoronyl transferases;
378	GRMZM2G008507_T01	GRMZM2G008507	4	10453240	10459179	-1	5939	GO:0046524;	sucrose-phosphate synthase activity;	GO:0005985; GO:0009058;	sucrose metabolic process; biosynthetic process;			major CHO metabolism.synthesis.sucrose.SPS;
379	GRMZM2G008593_T01	GRMZM2G008593	5	128512647	128515124	1	2477	GO:0030599; GO:0004857;	pectinesterase activity; enzyme inhibitor activity;	GO:0042545;	cell wall modification;	GO:0005618;	cell wall;	cell wall.pectin*esterases.PME;
380	GRMZM2G008627_T01	GRMZM2G008627	1	13246040	13248371	1	2331	GO:0004553;	hydrolase activity, hydrolyzing O-glycosyl compounds;	GO:0005975;	carbohydrate metabolic process;			misc.beta 1,3 glucan hydrolases;
381	GRMZM2G008765_T01	GRMZM2G008765	2	229380364	229392054	-1	11690							not assigned.unknown;
382	GRMZM2G008773_T01	GRMZM2G008773	1	3862446	3863174	1	728			GO:0016998;	cell wall catabolic process;			cell wall.degradation;
383	GRMZM2G008892_T01	GRMZM2G008892	2	27511564	27513750	-1	2186	GO:0005509;	calcium ion binding;	GO:0015979;	photosynthesis;	GO:0019898; GO:0009654;	extrinsic to membrane; oxygen evolving complex;	PS.lightreaction.photosystem II.PSII polypeptide subunits;
384	GRMZM2G009025_T01	GRMZM2G009025	6	4020442	4022488	1	2046	GO:0004553; GO:0003824;	hydrolase activity, hydrolyzing O-glycosyl compounds; catalytic activity;	GO:0005975;	carbohydrate metabolic process;			misc.gluco-, galacto- and mannosidases;
385	GRMZM2G009048_T01	GRMZM2G009048	10	16424750	16425749	1	999	GO:0050825; GO:0005515;	ice binding; protein binding;	GO:0042309; GO:0050826; GO:0015979;	homoiothermy; response to freezing; photosynthesis;	GO:0009522; GO:0042651;	photosystem I; thylakoid membrane;	PS.lightreaction.photosystem I.PSI polypeptide subunits;
386	GRMZM2G009070_T01	GRMZM2G009070	9	113828300	113832014	-1	3714	GO:0016874; GO:0005524; GO:0016881;	ligase activity; ATP binding; acid-amino acid ligase activity;	GO:0009252; GO:0009058; GO:0009273; GO:0051301; GO:0008360;	peptidoglycan biosynthetic process; biosynthetic process; peptidoglycan-based cell wall biogenesis; cell division; regulation of cell shape;	GO:0005737;	cytoplasm;	protein.aa activation;
387	GRMZM2G009114_T01	GRMZM2G009114	8	88424517	88427279	1	2762	GO:0003824; GO:0005507; GO:0008131; GO:0048038;	catalytic activity; copper ion binding; amine oxidase activity; quinone binding;	GO:0008152; GO:0009308;	metabolic process; cellular amine metabolic process;			amino acid metabolism.degradation.branched-chain group.shared;
388	GRMZM2G009117_T01	GRMZM2G009117	1	189070651	189072162	1	1511	GO:0046872;	metal ion binding;	GO:0030001;	metal ion transport;			not assigned.unknown;
389	GRMZM2G009184_T01	GRMZM2G009184	6	144136122	144141660	-1	5538	GO:0016757;	transferase activity, transferring glycosyl groups;					transport.misc;
390	GRMZM2G009188_T01	GRMZM2G009188	2	219224389	219229900	1	5511	GO:0016491; GO:0003824; GO:0005488; GO:0008667;	oxidoreductase activity; catalytic activity; binding; 2,3-dihydro-2,3-dihydroxybenzoate dehydrogenase activity;	GO:0008152; GO:0009239;	metabolic process; enterobactin biosynthetic process;			misc.short chain dehydrogenase/reductase (SDR);
391	GRMZM2G009223_T01	GRMZM2G009223	7	148176137	148178596	-1	2459	GO:0005215;	transporter activity;	GO:0006810;	transport;	GO:0016020; GO:0016021;	membrane; integral to membrane;	transport.metabolite transporters at the envelope membrane;
392	GRMZM2G009282_T01	GRMZM2G009282	3	22460252	22465993	-1	5741	GO:0004553;	hydrolase activity, hydrolyzing O-glycosyl compounds;	GO:0005975;	carbohydrate metabolic process;			misc.gluco-, galacto- and mannosidases;
393	GRMZM2G009323_T01	GRMZM2G009323	10	145350185	145354384	1	4199	GO:0051287; GO:0003824; GO:0005488; GO:0004455; GO:0016616; GO:0008324; GO:0016597; GO:0048037; GO:0004617;	NAD binding; catalytic activity; binding; ketol-acid reductoisomerase activity; oxidoreductase activity, acting on the CH-OH group of donors, NAD or NADP as acceptor; cation transmembrane transporter activity; amino acid binding; cofactor binding; phosphoglycerate dehydrogenase activity;	GO:0008152; GO:0006813; GO:0008652; GO:0006564;	metabolic process; potassium ion transport; amino acid biosynthetic process; L-serine biosynthetic process;			amino acid metabolism.synthesis.serine-glycine-cysteine group.serine;
394	GRMZM2G009353_T02	GRMZM2G009353	10	63360390	63365350	1	4960	GO:0015079;	potassium ion transmembrane transporter activity;	GO:0006813;	potassium ion transport;	GO:0016020;	membrane;	transport.potassium;
395	GRMZM2G009443_T01	GRMZM2G009443	10	35586545	35593339	1	6794	GO:0003677; GO:0005524; GO:0005515; GO:0004518; GO:0000166; GO:0017111; GO:0016887;	DNA binding; ATP binding; protein binding; nuclease activity; nucleotide binding; nucleoside-triphosphatase activity; ATPase activity;	GO:0006289; GO:0019538;	nucleotide-excision repair; protein metabolic process;			protein.degradation.serine protease;
396	GRMZM2G009506_T01	GRMZM2G009506	5	201082663	201085700	1	3037	GO:0005524; GO:0004674; GO:0004672; GO:0004713;	ATP binding; protein serine/threonine kinase activity; protein kinase activity; protein tyrosine kinase activity;	GO:0006468;	protein amino acid phosphorylation;			signalling.receptor kinases.DUF 26;
397	GRMZM2G009627_T01	GRMZM2G009627	6	2035469	2042169	1	6700							transport.misc;
398	GRMZM2G009681_T01	GRMZM2G009681	10	41611452	41615679	-1	4227	GO:0016491; GO:0003824; GO:0005488; GO:0050662; GO:0003854;	oxidoreductase activity; catalytic activity; binding; coenzyme binding; 3-beta-hydroxy-delta5-steroid dehydrogenase activity;	GO:0008152; GO:0044237; GO:0006694;	metabolic process; cellular metabolic process; steroid biosynthetic process;			secondary metabolism.flavonoids.dihydroflavonols;
399	GRMZM2G009690_T01	GRMZM2G009690	1	52458829	52462205	1	3376					GO:0016020;	membrane;	misc.UDP glucosyl and glucoronyl transferases;
400	GRMZM2G009715_T02	GRMZM2G009715	3	107370336	107376041	1	5705	GO:0050825; GO:0003824; GO:0005488; GO:0008324; GO:0015299;	ice binding; catalytic activity; binding; cation transmembrane transporter activity; solute:hydrogen antiporter activity;	GO:0042309; GO:0050826; GO:0008152; GO:0006813; GO:0006812;	homoiothermy; response to freezing; metabolic process; potassium ion transport; cation transport;	GO:0016021;	integral to membrane;	transport.potassium;
401	GRMZM2G009719_T01	GRMZM2G009719	8	36507110	36508681	-1	1571			GO:0006950;	response to stress;			hormone metabolism.ethylene.induced-regulated-responsive-activated;
402	GRMZM2G009792_T01	GRMZM2G009792	6	43797940	43799011	-1	1071			GO:0006950;	response to stress;			not assigned.unknown;
403	GRMZM2G009818_T01	GRMZM2G009818	1	9778389	9782552	-1	4163	GO:0005524; GO:0005515; GO:0004674; GO:0004672; GO:0004713;	ATP binding; protein binding; protein serine/threonine kinase activity; protein kinase activity; protein tyrosine kinase activity;	GO:0006468;	protein amino acid phosphorylation;			signalling.receptor kinases.leucine rich repeat XI;
404	GRMZM2G009845_T01	GRMZM2G009845	6	127826517	127832532	1	6015	GO:0005488; GO:0008565;	binding; protein transporter activity;	GO:0006886; GO:0006606;	intracellular protein transport; protein import into nucleus;	GO:0005634; GO:0005737; GO:0005643;	nucleus; cytoplasm; nuclear pore;	protein.targeting.nucleus;
405	GRMZM2G009869_T01	GRMZM2G009869	9	147223852	147228254	1	4402	GO:0005524; GO:0004674; GO:0004672; GO:0004713;	ATP binding; protein serine/threonine kinase activity; protein kinase activity; protein tyrosine kinase activity;	GO:0006468;	protein amino acid phosphorylation;			protein.postranslational modification.kinase.receptor like cytoplasmatic kinase VII;
406	GRMZM2G009895_T01	GRMZM2G009895	1	274383953	274387907	-1	3954			GO:0006810;	transport;	GO:0016021;	integral to membrane;	protein.targeting.secretory pathway.unspecified;
407	GRMZM2G009924_T02	GRMZM2G009924	4	244546712	244548618	1	1906	GO:0004553;	hydrolase activity, hydrolyzing O-glycosyl compounds;	GO:0005975;	carbohydrate metabolic process;			cell wall.modification;
408	GRMZM2G009936_T01	GRMZM2G009936	8	115192834	115194919	1	2085	GO:0003735;	structural constituent of ribosome;	GO:0006412;	translation;	GO:0005622; GO:0005840;	intracellular; ribosome;	protein.synthesis.ribosomal protein.eukaryotic.60S subunit.L36;
409	GRMZM2G010046_T01	GRMZM2G010046	10	117599935	117602001	-1	2066	GO:0005524; GO:0004812; GO:0000166;	ATP binding; aminoacyl-tRNA ligase activity; nucleotide binding;	GO:0006412; GO:0006418;	translation; tRNA aminoacylation for protein translation;	GO:0005737;	cytoplasm;	TCA / org. transformation.other organic acid transformaitons.malic;
410	GRMZM2G010142_T01	GRMZM2G010142	7	161989102	161994294	1	5192							cell wall.cellulose synthesis;
411	GRMZM2G010146_T01	GRMZM2G010146	5	14699700	14707892	1	8192			GO:0006810; GO:0006888;	transport; ER to Golgi vesicle-mediated transport;	GO:0005801;	cis-Golgi network;	protein.targeting.secretory pathway.unspecified;
412	GRMZM2G010152_T01	GRMZM2G010152	4	241346173	241351500	1	5327	GO:0003677; GO:0046872; GO:0005524; GO:0003824; GO:0016820; GO:0005507; GO:0003918; GO:0015662; GO:0004008; GO:0015097; GO:0046873;	DNA binding; metal ion binding; ATP binding; catalytic activity; hydrolase activity, acting on acid anhydrides, catalyzing transmembrane movement of substances; copper ion binding; DNA topoisomerase (ATP-hydrolyzing) activity; ATPase activity, coupled to transmembrane movement of ions, phosphorylative mechanism; copper-exporting ATPase activity; mercury ion transmembrane transporter activity; met…	GO:0008152; GO:0006265; GO:0006754; GO:0006825; GO:0015694; GO:0030001;	metabolic process; DNA topological change; ATP biosynthetic process; copper ion transport; mercury ion transport; metal ion transport;	GO:0016020; GO:0016021; GO:0005694;	membrane; integral to membrane; chromosome;	transport.unspecified cations;
413	GRMZM2G010154_T01	GRMZM2G010154	1	254675156	254677330	-1	2174							not assigned.unknown;
414	GRMZM2G010251_T01	GRMZM2G010251	4	245865504	245867407	-1	1903	GO:0015520;	tetracycline:hydrogen antiporter activity;	GO:0046677; GO:0015904;	response to antibiotic; tetracycline transport;	GO:0016021;	integral to membrane;	transport.nitrate;
415	GRMZM2G010280_T01	GRMZM2G010280	4	245854554	245856579	1	2025	GO:0015520;	tetracycline:hydrogen antiporter activity;	GO:0046677; GO:0015904;	response to antibiotic; tetracycline transport;	GO:0016021;	integral to membrane;	transport.nitrate;
416	GRMZM2G010290_T01	GRMZM2G010290	10	136836363	136838711	1	2348	GO:0003677; GO:0008270; GO:0050825;	DNA binding; zinc ion binding; ice binding;	GO:0042309; GO:0050826; GO:0045449;	homoiothermy; response to freezing; regulation of transcription;			RNA.regulation of transcription.C2C2(Zn) DOF zinc finger family;
417	GRMZM2G010349_T01	GRMZM2G010349	6	162484753	162489043	-1	4290	GO:0005524; GO:0004674; GO:0004672; GO:0004713;	ATP binding; protein serine/threonine kinase activity; protein kinase activity; protein tyrosine kinase activity;	GO:0006468;	protein amino acid phosphorylation;			protein.postranslational modification;
418	GRMZM2G010433_T01	GRMZM2G010433	6	113205457	113207370	1	1913	GO:0017153;	sodium:dicarboxylate symporter activity;	GO:0006835;	dicarboxylic acid transport;	GO:0016020;	membrane;	transport.amino acids;
419	GRMZM2G010435_T01	GRMZM2G010435	2	2536337	2539969	1	3632	GO:0003735; GO:0004197; GO:0008234; GO:0004623;	structural constituent of ribosome; cysteine-type endopeptidase activity; cysteine-type peptidase activity; phospholipase A2 activity;	GO:0006508; GO:0006412; GO:0016042; GO:0006644;	proteolysis; translation; lipid catabolic process; phospholipid metabolic process;	GO:0005622; GO:0005840;	intracellular; ribosome;	protein.degradation.cysteine protease;
420	GRMZM2G010468_T01	GRMZM2G010468	8	169132976	169135367	1	2391	GO:0009055; GO:0005506; GO:0004497; GO:0020037;	electron carrier activity; iron ion binding; monooxygenase activity; heme binding;					misc.cytochrome P450;
421	GRMZM2G010490_T01	GRMZM2G010490	9	147480673	147484278	-1	3605							not assigned.unknown;
422	GRMZM2G010494_T01	GRMZM2G010494	3	154398189	154401921	1	3732	GO:0003824; GO:0004802;	catalytic activity; transketolase activity;	GO:0008152;	metabolic process;			PS.calvin cyle.transketolase;
423	GRMZM2G010555_T01	GRMZM2G010555	2	2668813	2672735	1	3922							PS.lightreaction.cyclic electron flow-chlororespiration;
424	GRMZM2G010640_T01	GRMZM2G010640	7	144414940	144416468	-1	1528	GO:0004601; GO:0009055; GO:0020037;	peroxidase activity; electron carrier activity; heme binding;	GO:0006979;	response to oxidative stress;			misc.peroxidases;
425	GRMZM2G010740_T01	GRMZM2G010740	9	23011588	23014170	-1	2582			GO:0015979;	photosynthesis;	GO:0009522;	photosystem I;	transport.misc;
426	GRMZM2G010765_T01	GRMZM2G010765	2	77684553	77689062	-1	4509							transport.misc;
427	GRMZM2G010768_T01	GRMZM2G010768	9	23015778	23016931	-1	1153	GO:0003824; GO:0005488; GO:0004512;	catalytic activity; binding; inositol-3-phosphate synthase activity;	GO:0008152; GO:0008654; GO:0006021;	metabolic process; phospholipid biosynthetic process; inositol biosynthetic process;			minor CHO metabolism.myo-inositol.InsP Synthases;
428	GRMZM2G010779_T01	GRMZM2G010779	5	77031559	77051047	1	19488	GO:0008324;	cation transmembrane transporter activity;	GO:0006812;	cation transport;	GO:0016021;	integral to membrane;	transport.calcium;
429	GRMZM2G010868_T01	GRMZM2G010868	3	229039177	229040968	-1	1791	GO:0008289;	lipid binding;	GO:0006869;	lipid transport;			lipid metabolism.lipid transfer proteins etc;
430	GRMZM2G010871_T01	GRMZM2G010871	1	238908069	238911696	-1	3627	GO:0003700; GO:0043565;	transcription factor activity; sequence-specific DNA binding;	GO:0006355;	regulation of transcription, DNA-dependent;	GO:0005634;	nucleus;	RNA.regulation of transcription.HSF,Heat-shock transcription factor family;
431	GRMZM2G010884_T01	GRMZM2G010884	9	99394886	99396754	-1	1868	GO:0003677; GO:0005524; GO:0003918;	DNA binding; ATP binding; DNA topoisomerase (ATP-hydrolyzing) activity;	GO:0006265; GO:0009765;	DNA topological change; photosynthesis, light harvesting;	GO:0016020; GO:0005694;	membrane; chromosome;	PS.lightreaction.photosystem II.LHC-II;
432	GRMZM2G010912_T01	GRMZM2G010912	4	173101970	173103683	-1	1713							not assigned.unknown;
433	GRMZM2G010933_T01	GRMZM2G010933	4	173129947	173131890	1	1943	GO:0005507; GO:0016531;	copper ion binding; copper chaperone activity;	GO:0006825;	copper ion transport;	GO:0005758;	mitochondrial intermembrane space;	metal handling.binding, chelation and storage;
434	GRMZM2G010987_T01	GRMZM2G010987	8	151445672	151447743	1	2071	GO:0016758;	transferase activity, transferring hexosyl groups;	GO:0008152;	metabolic process;			misc.UDP glucosyl and glucoronyl transferases;
435	GRMZM2G011025_T01	GRMZM2G011025	1	56852496	56854667	1	2171	GO:0004602;	glutathione peroxidase activity;	GO:0006979;	response to oxidative stress;			redox.ascorbate and glutathione.glutathione;
436	GRMZM2G011071_T01	GRMZM2G011071	9	134308876	134311757	1	2881							transport.misc;
437	GRMZM2G011078_T01	GRMZM2G011078	1	245511517	245515247	-1	3730			GO:0015031;	protein transport;	GO:0016021;	integral to membrane;	transport.misc;
438	GRMZM2G011098_T01	GRMZM2G011098	5	11345221	11347318	-1	2097	GO:0017089; GO:0051861;	glycolipid transporter activity; glycolipid binding;	GO:0046836;	glycolipid transport;	GO:0005737;	cytoplasm;	development.unspecified;
439	GRMZM2G011141_T01	GRMZM2G011141	10	22780785	22788671	1	7886	GO:0004806;	triacylglycerol lipase activity;	GO:0006629;	lipid metabolic process;			lipid metabolism.lipid degradation.lipases.triacylglycerol lipase;
440	GRMZM2G011144_T01	GRMZM2G011144	1	250887330	250892143	-1	4813	GO:0004871; GO:0005515;	signal transducer activity; protein binding;	GO:0009416;	response to light stimulus;			signalling.light;
441	GRMZM2G011219_T01	GRMZM2G011219	5	11349218	11359448	1	10230	GO:0005198;	structural molecule activity;	GO:0007155; GO:0006891;	cell adhesion; intra-Golgi vesicle-mediated transport;	GO:0015629; GO:0030173;	actin cytoskeleton; integral to Golgi membrane;	transport.misc;
442	GRMZM2G011240_T01	GRMZM2G011240	1	56860838	56863937	-1	3099			GO:0005985;	sucrose metabolic process;			major CHO metabolism.degradation.sucrose.Susy;
443	GRMZM2G011253_T01	GRMZM2G011253	4	162729046	162731033	-1	1987	GO:0003735;	structural constituent of ribosome;	GO:0006412;	translation;	GO:0005622; GO:0005840;	intracellular; ribosome;	protein.synthesis.ribosomal protein.eukaryotic.60S subunit.L31;
444	GRMZM2G011401_T01	GRMZM2G011401	3	216047363	216049012	1	1649	GO:0005515;	protein binding;					signalling.receptor kinases.leucine rich repeat XI;
445	GRMZM2G011479_T01	GRMZM2G011479	3	168867432	168870619	1	3187	GO:0005249;	voltage-gated potassium channel activity;	GO:0006813;	potassium ion transport;	GO:0008076;	voltage-gated potassium channel complex;	transport.misc;
446	GRMZM2G011507_T01	GRMZM2G011507	6	146162295	146167650	1	5355	GO:0005524; GO:0016772; GO:0003824; GO:0016301; GO:0050242;	ATP binding; transferase activity, transferring phosphorus-containing groups; catalytic activity; kinase activity; pyruvate, phosphate dikinase activity;	GO:0016310;	phosphorylation;			gluconeogenese/ glyoxylate cycle.pyruvate dikinase;
447	GRMZM2G011526_T01	GRMZM2G011526	7	83295709	83300862	1	5153	GO:0005524; GO:0004674; GO:0004672; GO:0004713;	ATP binding; protein serine/threonine kinase activity; protein kinase activity; protein tyrosine kinase activity;	GO:0006468;	protein amino acid phosphorylation;			signalling.receptor kinases.DUF 26;
448	GRMZM2G011588_T01	GRMZM2G011588	1	255547412	255553647	1	6235	GO:0003700; GO:0043565; GO:0030528;	transcription factor activity; sequence-specific DNA binding; transcription regulator activity;	GO:0006355;	regulation of transcription, DNA-dependent;	GO:0005634;	nucleus;	RNA.regulation of transcription.HB,Homeobox transcription factor family;
449	GRMZM2G011590_T01	GRMZM2G011590	10	148885967	148907370	1	21403	GO:0005215;	transporter activity;	GO:0006857;	oligopeptide transport;	GO:0016020;	membrane;	transport.peptides and oligopeptides;
450	GRMZM2G011592_T01	GRMZM2G011592	3	225615791	225620543	-1	4752	GO:0008324;	cation transmembrane transporter activity;	GO:0006812;	cation transport;	GO:0016021;	integral to membrane;	transport.metal; transport.calcium;
451	GRMZM2G011626_T01	GRMZM2G011626	5	211667891	211669382	-1	1491							transport.misc;
452	GRMZM2G011636_T02	GRMZM2G011636	3	1635959	1640854	-1	4895			GO:0016192;	vesicle-mediated transport;	GO:0016021;	integral to membrane;	protein.targeting.secretory pathway.unspecified;
453	GRMZM2G011667_T01	GRMZM2G011667	1	148125697	148130594	-1	4897	GO:0005452;	inorganic anion exchanger activity;	GO:0006820;	anion transport;	GO:0016020;	membrane;	not assigned.unknown;
454	GRMZM2G011742_T01	GRMZM2G011742	7	8586407	8590047	-1	3640							cell wall.cell wall proteins.HRGP;
455	GRMZM2G011832_T01	GRMZM2G011832	1	245584680	245585977	-1	1297	GO:0003677; GO:0008270; GO:0050825; GO:0004969;	DNA binding; zinc ion binding; ice binding; histamine receptor activity;	GO:0007186; GO:0042309; GO:0050826; GO:0045449;	G-protein coupled receptor protein signaling pathway; homoiothermy; response to freezing; regulation of transcription;	GO:0016021;	integral to membrane;	RNA.regulation of transcription.C2C2(Zn) DOF zinc finger family;
456	GRMZM2G011919_T01	GRMZM2G011919	4	194257644	194259551	1	1907	GO:0005524; GO:0050660; GO:0050661; GO:0004674; GO:0004672; GO:0004499; GO:0004713;	ATP binding; FAD binding; NADP binding; protein serine/threonine kinase activity; protein kinase activity; flavin-containing monooxygenase activity; protein tyrosine kinase activity;	GO:0007165; GO:0006468;	signal transduction; protein amino acid phosphorylation;			protein.postranslational modification;
457	GRMZM2G011980_T01	GRMZM2G011980	3	229119022	229123357	-1	4335	GO:0016820;	hydrolase activity, acting on acid anhydrides, catalyzing transmembrane movement of substances;	GO:0015986;	ATP synthesis coupled proton transport;	GO:0033178;	proton-transporting two-sector ATPase complex, catalytic domain;	not assigned.unknown;
458	GRMZM2G012044_T01	GRMZM2G012044	5	203434709	203438971	-1	4262	GO:0016760;	cellulose synthase (UDP-forming) activity;	GO:0030244;	cellulose biosynthetic process;	GO:0016020;	membrane;	cell wall.cellulose synthesis.cellulose synthase;
459	GRMZM2G012148_T01	GRMZM2G012148	2	115103658	115104645	-1	987	GO:0008289;	lipid binding;	GO:0006869;	lipid transport;			not assigned.unknown;
460	GRMZM2G012183_T01	GRMZM2G012183	7	157916193	157917709	-1	1516	GO:0005199;	structural constituent of cell wall;					not assigned.unknown;
461	GRMZM2G012209_T04	GRMZM2G012209	5	39181740	39193854	1	12114							transport.misc;
462	GRMZM2G012213_T01	GRMZM2G012213	5	203439117	203441879	1	2762							TCA / org. transformation.other organic acid transformaitons.malic;
463	GRMZM2G012216_T01	GRMZM2G012216	1	16150330	16160466	-1	10136	GO:0008270; GO:0003743; GO:0005515; GO:0005245;	zinc ion binding; translation initiation factor activity; protein binding; voltage-gated calcium channel activity;	GO:0006413; GO:0006816;	translational initiation; calcium ion transport;	GO:0016021;	integral to membrane;	RNA.regulation of transcription.PHD finger transcription factor;
464	GRMZM2G012224_T01	GRMZM2G012224	1	289466426	289468556	1	2130							transport.misc;
465	GRMZM2G012233_T01	GRMZM2G012233	3	207304453	207305892	1	1439							not assigned.unknown;
466	GRMZM2G012242_T01	GRMZM2G012242	4	157676947	157679790	-1	2843	GO:0005215;	transporter activity;	GO:0006857;	oligopeptide transport;	GO:0016020;	membrane;	transport.peptides and oligopeptides;
467	GRMZM2G012263_T01	GRMZM2G012263	6	107742188	107743872	1	1684	GO:0004601; GO:0009055; GO:0020037;	peroxidase activity; electron carrier activity; heme binding;	GO:0006979;	response to oxidative stress;	GO:0016020;	membrane;	misc.peroxidases;
468	GRMZM2G012302_T01	GRMZM2G012302	5	165484008	165491930	1	7922	GO:0003676;	nucleic acid binding;					cell.division;
469	GRMZM2G012328_T01	GRMZM2G012328	2	42828109	42830223	1	2114	GO:0005524; GO:0030599; GO:0004396; GO:0004857;	ATP binding; pectinesterase activity; hexokinase activity; enzyme inhibitor activity;	GO:0006096; GO:0042545;	glycolysis; cell wall modification;	GO:0005618;	cell wall;	cell wall.pectin*esterases.PME;
470	GRMZM2G012397_T01	GRMZM2G012397	7	5135013	5135916	1	903			GO:0015979;	photosynthesis;	GO:0016020; GO:0009522;	membrane; photosystem I;	PS.lightreaction.photosystem I.PSI polypeptide subunits;
471	GRMZM2G012434_T01	GRMZM2G012434	1	105746212	105750097	-1	3885	GO:0005215;	transporter activity;	GO:0006857;	oligopeptide transport;	GO:0016020;	membrane;	transport.peptides and oligopeptides;
472	GRMZM2G012479_T01	GRMZM2G012479	6	108896217	108901243	1	5026	GO:0050825; GO:0004602;	ice binding; glutathione peroxidase activity;	GO:0042309; GO:0050826; GO:0006979;	homoiothermy; response to freezing; response to oxidative stress;			redox.ascorbate and glutathione.glutathione;
473	GRMZM2G012758_T01	GRMZM2G012758	1	30863246	30866100	-1	2854	GO:0004553;	hydrolase activity, hydrolyzing O-glycosyl compounds;	GO:0005975;	carbohydrate metabolic process;			misc.beta 1,3 glucan hydrolases;
474	GRMZM2G012863_T02	GRMZM2G012863	9	11100578	11105085	1	4507	GO:0003824; GO:0016747;	catalytic activity; transferase activity, transferring acyl groups other than amino-acyl groups;	GO:0008152; GO:0006633;	metabolic process; fatty acid biosynthetic process;			lipid metabolism.FA synthesis and FA elongation.ketoacyl ACP synthase;
475	GRMZM2G012865_T01	GRMZM2G012865	5	95844937	95846726	1	1789	GO:0009055; GO:0005506; GO:0004497; GO:0020037;	electron carrier activity; iron ion binding; monooxygenase activity; heme binding;					misc.cytochrome P450;
476	GRMZM2G012891_T01	GRMZM2G012891	7	132011218	132012659	1	1441	GO:0050825;	ice binding;	GO:0042309; GO:0050826;	homoiothermy; response to freezing;			not assigned.unknown;
477	GRMZM2G012904_T01	GRMZM2G012904	5	107686007	107687758	1	1751							transport.misc;
478	GRMZM2G012923_T01	GRMZM2G012923	5	150770857	150775852	-1	4995	GO:0005215; GO:0022891;	transporter activity; substrate-specific transmembrane transporter activity;	GO:0006810; GO:0055085;	transport; transmembrane transport;	GO:0016020; GO:0016021;	membrane; integral to membrane;	transporter.sugars;
479	GRMZM2G012942_T01	GRMZM2G012942	3	153209147	153235927	-1	26780			GO:0016192; GO:0006904;	vesicle-mediated transport; vesicle docking during exocytosis;			cell.vesicle transport;
480	GRMZM2G012966_T02	GRMZM2G012966	8	137568751	137575810	1	7059	GO:0005524; GO:0004674; GO:0004672; GO:0004713;	ATP binding; protein serine/threonine kinase activity; protein kinase activity; protein tyrosine kinase activity;	GO:0006468;	protein amino acid phosphorylation;			protein.postranslational modification.kinase.receptor like cytoplasmatic kinase IX; protein.postranslational modification.kinase.receptor like cytoplasmatic kinase VII;
481	GRMZM2G012992_T01	GRMZM2G012992	6	120316265	120321038	-1	4773							transporter.sugars;
482	GRMZM2G013002_T01	GRMZM2G013002	9	112673246	112676142	-1	2896			GO:0019953;	sexual reproduction;	GO:0005576;	extracellular region;	cell wall.modification;
483	GRMZM2G013166_T01	GRMZM2G013166	8	160611786	160617441	1	5655							major CHO metabolism.synthesis.sucrose.SPS;
484	GRMZM2G013236_T01	GRMZM2G013236	7	5151004	5155502	-1	4498			GO:0007165;	signal transduction;			protein.postranslational modification;
485	GRMZM2G013299_T01	GRMZM2G013299	1	56880965	56882357	1	1392	GO:0004602;	glutathione peroxidase activity;	GO:0006979;	response to oxidative stress;			redox.ascorbate and glutathione.glutathione;
486	GRMZM2G013324_T01	GRMZM2G013324	5	178759091	178764281	-1	5190	GO:0008889; GO:0008081;	glycerophosphodiester phosphodiesterase activity; phosphoric diester hydrolase activity;	GO:0006629; GO:0006071;	lipid metabolic process; glycerol metabolic process;			lipid metabolism.lipid degradation.lysophospholipases.glycerophosphodiester phosphodiesterase;
487	GRMZM2G013342_T01	GRMZM2G013342	1	289392805	289393902	1	1097			GO:0015979;	photosynthesis;	GO:0009538;	photosystem I reaction center;	PS.lightreaction.photosystem I.PSI polypeptide subunits;
488	GRMZM2G013456_T01	GRMZM2G013456	8	140617407	140622143	1	4736							transport.amino acids;
489	GRMZM2G013627_T01	GRMZM2G013627	7	125910662	125918279	1	7617							transport.metal;
490	GRMZM2G013798_T01	GRMZM2G013798	6	160894463	160899552	-1	5089	GO:0015078;	hydrogen ion transmembrane transporter activity;	GO:0015986;	ATP synthesis coupled proton transport;	GO:0033179; GO:0045263; GO:0033177;	proton-transporting V-type ATPase, V0 domain; proton-transporting ATP synthase complex, coupling factor F(o); proton-transporting two-sector ATPase complex, proton-transporting domain;	PS.lightreaction.ATP synthase;
491	GRMZM2G013948_T01	GRMZM2G013948	5	214943579	214947601	-1	4022							not assigned.unknown;
492	GRMZM2G013949_T01	GRMZM2G013949	4	202199216	202200191	1	975	GO:0005199;	structural constituent of cell wall;					not assigned.unknown;
493	GRMZM2G013967_T01	GRMZM2G013967	4	202200365	202202162	1	1797	GO:0016491; GO:0050660; GO:0008324;	oxidoreductase activity; FAD binding; cation transmembrane transporter activity;	GO:0008152; GO:0006813;	metabolic process; potassium ion transport;			transport.misc;
494	GRMZM2G014069_T01	GRMZM2G014069	4	58816838	58822147	-1	5309	GO:0003824; GO:0004160;	catalytic activity; dihydroxy-acid dehydratase activity;	GO:0008152; GO:0009082;	metabolic process; branched chain family amino acid biosynthetic process;			amino acid metabolism.synthesis.aromatic aa.phenylalanine;
495	GRMZM2G014240_T01	GRMZM2G014240	9	14209967	14215187	-1	5220	GO:0004427; GO:0009678;	inorganic diphosphatase activity; hydrogen-translocating pyrophosphatase activity;	GO:0015992;	proton transport;	GO:0016020;	membrane;	transport.p- and v-ATPases;
496	GRMZM2G014362_T01	GRMZM2G014362	3	199931545	199935110	-1	3565	GO:0004565;	beta-galactosidase activity;	GO:0005975;	carbohydrate metabolic process;	GO:0009341;	beta-galactosidase complex;	misc.gluco-, galacto- and mannosidases;
497	GRMZM2G014366_T02	GRMZM2G014366	1	6320753	6324584	-1	3831	GO:0005524; GO:0004674; GO:0004672; GO:0004713;	ATP binding; protein serine/threonine kinase activity; protein kinase activity; protein tyrosine kinase activity;	GO:0006468;	protein amino acid phosphorylation;			protein.postranslational modification.kinase.receptor like cytoplasmatic kinase VII;
498	GRMZM2G014397_T01	GRMZM2G014397	10	10277313	10282746	1	5433	GO:0004601; GO:0020037;	peroxidase activity; heme binding;	GO:0006979;	response to oxidative stress;			redox.ascorbate and glutathione.ascorbate;
499	GRMZM2G014526_T01	GRMZM2G014526	2	187895568	187897326	-1	1758	GO:0004197; GO:0008234;	cysteine-type endopeptidase activity; cysteine-type peptidase activity;	GO:0006508;	proteolysis;			protein.degradation.cysteine protease;
500	GRMZM2G014558_T01	GRMZM2G014558	7	124981950	124987065	-1	5115	GO:0016491; GO:0016760;	oxidoreductase activity; cellulose synthase (UDP-forming) activity;	GO:0008152; GO:0030244;	metabolic process; cellulose biosynthetic process;	GO:0016020;	membrane;	cell wall.cellulose synthesis.cellulose synthase;
501	GRMZM2G014651_T01	GRMZM2G014651	2	53166657	53168958	-1	2301	GO:0003824;	catalytic activity;	GO:0008152;	metabolic process;			secondary metabolism.phenylpropanoids.lignin biosynthesis.4CL;
502	GRMZM2G014653_T02	GRMZM2G014653	3	169147924	169150379	-1	2455	GO:0003677;	DNA binding;	GO:0045449;	regulation of transcription;			development.unspecified;
503	GRMZM2G014705_T01	GRMZM2G014705	6	69397094	69398141	-1	1047							transport.misc;
504	GRMZM2G014723_T01	GRMZM2G014723	8	83886582	83893141	-1	6559	GO:0003735; GO:0004553;	structural constituent of ribosome; hydrolase activity, hydrolyzing O-glycosyl compounds;	GO:0006412; GO:0005975;	translation; carbohydrate metabolic process;	GO:0005622; GO:0005840;	intracellular; ribosome;	misc.beta 1,3 glucan hydrolases;
505	GRMZM2G014770_T01	GRMZM2G014770	3	199432043	199436039	-1	3996	GO:0016757;	transferase activity, transferring glycosyl groups;					misc.UDP glucosyl and glucoronyl transferases;
506	GRMZM2G014780_T01	GRMZM2G014780	6	78050703	78052462	-1	1759							RNA.regulation of transcription.Alfin-like;
507	GRMZM2G014789_T01	GRMZM2G014789	6	78053821	78054636	1	815							hormone metabolism.brassinosteroid.synthesis-degradation.sterols.SMT;
508	GRMZM2G014797_T01	GRMZM2G014797	3	64909161	64909720	1	559			GO:0006950;	response to stress;			not assigned.unknown;
509	GRMZM2G014813_T01	GRMZM2G014813	5	41860309	41866031	-1	5722	GO:0004725; GO:0051287; GO:0003824; GO:0005488; GO:0008442; GO:0008324; GO:0004616;	protein tyrosine phosphatase activity; NAD binding; catalytic activity; binding; 3-hydroxyisobutyrate dehydrogenase activity; cation transmembrane transporter activity; phosphogluconate dehydrogenase (decarboxylating) activity;	GO:0006470; GO:0008152; GO:0006813; GO:0006573; GO:0006098;	protein amino acid dephosphorylation; metabolic process; potassium ion transport; valine metabolic process; pentose-phosphate shunt;			amino acid metabolism.degradation.branched-chain group.valine;
510	GRMZM2G014914_T01	GRMZM2G014914	7	43620743	43624549	-1	3806	GO:0005215;	transporter activity;	GO:0006810;	transport;	GO:0016020; GO:0016021;	membrane; integral to membrane;	transport.Major Intrinsic Proteins.PIP;
511	GRMZM2G014975_T01	GRMZM2G014975	4	27873356	27874819	-1	1463							protein.degradation.autophagy;
512	GRMZM2G014977_T01	GRMZM2G014977	5	192597958	192600168	-1	2210							TCA / org. transformation.other organic acid transformaitons.malic;
513	GRMZM2G015021_T01	GRMZM2G015021	4	174427400	174429885	-1	2485	GO:0003677; GO:0050825;	DNA binding; ice binding;	GO:0042309; GO:0050826;	homoiothermy; response to freezing;			RNA.regulation of transcription.MYB domain transcription factor family;
514	GRMZM2G015127_T01	GRMZM2G015127	5	192562086	192565036	-1	2950	GO:0003779;	actin binding;			GO:0005622;	intracellular;	cell.organisation;
515	GRMZM2G015132_T01	GRMZM2G015132	5	154884698	154892092	-1	7394	GO:0005515; GO:0008415; GO:0004742;	protein binding; acyltransferase activity; dihydrolipoyllysine-residue acetyltransferase activity;	GO:0008152; GO:0006090;	metabolic process; pyruvate metabolic process;	GO:0045254;	pyruvate dehydrogenase complex;	TCA / org. transformation.TCA.pyruvate DH.E2;
516	GRMZM2G015136_T01	GRMZM2G015136	2	738406	740743	-1	2337	GO:0005524; GO:0004674; GO:0004672; GO:0004713;	ATP binding; protein serine/threonine kinase activity; protein kinase activity; protein tyrosine kinase activity;	GO:0006468;	protein amino acid phosphorylation;			protein.postranslational modification; signalling.receptor kinases.DUF 26;
517	GRMZM2G015159_T01	GRMZM2G015159	5	14247987	14253023	-1	5036	GO:0005525; GO:0005515; GO:0003924;	GTP binding; protein binding; GTPase activity;	GO:0007165; GO:0006886; GO:0007264; GO:0015031; GO:0006913;	signal transduction; intracellular protein transport; small GTPase mediated signal transduction; protein transport; nucleocytoplasmic transport;	GO:0005622;	intracellular;	signalling.G-proteins;
518	GRMZM2G015280_T01	GRMZM2G015280	9	126520165	126521932	1	1767	GO:0004601; GO:0009055; GO:0020037;	peroxidase activity; electron carrier activity; heme binding;	GO:0006979;	response to oxidative stress;			misc.peroxidases;
519	GRMZM2G015295_T01	GRMZM2G015295	4	21022540	21025689	1	3149	GO:0004013; GO:0016616; GO:0048037;	adenosylhomocysteinase activity; oxidoreductase activity, acting on the CH-OH group of donors, NAD or NADP as acceptor; cofactor binding;	GO:0006730;	one-carbon compound metabolic process;			amino acid metabolism.degradation.aspartate family.methionine;
520	GRMZM2G015314_T01	GRMZM2G015314	6	16486809	16488601	-1	1792					GO:0016021;	integral to membrane;	development.unspecified;
521	GRMZM2G015355_T01	GRMZM2G015355	1	264627706	264628048	-1	342			GO:0015979;	photosynthesis;	GO:0016020; GO:0009538;	membrane; photosystem I reaction center;	PS.lightreaction.photosystem II.PSII polypeptide subunits;
522	GRMZM2G015401_T01	GRMZM2G015401	5	209368135	209372847	-1	4712	GO:0005215; GO:0005488;	transporter activity; binding;	GO:0006810;	transport;	GO:0016020; GO:0005743;	membrane; mitochondrial inner membrane;	transport.metabolite transporters at the mitochondrial membrane;
523	GRMZM2G015418_T01	GRMZM2G015418	5	34281846	34284112	1	2266	GO:0000287; GO:0004427;	magnesium ion binding; inorganic diphosphatase activity;	GO:0006796;	phosphate metabolic process;	GO:0005737;	cytoplasm;	nucleotide metabolism.phosphotransfer and pyrophosphatases.misc;
524	GRMZM2G015605_T01	GRMZM2G015605	10	87194149	87195074	-1	925					GO:0016021;	integral to membrane;	not assigned.unknown;
525	GRMZM2G015654_T01	GRMZM2G015654	7	2617094	2618983	-1	1889	GO:0008107;	galactoside 2-alpha-L-fucosyltransferase activity;	GO:0042546;	cell wall biogenesis;	GO:0016020;	membrane;	cell wall.hemicellulose synthesis;
526	GRMZM2G015703_T01	GRMZM2G015703	7	163618458	163624514	1	6056	GO:0005524; GO:0004674; GO:0004672; GO:0004713;	ATP binding; protein serine/threonine kinase activity; protein kinase activity; protein tyrosine kinase activity;	GO:0006468;	protein amino acid phosphorylation;			protein.postranslational modification;
527	GRMZM2G015793_T01	GRMZM2G015793	6	3319716	3321594	1	1878	GO:0016747;	transferase activity, transferring acyl groups other than amino-acyl groups;					secondary metabolism.phenylpropanoids;
528	GRMZM2G015844_T01	GRMZM2G015844	2	44817100	44821274	1	4174	GO:0015078;	hydrogen ion transmembrane transporter activity;	GO:0015986;	ATP synthesis coupled proton transport;	GO:0033179;	proton-transporting V-type ATPase, V0 domain;	transport.misc;
529	GRMZM2G015886_T01	GRMZM2G015886	10	22312292	22316696	1	4404	GO:0016760;	cellulose synthase (UDP-forming) activity;	GO:0030244;	cellulose biosynthetic process;	GO:0016020;	membrane;	cell wall.cellulose synthesis.cellulose synthase;
530	GRMZM2G015889_T01	GRMZM2G015889	2	66655047	66660057	-1	5010	GO:0005524; GO:0004674; GO:0004672; GO:0004713;	ATP binding; protein serine/threonine kinase activity; protein kinase activity; protein tyrosine kinase activity;	GO:0006468;	protein amino acid phosphorylation;			protein.postranslational modification.kinase.receptor like cytoplasmatic kinase VII;
531	GRMZM2G015955_T01	GRMZM2G015955	6	132512351	132514929	-1	2578	GO:0046873; GO:0005385;	metal ion transmembrane transporter activity; zinc ion transmembrane transporter activity;	GO:0030001; GO:0006829;	metal ion transport; zinc ion transport;	GO:0016020; GO:0016021;	membrane; integral to membrane;	transport.metal;
532	GRMZM2G015967_T01	GRMZM2G015967	1	218868771	218872889	-1	4118	GO:0003755;	peptidyl-prolyl cis-trans isomerase activity;					protein.folding;
533	GRMZM2G015973_T02	GRMZM2G015973	2	66618062	66622664	-1	4602	GO:0008889; GO:0008081;	glycerophosphodiester phosphodiesterase activity; phosphoric diester hydrolase activity;	GO:0006629; GO:0006071;	lipid metabolic process; glycerol metabolic process;			lipid metabolism.lipid degradation.lysophospholipases.glycerophosphodiester phosphodiesterase;
534	GRMZM2G015976_T01	GRMZM2G015976	4	21532945	21536454	-1	3509	GO:0004932;	mating-type factor pheromone receptor activity;			GO:0016020;	membrane;	development.unspecified;
535	GRMZM2G015983_T01	GRMZM2G015983	4	177739672	177743141	1	3469	GO:0008107;	galactoside 2-alpha-L-fucosyltransferase activity;	GO:0042546;	cell wall biogenesis;	GO:0016020;	membrane;	cell wall.hemicellulose synthesis;
536	GRMZM2G015989_T01	GRMZM2G015989	4	246364467	246369738	-1	5271	GO:0005524; GO:0005515;	ATP binding; protein binding;	GO:0006457; GO:0044267;	protein folding; cellular protein metabolic process;	GO:0005737;	cytoplasm;	protein.folding;
537	GRMZM2G016066_T01	GRMZM2G016066	2	166681110	166682193	-1	1083	GO:0003824;	catalytic activity;	GO:0015979;	photosynthesis;	GO:0009538; GO:0009536;	photosystem I reaction center; plastid;	PS.lightreaction.photosystem I.PSI polypeptide subunits;
538	GRMZM2G016180_T01	GRMZM2G016180	4	107884914	107885993	-1	1079	GO:0009055; GO:0005506; GO:0020037;	electron carrier activity; iron ion binding; heme binding;	GO:0009060;	aerobic respiration;	GO:0016021;	integral to membrane;	mitochondrial electron transport / ATP synthesis.cytochrome c oxidase;
539	GRMZM2G016241_T01	GRMZM2G016241	1	240648042	240649395	-1	1353	GO:0004364;	glutathione transferase activity;	GO:0008152;	metabolic process;	GO:0005737;	cytoplasm;	misc.glutathione S transferases;
540	GRMZM2G016261_T01	GRMZM2G016261	10	56689160	56695132	-1	5972							PS.lightreaction.cyclic electron flow-chlororespiration;
541	GRMZM2G016338_T01	GRMZM2G016338	2	225502711	225504222	-1	1511					GO:0016020;	membrane;	misc.UDP glucosyl and glucoronyl transferases;
542	GRMZM2G016346_T01	GRMZM2G016346	10	88455411	88456133	-1	722							not assigned.unknown;
543	GRMZM2G016368_T01	GRMZM2G016368	3	142953969	142958189	-1	4220					GO:0005622;	intracellular;	cell.vesicle transport;
544	GRMZM2G016439_T01	GRMZM2G016439	1	204605998	204609088	-1	3090	GO:0004871;	signal transducer activity;	GO:0000160;	two-component signal transduction system (phosphorelay);			signalling.receptor kinases.misc;
545	GRMZM2G016477_T01	GRMZM2G016477	10	135755450	135759618	-1	4168	GO:0005524; GO:0050825; GO:0005515; GO:0004674; GO:0004713;	ATP binding; ice binding; protein binding; protein serine/threonine kinase activity; protein tyrosine kinase activity;	GO:0042309; GO:0050826; GO:0006468;	homoiothermy; response to freezing; protein amino acid phosphorylation;			signalling.receptor kinases.leucine rich repeat XI;
546	GRMZM2G016561_T01	GRMZM2G016561	3	140290889	140292591	1	1702							cell wall.pectin*esterases.acetyl esterase;
547	GRMZM2G016590_T01	GRMZM2G016590	5	69866614	69867951	-1	1337							PS.lightreaction.cyclic electron flow-chlororespiration;
548	GRMZM2G016622_T01	GRMZM2G016622	7	40228751	40230616	1	1865							PS.lightreaction.photosystem I.PSI polypeptide subunits;
549	GRMZM2G016649_T01	GRMZM2G016649	2	21712417	21716884	1	4467	GO:0003677;	DNA binding;					RNA.regulation of transcription.Trihelix, Triple-Helix transcription factor family;
550	GRMZM2G016671_T01	GRMZM2G016671	1	275339606	275372263	-1	32657	GO:0005524; GO:0004674; GO:0004672; GO:0004713;	ATP binding; protein serine/threonine kinase activity; protein kinase activity; protein tyrosine kinase activity;	GO:0006468;	protein amino acid phosphorylation;			protein.postranslational modification;
551	GRMZM2G016677_T01	GRMZM2G016677	2	234432264	234433873	-1	1609	GO:0005509;	calcium ion binding;	GO:0015979;	photosynthesis;	GO:0019898; GO:0009654;	extrinsic to membrane; oxygen evolving complex;	PS.lightreaction.photosystem II.PSII polypeptide subunits;
552	GRMZM2G016686_T01	GRMZM2G016686	1	281237456	281242824	-1	5368	GO:0005198; GO:0005515; GO:0009045;	structural molecule activity; protein binding; xylose isomerase activity;	GO:0005975; GO:0006890;	carbohydrate metabolic process; retrograde vesicle-mediated transport, Golgi to ER;	GO:0030126;	COPI vesicle coat;	transporter.sugars;
553	GRMZM2G016774_T01	GRMZM2G016774	1	296666547	296675133	-1	8586	GO:0003824;	catalytic activity;	GO:0008152;	metabolic process;			lipid metabolism.FA synthesis and FA elongation.acyl coa ligase;
554	GRMZM2G016803_T01	GRMZM2G016803	6	161563771	161567030	1	3259	GO:0008308;	voltage-gated anion channel activity;	GO:0006820;	anion transport;	GO:0005741;	mitochondrial outer membrane;	transporter.sugars;
555	GRMZM2G016836_T01	GRMZM2G016836	7	127887787	127889768	1	1981	GO:0016491; GO:0003824; GO:0005488; GO:0050662; GO:0003854;	oxidoreductase activity; catalytic activity; binding; coenzyme binding; 3-beta-hydroxy-delta5-steroid dehydrogenase activity;	GO:0008152; GO:0044237; GO:0006694;	metabolic process; cellular metabolic process; steroid biosynthetic process;			secondary metabolism.flavonoids.dihydroflavonols;
556	GRMZM2G016939_T02	GRMZM2G016939	10	134031579	134035318	1	3739	GO:0005524; GO:0004674;	ATP binding; protein serine/threonine kinase activity;	GO:0006468;	protein amino acid phosphorylation;			protein.postranslational modification;
557	GRMZM2G016997_T01	GRMZM2G016997	4	199082584	199091122	-1	8538							cell.division;
558	GRMZM2G017087_T01	GRMZM2G017087	1	270429924	270431507	1	1583	GO:0003677; GO:0003700; GO:0043565; GO:0030528;	DNA binding; transcription factor activity; sequence-specific DNA binding; transcription regulator activity;	GO:0006355;	regulation of transcription, DNA-dependent;	GO:0005634;	nucleus;	RNA.regulation of transcription.HB,Homeobox transcription factor family;
559	GRMZM2G017110_T01	GRMZM2G017110	1	198083275	198087087	-1	3812	GO:0030170; GO:0016831; GO:0004351;	pyridoxal phosphate binding; carboxy-lyase activity; glutamate decarboxylase activity;	GO:0019752; GO:0006536;	carboxylic acid metabolic process; glutamate metabolic process;			amino acid metabolism.synthesis.central amino acid metabolism.GABA.Glutamate decarboxylase;
560	GRMZM2G017187_T02	GRMZM2G017187	2	47923655	47929049	-1	5394	GO:0003677;	DNA binding;	GO:0006355; GO:0045449; GO:0009725;	regulation of transcription, DNA-dependent; regulation of transcription; response to hormone stimulus;	GO:0005634;	nucleus;	RNA.regulation of transcription.ARF, Auxin Response Factor family;
561	GRMZM2G017257_T01	GRMZM2G017257	9	7118375	7142045	-1	23670	GO:0005524; GO:0004807; GO:0003777;	ATP binding; triose-phosphate isomerase activity; microtubule motor activity;	GO:0008152; GO:0007018;	metabolic process; microtubule-based movement;	GO:0005875;	microtubule associated complex;	cell.organisation;
562	GRMZM2G017268_T01	GRMZM2G017268	4	202882337	202883591	-1	1254	GO:0003677;	DNA binding;					RNA.regulation of transcription.MYB domain transcription factor family;
563	GRMZM2G017285_T01	GRMZM2G017285	8	5249034	5253749	1	4715	GO:0003824; GO:0005488; GO:0050662; GO:0003854; GO:0016564;	catalytic activity; binding; coenzyme binding; 3-beta-hydroxy-delta5-steroid dehydrogenase activity; transcription repressor activity;	GO:0008152; GO:0044237; GO:0009058; GO:0006694; GO:0006808;	metabolic process; cellular metabolic process; biosynthetic process; steroid biosynthetic process; regulation of nitrogen utilization;			secondary metabolism.flavonoids.dihydroflavonols;
564	GRMZM2G017290_T01	GRMZM2G017290	1	282382986	282384461	-1	1475			GO:0015979;	photosynthesis;	GO:0009538;	photosystem I reaction center;	PS.lightreaction.photosystem I.PSI polypeptide subunits;
565	GRMZM2G017349_T01	GRMZM2G017349	9	16388481	16392414	-1	3933	GO:0003676; GO:0030528; GO:0008168;	nucleic acid binding; transcription regulator activity; methyltransferase activity;	GO:0045449; GO:0032259;	regulation of transcription; methylation;	GO:0005634;	nucleus;	RNA.regulation of transcription.bHLH,Basic Helix-Loop-Helix family;
566	GRMZM2G017365_T01	GRMZM2G017365	4	167635639	167641201	-1	5562			GO:0007186;	G-protein coupled receptor protein signaling pathway;	GO:0016021;	integral to membrane;	protein.degradation.ubiquitin.E3.RING;
567	GRMZM2G017522_T03	GRMZM2G017522	8	129339094	129341764	-1	2670	GO:0005524; GO:0050825; GO:0004674; GO:0004672; GO:0004713;	ATP binding; ice binding; protein serine/threonine kinase activity; protein kinase activity; protein tyrosine kinase activity;	GO:0042309; GO:0050826; GO:0006468;	homoiothermy; response to freezing; protein amino acid phosphorylation;			signalling.receptor kinases.DUF 26;
568	GRMZM2G017533_T01	GRMZM2G017533	4	35462139	35465334	-1	3195							transport.misc;
569	GRMZM2G017555_T01	GRMZM2G017555	8	5283282	5285722	1	2440	GO:0003872; GO:0030599; GO:0004857;	6-phosphofructokinase activity; pectinesterase activity; enzyme inhibitor activity;	GO:0006096; GO:0042545; GO:0043087;	glycolysis; cell wall modification; regulation of GTPase activity;	GO:0005945; GO:0005618;	6-phosphofructokinase complex; cell wall;	cell wall.pectin*esterases.PME;
570	GRMZM2G017578_T01	GRMZM2G017578	4	207113530	207117221	-1	3691							not assigned.unknown;
571	GRMZM2G017593_T02	GRMZM2G017593	7	158104889	158107696	1	2807	GO:0004601; GO:0020037;	peroxidase activity; heme binding;	GO:0006979;	response to oxidative stress;			DNA.synthesis/chromatin structure;
572	GRMZM2G017678_T01	GRMZM2G017678	9	137976559	137978602	1	2043	GO:0016491; GO:0003824; GO:0005488; GO:0050662; GO:0003854; GO:0008831; GO:0031177; GO:0016857;	oxidoreductase activity; catalytic activity; binding; coenzyme binding; 3-beta-hydroxy-delta5-steroid dehydrogenase activity; dTDP-4-dehydrorhamnose reductase activity; phosphopantetheine binding; racemase and epimerase activity, acting on carbohydrates and derivatives;	GO:0005975; GO:0008152; GO:0044237; GO:0006694; GO:0045226;	carbohydrate metabolic process; metabolic process; cellular metabolic process; steroid biosynthetic process; extracellular polysaccharide biosynthetic process;			cell wall.precursor synthesis.GAE; cell wall.precursor synthesis.UXS;
573	GRMZM2G017821_T01	GRMZM2G017821	8	76417331	76419562	1	2231			GO:0007186;	G-protein coupled receptor protein signaling pathway;	GO:0016021;	integral to membrane;	TCA / org. transformation.other organic acid transformaitons.malic;
574	GRMZM2G017845_T01	GRMZM2G017845	6	52967939	52976416	1	8477	GO:0008270;	zinc ion binding;					development.unspecified;
575	GRMZM2G017865_T01	GRMZM2G017865	4	15652633	15659841	1	7208			GO:0031424;	keratinization;	GO:0005737;	cytoplasm;	RNA.regulation of transcription.C2H2 zinc finger family; RNA.regulation of transcription.unclassified;
576	GRMZM2G017894_T01	GRMZM2G017894	7	167722421	167723948	-1	1527	GO:0046872;	metal ion binding;	GO:0030001;	metal ion transport;			not assigned.unknown;
577	GRMZM2G017957_T01	GRMZM2G017957	9	144235617	144240144	1	4527	GO:0003677; GO:0005524; GO:0008094;	DNA binding; ATP binding; DNA-dependent ATPase activity;	GO:0006259;	DNA metabolic process;			transport.misc;
578	GRMZM2G018068_T01	GRMZM2G018068	1	11723320	11729738	1	6418	GO:0005524; GO:0003777;	ATP binding; microtubule motor activity;	GO:0007018;	microtubule-based movement;	GO:0005875;	microtubule associated complex;	cell.organisation;
579	GRMZM2G018103_T01	GRMZM2G018103	5	212482909	212485736	-1	2827					GO:0016020;	membrane;	transport.misc;
580	GRMZM2G018241_T01	GRMZM2G018241	2	158282908	158289066	1	6158	GO:0008270; GO:0005515; GO:0016760;	zinc ion binding; protein binding; cellulose synthase (UDP-forming) activity;	GO:0030244;	cellulose biosynthetic process;	GO:0016020;	membrane;	cell wall.cellulose synthesis.cellulose synthase;
581	GRMZM2G018281_T02	GRMZM2G018281	10	126905099	126906750	1	1651	GO:0005215; GO:0022891;	transporter activity; substrate-specific transmembrane transporter activity;	GO:0006810; GO:0055085;	transport; transmembrane transport;	GO:0016020; GO:0016021;	membrane; integral to membrane;	transporter.sugars;
582	GRMZM2G018336_T01	GRMZM2G018336	5	28499883	28501236	-1	1353	GO:0003677; GO:0004879;	DNA binding; ligand-dependent nuclear receptor activity;	GO:0006355;	regulation of transcription, DNA-dependent;	GO:0005634;	nucleus;	RNA.regulation of transcription.ABI3/VP1-related B3-domain-containing transcription factor family;
583	GRMZM2G018416_T01	GRMZM2G018416	4	126661231	126666565	1	5334	GO:0008889; GO:0008081;	glycerophosphodiester phosphodiesterase activity; phosphoric diester hydrolase activity;	GO:0006629; GO:0006071;	lipid metabolic process; glycerol metabolic process;			lipid metabolism.lipid degradation.lysophospholipases.glycerophosphodiester phosphodiesterase;
584	GRMZM2G018441_T01	GRMZM2G018441	10	126912648	126915049	1	2401	GO:0016787; GO:0003824; GO:0016791;	hydrolase activity; catalytic activity; phosphatase activity;	GO:0008152;	metabolic process;			PS.photorespiration.phosphoglycolate phosphatase;
585	GRMZM2G018485_T01	GRMZM2G018485	10	134221928	134223700	-1	1772	GO:0003677; GO:0003735; GO:0050825;	DNA binding; structural constituent of ribosome; ice binding;	GO:0006355; GO:0006412; GO:0042309; GO:0050826;	regulation of transcription, DNA-dependent; translation; homoiothermy; response to freezing;	GO:0005622; GO:0005840;	intracellular; ribosome;	RNA.regulation of transcription.ABI3/VP1-related B3-domain-containing transcription factor family;
586	GRMZM2G018487_T01	GRMZM2G018487	1	273880623	273884761	1	4138	GO:0003700; GO:0043565;	transcription factor activity; sequence-specific DNA binding;	GO:0045449;	regulation of transcription;	GO:0005634;	nucleus;	RNA.regulation of transcription.WRKY domain transcription factor family;
587	GRMZM2G018491_T01	GRMZM2G018491	1	8363295	8366717	1	3422	GO:0008308;	voltage-gated anion channel activity;	GO:0006820;	anion transport;	GO:0005741;	mitochondrial outer membrane;	transporter.sugars;
588	GRMZM2G018586_T01	GRMZM2G018586	5	208478817	208487204	-1	8387			GO:0006950;	response to stress;			hormone metabolism.ethylene.induced-regulated-responsive-activated;
589	GRMZM2G018589_T01	GRMZM2G018589	3	168688971	168694612	-1	5641	GO:0003700; GO:0043565; GO:0005245;	transcription factor activity; sequence-specific DNA binding; voltage-gated calcium channel activity;	GO:0006355; GO:0006816;	regulation of transcription, DNA-dependent; calcium ion transport;	GO:0005634; GO:0016021;	nucleus; integral to membrane;	RNA.regulation of transcription.MADS box transcription factor family;
590	GRMZM2G018593_T01	GRMZM2G018593	3	120910415	120911218	-1	803							protein.synthesis.ribosomal protein.eukaryotic.60S subunit.L7A;
591	GRMZM2G018595_T01	GRMZM2G018595	2	1422634	1426449	1	3815	GO:0005524; GO:0004674; GO:0004672; GO:0004713;	ATP binding; protein serine/threonine kinase activity; protein kinase activity; protein tyrosine kinase activity;	GO:0006468;	protein amino acid phosphorylation;			signalling.receptor kinases.DUF 26;
592	GRMZM2G018619_T01	GRMZM2G018619	9	73247854	73252204	1	4350	GO:0004871; GO:0005525; GO:0005524; GO:0005515; GO:0003924; GO:0019001; GO:0008134;	signal transducer activity; GTP binding; ATP binding; protein binding; GTPase activity; guanyl nucleotide binding; transcription factor binding;	GO:0006355; GO:0007165; GO:0007186; GO:0006886; GO:0007264; GO:0015031; GO:0006913;	regulation of transcription, DNA-dependent; signal transduction; G-protein coupled receptor protein signaling pathway; intracellular protein transport; small GTPase mediated signal transduction; protein transport; nucleocytoplasmic transport;	GO:0005622;	intracellular;	signalling.G-proteins;
593	GRMZM2G018627_T02	GRMZM2G018627	1	246854467	246856075	1	1608			GO:0009765;	photosynthesis, light harvesting;	GO:0016020;	membrane;	PS.lightreaction.photosystem II.LHC-II;
594	GRMZM2G018631_T01	GRMZM2G018631	10	134188300	134189235	-1	935	GO:0008270; GO:0005515;	zinc ion binding; protein binding;					protein.degradation.ubiquitin.E3.RING;
595	GRMZM2G018649_T01	GRMZM2G018649	2	165422230	165423653	1	1423	GO:0005215;	transporter activity;	GO:0006810;	transport;	GO:0016020; GO:0016021;	membrane; integral to membrane;	transport.Major Intrinsic Proteins.PIP;
596	GRMZM2G018664_T01	GRMZM2G018664	3	27075558	27080306	-1	4748	GO:0009055; GO:0016491;	electron carrier activity; oxidoreductase activity;	GO:0022904;	respiratory electron transport chain;	GO:0016020;	membrane;	misc.cytochrome P450;
597	GRMZM2G018706_T01	GRMZM2G018706	1	8368556	8371208	-1	2652	GO:0046873;	metal ion transmembrane transporter activity;	GO:0030001;	metal ion transport;	GO:0016020;	membrane;	transport.unspecified cations;
598	GRMZM2G018724_T01	GRMZM2G018724	4	198335458	198338786	1	3328	GO:0003824; GO:0008415; GO:0016747;	catalytic activity; acyltransferase activity; transferase activity, transferring acyl groups other than amino-acyl groups;	GO:0008152; GO:0006633; GO:0009058;	metabolic process; fatty acid biosynthetic process; biosynthetic process;			secondary metabolism.flavonoids.chalcones;
599	GRMZM2G018793_T01	GRMZM2G018793	3	101978619	101980468	1	1849	GO:0003824;	catalytic activity;					misc.misc2;
600	GRMZM2G018820_T01	GRMZM2G018820	5	164229605	164232980	-1	3375	GO:0008889; GO:0008081;	glycerophosphodiester phosphodiesterase activity; phosphoric diester hydrolase activity;	GO:0006629; GO:0006071;	lipid metabolic process; glycerol metabolic process;			lipid metabolism.lipid degradation.lysophospholipases.glycerophosphodiester phosphodiesterase;
601	GRMZM2G018941_T01	GRMZM2G018941	1	51116319	51118358	1	2039	GO:0016651;	oxidoreductase activity, acting on NADH or NADPH;	GO:0022904;	respiratory electron transport chain;	GO:0005743;	mitochondrial inner membrane;	mitochondrial electron transport / ATP synthesis.NADH-DH.localisation not clear;
602	GRMZM2G018962_T01	GRMZM2G018962	5	97111495	97113940	-1	2445					GO:0016020;	membrane;	misc.UDP glucosyl and glucoronyl transferases;
603	GRMZM2G019050_T01	GRMZM2G019050	1	196548636	196556019	-1	7383	GO:0004634; GO:0046912;	phosphopyruvate hydratase activity; transferase activity, transferring acyl groups, acyl groups converted into alkyl on transfer;	GO:0006096; GO:0019752;	glycolysis; carboxylic acid metabolic process;	GO:0000015;	phosphopyruvate hydratase complex;	not assigned.unknown;
604	GRMZM2G019185_T01	GRMZM2G019185	3	148121980	148124981	1	3001	GO:0004553;	hydrolase activity, hydrolyzing O-glycosyl compounds;	GO:0005975;	carbohydrate metabolic process;			misc.beta 1,3 glucan hydrolases;
605	GRMZM2G019236_T01	GRMZM2G019236	4	19287696	19303514	-1	15818	GO:0008270; GO:0005515; GO:0004981;	zinc ion binding; protein binding; muscarinic acetylcholine receptor activity;	GO:0007186; GO:0006886; GO:0006888;	G-protein coupled receptor protein signaling pathway; intracellular protein transport; ER to Golgi vesicle-mediated transport;	GO:0016020; GO:0030127;	membrane; COPII vesicle coat;	protein.targeting.secretory pathway.golgi;
606	GRMZM2G019266_T01	GRMZM2G019266	3	170969566	170975360	-1	5794	GO:0003676;	nucleic acid binding;					RNA.RNA binding;
607	GRMZM2G019267_T01	GRMZM2G019267	1	269997987	270002498	1	4511	GO:0005524; GO:0004674; GO:0004672; GO:0004713;	ATP binding; protein serine/threonine kinase activity; protein kinase activity; protein tyrosine kinase activity;	GO:0006468;	protein amino acid phosphorylation;			protein.postranslational modification;
608	GRMZM2G019317_T01	GRMZM2G019317	5	203723478	203727851	-1	4373	GO:0005524; GO:0005515; GO:0004674; GO:0004672; GO:0004713;	ATP binding; protein binding; protein serine/threonine kinase activity; protein kinase activity; protein tyrosine kinase activity;	GO:0006468;	protein amino acid phosphorylation;			signalling.receptor kinases.misc;
609	GRMZM2G019335_T01	GRMZM2G019335	4	133106819	133108297	1	1478	GO:0008270;	zinc ion binding;			GO:0005622;	intracellular;	RNA.regulation of transcription.C2C2(Zn) CO-like, Constans-like zinc finger family;
610	GRMZM2G019373_T01	GRMZM2G019373	7	157894704	157895905	-1	1201							not assigned.unknown;
611	GRMZM2G019398_T01	GRMZM2G019398	6	6022613	6024282	-1	1669			GO:0009664; GO:0019953;	plant-type cell wall organization; sexual reproduction;	GO:0005576;	extracellular region;	cell wall.modification;
612	GRMZM2G019404_T03	GRMZM2G019404	2	4306226	4313821	-1	7595	GO:0005524; GO:0003824; GO:0016820; GO:0015662; GO:0016887;	ATP binding; catalytic activity; hydrolase activity, acting on acid anhydrides, catalyzing transmembrane movement of substances; ATPase activity, coupled to transmembrane movement of ions, phosphorylative mechanism; ATPase activity;	GO:0008152; GO:0006754; GO:0006812;	metabolic process; ATP biosynthetic process; cation transport;	GO:0016020; GO:0016021;	membrane; integral to membrane;	transport.p- and v-ATPases;
613	GRMZM2G019411_T01	GRMZM2G019411	1	241705724	241708194	1	2470	GO:0030599;	pectinesterase activity;	GO:0042545;	cell wall modification;	GO:0005618;	cell wall;	cell wall.pectin*esterases.PME;
614	GRMZM2G019413_T01	GRMZM2G019413	8	168874501	168876722	1	2221	GO:0017153;	sodium:dicarboxylate symporter activity;	GO:0006835;	dicarboxylic acid transport;	GO:0016020;	membrane;	development.unspecified;
615	GRMZM2G019500_T01	GRMZM2G019500	2	1424335	1428966	-1	4631							transport.misc;
616	GRMZM2G019536_T02	GRMZM2G019536	3	230536799	230540624	-1	3825	GO:0005524; GO:0004674; GO:0004672; GO:0004713;	ATP binding; protein serine/threonine kinase activity; protein kinase activity; protein tyrosine kinase activity;	GO:0006468;	protein amino acid phosphorylation;			protein.postranslational modification;
617	GRMZM2G019583_T01	GRMZM2G019583	7	164671637	164673437	1	1800	GO:0016757;	transferase activity, transferring glycosyl groups;					misc.UDP glucosyl and glucoronyl transferases;
618	GRMZM2G019641_T01	GRMZM2G019641	1	230426889	230427755	1	866							not assigned.unknown;
619	GRMZM2G019689_T01	GRMZM2G019689	1	34224397	34226755	1	2358							TCA / org. transformation.other organic acid transformaitons.malic;
620	GRMZM2G019742_T01	GRMZM2G019742	2	99330403	99331568	-1	1165	GO:0004197; GO:0008234;	cysteine-type endopeptidase activity; cysteine-type peptidase activity;	GO:0006508;	proteolysis;			protein.degradation.cysteine protease;
621	GRMZM2G019746_T01	GRMZM2G019746	7	1958323	1960823	-1	2500	GO:0003824;	catalytic activity;	GO:0008152;	metabolic process;			secondary metabolism.phenylpropanoids.lignin biosynthesis.4CL;
622	GRMZM2G019807_T01	GRMZM2G019807	3	220058909	220060383	1	1474	GO:0005199;	structural constituent of cell wall;	GO:0007186;	G-protein coupled receptor protein signaling pathway;	GO:0016021;	integral to membrane;	PS.lightreaction.photosystem I.LHC-I;
623	GRMZM2G019874_T01	GRMZM2G019874	3	220061620	220064986	-1	3366							TCA / org. transformation.other organic acid transformaitons.malic;
624	GRMZM2G019999_T01	GRMZM2G019999	7	150369001	150374929	1	5928	GO:0046961; GO:0005488;	proton-transporting ATPase activity, rotational mechanism; binding;	GO:0015986;	ATP synthesis coupled proton transport;	GO:0000221;	vacuolar proton-transporting V-type ATPase, V1 domain;	transport.p- and v-ATPases.H+-transporting two-sector ATPase;
625	GRMZM2G020008_T01	GRMZM2G020008	8	145916020	145917969	-1	1949							TCA / org. transformation.other organic acid transformaitons.malic;
626	GRMZM2G020043_T01	GRMZM2G020043	2	4307843	4309885	1	2042							transport.p- and v-ATPases;
627	GRMZM2G020091_T01	GRMZM2G020091	6	17599035	17599985	-1	950					GO:0016021;	integral to membrane;	stress.abiotic.drought/salt; stress.abiotic.cold;
628	GRMZM2G020096_T01	GRMZM2G020096	8	129580566	129592372	1	11806	GO:0004357;	glutamate-cysteine ligase activity;	GO:0006750;	glutathione biosynthetic process;			redox.ascorbate and glutathione.glutathione;
629	GRMZM2G020104_T01	GRMZM2G020104	7	924003	928338	-1	4335	GO:0005215; GO:0005216; GO:0004872; GO:0004970; GO:0005234; GO:0004965;	transporter activity; ion channel activity; receptor activity; ionotropic glutamate receptor activity; extracellular-glutamate-gated ion channel activity; GABA-B receptor activity;	GO:0006810; GO:0007186; GO:0006811;	transport; G-protein coupled receptor protein signaling pathway; ion transport;	GO:0016020; GO:0016021; GO:0030288;	membrane; integral to membrane; outer membrane-bounded periplasmic space;	signalling.in sugar and nutrient physiology;
630	GRMZM2G020151_T01	GRMZM2G020151	8	31074055	31078313	1	4258							transport.misc;
631	GRMZM2G020156_T01	GRMZM2G020156	7	64937615	64941205	-1	3590	GO:0004871; GO:0005515;	signal transducer activity; protein binding;	GO:0009416;	response to light stimulus;			signalling.light;
632	GRMZM2G020158_T01	GRMZM2G020158	8	163858631	163860930	-1	2299	GO:0005524; GO:0004674; GO:0004672; GO:0004713;	ATP binding; protein serine/threonine kinase activity; protein kinase activity; protein tyrosine kinase activity;	GO:0006468;	protein amino acid phosphorylation;			signalling.receptor kinases.DUF 26;
633	GRMZM2G020419_T01	GRMZM2G020419	5	113036479	113037247	1	768	GO:0005199;	structural constituent of cell wall;					not assigned.unknown;
634	GRMZM2G020429_T01	GRMZM2G020429	1	193471647	193475242	1	3595	GO:0003677; GO:0008170;	DNA binding; N-methyltransferase activity;	GO:0006306;	DNA methylation;			nucleotide metabolism.salvage.phosphoribosyltransferases.upp;
635	GRMZM2G020446_T01	GRMZM2G020446	10	5260642	5270397	-1	9755	GO:0003824; GO:0008836;	catalytic activity; diaminopimelate decarboxylase activity;	GO:0009089; GO:0006596;	lysine biosynthetic process via diaminopimelate; polyamine biosynthetic process;			amino acid metabolism.synthesis.aspartate family.lysine;
636	GRMZM2G020484_T01	GRMZM2G020484	8	13996720	14003952	-1	7232	GO:0005215;	transporter activity;	GO:0006857;	oligopeptide transport;	GO:0016020;	membrane;	transport.peptides and oligopeptides;
637	GRMZM2G020610_T01	GRMZM2G020610	4	98769782	98772418	-1	2636	GO:0015299;	solute:hydrogen antiporter activity;	GO:0006812;	cation transport;	GO:0016021;	integral to membrane;	transport.metal;
638	GRMZM2G020631_T01	GRMZM2G020631	1	195618098	195621373	-1	3275							minor CHO metabolism.others;
639	GRMZM2G020657_T01	GRMZM2G020657	5	47364276	47366080	-1	1804	GO:0004197; GO:0008234;	cysteine-type endopeptidase activity; cysteine-type peptidase activity;	GO:0006508;	proteolysis;			protein.degradation.cysteine protease;
640	GRMZM2G020661_T01	GRMZM2G020661	6	164682315	164684143	-1	1828	GO:0005525; GO:0005524; GO:0005515; GO:0003924; GO:0008134;	GTP binding; ATP binding; protein binding; GTPase activity; transcription factor binding;	GO:0006355; GO:0007165; GO:0006886; GO:0007264; GO:0015031; GO:0006913;	regulation of transcription, DNA-dependent; signal transduction; intracellular protein transport; small GTPase mediated signal transduction; protein transport; nucleocytoplasmic transport;	GO:0005622;	intracellular;	signalling.G-proteins;
641	GRMZM2G020701_T01	GRMZM2G020701	2	21191355	21195094	1	3739	GO:0004252;	serine-type endopeptidase activity;	GO:0006508;	proteolysis;	GO:0016020; GO:0005618;	membrane; cell wall;	protein.degradation.subtilases;
642	GRMZM2G020721_T01	GRMZM2G020721	9	129906481	129911758	1	5277							misc.O-methyl transferases;
643	GRMZM2G020742_T01	GRMZM2G020742	6	113425506	113427834	1	2328							cell wall.cellulose synthesis;
644	GRMZM2G020766_T01	GRMZM2G020766	7	166540989	166552187	-1	11198	GO:0015079;	potassium ion transmembrane transporter activity;	GO:0006813;	potassium ion transport;	GO:0016020;	membrane;	transport.potassium;
645	GRMZM2G020852_T01	GRMZM2G020852	9	114253282	114254790	-1	1508	GO:0005215; GO:0005488;	transporter activity; binding;	GO:0006810; GO:0019953;	transport; sexual reproduction;	GO:0005576;	extracellular region;	cell wall.modification;
646	GRMZM2G020893_T01	GRMZM2G020893	7	146749787	146751698	-1	1911							misc.beta 1,3 glucan hydrolases;
647	GRMZM2G020898_T01	GRMZM2G020898	2	230748365	230752321	1	3956	GO:0004553;	hydrolase activity, hydrolyzing O-glycosyl compounds;	GO:0005975;	carbohydrate metabolic process;			misc.beta 1,3 glucan hydrolases;
648	GRMZM2G020928_T01	GRMZM2G020928	6	164670573	164673386	1	2813	GO:0008270; GO:0003723; GO:0003676;	zinc ion binding; RNA binding; nucleic acid binding;			GO:0005634;	nucleus;	RNA.processing.splicing;
649	GRMZM2G020938_T01	GRMZM2G020938	4	161780075	161783354	-1	3279	GO:0005524; GO:0004674;	ATP binding; protein serine/threonine kinase activity;	GO:0006468;	protein amino acid phosphorylation;			protein.postranslational modification;
650	GRMZM2G020940_T01	GRMZM2G020940	1	53708206	53709622	-1	1416							not assigned.unknown;
651	GRMZM2G020986_T01	GRMZM2G020986	4	240988186	240994570	1	6384	GO:0005198; GO:0005515; GO:0005199;	structural molecule activity; protein binding; structural constituent of cell wall;	GO:0007186; GO:0007155;	G-protein coupled receptor protein signaling pathway; cell adhesion;	GO:0016021; GO:0015629;	integral to membrane; actin cytoskeleton;	signalling.receptor kinases.leucine rich repeat V;
652	GRMZM2G021074_T01	GRMZM2G021074	1	207574997	207578936	-1	3939	GO:0003824;	catalytic activity;	GO:0015969;	guanosine tetraphosphate metabolic process;			protein.aa activation; signalling.G-proteins;
653	GRMZM2G021101_T01	GRMZM2G021101	9	9428453	9438724	-1	10271	GO:0005524; GO:0003777;	ATP binding; microtubule motor activity;	GO:0007018;	microtubule-based movement;	GO:0005875;	microtubule associated complex;	cell.organisation;
654	GRMZM2G021149_T01	GRMZM2G021149	7	7841229	7842177	1	948	GO:0003677; GO:0005524; GO:0005199;	DNA binding; ATP binding; structural constituent of cell wall;	GO:0006355; GO:0007186;	regulation of transcription, DNA-dependent; G-protein coupled receptor protein signaling pathway;	GO:0005634; GO:0016021;	nucleus; integral to membrane;	RNA.processing;
655	GRMZM2G021256_T01	GRMZM2G021256	4	124357440	124358530	-1	1090	GO:0050825; GO:0005509;	ice binding; calcium ion binding;	GO:0042309; GO:0050826; GO:0015979;	homoiothermy; response to freezing; photosynthesis;	GO:0019898; GO:0009654;	extrinsic to membrane; oxygen evolving complex;	PS.lightreaction.photosystem II.PSII polypeptide subunits;
656	GRMZM2G021289_T01	GRMZM2G021289	8	139748805	139749873	-1	1068	GO:0005198; GO:0005199;	structural molecule activity; structural constituent of cell wall;	GO:0007186; GO:0007155;	G-protein coupled receptor protein signaling pathway; cell adhesion;	GO:0016021; GO:0015629;	integral to membrane; actin cytoskeleton;	not assigned.unknown;
657	GRMZM2G021331_T01	GRMZM2G021331	8	64261126	64264860	-1	3734	GO:0046933; GO:0046961; GO:0016820; GO:0000166; GO:0017111; GO:0008553;	hydrogen ion transporting ATP synthase activity, rotational mechanism; proton-transporting ATPase activity, rotational mechanism; hydrolase activity, acting on acid anhydrides, catalyzing transmembrane movement of substances; nucleotide binding; nucleoside-triphosphatase activity; hydrogen-exporting ATPase activity, phosphorylative mechanism;	GO:0015986; GO:0015992; GO:0046034;	ATP synthesis coupled proton transport; proton transport; ATP metabolic process;	GO:0045261; GO:0033178; GO:0016469;	proton-transporting ATP synthase complex, catalytic core F(1); proton-transporting two-sector ATPase complex, catalytic domain; proton-transporting two-sector ATPase complex;	PS.lightreaction.ATP synthase;
658	GRMZM2G021379_T01	GRMZM2G021379	2	28635448	28641088	1	5640	GO:0004553;	hydrolase activity, hydrolyzing O-glycosyl compounds;	GO:0005975;	carbohydrate metabolic process;			misc.gluco-, galacto- and mannosidases;
659	GRMZM2G021401_T01	GRMZM2G021401	4	182135939	182139482	1	3543			GO:0007186;	G-protein coupled receptor protein signaling pathway;	GO:0016020; GO:0016021;	membrane; integral to membrane;	misc.UDP glucosyl and glucoronyl transferases;
660	GRMZM2G021427_T01	GRMZM2G021427	1	94005188	94007014	1	1826			GO:0019953;	sexual reproduction;	GO:0005576;	extracellular region;	cell wall.modification;
661	GRMZM2G021514_T01	GRMZM2G021514	5	209453702	209458890	1	5188							cell.vesicle transport;
662	GRMZM2G021530_T01	GRMZM2G021530	2	21241934	21244651	-1	2717							cell.cycle;
663	GRMZM2G021573_T01	GRMZM2G021573	9	140458063	140461916	-1	3853	GO:0003677; GO:0003700;	DNA binding; transcription factor activity;	GO:0006355;	regulation of transcription, DNA-dependent;			RNA.regulation of transcription.AP2/EREBP, APETALA2/Ethylene-responsive element binding protein family; development.unspecified;
664	GRMZM2G021617_T01	GRMZM2G021617	9	55338388	55340505	1	2117	GO:0005509;	calcium ion binding;	GO:0015979;	photosynthesis;	GO:0019898; GO:0009654;	extrinsic to membrane; oxygen evolving complex;	PS.lightreaction.photosystem II.PSII polypeptide subunits;
665	GRMZM2G021621_T02	GRMZM2G021621	1	93671214	93674034	-1	2820			GO:0019953;	sexual reproduction;	GO:0005576;	extracellular region;	cell wall.modification;
666	GRMZM2G021635_T01	GRMZM2G021635	2	6042426	6046589	-1	4163	GO:0046961; GO:0042626;	proton-transporting ATPase activity, rotational mechanism; ATPase activity, coupled to transmembrane movement of substances;	GO:0015986;	ATP synthesis coupled proton transport;	GO:0033178;	proton-transporting two-sector ATPase complex, catalytic domain;	transport.p- and v-ATPases;
667	GRMZM2G021725_T01	GRMZM2G021725	10	112394183	112397907	1	3724	GO:0015079;	potassium ion transmembrane transporter activity;	GO:0006813;	potassium ion transport;	GO:0016020;	membrane;	transport.potassium;
668	GRMZM2G021746_T01	GRMZM2G021746	5	14043478	14046033	-1	2555	GO:0004553;	hydrolase activity, hydrolyzing O-glycosyl compounds;	GO:0005975;	carbohydrate metabolic process;			misc.beta 1,3 glucan hydrolases;
669	GRMZM2G021816_T01	GRMZM2G021816	1	197707668	197711087	-1	3419	GO:0051087; GO:0001671;	chaperone binding; ATPase activator activity;	GO:0006950;	response to stress;	GO:0005737;	cytoplasm;	transport.misc;
670	GRMZM2G021912_T01	GRMZM2G021912	4	180307141	180311281	1	4140	GO:0005215;	transporter activity;	GO:0006810;	transport;	GO:0005622;	intracellular;	transport.misc;
671	GRMZM2G022019_T01	GRMZM2G022019	5	29612431	29618101	-1	5670							protein.synthesis.initiation;
672	GRMZM2G022041_T01	GRMZM2G022041	2	230785010	230787894	-1	2884	GO:0003677; GO:0005524; GO:0005199;	DNA binding; ATP binding; structural constituent of cell wall;	GO:0006355; GO:0007186;	regulation of transcription, DNA-dependent; G-protein coupled receptor protein signaling pathway;	GO:0005634; GO:0016021;	nucleus; integral to membrane;	RNA.processing;
673	GRMZM2G022088_T01	GRMZM2G022088	3	39988242	39993400	1	5158	GO:0005215;	transporter activity;	GO:0006810;	transport;	GO:0005622;	intracellular;	transport.misc;
674	GRMZM2G022206_T02	GRMZM2G022206	2	230780038	230784735	1	4697	GO:0019787;	small conjugating protein ligase activity;	GO:0043687; GO:0051246;	post-translational protein modification; regulation of protein metabolic process;			protein.degradation.ubiquitin.E2;
675	GRMZM2G022269_T01	GRMZM2G022269	1	297287757	297293112	-1	5355	GO:0005525; GO:0003924; GO:0003746;	GTP binding; GTPase activity; translation elongation factor activity;	GO:0006414;	translational elongation;	GO:0005622;	intracellular;	protein.synthesis.elongation;
676	GRMZM2G022275_T01	GRMZM2G022275	9	83962664	83970073	-1	7409							development.unspecified;
677	GRMZM2G022318_T01	GRMZM2G022318	10	4137203	4140594	1	3391	GO:0046872;	metal ion binding;	GO:0007186; GO:0051260; GO:0030001;	G-protein coupled receptor protein signaling pathway; protein homooligomerization; metal ion transport;	GO:0016020; GO:0016021;	membrane; integral to membrane;	transport.metal;
678	GRMZM2G022375_T01	GRMZM2G022375	4	185559013	185563052	1	4039	GO:0015520;	tetracycline:hydrogen antiporter activity;	GO:0046677; GO:0015904;	response to antibiotic; tetracycline transport;	GO:0016021;	integral to membrane;	transporter.sugars; transport.misc;
679	GRMZM2G022398_T02	GRMZM2G022398	9	128864175	128867497	-1	3322					GO:0016020;	membrane;	misc.UDP glucosyl and glucoronyl transferases;
680	GRMZM2G022440_T01	GRMZM2G022440	3	217685988	217688198	-1	2210	GO:0005215; GO:0022891;	transporter activity; substrate-specific transmembrane transporter activity;	GO:0006810; GO:0055085;	transport; transmembrane transport;	GO:0016020; GO:0016021;	membrane; integral to membrane;	transporter.sugars;
681	GRMZM2G022558_T01	GRMZM2G022558	9	83959044	83961432	1	2388	GO:0003824; GO:0008415; GO:0016747;	catalytic activity; acyltransferase activity; transferase activity, transferring acyl groups other than amino-acyl groups;	GO:0008152; GO:0006633;	metabolic process; fatty acid biosynthetic process;	GO:0016020;	membrane;	lipid metabolism.FA synthesis and FA elongation.beta ketoacyl CoA synthase;
682	GRMZM2G022606_T02	GRMZM2G022606	10	1362005	1365056	-1	3051	GO:0005515; GO:0005452;	protein binding; inorganic anion exchanger activity;	GO:0006820;	anion transport;	GO:0016020;	membrane;	cell.organisation;
683	GRMZM2G022637_T01	GRMZM2G022637	2	40468813	40469653	1	840	GO:0046872;	metal ion binding;	GO:0030001;	metal ion transport;			not assigned.unknown;
684	GRMZM2G022642_T01	GRMZM2G022642	3	222402961	222412533	1	9572							transport.amino acids;
685	GRMZM2G022645_T01	GRMZM2G022645	5	195675722	195679405	1	3683	GO:0005524; GO:0004674; GO:0004672; GO:0004713;	ATP binding; protein serine/threonine kinase activity; protein kinase activity; protein tyrosine kinase activity;	GO:0006468; GO:0016998;	protein amino acid phosphorylation; cell wall catabolic process;			protein.postranslational modification.kinase.receptor like cytoplasmatic kinase VII;
686	GRMZM2G022740_T01	GRMZM2G022740	10	85807224	85808896	-1	1672	GO:0004601; GO:0009055; GO:0020037;	peroxidase activity; electron carrier activity; heme binding;	GO:0006979;	response to oxidative stress;			misc.peroxidases;
687	GRMZM2G022768_T01	GRMZM2G022768	8	90883002	90887572	-1	4570	GO:0008378;	galactosyltransferase activity;	GO:0006486;	protein amino acid glycosylation;	GO:0016020;	membrane;	protein.glycosylation;
688	GRMZM2G022856_T01	GRMZM2G022856	3	194683644	194690275	1	6631							minor CHO metabolism.callose;
689	GRMZM2G022859_T01	GRMZM2G022859	1	266922180	266928739	1	6559	GO:0019787;	small conjugating protein ligase activity;	GO:0043687; GO:0051246;	post-translational protein modification; regulation of protein metabolic process;			protein.degradation.ubiquitin.E2;
690	GRMZM2G022861_T01	GRMZM2G022861	2	6012786	6022658	-1	9872	GO:0005216; GO:0005249;	ion channel activity; voltage-gated potassium channel activity;	GO:0006811; GO:0006813;	ion transport; potassium ion transport;	GO:0016020;	membrane;	transport.cyclic nucleotide or calcium regulated channels;
691	GRMZM2G022915_T01	GRMZM2G022915	3	212722524	212726575	1	4051	GO:0005524; GO:0005216; GO:0004812; GO:0000166;	ATP binding; ion channel activity; aminoacyl-tRNA ligase activity; nucleotide binding;	GO:0006412; GO:0006811; GO:0006418;	translation; ion transport; tRNA aminoacylation for protein translation;	GO:0016020; GO:0005737;	membrane; cytoplasm;	transport.potassium;
692	GRMZM2G022931_T01	GRMZM2G022931	3	208945916	208947659	1	1743							cell wall.cell wall proteins.AGPs;
693	GRMZM2G023003_T01	GRMZM2G023003	5	143435402	143440581	-1	5179	GO:0005198;	structural molecule activity;	GO:0007155;	cell adhesion;	GO:0015629;	actin cytoskeleton;	minor CHO metabolism.callose;
694	GRMZM2G023008_T01	GRMZM2G023008	4	81511683	81520643	1	8960	GO:0005515; GO:0008565;	protein binding; protein transporter activity;	GO:0006810; GO:0006886; GO:0016192; GO:0015031;	transport; intracellular protein transport; vesicle-mediated transport; protein transport;	GO:0030117;	membrane coat;	cell.vesicle transport;
695	GRMZM2G023020_T01	GRMZM2G023020	2	62802649	62806242	-1	3593					GO:0016020;	membrane;	misc.UDP glucosyl and glucoronyl transferases;
696	GRMZM2G023110_T01	GRMZM2G023110	1	266933329	266936849	-1	3520	GO:0004601; GO:0005524; GO:0005515; GO:0004674; GO:0004672; GO:0020037; GO:0004713;	peroxidase activity; ATP binding; protein binding; protein serine/threonine kinase activity; protein kinase activity; heme binding; protein tyrosine kinase activity;	GO:0006468; GO:0006979;	protein amino acid phosphorylation; response to oxidative stress;			signalling.receptor kinases.leucine rich repeat III;
697	GRMZM2G023152_T01	GRMZM2G023152	4	23714170	23716032	-1	1862	GO:0004867; GO:0008168; GO:0008171; GO:0046983;	serine-type endopeptidase inhibitor activity; methyltransferase activity; O-methyltransferase activity; protein dimerization activity;					misc.O-methyl transferases;
698	GRMZM2G023275_T01	GRMZM2G023275	10	71035361	71041725	-1	6364							RNA.processing;
699	GRMZM2G023325_T01	GRMZM2G023325	1	147832023	147833037	1	1014	GO:0008168; GO:0008171; GO:0046983;	methyltransferase activity; O-methyltransferase activity; protein dimerization activity;					misc.O-methyl transferases;
700	GRMZM2G023328_T02	GRMZM2G023328	2	221521341	221528266	-1	6925							not assigned.unknown;
701	GRMZM2G023346_T01	GRMZM2G023346	7	155664021	155666859	1	2838	GO:0004871; GO:0005515;	signal transducer activity; protein binding;	GO:0009416;	response to light stimulus;			signalling.light;
702	GRMZM2G023436_T01	GRMZM2G023436	3	208974873	208976676	-1	1803	GO:0005525;	GTP binding;	GO:0007264; GO:0015031;	small GTPase mediated signal transduction; protein transport;	GO:0005622;	intracellular;	signalling.G-proteins;
703	GRMZM2G023608_T01	GRMZM2G023608	5	210570901	210572429	-1	1528							transport.misc;
704	GRMZM2G023650_T01	GRMZM2G023650	3	174922835	174924028	-1	1193	GO:0004553; GO:0004568;	hydrolase activity, hydrolyzing O-glycosyl compounds; chitinase activity;	GO:0005975; GO:0006032;	carbohydrate metabolic process; chitin catabolic process;			stress.biotic;
705	GRMZM2G023655_T01	GRMZM2G023655	6	142954799	142956271	1	1472							stress.biotic;
706	GRMZM2G023794_T02	GRMZM2G023794	1	264665	270895	-1	6230							secondary metabolism.phenylpropanoids.lignin biosynthesis.PAL;
707	GRMZM2G023840_T01	GRMZM2G023840	8	56447381	56449927	1	2546	GO:0004601; GO:0009055; GO:0020037;	peroxidase activity; electron carrier activity; heme binding;	GO:0006979;	response to oxidative stress;			misc.peroxidases;
708	GRMZM2G023982_T01	GRMZM2G023982	5	20881098	20882329	1	1231							not assigned.unknown;
709	GRMZM2G024024_T01	GRMZM2G024024	5	124795869	124798201	-1	2332	GO:0005524; GO:0004674; GO:0004672; GO:0004713;	ATP binding; protein serine/threonine kinase activity; protein kinase activity; protein tyrosine kinase activity;	GO:0006468; GO:0016998;	protein amino acid phosphorylation; cell wall catabolic process;			signalling.receptor kinases.misc;
710	GRMZM2G024144_T01	GRMZM2G024144	3	209229271	209231345	1	2074	GO:0003824;	catalytic activity;			GO:0016020;	membrane;	misc.acid and other phosphatases;
711	GRMZM2G024150_T01	GRMZM2G024150	5	3524855	3525987	-1	1132			GO:0015979;	photosynthesis;	GO:0009538;	photosystem I reaction center;	PS.lightreaction.photosystem I.PSI polypeptide subunits;
712	GRMZM2G024151_T02	GRMZM2G024151	8	5868357	5872260	-1	3903	GO:0005524; GO:0004674; GO:0004672; GO:0004713;	ATP binding; protein serine/threonine kinase activity; protein kinase activity; protein tyrosine kinase activity;	GO:0006468;	protein amino acid phosphorylation;			protein.postranslational modification;
713	GRMZM2G024374_T01	GRMZM2G024374	1	297203924	297206077	1	2153	GO:0005524; GO:0003777; GO:0004017;	ATP binding; microtubule motor activity; adenylate kinase activity;	GO:0007018;	microtubule-based movement;	GO:0005875;	microtubule associated complex;	cell.organisation;
714	GRMZM2G024389_T01	GRMZM2G024389	1	297196665	297198745	-1	2080							mitochondrial electron transport / ATP synthesis.cytochrome c oxidase;
715	GRMZM2G024437_T01	GRMZM2G024437	6	97068218	97075178	-1	6960	GO:0008270; GO:0050825;	zinc ion binding; ice binding;	GO:0042309; GO:0050826;	homoiothermy; response to freezing;			cell.organisation;
716	GRMZM2G024505_T01	GRMZM2G024505	5	198799637	198803769	1	4132	GO:0003700; GO:0043565;	transcription factor activity; sequence-specific DNA binding;	GO:0045449;	regulation of transcription;	GO:0005634;	nucleus;	RNA.regulation of transcription.WRKY domain transcription factor family;
717	GRMZM2G024576_T02	GRMZM2G024576	6	19087139	19092862	1	5723	GO:0005524; GO:0003777;	ATP binding; microtubule motor activity;	GO:0007018;	microtubule-based movement;	GO:0005875;	microtubule associated complex;	cell.organisation;
718	GRMZM2G024626_T01	GRMZM2G024626	4	202702423	202710583	-1	8160	GO:0003849;	3-deoxy-7-phosphoheptulonate synthase activity;	GO:0009073;	aromatic amino acid family biosynthetic process;			amino acid metabolism.synthesis.aromatic aa.chorismate.3-deoxy-D-arabino-heptulosonate 7-phosphate synthase;
719	GRMZM2G024686_T01	GRMZM2G024686	1	297192135	297197280	1	5145	GO:0004072; GO:0016597;	aspartate kinase activity; amino acid binding;	GO:0008652; GO:0008152;	amino acid biosynthetic process; metabolic process;			amino acid metabolism.synthesis.aspartate family.misc.homoserine.aspartate kinase;
720	GRMZM2G024693_T01	GRMZM2G024693	5	178970404	178979785	-1	9381	GO:0005525; GO:0005524; GO:0005515; GO:0003924; GO:0008134;	GTP binding; ATP binding; protein binding; GTPase activity; transcription factor binding;	GO:0006355; GO:0007165; GO:0006886; GO:0007264; GO:0015031; GO:0006913;	regulation of transcription, DNA-dependent; signal transduction; intracellular protein transport; small GTPase mediated signal transduction; protein transport; nucleocytoplasmic transport;	GO:0005622;	intracellular;	signalling.G-proteins;
721	GRMZM2G024708_T01	GRMZM2G024708	2	204770421	204772562	-1	2141	GO:0005215; GO:0022891;	transporter activity; substrate-specific transmembrane transporter activity;	GO:0006810; GO:0055085;	transport; transmembrane transport;	GO:0016020; GO:0016021;	membrane; integral to membrane;	transporter.sugars;
722	GRMZM2G024823_T01	GRMZM2G024823	1	98039101	98043190	1	4089	GO:0005215; GO:0005488;	transporter activity; binding;	GO:0006810; GO:0006839;	transport; mitochondrial transport;	GO:0016020; GO:0005739; GO:0005743;	membrane; mitochondrion; mitochondrial inner membrane;	transport.metabolite transporters at the mitochondrial membrane;
723	GRMZM2G024898_T01	GRMZM2G024898	2	12699966	12704308	-1	4342	GO:0003700; GO:0043565; GO:0003872;	transcription factor activity; sequence-specific DNA binding; 6-phosphofructokinase activity;	GO:0006096; GO:0045449;	glycolysis; regulation of transcription;	GO:0005634; GO:0005945;	nucleus; 6-phosphofructokinase complex;	RNA.regulation of transcription.WRKY domain transcription factor family;
724	GRMZM2G024959_T01	GRMZM2G024959	4	70987219	70991234	1	4015							lipid metabolism.FA synthesis and FA elongation.acyl coa ligase;
725	GRMZM2G025014_T01	GRMZM2G025014	2	229627733	229630624	1	2891	GO:0008270; GO:0003723; GO:0003676;	zinc ion binding; RNA binding; nucleic acid binding;			GO:0005634;	nucleus;	RNA.processing.splicing;
726	GRMZM2G025026_T01	GRMZM2G025026	9	60306770	60308279	1	1509	GO:0008289;	lipid binding;	GO:0006869;	lipid transport;			lipid metabolism.lipid transfer proteins etc;
727	GRMZM2G025048_T01	GRMZM2G025048	1	266964522	266967718	-1	3196	GO:0005524; GO:0004674; GO:0005529;	ATP binding; protein serine/threonine kinase activity; sugar binding;	GO:0006468;	protein amino acid phosphorylation;			misc.UDP glucosyl and glucoronyl transferases;
728	GRMZM2G025113_T01	GRMZM2G025113	9	126298362	126306157	1	7795			GO:0015969;	guanosine tetraphosphate metabolic process;			protein.aa activation; signalling.G-proteins;
729	GRMZM2G025135_T01	GRMZM2G025135	3	163874719	163877256	1	2537							protein.degradation.cysteine protease;
730	GRMZM2G025171_T01	GRMZM2G025171	4	180515659	180517858	-1	2199	GO:0046933; GO:0046961;	hydrogen ion transporting ATP synthase activity, rotational mechanism; proton-transporting ATPase activity, rotational mechanism;	GO:0015986;	ATP synthesis coupled proton transport;	GO:0045261;	proton-transporting ATP synthase complex, catalytic core F(1);	PS.lightreaction.ATP synthase;
731	GRMZM2G025182_T01	GRMZM2G025182	7	167027373	167030920	-1	3547	GO:0030599; GO:0004857;	pectinesterase activity; enzyme inhibitor activity;	GO:0042545;	cell wall modification;	GO:0005618;	cell wall;	cell wall.pectin*esterases.PME;
732	GRMZM2G025231_T01	GRMZM2G025231	7	39228583	39234360	-1	5777	GO:0008270; GO:0005515; GO:0016760;	zinc ion binding; protein binding; cellulose synthase (UDP-forming) activity;	GO:0030244;	cellulose biosynthetic process;	GO:0016020;	membrane;	cell wall.cellulose synthesis.cellulose synthase;
733	GRMZM2G025236_T01	GRMZM2G025236	5	174962055	174977566	-1	15511	GO:0005351; GO:0005338;	sugar:hydrogen symporter activity; nucleotide-sugar transmembrane transporter activity;	GO:0008643; GO:0015780;	carbohydrate transport; nucleotide-sugar transport;	GO:0016021; GO:0000139;	integral to membrane; Golgi membrane;	transport.NDP-sugars at the ER;
734	GRMZM2G025322_T01	GRMZM2G025322	6	115228049	115231929	1	3880	GO:0008113;	peptide-methionine-(S)-S-oxide reductase activity;					RNA.regulation of transcription.putative transcription regulator;
735	GRMZM2G025387_T01	GRMZM2G025387	8	143688020	143692894	1	4874	GO:0005524; GO:0005509; GO:0004674; GO:0004672; GO:0004713;	ATP binding; calcium ion binding; protein serine/threonine kinase activity; protein kinase activity; protein tyrosine kinase activity;	GO:0006468;	protein amino acid phosphorylation;			signalling.calcium;
736	GRMZM2G025441_T01	GRMZM2G025441	7	167043887	167046131	1	2244	GO:0004601; GO:0009055; GO:0020037;	peroxidase activity; electron carrier activity; heme binding;	GO:0006979;	response to oxidative stress;			misc.peroxidases;
737	GRMZM2G025488_T01	GRMZM2G025488	1	205108953	205119061	1	10108							transport.misc;
738	GRMZM2G025491_T01	GRMZM2G025491	6	111315402	111317116	1	1714	GO:0004190; GO:0017153;	aspartic-type endopeptidase activity; sodium:dicarboxylate symporter activity;	GO:0006508; GO:0006835;	proteolysis; dicarboxylic acid transport;	GO:0016020;	membrane;	RNA.regulation of transcription.unclassified; protein.degradation.aspartate protease;
739	GRMZM2G025531_T01	GRMZM2G025531	7	17575470	17586510	-1	11040	GO:0004190; GO:0016787; GO:0005216;	aspartic-type endopeptidase activity; hydrolase activity; ion channel activity;	GO:0006508; GO:0006811; GO:0009987;	proteolysis; ion transport; cellular process;	GO:0016020;	membrane;	protein.degradation;
740	GRMZM2G025611_T01	GRMZM2G025611	6	28708952	28730138	-1	21186	GO:0015299;	solute:hydrogen antiporter activity;	GO:0006812;	cation transport;	GO:0016021;	integral to membrane;	transport.metal;
741	GRMZM2G025642_T01	GRMZM2G025642	1	5608665	5615614	-1	6949	GO:0003677;	DNA binding;	GO:0045449;	regulation of transcription;			development.unspecified;
742	GRMZM2G025806_T01	GRMZM2G025806	4	181142535	181146752	-1	4217							protein.degradation.ubiquitin.E3.SCF.cullin;
743	GRMZM2G025855_T01	GRMZM2G025855	1	221939142	221942842	-1	3700	GO:0003723; GO:0003735;	RNA binding; structural constituent of ribosome;	GO:0006412;	translation;	GO:0005622; GO:0005840; GO:0015935;	intracellular; ribosome; small ribosomal subunit;	protein.synthesis.misc ribososomal protein;
744	GRMZM2G025867_T01	GRMZM2G025867	4	168573552	168596318	-1	22766	GO:0016491; GO:0005506; GO:0016706;	oxidoreductase activity; iron ion binding; oxidoreductase activity, acting on paired donors, with incorporation or reduction of molecular oxygen, 2-oxoglutarate as one donor, and incorporation of one atom each of oxygen into both donors;	GO:0019538;	protein metabolic process;			misc.oxidases - copper, flavone etc.;
745	GRMZM2G025880_T01	GRMZM2G025880	2	38059445	38062060	-1	2615	GO:0004871; GO:0005515;	signal transducer activity; protein binding;	GO:0009416;	response to light stimulus;			signalling.light;
746	GRMZM2G025895_T01	GRMZM2G025895	7	82194933	82196601	1	1668	GO:0003700; GO:0043565;	transcription factor activity; sequence-specific DNA binding;	GO:0045449;	regulation of transcription;	GO:0005634;	nucleus;	RNA.regulation of transcription.WRKY domain transcription factor family;
747	GRMZM2G025977_T01	GRMZM2G025977	7	5961824	5965887	1	4063	GO:0016491; GO:0008324;	oxidoreductase activity; cation transmembrane transporter activity;	GO:0008152; GO:0006813;	metabolic process; potassium ion transport;			misc.oxidases - copper, flavone etc.; transport.misc;
748	GRMZM2G026015_T01	GRMZM2G026015	8	16958902	16960982	1	2080			GO:0015979;	photosynthesis;	GO:0009538;	photosystem I reaction center;	PS.lightreaction.photosystem I.PSI polypeptide subunits;
749	GRMZM2G026024_T01	GRMZM2G026024	4	158046630	158049548	-1	2918	GO:0005524; GO:0016773; GO:0016301; GO:0000166; GO:0017111; GO:0008974;	ATP binding; phosphotransferase activity, alcohol group as acceptor; kinase activity; nucleotide binding; nucleoside-triphosphatase activity; phosphoribulokinase activity;	GO:0005975; GO:0008152;	carbohydrate metabolic process; metabolic process;			PS.calvin cyle.PRK;
750	GRMZM2G026065_T01	GRMZM2G026065	2	185961177	185964984	1	3807	GO:0005524; GO:0004674; GO:0004672; GO:0004713;	ATP binding; protein serine/threonine kinase activity; protein kinase activity; protein tyrosine kinase activity;	GO:0006468;	protein amino acid phosphorylation;			protein.postranslational modification;
751	GRMZM2G026147_T01	GRMZM2G026147	1	83798524	83800424	1	1900			GO:0019953;	sexual reproduction;	GO:0005576;	extracellular region;	cell wall.modification;
752	GRMZM2G026151_T01	GRMZM2G026151	4	239597175	239599459	1	2284	GO:0005524; GO:0004674; GO:0004672; GO:0004713;	ATP binding; protein serine/threonine kinase activity; protein kinase activity; protein tyrosine kinase activity;	GO:0006468; GO:0016998;	protein amino acid phosphorylation; cell wall catabolic process;			signalling.receptor kinases.misc;
753	GRMZM2G026301_T01	GRMZM2G026301	2	155802505	155807406	-1	4901	GO:0005524; GO:0004674; GO:0004672; GO:0004713;	ATP binding; protein serine/threonine kinase activity; protein kinase activity; protein tyrosine kinase activity;	GO:0006468;	protein amino acid phosphorylation;			protein.postranslational modification.kinase.receptor like cytoplasmatic kinase VII;
754	GRMZM2G026391_T01	GRMZM2G026391	10	133437610	133441514	-1	3904							transport.peptides and oligopeptides;
755	GRMZM2G026470_T01	GRMZM2G026470	8	99670638	99672852	1	2214	GO:0000287; GO:0004427;	magnesium ion binding; inorganic diphosphatase activity;	GO:0006796;	phosphate metabolic process;	GO:0005737;	cytoplasm;	nucleotide metabolism.phosphotransfer and pyrophosphatases.misc;
756	GRMZM2G026532_T01	GRMZM2G026532	2	200621193	200623439	1	2246	GO:0009055; GO:0005506; GO:0004497; GO:0020037;	electron carrier activity; iron ion binding; monooxygenase activity; heme binding;					misc.cytochrome P450;
757	GRMZM2G026556_T01	GRMZM2G026556	2	143630573	143633533	1	2960	GO:0005515;	protein binding;					cell.organisation;
758	GRMZM2G026560_T01	GRMZM2G026560	5	205399511	205408307	-1	8796	GO:0005524; GO:0003777;	ATP binding; microtubule motor activity;	GO:0007018;	microtubule-based movement;	GO:0005875;	microtubule associated complex;	cell.organisation;
759	GRMZM2G026614_T01	GRMZM2G026614	7	5965147	5967214	-1	2067	GO:0003723; GO:0003676;	RNA binding; nucleic acid binding;					RNA.RNA binding;
760	GRMZM2G026656_T01	GRMZM2G026656	2	23691964	23695512	1	3548	GO:0003824; GO:0008937;	catalytic activity; ferredoxin reductase activity;	GO:0015979;	photosynthesis;	GO:0009536;	plastid;	redox.thioredoxin;
761	GRMZM2G026702_T01	GRMZM2G026702	7	31752595	31760378	-1	7783	GO:0046872; GO:0009055; GO:0016491; GO:0050660; GO:0005506; GO:0003824; GO:0051536;	metal ion binding; electron carrier activity; oxidoreductase activity; FAD binding; iron ion binding; catalytic activity; iron-sulfur cluster binding;					transport.misc;
762	GRMZM2G026780_T01	GRMZM2G026780	1	269868436	269869436	-1	1000							not assigned.unknown;
763	GRMZM2G026804_T01	GRMZM2G026804	8	32760453	32762679	1	2226	GO:0004650;	polygalacturonase activity;	GO:0005975;	carbohydrate metabolic process;			cell wall.degradation.pectate lyases and polygalacturonases;
764	GRMZM2G026807_T01	GRMZM2G026807	1	14563890	14579039	1	15149	GO:0004750; GO:0003824;	ribulose-phosphate 3-epimerase activity; catalytic activity;	GO:0005975; GO:0008152;	carbohydrate metabolic process; metabolic process;			OPP.non-reductive PP.ribulose-phosphate 3-epimerase;
765	GRMZM2G026855_T02	GRMZM2G026855	3	167431497	167440988	-1	9491	GO:0004650;	polygalacturonase activity;	GO:0005975;	carbohydrate metabolic process;			cell wall.degradation.pectate lyases and polygalacturonases;
766	GRMZM2G026889_T01	GRMZM2G026889	9	113384890	113388875	-1	3985	GO:0016757;	transferase activity, transferring glycosyl groups;					transport.misc;
767	GRMZM2G026956_T01	GRMZM2G026956	5	191625641	191627396	1	1755			GO:0009664; GO:0019953;	plant-type cell wall organization; sexual reproduction;	GO:0005576;	extracellular region;	cell wall.modification;
768	GRMZM2G026980_T01	GRMZM2G026980	5	53218817	53220680	1	1863	GO:0004553; GO:0016762;	hydrolase activity, hydrolyzing O-glycosyl compounds; xyloglucan:xyloglucosyl transferase activity;	GO:0005975; GO:0006073;	carbohydrate metabolic process; glucan metabolic process;	GO:0005618; GO:0048046;	cell wall; apoplast;	cell wall.modification;
769	GRMZM2G027047_T01	GRMZM2G027047	1	294217357	294221543	1	4186	GO:0004650;	polygalacturonase activity;	GO:0005975;	carbohydrate metabolic process;			cell wall.degradation.pectate lyases and polygalacturonases;
770	GRMZM2G027075_T02	GRMZM2G027075	4	171521093	171529617	1	8524					GO:0005634;	nucleus;	RNA.regulation of transcription.JUMONJI family;
771	GRMZM2G027098_T01	GRMZM2G027098	4	151558483	151559928	-1	1445	GO:0005215;	transporter activity;	GO:0006810;	transport;	GO:0016020; GO:0016021;	membrane; integral to membrane;	transport.Major Intrinsic Proteins.TIP;
772	GRMZM2G027217_T01	GRMZM2G027217	7	163189607	163190947	-1	1340	GO:0004601; GO:0009055; GO:0020037;	peroxidase activity; electron carrier activity; heme binding;	GO:0006979;	response to oxidative stress;			misc.peroxidases;
773	GRMZM2G027298_T01	GRMZM2G027298	10	27924098	27926468	-1	2370	GO:0008270; GO:0003676;	zinc ion binding; nucleic acid binding;					RNA.regulation of transcription.C3H zinc finger family;
774	GRMZM2G027331_T01	GRMZM2G027331	1	178182802	178187058	-1	4256	GO:0004601; GO:0020037;	peroxidase activity; heme binding;	GO:0006979;	response to oxidative stress;			transport.misc;
775	GRMZM2G027333_T01	GRMZM2G027333	8	138028627	138032507	1	3880	GO:0008270; GO:0050825;	zinc ion binding; ice binding;	GO:0042309; GO:0050826;	homoiothermy; response to freezing;	GO:0005622;	intracellular;	RNA.regulation of transcription.C2H2 zinc finger family;
776	GRMZM2G027351_T01	GRMZM2G027351	5	4640917	4644894	1	3977	GO:0005524; GO:0005509; GO:0004674; GO:0004672; GO:0004713;	ATP binding; calcium ion binding; protein serine/threonine kinase activity; protein kinase activity; protein tyrosine kinase activity;	GO:0006468;	protein amino acid phosphorylation;			signalling.calcium;
777	GRMZM2G027378_T01	GRMZM2G027378	4	226125492	226128941	1	3449	GO:0019787;	small conjugating protein ligase activity;	GO:0043687; GO:0051246;	post-translational protein modification; regulation of protein metabolic process;			protein.degradation.ubiquitin.E2;
778	GRMZM2G027385_T01	GRMZM2G027385	9	77007800	77012044	-1	4244	GO:0004565;	beta-galactosidase activity;	GO:0005975;	carbohydrate metabolic process;	GO:0009341;	beta-galactosidase complex;	misc.gluco-, galacto- and mannosidases;
779	GRMZM2G027441_T01	GRMZM2G027441	3	166613425	166616545	1	3120	GO:0003735; GO:0008097;	structural constituent of ribosome; 5S rRNA binding;	GO:0006412;	translation;	GO:0005622; GO:0005840;	intracellular; ribosome;	protein.synthesis.ribosomal protein.eukaryotic.60S subunit.L5;
780	GRMZM2G027476_T01	GRMZM2G027476	4	83362947	83364629	1	1682	GO:0016705;	oxidoreductase activity, acting on paired donors, with incorporation or reduction of molecular oxygen;	GO:0006633; GO:0055114;	fatty acid biosynthetic process; oxidation reduction;	GO:0016021;	integral to membrane;	not assigned.unknown;
781	GRMZM2G027478_T01	GRMZM2G027478	3	182530574	182534479	-1	3905							not assigned.unknown;
782	GRMZM2G027516_T01	GRMZM2G027516	5	87252993	87253419	-1	426							not assigned.unknown;
783	GRMZM2G027627_T01	GRMZM2G027627	9	1439993	1444635	1	4642	GO:0005215; GO:0016624; GO:0004739;	transporter activity; oxidoreductase activity, acting on the aldehyde or oxo group of donors, disulfide as acceptor; pyruvate dehydrogenase (acetyl-transferring) activity;	GO:0006810; GO:0006096; GO:0008152; GO:0055114;	transport; glycolysis; metabolic process; oxidation reduction;	GO:0016020; GO:0043231;	membrane; intracellular membrane-bounded organelle;	glycolysis.PK;
784	GRMZM2G027663_T02	GRMZM2G027663	1	255631033	255637238	-1	6205			GO:0009228;	thiamin biosynthetic process;			Co-factor and vitamine metabolism;
785	GRMZM2G027683_T01	GRMZM2G027683	2	33909448	33911308	-1	1860							transport.misc;
786	GRMZM2G027723_T01	GRMZM2G027723	6	128829670	128836124	1	6454	GO:0008270; GO:0005515; GO:0016760;	zinc ion binding; protein binding; cellulose synthase (UDP-forming) activity;	GO:0030244;	cellulose biosynthetic process;	GO:0016020;	membrane;	cell wall.cellulose synthesis.cellulose synthase;
787	GRMZM2G027756_T01	GRMZM2G027756	7	146112826	146128839	-1	16013	GO:0005524; GO:0004674; GO:0004672; GO:0004713;	ATP binding; protein serine/threonine kinase activity; protein kinase activity; protein tyrosine kinase activity;	GO:0006468;	protein amino acid phosphorylation;			protein.postranslational modification;
788	GRMZM2G027782_T01	GRMZM2G027782	8	53137606	53139503	1	1897	GO:0004650;	polygalacturonase activity;	GO:0005975;	carbohydrate metabolic process;			cell wall.degradation.pectate lyases and polygalacturonases;
789	GRMZM2G027794_T01	GRMZM2G027794	8	171847849	171852355	-1	4506							cell wall.cellulose synthesis;
790	GRMZM2G027825_T01	GRMZM2G027825	5	4654729	4658565	1	3836							cell wall.cell wall proteins.AGPs;
791	GRMZM2G027851_T01	GRMZM2G027851	7	166034149	166039124	1	4975	GO:0015385; GO:0015299;	sodium:hydrogen antiporter activity; solute:hydrogen antiporter activity;	GO:0006814; GO:0006885; GO:0006812;	sodium ion transport; regulation of pH; cation transport;	GO:0016021;	integral to membrane;	transport.metal;
792	GRMZM2G027860_T01	GRMZM2G027860	9	47835306	47843563	1	8257	GO:0005524; GO:0015662;	ATP binding; ATPase activity, coupled to transmembrane movement of ions, phosphorylative mechanism;	GO:0006754;	ATP biosynthetic process;	GO:0016020;	membrane;	protein.degradation.AAA type;
793	GRMZM2G027867_T01	GRMZM2G027867	3	226967687	226975053	1	7366			GO:0007067; GO:0000278;	mitosis; mitotic cell cycle;	GO:0005634;	nucleus;	transport.misc;
794	GRMZM2G027955_T01	GRMZM2G027955	6	166682879	166688477	1	5598	GO:0016779; GO:0008878;	nucleotidyltransferase activity; glucose-1-phosphate adenylyltransferase activity;	GO:0009058; GO:0005978;	biosynthetic process; glycogen biosynthetic process;			major CHO metabolism.synthesis.starch.AGPase;
795	GRMZM2G027960_T01	GRMZM2G027960	8	97569316	97571672	-1	2356	GO:0008270;	zinc ion binding;			GO:0005622;	intracellular;	RNA.regulation of transcription.C2H2 zinc finger family;
796	GRMZM2G028004_T01	GRMZM2G028004	2	81830386	81844213	-1	13827							misc.oxidases - copper, flavone etc.;
797	GRMZM2G028036_T01	GRMZM2G028036	UNKNOWN	4847460	4851763	1	4303	GO:0005215;	transporter activity;	GO:0006810;	transport;	GO:0016020;	membrane;	transport.metal;
798	GRMZM2G028041_T01	GRMZM2G028041	7	3670339	3676532	1	6193	GO:0003677; GO:0003700; GO:0043565; GO:0030528;	DNA binding; transcription factor activity; sequence-specific DNA binding; transcription regulator activity;	GO:0006355;	regulation of transcription, DNA-dependent;	GO:0005634;	nucleus;	RNA.regulation of transcription.HB,Homeobox transcription factor family;
799	GRMZM2G028086_T01	GRMZM2G028086	7	153069805	153073443	-1	3638	GO:0005524; GO:0005509; GO:0004674; GO:0004672; GO:0004713; GO:0005516; GO:0004689;	ATP binding; calcium ion binding; protein serine/threonine kinase activity; protein kinase activity; protein tyrosine kinase activity; calmodulin binding; phosphorylase kinase activity;	GO:0006468; GO:0005978;	protein amino acid phosphorylation; glycogen biosynthetic process;	GO:0005964;	phosphorylase kinase complex;	signalling.calcium;
800	GRMZM2G028110_T01	GRMZM2G028110	6	128849881	128853040	-1	3159	GO:0003735;	structural constituent of ribosome;	GO:0006412;	translation;	GO:0005622; GO:0005840;	intracellular; ribosome;	Biodegradation of Xenobiotics.lactoylglutathione lyase;
801	GRMZM2G028249_T01	GRMZM2G028249	1	280654950	280656613	1	1663							cell wall.cellulose synthesis;
802	GRMZM2G028254_T01	GRMZM2G028254	9	104238918	104241045	-1	2127							not assigned.unknown;
803	GRMZM2G028286_T01	GRMZM2G028286	1	280655225	280659097	-1	3872							cell wall.cellulose synthesis;
804	GRMZM2G028353_T01	GRMZM2G028353	2	166880868	166886719	1	5851	GO:0008270; GO:0005515; GO:0016760;	zinc ion binding; protein binding; cellulose synthase (UDP-forming) activity;	GO:0030244;	cellulose biosynthetic process;	GO:0016020;	membrane;	cell wall.cellulose synthesis.cellulose synthase;
805	GRMZM2G028389_T01	GRMZM2G028389	1	108723110	108725105	-1	1995							not assigned.unknown;
806	GRMZM2G028393_T02	GRMZM2G028393	8	133147032	133147898	1	866	GO:0004867;	serine-type endopeptidase inhibitor activity;	GO:0009611;	response to wounding;			hormone metabolism.abscisic acid.induced-regulated-responsive-activated;
807	GRMZM2G028492_T01	GRMZM2G028492	10	146587383	146593819	-1	6436	GO:0008270; GO:0003676; GO:0005199;	zinc ion binding; nucleic acid binding; structural constituent of cell wall;					RNA.regulation of transcription.unclassified;
808	GRMZM2G028501_T01	GRMZM2G028501	5	62935837	62938997	1	3160	GO:0016757;	transferase activity, transferring glycosyl groups;					misc.UDP glucosyl and glucoronyl transferases;
809	GRMZM2G028521_T01	GRMZM2G028521	1	10514554	10519116	1	4562	GO:0009055; GO:0005506; GO:0020037; GO:0015137;	electron carrier activity; iron ion binding; heme binding; citrate transmembrane transporter activity;	GO:0009060; GO:0015746;	aerobic respiration; citrate transport;	GO:0016021;	integral to membrane;	transport.misc;
810	GRMZM2G028535_T01	GRMZM2G028535	8	166858189	166866346	1	8157	GO:0016491; GO:0003824; GO:0004350; GO:0004349;	oxidoreductase activity; catalytic activity; glutamate-5-semialdehyde dehydrogenase activity; glutamate 5-kinase activity;	GO:0008152; GO:0006561; GO:0008652;	metabolic process; proline biosynthetic process; amino acid biosynthetic process;	GO:0005737;	cytoplasm;	amino acid metabolism.synthesis.glutamate family.proline;
811	GRMZM2G028594_T01	GRMZM2G028594	9	18933465	18939594	-1	6129	GO:0008270;	zinc ion binding;			GO:0005622;	intracellular;	RNA.regulation of transcription.C2C2(Zn) CO-like, Constans-like zinc finger family;
812	GRMZM2G028648_T01	GRMZM2G028648	6	115906099	115908129	-1	2030							TCA / org. transformation.other organic acid transformaitons.malic;
813	GRMZM2G028677_T01	GRMZM2G028677	5	159256001	159257916	1	1915	GO:0009055; GO:0005506; GO:0004497; GO:0020037;	electron carrier activity; iron ion binding; monooxygenase activity; heme binding;					misc.cytochrome P450;
814	GRMZM2G028731_T01	GRMZM2G028731	6	122386371	122389068	1	2697	GO:0003677; GO:0004879; GO:0005524; GO:0005198; GO:0004674; GO:0004672; GO:0004713; GO:0005199;	DNA binding; ligand-dependent nuclear receptor activity; ATP binding; structural molecule activity; protein serine/threonine kinase activity; protein kinase activity; protein tyrosine kinase activity; structural constituent of cell wall;	GO:0006355; GO:0007155; GO:0006468;	regulation of transcription, DNA-dependent; cell adhesion; protein amino acid phosphorylation;	GO:0005634; GO:0015629;	nucleus; actin cytoskeleton;	protein.postranslational modification.kinase.receptor like cytoplasmatic kinase VII;
815	GRMZM2G028736_T01	GRMZM2G028736	5	184830397	184832370	1	1973	GO:0008519;	ammonium transmembrane transporter activity;	GO:0006810;	transport;	GO:0016020;	membrane;	transport.ammonium;
816	GRMZM2G028758_T01	GRMZM2G028758	6	35197577	35201558	-1	3981							transport.misc;
817	GRMZM2G028776_T01	GRMZM2G028776	4	26215976	26217435	-1	1459	GO:0004553;	hydrolase activity, hydrolyzing O-glycosyl compounds;	GO:0005975;	carbohydrate metabolic process;			misc.beta 1,3 glucan hydrolases;
818	GRMZM2G028812_T01	GRMZM2G028812	8	158020666	158024583	-1	3917	GO:0005524; GO:0003824; GO:0016820; GO:0015662; GO:0005388; GO:0015085;	ATP binding; catalytic activity; hydrolase activity, acting on acid anhydrides, catalyzing transmembrane movement of substances; ATPase activity, coupled to transmembrane movement of ions, phosphorylative mechanism; calcium-transporting ATPase activity; calcium ion transmembrane transporter activity;	GO:0008152; GO:0006754; GO:0006816; GO:0006812;	metabolic process; ATP biosynthetic process; calcium ion transport; cation transport;	GO:0016020;	membrane;	signalling.calcium;
819	GRMZM2G028852_T01	GRMZM2G028852	9	145586294	145590146	1	3852							TCA / org. transformation.other organic acid transformaitons.malic;
820	GRMZM2G028862_T01	GRMZM2G028862	6	116198641	116199489	-1	848	GO:0004197; GO:0008234;	cysteine-type endopeptidase activity; cysteine-type peptidase activity;	GO:0006508;	proteolysis;			protein.degradation.cysteine protease;
821	GRMZM2G028883_T01	GRMZM2G028883	10	129970238	129972133	1	1895	GO:0003735;	structural constituent of ribosome;	GO:0006412;	translation;	GO:0005622; GO:0005840;	intracellular; ribosome;	protein.synthesis.ribosomal protein.eukaryotic.60S subunit.L14;
822	GRMZM2G028929_T01	GRMZM2G028929	10	141602888	141608042	-1	5154	GO:0003735; GO:0005198; GO:0005515;	structural constituent of ribosome; structural molecule activity; protein binding;	GO:0006412; GO:0006890;	translation; retrograde vesicle-mediated transport, Golgi to ER;	GO:0005622; GO:0005840; GO:0030126;	intracellular; ribosome; COPI vesicle coat;	cell.vesicle transport;
823	GRMZM2G028966_T01	GRMZM2G028966	8	166872688	166874061	-1	1373							not assigned.unknown;
824	GRMZM2G028980_T01	GRMZM2G028980	4	242084265	242090213	-1	5948	GO:0003677;	DNA binding;	GO:0006355; GO:0045449; GO:0009725;	regulation of transcription, DNA-dependent; regulation of transcription; response to hormone stimulus;	GO:0005634;	nucleus;	RNA.regulation of transcription.ARF, Auxin Response Factor family;
825	GRMZM2G029027_T01	GRMZM2G029027	8	124193785	124199054	1	5269	GO:0005524; GO:0004812; GO:0000166; GO:0004814;	ATP binding; aminoacyl-tRNA ligase activity; nucleotide binding; arginine-tRNA ligase activity;	GO:0006412; GO:0006418; GO:0006420;	translation; tRNA aminoacylation for protein translation; arginyl-tRNA aminoacylation;	GO:0005737;	cytoplasm;	protein.aa activation;
826	GRMZM2G029048_T02	GRMZM2G029048	5	185907896	185911917	-1	4021	GO:0003824; GO:0016211; GO:0016841;	catalytic activity; ammonia ligase activity; ammonia-lyase activity;	GO:0009058; GO:0006559;	biosynthetic process; L-phenylalanine catabolic process;	GO:0005737;	cytoplasm;	secondary metabolism.phenylpropanoids.lignin biosynthesis.PAL;
827	GRMZM2G029144_T01	GRMZM2G029144	2	209957117	209964586	-1	7469	GO:0004601; GO:0009055; GO:0020037;	peroxidase activity; electron carrier activity; heme binding;	GO:0006979;	response to oxidative stress;			misc.peroxidases;
828	GRMZM2G029153_T01	GRMZM2G029153	7	107758088	107760794	1	2706	GO:0005215; GO:0022891;	transporter activity; substrate-specific transmembrane transporter activity;	GO:0006810; GO:0055085;	transport; transmembrane transport;	GO:0016020; GO:0016021;	membrane; integral to membrane;	transporter.sugars;
829	GRMZM2G029242_T01	GRMZM2G029242	10	142434127	142438037	-1	3910	GO:0005524; GO:0004674; GO:0004672; GO:0004713;	ATP binding; protein serine/threonine kinase activity; protein kinase activity; protein tyrosine kinase activity;	GO:0006468;	protein amino acid phosphorylation;			signalling.receptor kinases.DUF 26;
830	GRMZM2G029400_T01	GRMZM2G029400	5	136419364	136422490	1	3126	GO:0016788;	hydrolase activity, acting on ester bonds;	GO:0006629;	lipid metabolic process;			misc.GDSL-motif lipase;
831	GRMZM2G029479_T01	GRMZM2G029479	3	50765171	50766476	1	1305	GO:0004601; GO:0009055; GO:0020037;	peroxidase activity; electron carrier activity; heme binding;	GO:0006979;	response to oxidative stress;			misc.peroxidases;
832	GRMZM2G029486_T01	GRMZM2G029486	2	168347871	168350975	-1	3104	GO:0005525; GO:0005524; GO:0005515; GO:0003924; GO:0008134;	GTP binding; ATP binding; protein binding; GTPase activity; transcription factor binding;	GO:0006355; GO:0007165; GO:0006886; GO:0007264; GO:0015031; GO:0006913;	regulation of transcription, DNA-dependent; signal transduction; intracellular protein transport; small GTPase mediated signal transduction; protein transport; nucleocytoplasmic transport;	GO:0005622;	intracellular;	signalling.G-proteins;
833	GRMZM2G029543_T01	GRMZM2G029543	1	46254673	46258700	1	4027	GO:0004314;	[acyl-carrier-protein] S-malonyltransferase activity;	GO:0008152; GO:0006633;	metabolic process; fatty acid biosynthetic process;			lipid metabolism.FA synthesis and FA elongation.Acetyl CoA Transacylase;
834	GRMZM2G029566_T01	GRMZM2G029566	4	238822409	238827571	1	5162	GO:0003824; GO:0004334;	catalytic activity; fumarylacetoacetase activity;	GO:0008152; GO:0009072;	metabolic process; aromatic amino acid family metabolic process;			amino acid metabolism.degradation.aromatic aa.tyrosine;
835	GRMZM2G029573_T01	GRMZM2G029573	4	159506727	159513349	1	6622	GO:0003774; GO:0003824; GO:0004086;	motor activity; catalytic activity; carbamoyl-phosphate synthase activity;	GO:0009058; GO:0006807; GO:0006541; GO:0009296;	biosynthetic process; nitrogen compound metabolic process; glutamine metabolic process; flagellum assembly;	GO:0009424;	flagellin-based flagellum hook;	nucleotide metabolism.synthesis.pyrimidine.carbamoyl phosphate synthetase;
836	GRMZM2G029780_T01	GRMZM2G029780	5	211110397	211113085	-1	2688	GO:0004252; GO:0042802;	serine-type endopeptidase activity; identical protein binding;	GO:0006508; GO:0043086;	proteolysis; negative regulation of catalytic activity;			protein.degradation.subtilases;
837	GRMZM2G029856_T01	GRMZM2G029856	9	101997780	101999868	1	2088	GO:0016491; GO:0003824; GO:0005488; GO:0050662; GO:0008831; GO:0016857;	oxidoreductase activity; catalytic activity; binding; coenzyme binding; dTDP-4-dehydrorhamnose reductase activity; racemase and epimerase activity, acting on carbohydrates and derivatives;	GO:0005975; GO:0008152; GO:0044237; GO:0045226;	carbohydrate metabolic process; metabolic process; cellular metabolic process; extracellular polysaccharide biosynthetic process;			cell wall.precursor synthesis.GER;
838	GRMZM2G029859_T01	GRMZM2G029859	4	166569977	166572527	-1	2550							TCA / org. transformation.other organic acid transformaitons.malic;
839	GRMZM2G029879_T01	GRMZM2G029879	5	72323105	72324950	1	1845							cell.cycle;
840	GRMZM2G030009_T01	GRMZM2G030009	10	142483400	142484981	1	1581	GO:0003735; GO:0050825;	structural constituent of ribosome; ice binding;	GO:0006412; GO:0042309; GO:0050826;	translation; homoiothermy; response to freezing;	GO:0005622; GO:0005840;	intracellular; ribosome;	not assigned.unknown;
841	GRMZM2G030016_T01	GRMZM2G030016	1	46264135	46266986	-1	2851	GO:0003735;	structural constituent of ribosome;	GO:0006412;	translation;	GO:0005622; GO:0005840;	intracellular; ribosome;	protein.synthesis.ribosomal protein.eukaryotic.40S subunit.S7;
842	GRMZM2G030036_T01	GRMZM2G030036	1	49411031	49413482	1	2451	GO:0030410;	nicotianamine synthase activity;	GO:0030418;	nicotianamine biosynthetic process;			metal handling.binding, chelation and storage;
843	GRMZM2G030099_T01	GRMZM2G030099	9	101985522	101989115	-1	3593	GO:0050825;	ice binding;	GO:0042309; GO:0050826;	homoiothermy; response to freezing;	GO:0016021;	integral to membrane;	transport.misc;
844	GRMZM2G030144_T01	GRMZM2G030144	9	15936151	15946262	-1	10111	GO:0005515; GO:0005488; GO:0008565;	protein binding; binding; protein transporter activity;	GO:0006886; GO:0016192; GO:0015031;	intracellular protein transport; vesicle-mediated transport; protein transport;	GO:0005794; GO:0030117; GO:0030131;	Golgi apparatus; membrane coat; clathrin adaptor complex;	cell.vesicle transport;
845	GRMZM2G030148_T01	GRMZM2G030148	2	212399131	212400642	-1	1511							TCA / org. transformation.other organic acid transformaitons.malic;
846	GRMZM2G030167_T01	GRMZM2G030167	8	146872954	146882246	1	9292	GO:0046961;	proton-transporting ATPase activity, rotational mechanism;	GO:0015986;	ATP synthesis coupled proton transport;	GO:0033178;	proton-transporting two-sector ATPase complex, catalytic domain;	transport.p- and v-ATPases.H+-transporting two-sector ATPase;
847	GRMZM2G030173_T01	GRMZM2G030173	1	3687277	3688370	1	1093	GO:0004553;	hydrolase activity, hydrolyzing O-glycosyl compounds;	GO:0005975;	carbohydrate metabolic process;			cell wall.modification;
848	GRMZM2G030265_T01	GRMZM2G030265	4	238825943	238827568	-1	1625	GO:0004650;	polygalacturonase activity;	GO:0005975;	carbohydrate metabolic process;			cell wall.degradation.pectate lyases and polygalacturonases;
849	GRMZM2G030523_T01	GRMZM2G030523	5	213623059	213625412	1	2353	GO:0003677; GO:0030337;	DNA binding; DNA polymerase processivity factor activity;	GO:0006275;	regulation of DNA replication;	GO:0043626;	PCNA complex;	RNA.regulation of transcription.putative transcription regulator;
850	GRMZM2G030531_T01	GRMZM2G030531	1	202890124	202891884	1	1760			GO:0009664;	plant-type cell wall organization;	GO:0005576;	extracellular region;	cell wall.modification;
851	GRMZM2G030598_T01	GRMZM2G030598	2	36620187	36641030	-1	20843							RNA.regulation of transcription.MYB domain transcription factor family; RNA.regulation of transcription.putative transcription regulator;
852	GRMZM2G030673_T01	GRMZM2G030673	8	116491513	116496514	-1	5001	GO:0005524; GO:0005509; GO:0004674; GO:0004672; GO:0004713; GO:0005516; GO:0004689;	ATP binding; calcium ion binding; protein serine/threonine kinase activity; protein kinase activity; protein tyrosine kinase activity; calmodulin binding; phosphorylase kinase activity;	GO:0006468; GO:0005978;	protein amino acid phosphorylation; glycogen biosynthetic process;	GO:0005964;	phosphorylase kinase complex;	signalling.calcium;
853	GRMZM2G030692_T01	GRMZM2G030692	8	58992588	58996431	1	3843	GO:0005524; GO:0004812; GO:0000166; GO:0016758;	ATP binding; aminoacyl-tRNA ligase activity; nucleotide binding; transferase activity, transferring hexosyl groups;	GO:0006412; GO:0006418;	translation; tRNA aminoacylation for protein translation;	GO:0005737; GO:0031227;	cytoplasm; intrinsic to endoplasmic reticulum membrane;	misc.UDP glucosyl and glucoronyl transferases;
854	GRMZM2G030744_T01	GRMZM2G030744	5	213626118	213630083	-1	3965	GO:0030528;	transcription regulator activity;	GO:0045449;	regulation of transcription;	GO:0005634;	nucleus;	RNA.regulation of transcription.bHLH,Basic Helix-Loop-Helix family;
855	GRMZM2G030814_T01	GRMZM2G030814	3	147513812	147516680	1	2868	GO:0015171;	amino acid transmembrane transporter activity;	GO:0006810; GO:0006865;	transport; amino acid transport;	GO:0016020;	membrane;	transport.amino acids;
856	GRMZM2G030850_T01	GRMZM2G030850	1	122987709	122990049	1	2340	GO:0004553;	hydrolase activity, hydrolyzing O-glycosyl compounds;	GO:0005975;	carbohydrate metabolic process;			misc.beta 1,3 glucan hydrolases;
857	GRMZM2G031001_T01	GRMZM2G031001	1	53508655	53510858	-1	2203	GO:0003677;	DNA binding;	GO:0045449;	regulation of transcription;			development.unspecified;
858	GRMZM2G031102_T01	GRMZM2G031102	1	31945816	31946578	-1	762	GO:0008289;	lipid binding;	GO:0006869;	lipid transport;			misc.protease inhibitor/seed storage/lipid transfer protein (LTP) family protein;
859	GRMZM2G031117_T01	GRMZM2G031117	3	177389949	177393811	1	3862	GO:0016491; GO:0005507; GO:0008471;	oxidoreductase activity; copper ion binding; laccase activity;	GO:0055114; GO:0046274;	oxidation reduction; lignin catabolic process;	GO:0048046;	apoplast;	secondary metabolism.simple phenols;
860	GRMZM2G031167_T01	GRMZM2G031167	3	135732980	135734897	1	1917							transport.amino acids;
861	GRMZM2G031261_T02	GRMZM2G031261	10	4275016	4275785	-1	769	GO:0008083;	growth factor activity;	GO:0008283;	cell proliferation;	GO:0005576;	extracellular region;	not assigned.unknown;
862	GRMZM2G031311_T02	GRMZM2G031311	6	133840587	133844172	1	3585	GO:0016491; GO:0003824; GO:0005488; GO:0050662; GO:0003854; GO:0008831;	oxidoreductase activity; catalytic activity; binding; coenzyme binding; 3-beta-hydroxy-delta5-steroid dehydrogenase activity; dTDP-4-dehydrorhamnose reductase activity;	GO:0008152; GO:0044237; GO:0009058; GO:0006694; GO:0045226;	metabolic process; cellular metabolic process; biosynthetic process; steroid biosynthetic process; extracellular polysaccharide biosynthetic process;			cell wall.precursor synthesis.RHM;
863	GRMZM2G031317_T01	GRMZM2G031317	10	4262651	4263663	-1	1012	GO:0008083;	growth factor activity;	GO:0008283;	cell proliferation;	GO:0005576;	extracellular region;	not assigned.unknown;
864	GRMZM2G031323_T01	GRMZM2G031323	7	151509198	151510737	-1	1539	GO:0003677;	DNA binding;					RNA.regulation of transcription.MYB domain transcription factor family;
865	GRMZM2G031400_T01	GRMZM2G031400	3	209670692	209674445	-1	3753	GO:0005524; GO:0004674; GO:0004672; GO:0004713;	ATP binding; protein serine/threonine kinase activity; protein kinase activity; protein tyrosine kinase activity;	GO:0006468;	protein amino acid phosphorylation;			protein.postranslational modification.kinase.receptor like cytoplasmatic kinase VII;
866	GRMZM2G031453_T01	GRMZM2G031453	10	134646211	134648131	1	1920	GO:0016758;	transferase activity, transferring hexosyl groups;			GO:0016021;	integral to membrane;	misc.UDP glucosyl and glucoronyl transferases;
867	GRMZM2G031536_T01	GRMZM2G031536	2	9872973	9876793	1	3820	GO:0005524; GO:0004674; GO:0004672; GO:0004713;	ATP binding; protein serine/threonine kinase activity; protein kinase activity; protein tyrosine kinase activity;	GO:0006468;	protein amino acid phosphorylation;			signalling.receptor kinases.DUF 26;
868	GRMZM2G031581_T01	GRMZM2G031581	5	171911690	171914139	1	2449	GO:0016757;	transferase activity, transferring glycosyl groups;					misc.UDP glucosyl and glucoronyl transferases;
869	GRMZM2G031588_T01	GRMZM2G031588	9	12604787	12607380	-1	2593							TCA / org. transformation.other organic acid transformaitons.malic;
870	GRMZM2G031613_T01	GRMZM2G031613	7	125310846	125320502	1	9656	GO:0003872; GO:0050825;	6-phosphofructokinase activity; ice binding;	GO:0006096; GO:0042309; GO:0050826;	glycolysis; homoiothermy; response to freezing;	GO:0005945;	6-phosphofructokinase complex;	not assigned.unknown;
871	GRMZM2G031827_T01	GRMZM2G031827	8	68330879	68339475	-1	8596	GO:0008270; GO:0003723; GO:0003676;	zinc ion binding; RNA binding; nucleic acid binding;			GO:0005634;	nucleus;	RNA.processing.splicing;
872	GRMZM2G032154_T01	GRMZM2G032154	2	203570212	203570999	1	787							not assigned.unknown;
873	GRMZM2G032160_T01	GRMZM2G032160	7	98736954	98739589	-1	2635	GO:0033903;	endo-1,3(4)-beta-glucanase activity;	GO:0016998;	cell wall catabolic process;			stress.biotic;
874	GRMZM2G032295_T01	GRMZM2G032295	1	216886922	216888487	1	1565							not assigned.unknown;
875	GRMZM2G032332_T01	GRMZM2G032332	6	13567016	13578512	-1	11496	GO:0003677; GO:0003700; GO:0043565; GO:0030528;	DNA binding; transcription factor activity; sequence-specific DNA binding; transcription regulator activity;	GO:0006355;	regulation of transcription, DNA-dependent;	GO:0005634;	nucleus;	RNA.regulation of transcription.HB,Homeobox transcription factor family;
876	GRMZM2G032337_T01	GRMZM2G032337	4	214872745	214877327	-1	4582	GO:0005524; GO:0004674; GO:0004672; GO:0004713;	ATP binding; protein serine/threonine kinase activity; protein kinase activity; protein tyrosine kinase activity;	GO:0006950; GO:0006468;	response to stress; protein amino acid phosphorylation;			signalling.receptor kinases.DUF 26;
877	GRMZM2G032351_T01	GRMZM2G032351	1	219701588	219734117	-1	32529	GO:0004871; GO:0005524; GO:0004674; GO:0004672; GO:0004713;	signal transducer activity; ATP binding; protein serine/threonine kinase activity; protein kinase activity; protein tyrosine kinase activity;	GO:0006355; GO:0007165; GO:0006468;	regulation of transcription, DNA-dependent; signal transduction; protein amino acid phosphorylation;			protein.postranslational modification;
878	GRMZM2G032628_T01	GRMZM2G032628	5	167879647	167890099	-1	10452	GO:0009055; GO:0004553; GO:0003824; GO:0005507; GO:0043169;	electron carrier activity; hydrolase activity, hydrolyzing O-glycosyl compounds; catalytic activity; copper ion binding; cation binding;	GO:0005975;	carbohydrate metabolic process;			major CHO metabolism.synthesis.starch.starch branching;
879	GRMZM2G032655_T01	GRMZM2G032655	2	42235934	42238389	-1	2455	GO:0003677; GO:0050825;	DNA binding; ice binding;	GO:0042309; GO:0050826;	homoiothermy; response to freezing;			RNA.regulation of transcription.MYB domain transcription factor family;
880	GRMZM2G032742_T01	GRMZM2G032742	7	55085677	55088310	1	2633	GO:0050662; GO:0016616;	coenzyme binding; oxidoreductase activity, acting on the CH-OH group of donors, NAD or NADP as acceptor;	GO:0015936;	coenzyme A metabolic process;			transport.potassium;
881	GRMZM2G032896_T01	GRMZM2G032896	6	132312999	132317420	-1	4421	GO:0005215; GO:0009055; GO:0005506; GO:0004497; GO:0020037;	transporter activity; electron carrier activity; iron ion binding; monooxygenase activity; heme binding;	GO:0006810;	transport;	GO:0016020;	membrane;	misc.cytochrome P450;
882	GRMZM2G032899_T01	GRMZM2G032899	8	164822004	164824006	1	2002							transport.ammonium;
883	GRMZM2G033126_T01	GRMZM2G033126	3	12737292	12750106	-1	12814	GO:0008168;	methyltransferase activity;					hormone metabolism.salicylic acid.synthesis-degradation;
884	GRMZM2G033198_T01	GRMZM2G033198	5	5890400	5893078	1	2678			GO:0045454;	cell redox homeostasis;			protein.assembly and cofactor ligation;
885	GRMZM2G033208_T01	GRMZM2G033208	9	22732320	22736865	1	4545							PS.calvin cyle.transketolase;
886	GRMZM2G033267_T01	GRMZM2G033267	5	5878262	5882226	-1	3964	GO:0004871; GO:0050825; GO:0005515;	signal transducer activity; ice binding; protein binding;	GO:0042309; GO:0050826; GO:0009416;	homoiothermy; response to freezing; response to light stimulus;			signalling.light;
887	GRMZM2G033526_T02	GRMZM2G033526	1	96541061	96546702	1	5641	GO:0000287; GO:0003824; GO:0004743; GO:0030955;	magnesium ion binding; catalytic activity; pyruvate kinase activity; potassium ion binding;	GO:0006096;	glycolysis;			glycolysis.PK;
888	GRMZM2G033555_T01	GRMZM2G033555	9	96447854	96454655	1	6801	GO:0016491; GO:0003824; GO:0005488; GO:0050662; GO:0003854;	oxidoreductase activity; catalytic activity; binding; coenzyme binding; 3-beta-hydroxy-delta5-steroid dehydrogenase activity;	GO:0008152; GO:0044237; GO:0006694;	metabolic process; cellular metabolic process; steroid biosynthetic process;			secondary metabolism.flavonoids.dihydroflavonols;
889	GRMZM2G033805_T01	GRMZM2G033805	9	9246135	9249716	-1	3581							transport.misc;
890	GRMZM2G033820_T01	GRMZM2G033820	4	196389502	196390720	-1	1218	GO:0004623;	phospholipase A2 activity;	GO:0016042; GO:0006644;	lipid catabolic process; phospholipid metabolic process;			lipid metabolism.lipid degradation.lysophospholipases.phospholipase A2;
891	GRMZM2G033828_T01	GRMZM2G033828	1	195978506	195985554	-1	7048							cell.division;
892	GRMZM2G033885_T01	GRMZM2G033885	7	151618265	151619708	-1	1443			GO:0009765;	photosynthesis, light harvesting;	GO:0016020;	membrane;	PS.lightreaction.photosystem II.LHC-II;
893	GRMZM2G033894_T01	GRMZM2G033894	2	107216992	107220910	-1	3918	GO:0016624; GO:0004739;	oxidoreductase activity, acting on the aldehyde or oxo group of donors, disulfide as acceptor; pyruvate dehydrogenase (acetyl-transferring) activity;	GO:0006096; GO:0008152; GO:0055114;	glycolysis; metabolic process; oxidation reduction;	GO:0043231;	intracellular membrane-bounded organelle;	glycolysis.PK;
894	GRMZM2G033952_T01	GRMZM2G033952	4	203769962	203771150	-1	1188	GO:0008171;	O-methyltransferase activity;					secondary metabolism.phenylpropanoids.lignin biosynthesis.CCoAOMT;
895	GRMZM2G033985_T01	GRMZM2G033985	10	54866606	54868675	1	2069	GO:0004601; GO:0009055; GO:0020037;	peroxidase activity; electron carrier activity; heme binding;	GO:0006979;	response to oxidative stress;			misc.peroxidases;
896	GRMZM2G034005_T01	GRMZM2G034005	4	171101169	171109829	-1	8660							cell.organisation;
897	GRMZM2G034069_T01	GRMZM2G034069	9	96475211	96479609	1	4398	GO:0016491; GO:0003824; GO:0005488; GO:0050662; GO:0003854;	oxidoreductase activity; catalytic activity; binding; coenzyme binding; 3-beta-hydroxy-delta5-steroid dehydrogenase activity;	GO:0008152; GO:0044237; GO:0009058; GO:0006694;	metabolic process; cellular metabolic process; biosynthetic process; steroid biosynthetic process;			secondary metabolism.flavonoids.dihydroflavonols;
898	GRMZM2G034143_T01	GRMZM2G034143	5	65331499	65341592	-1	10093	GO:0005524; GO:0016773; GO:0016301; GO:0000166; GO:0017111; GO:0008974;	ATP binding; phosphotransferase activity, alcohol group as acceptor; kinase activity; nucleotide binding; nucleoside-triphosphatase activity; phosphoribulokinase activity;	GO:0005975; GO:0008152;	carbohydrate metabolic process; metabolic process;			nucleotide metabolism.salvage.phosphoribosyltransferases.upp; nucleotide metabolism.salvage.nucleoside kinases.uridine kinase;
899	GRMZM2G034153_T01	GRMZM2G034153	2	228356586	228358121	1	1535							amino acid metabolism.degradation.aromatic aa.tryptophan;
900	GRMZM2G034155_T01	GRMZM2G034155	10	98229650	98233602	-1	3952	GO:0005524; GO:0005515; GO:0004674; GO:0004672; GO:0004713; GO:0015520;	ATP binding; protein binding; protein serine/threonine kinase activity; protein kinase activity; protein tyrosine kinase activity; tetracycline:hydrogen antiporter activity;	GO:0006468; GO:0046677; GO:0015904;	protein amino acid phosphorylation; response to antibiotic; tetracycline transport;	GO:0016021;	integral to membrane;	signalling.receptor kinases.leucine rich repeat XI;
901	GRMZM2G034278_T01	GRMZM2G034278	5	2865078	2869812	1	4734	GO:0004489;	methylenetetrahydrofolate reductase (NADPH) activity;	GO:0006555;	methionine metabolic process;			C1-metabolism;
902	GRMZM2G034302_T01	GRMZM2G034302	1	15020193	15025582	-1	5389	GO:0008515;	sucrose transmembrane transporter activity;	GO:0015770;	sucrose transport;	GO:0005887;	integral to plasma membrane;	transporter.sugars.sucrose;
903	GRMZM2G034313_T01	GRMZM2G034313	10	108962238	108966521	1	4283	GO:0008270; GO:0003723; GO:0003676;	zinc ion binding; RNA binding; nucleic acid binding;					RNA.processing.splicing;
904	GRMZM2G034360_T01	GRMZM2G034360	8	165198434	165201127	1	2693	GO:0016747;	transferase activity, transferring acyl groups other than amino-acyl groups;					secondary metabolism.phenylpropanoids;
905	GRMZM2G034362_T01	GRMZM2G034362	5	214839457	214850267	-1	10810	GO:0005524; GO:0003774;	ATP binding; motor activity;			GO:0016459;	myosin complex;	cell.organisation;
906	GRMZM2G034442_T01	GRMZM2G034442	7	40402528	40406922	1	4394							misc.acid and other phosphatases;
907	GRMZM2G034550_T01	GRMZM2G034550	5	76785210	76787266	1	2056							cell wall.cell wall proteins.LRR;
908	GRMZM2G034598_T01	GRMZM2G034598	6	23876572	23878751	1	2179	GO:0004563;	beta-N-acetylhexosaminidase activity;	GO:0005975;	carbohydrate metabolic process;			transport.misc;
909	GRMZM2G034835_T01	GRMZM2G034835	9	142119278	142121646	1	2368	GO:0004650;	polygalacturonase activity;	GO:0005975;	carbohydrate metabolic process;			cell wall.degradation.pectate lyases and polygalacturonases;
910	GRMZM2G034840_T01	GRMZM2G034840	2	3325625	3331883	1	6258							RNA.regulation of transcription.ARF, Auxin Response Factor family;
911	GRMZM2G034855_T01	GRMZM2G034855	3	58153023	58157731	1	4708	GO:0005524; GO:0004674; GO:0004672; GO:0004713;	ATP binding; protein serine/threonine kinase activity; protein kinase activity; protein tyrosine kinase activity;	GO:0006468;	protein amino acid phosphorylation;			protein.postranslational modification.kinase.receptor like cytoplasmatic kinase VII;
912	GRMZM2G034876_T01	GRMZM2G034876	5	199452680	199456210	-1	3530	GO:0003677; GO:0004879; GO:0005524; GO:0016818; GO:0003824;	DNA binding; ligand-dependent nuclear receptor activity; ATP binding; hydrolase activity, acting on acid anhydrides, in phosphorus-containing anhydrides; catalytic activity;	GO:0006355; GO:0045449;	regulation of transcription, DNA-dependent; regulation of transcription;	GO:0005634;	nucleus;	RNA.regulation of transcription.General Transcription;
913	GRMZM2G034945_T01	GRMZM2G034945	8	172115559	172119647	1	4088	GO:0016758;	transferase activity, transferring hexosyl groups;	GO:0007047; GO:0030244;	cell wall organization; cellulose biosynthetic process;	GO:0005794; GO:0009505; GO:0030054;	Golgi apparatus; plant-type cell wall; cell junction;	cell wall.cell wall proteins.RGP;
914	GRMZM2G034956_T01	GRMZM2G034956	9	131399161	131400402	1	1241	GO:0030410;	nicotianamine synthase activity;	GO:0030418;	nicotianamine biosynthetic process;			metal handling.binding, chelation and storage;
915	GRMZM2G034985_T01	GRMZM2G034985	3	223087757	223091905	1	4148							transport.misc;
916	GRMZM2G035008_T03	GRMZM2G035008	3	4537151	4544989	-1	7838							not assigned.unknown;
917	GRMZM2G035023_T01	GRMZM2G035023	6	3433525	3435247	-1	1722	GO:0016747;	transferase activity, transferring acyl groups other than amino-acyl groups;					secondary metabolism.phenylpropanoids;
918	GRMZM2G035045_T02	GRMZM2G035045	8	162159450	162161533	1	2083	GO:0004197; GO:0008234;	cysteine-type endopeptidase activity; cysteine-type peptidase activity;	GO:0006508;	proteolysis;			protein.degradation.cysteine protease;
919	GRMZM2G035073_T01	GRMZM2G035073	5	67608042	67609960	-1	1918	GO:0009055; GO:0005506; GO:0004497; GO:0020037;	electron carrier activity; iron ion binding; monooxygenase activity; heme binding;					misc.cytochrome P450;
920	GRMZM2G035189_T01	GRMZM2G035189	1	237147192	237148297	1	1105			GO:0009664;	plant-type cell wall organization;	GO:0005576;	extracellular region;	cell wall.modification;
921	GRMZM2G035341_T01	GRMZM2G035341	8	8218681	8231576	-1	12895							protein.degradation.ubiquitin.E3.SCF.RBX;
922	GRMZM2G035370_T01	GRMZM2G035370	2	3125984	3129051	-1	3067							RNA.regulation of transcription.G2-like transcription factor family, GARP;
923	GRMZM2G035377_T01	GRMZM2G035377	1	2642480	2645028	1	2548					GO:0016020;	membrane;	misc.UDP glucosyl and glucoronyl transferases;
924	GRMZM2G035405_T01	GRMZM2G035405	5	41635411	41641630	1	6219	GO:0003677;	DNA binding;	GO:0006355; GO:0045449; GO:0009725;	regulation of transcription, DNA-dependent; regulation of transcription; response to hormone stimulus;	GO:0005634;	nucleus;	RNA.regulation of transcription.ARF, Auxin Response Factor family;
925	GRMZM2G035444_T01	GRMZM2G035444	1	172772885	172774420	-1	1535	GO:0050825;	ice binding;	GO:0042309; GO:0050826;	homoiothermy; response to freezing;			not assigned.unknown;
926	GRMZM2G035503_T01	GRMZM2G035503	5	207021209	207025415	-1	4206	GO:0004553;	hydrolase activity, hydrolyzing O-glycosyl compounds;	GO:0005975;	carbohydrate metabolic process;			cell wall.degradation.mannan-xylose-arabinose-fucose;
927	GRMZM2G035506_T01	GRMZM2G035506	5	144467305	144468543	-1	1238	GO:0004601; GO:0009055; GO:0020037;	peroxidase activity; electron carrier activity; heme binding;	GO:0006979;	response to oxidative stress;			misc.peroxidases;
928	GRMZM2G035528_T01	GRMZM2G035528	1	172778966	172782948	-1	3982	GO:0005524; GO:0004674; GO:0004672; GO:0004713;	ATP binding; protein serine/threonine kinase activity; protein kinase activity; protein tyrosine kinase activity;	GO:0006468;	protein amino acid phosphorylation;			signalling.receptor kinases.DUF 26;
929	GRMZM2G035579_T01	GRMZM2G035579	9	86414431	86415283	1	852							not assigned.unknown;
930	GRMZM2G035584_T01	GRMZM2G035584	5	182823899	182828887	-1	4988	GO:0016747;	transferase activity, transferring acyl groups other than amino-acyl groups;					secondary metabolism.phenylpropanoids;
931	GRMZM2G035807_T01	GRMZM2G035807	2	229080251	229085470	1	5219	GO:0005524; GO:0003824; GO:0003676; GO:0008026; GO:0004386;	ATP binding; catalytic activity; nucleic acid binding; ATP-dependent helicase activity; helicase activity;	GO:0006629;	lipid metabolic process;			DNA.synthesis/chromatin structure;
932	GRMZM2G035809_T01	GRMZM2G035809	UNKNOWN	4089472	4093947	1	4475	GO:0005524; GO:0004674; GO:0004672; GO:0004713;	ATP binding; protein serine/threonine kinase activity; protein kinase activity; protein tyrosine kinase activity;	GO:0006468;	protein amino acid phosphorylation;			protein.postranslational modification;
933	GRMZM2G035890_T01	GRMZM2G035890	1	285154978	285157042	-1	2064	GO:0030598;	rRNA N-glycosylase activity;	GO:0017148;	negative regulation of translation;			not assigned.unknown;
934	GRMZM2G035933_T01	GRMZM2G035933	8	167646888	167648582	1	1694							cell wall.cell wall proteins.AGPs;
935	GRMZM2G035960_T01	GRMZM2G035960	3	28562163	28563506	-1	1343	GO:0005199;	structural constituent of cell wall;	GO:0007186;	G-protein coupled receptor protein signaling pathway;	GO:0016021;	integral to membrane;	not assigned.unknown;
936	GRMZM2G036236_T01	GRMZM2G036236	4	181378104	181390573	1	12469							development.unspecified; transporter.sugars;
937	GRMZM2G036409_T01	GRMZM2G036409	8	174270841	174272529	1	1688	GO:0016758;	transferase activity, transferring hexosyl groups;	GO:0008152;	metabolic process;			misc.UDP glucosyl and glucoronyl transferases;
938	GRMZM2G036427_T01	GRMZM2G036427	10	23230516	23232997	1	2481	GO:0003735;	structural constituent of ribosome;	GO:0006412; GO:0006950;	translation; response to stress;	GO:0005622; GO:0005840;	intracellular; ribosome;	stress.abiotic.unspecified;
939	GRMZM2G036534_T01	GRMZM2G036534	10	11822338	11828913	-1	6575	GO:0005515; GO:0008415;	protein binding; acyltransferase activity;	GO:0007186; GO:0008152;	G-protein coupled receptor protein signaling pathway; metabolic process;	GO:0016021;	integral to membrane;	TCA / org. transformation.TCA.pyruvate DH.E2;
940	GRMZM2G036609_T01	GRMZM2G036609	7	165246599	165265413	-1	18814	GO:0016491; GO:0015930;	oxidoreductase activity; glutamate synthase activity;	GO:0008152; GO:0006807; GO:0006537;	metabolic process; nitrogen compound metabolic process; glutamate biosynthetic process;			N-metabolism.ammonia metabolism.glutamate synthase; signalling.in sugar and nutrient physiology;
941	GRMZM2G036629_T01	GRMZM2G036629	1	73112038	73112766	-1	728	GO:0046872;	metal ion binding;					metal handling.binding, chelation and storage;
942	GRMZM2G036650_T01	GRMZM2G036650	1	281973325	281977475	-1	4150	GO:0004347;	glucose-6-phosphate isomerase activity;	GO:0006096; GO:0006094;	glycolysis; gluconeogenesis;			transport.metabolite transporters at the envelope membrane;
943	GRMZM2G036685_T01	GRMZM2G036685	10	4083797	4090629	-1	6832	GO:0016820;	hydrolase activity, acting on acid anhydrides, catalyzing transmembrane movement of substances;	GO:0015986;	ATP synthesis coupled proton transport;	GO:0033178;	proton-transporting two-sector ATPase complex, catalytic domain;	not assigned.unknown;
944	GRMZM2G036765_T01	GRMZM2G036765	1	236378306	236383584	-1	5278	GO:0005524; GO:0016787; GO:0005488; GO:0000166; GO:0017111; GO:0016887;	ATP binding; hydrolase activity; binding; nucleotide binding; nucleoside-triphosphatase activity; ATPase activity;	GO:0006915;	apoptosis;	GO:0015935; GO:0005761;	small ribosomal subunit; mitochondrial ribosome;	cell.division;
945	GRMZM2G036792_T01	GRMZM2G036792	4	25488922	25489698	-1	776	GO:0050662; GO:0016616;	coenzyme binding; oxidoreductase activity, acting on the CH-OH group of donors, NAD or NADP as acceptor;	GO:0015936;	coenzyme A metabolic process;			transport.potassium;
946	GRMZM2G036826_T01	GRMZM2G036826	9	70542101	70545885	1	3784	GO:0005524; GO:0016887;	ATP binding; ATPase activity;					stress.biotic;
947	GRMZM2G036880_T01	GRMZM2G036880	4	241437276	241438606	-1	1330			GO:0009765;	photosynthesis, light harvesting;	GO:0016020;	membrane;	PS.lightreaction.photosystem II.LHC-II;
948	GRMZM2G036918_T01	GRMZM2G036918	10	2218548	2224118	-1	5570	GO:0016757;	transferase activity, transferring glycosyl groups;					misc.UDP glucosyl and glucoronyl transferases;
949	GRMZM2G037140_T01	GRMZM2G037140	6	25335150	25336822	-1	1672	GO:0003779;	actin binding;			GO:0005622;	intracellular;	cell.organisation;
950	GRMZM2G037146_T01	GRMZM2G037146	5	15382752	15384394	-1	1642	GO:0003774;	motor activity;	GO:0009296;	flagellum assembly;	GO:0009424;	flagellin-based flagellum hook;	stress.abiotic.heat;
951	GRMZM2G037156_T01	GRMZM2G037156	8	4313555	4314156	1	601	GO:0004601; GO:0009055; GO:0020037;	peroxidase activity; electron carrier activity; heme binding;	GO:0006979;	response to oxidative stress;			misc.peroxidases;
952	GRMZM2G037193_T01	GRMZM2G037193	9	150224537	150227210	-1	2673			GO:0016998;	cell wall catabolic process;			signalling.receptor kinases.lysine motif;
953	GRMZM2G037209_T01	GRMZM2G037209	3	64517802	64520100	1	2298							not assigned.unknown;
954	GRMZM2G037322_T02	GRMZM2G037322	3	214369031	214371493	1	2462	GO:0003824;	catalytic activity;					transport.misc;
955	GRMZM2G037342_T01	GRMZM2G037342	4	3404863	3410319	1	5456	GO:0015385; GO:0015299;	sodium:hydrogen antiporter activity; solute:hydrogen antiporter activity;	GO:0006814; GO:0006885; GO:0006812;	sodium ion transport; regulation of pH; cation transport;	GO:0016020; GO:0016021;	membrane; integral to membrane;	transport.metal;
956	GRMZM2G037343_T01	GRMZM2G037343	6	155123523	155126393	-1	2870	GO:0004197; GO:0015299;	cysteine-type endopeptidase activity; solute:hydrogen antiporter activity;	GO:0006508; GO:0006812;	proteolysis; cation transport;	GO:0016021;	integral to membrane;	transport.metal;
957	GRMZM2G037411_T01	GRMZM2G037411	7	159145753	159149005	-1	3252	GO:0030599;	pectinesterase activity;	GO:0042545; GO:0016068;	cell wall modification; type I hypersensitivity;	GO:0005618;	cell wall;	cell wall.pectin*esterases.PME;
958	GRMZM2G037413_T01	GRMZM2G037413	2	29786195	29792078	1	5883	GO:0008270; GO:0005515; GO:0016760;	zinc ion binding; protein binding; cellulose synthase (UDP-forming) activity;	GO:0030244;	cellulose biosynthetic process;	GO:0016020;	membrane;	cell wall.cellulose synthesis.cellulose synthase;
959	GRMZM2G037431_T01	GRMZM2G037431	3	214352223	214355680	-1	3457	GO:0004650;	polygalacturonase activity;	GO:0005975;	carbohydrate metabolic process;			cell wall.degradation.pectate lyases and polygalacturonases;
960	GRMZM2G037585_T01	GRMZM2G037585	8	158162520	158167181	-1	4661	GO:0005524; GO:0004674; GO:0004672; GO:0004713;	ATP binding; protein serine/threonine kinase activity; protein kinase activity; protein tyrosine kinase activity;	GO:0006468;	protein amino acid phosphorylation;			protein.postranslational modification.kinase.receptor like cytoplasmatic kinase VII;
961	GRMZM2G037591_T01	GRMZM2G037591	9	27167145	27168938	1	1793	GO:0016747;	transferase activity, transferring acyl groups other than amino-acyl groups;					stress.biotic; transport.misc;
962	GRMZM2G037650_T01	GRMZM2G037650	1	206587043	206592747	1	5704	GO:0003677;	DNA binding;					RNA.regulation of transcription.MYB domain transcription factor family;
963	GRMZM2G037875_T01	GRMZM2G037875	2	195610297	195613711	1	3414	GO:0005524; GO:0003824; GO:0030170; GO:0004672; GO:0030151;	ATP binding; catalytic activity; pyridoxal phosphate binding; protein kinase activity; molybdenum ion binding;	GO:0006468;	protein amino acid phosphorylation;			transport.misc;
964	GRMZM2G037923_T02	GRMZM2G037923	2	230719336	230725600	-1	6264	GO:0005524; GO:0004674; GO:0004672; GO:0004713;	ATP binding; protein serine/threonine kinase activity; protein kinase activity; protein tyrosine kinase activity;	GO:0006468;	protein amino acid phosphorylation;			protein.postranslational modification;
965	GRMZM2G037926_T01	GRMZM2G037926	5	28967972	28971380	-1	3408	GO:0004861;	cyclin-dependent protein kinase inhibitor activity;	GO:0007050;	cell cycle arrest;	GO:0005634;	nucleus;	cell.cycle;
966	GRMZM2G037998_T01	GRMZM2G037998	6	162960803	162962145	-1	1342	GO:0008378; GO:0005164;	galactosyltransferase activity; tumor necrosis factor receptor binding;	GO:0006955; GO:0006486;	immune response; protein amino acid glycosylation;	GO:0016020;	membrane;	transport.misc;
967	GRMZM2G038001_T01	GRMZM2G038001	5	97752781	97756419	-1	3638	GO:0008889; GO:0008081;	glycerophosphodiester phosphodiesterase activity; phosphoric diester hydrolase activity;	GO:0006629; GO:0006071;	lipid metabolic process; glycerol metabolic process;			lipid metabolism.lipid degradation.lysophospholipases.glycerophosphodiester phosphodiesterase;
968	GRMZM2G038019_T01	GRMZM2G038019	6	148520677	148523549	-1	2872			GO:0006950;	response to stress;			stress.abiotic.unspecified;
969	GRMZM2G038028_T01	GRMZM2G038028	4	134689084	134692485	1	3401							protein.synthesis.initiation;
970	GRMZM2G038046_T01	GRMZM2G038046	4	71237458	71238862	-1	1404	GO:0004190;	aspartic-type endopeptidase activity;	GO:0006508;	proteolysis;			RNA.regulation of transcription.unclassified; protein.degradation.aspartate protease;
971	GRMZM2G038066_T01	GRMZM2G038066	7	159319692	159326605	-1	6913	GO:0008270; GO:0005515;	zinc ion binding; protein binding;					RNA.regulation of transcription.Alfin-like;
972	GRMZM2G038108_T01	GRMZM2G038108	4	72101680	72105412	1	3732	GO:0051087; GO:0001671;	chaperone binding; ATPase activator activity;	GO:0006950;	response to stress;	GO:0005737;	cytoplasm;	transport.misc;
973	GRMZM2G038152_T01	GRMZM2G038152	8	36693731	36697951	1	4220							protein.degradation.ubiquitin.E3.SCF.FBOX;
974	GRMZM2G038153_T01	GRMZM2G038153	1	61095838	61102280	1	6442	GO:0000287; GO:0016829;	magnesium ion binding; lyase activity;	GO:0008152;	metabolic process;			secondary metabolism.isoprenoids.terpenoids;
975	GRMZM2G038170_T01	GRMZM2G038170	3	168076204	168079742	-1	3538	GO:0046872; GO:0016756;	metal ion binding; glutathione gamma-glutamylcysteinyltransferase activity;	GO:0010038; GO:0046938;	response to metal ion; phytochelatin biosynthetic process;			fermentation.PDC;
976	GRMZM2G038281_T01	GRMZM2G038281	3	171363635	171371441	-1	7806	GO:0005529; GO:0004565;	sugar binding; beta-galactosidase activity;	GO:0005975;	carbohydrate metabolic process;	GO:0009341;	beta-galactosidase complex;	misc.gluco-, galacto- and mannosidases;
977	GRMZM2G038313_T01	GRMZM2G038313	7	19369248	19374017	1	4769							protein.synthesis.initiation;
978	GRMZM2G038485_T01	GRMZM2G038485	1	10061105	10062340	1	1235	GO:0016538;	cyclin-dependent protein kinase regulator activity;	GO:0007049;	cell cycle;			cell.cycle;
979	GRMZM2G038490_T01	GRMZM2G038490	7	170732416	170733720	-1	1304							stress.biotic;
980	GRMZM2G038519_T01	GRMZM2G038519	2	204020527	204027329	1	6802			GO:0009765;	photosynthesis, light harvesting;	GO:0016020;	membrane;	PS.lightreaction.photosystem II.LHC-II;
981	GRMZM2G038598_T01	GRMZM2G038598	1	60014349	60019257	-1	4908	GO:0016491; GO:0003824; GO:0005488; GO:0050662; GO:0003854; GO:0003978; GO:0008831; GO:0016857;	oxidoreductase activity; catalytic activity; binding; coenzyme binding; 3-beta-hydroxy-delta5-steroid dehydrogenase activity; UDP-glucose 4-epimerase activity; dTDP-4-dehydrorhamnose reductase activity; racemase and epimerase activity, acting on carbohydrates and derivatives;	GO:0005975; GO:0008152; GO:0044237; GO:0006012; GO:0009058; GO:0006694; GO:0045226;	carbohydrate metabolic process; metabolic process; cellular metabolic process; galactose metabolic process; biosynthetic process; steroid biosynthetic process; extracellular polysaccharide biosynthetic process;			cell wall.precursor synthesis.UGE;
982	GRMZM2G038643_T01	GRMZM2G038643	1	218361155	218367134	1	5979	GO:0003676; GO:0005199;	nucleic acid binding; structural constituent of cell wall;	GO:0006397;	mRNA processing;			RNA.processing.splicing;
983	GRMZM2G038730_T01	GRMZM2G038730	2	170586963	170588273	-1	1310	GO:0003677; GO:0004879; GO:0005249; GO:0005267;	DNA binding; ligand-dependent nuclear receptor activity; voltage-gated potassium channel activity; potassium channel activity;	GO:0006355; GO:0006813;	regulation of transcription, DNA-dependent; potassium ion transport;	GO:0005634; GO:0016020; GO:0008076;	nucleus; membrane; voltage-gated potassium channel complex;	transport.potassium;
984	GRMZM2G038791_T01	GRMZM2G038791	5	73316144	73323813	-1	7669	GO:0000287; GO:0004749;	magnesium ion binding; ribose phosphate diphosphokinase activity;	GO:0009116; GO:0009156; GO:0044249; GO:0009165;	nucleoside metabolic process; ribonucleoside monophosphate biosynthetic process; cellular biosynthetic process; nucleotide biosynthetic process;			nucleotide metabolism.synthesis.PRS-PP;
985	GRMZM2G038846_T01	GRMZM2G038846	10	91271991	91273574	-1	1583	GO:0005524; GO:0016301;	ATP binding; kinase activity;	GO:0008152;	metabolic process;			stress.biotic;
986	GRMZM2G038848_T01	GRMZM2G038848	1	253723556	253728157	1	4601	GO:0051287; GO:0003824; GO:0005488; GO:0016620; GO:0003942; GO:0046983;	NAD binding; catalytic activity; binding; oxidoreductase activity, acting on the aldehyde or oxo group of donors, NAD or NADP as acceptor; N-acetyl-gamma-glutamyl-phosphate reductase activity; protein dimerization activity;	GO:0008152; GO:0006520; GO:0006526; GO:0008652;	metabolic process; amino acid metabolic process; arginine biosynthetic process; amino acid biosynthetic process;	GO:0005737;	cytoplasm;	misc.short chain dehydrogenase/reductase (SDR);
987	GRMZM2G038928_T01	GRMZM2G038928	9	8914969	8916341	1	1372	GO:0004190; GO:0017153;	aspartic-type endopeptidase activity; sodium:dicarboxylate symporter activity;	GO:0006508; GO:0006835;	proteolysis; dicarboxylic acid transport;	GO:0016020;	membrane;	protein.degradation.aspartate protease;
988	GRMZM2G039173_T01	GRMZM2G039173	6	153773444	153775240	1	1796					GO:0016020;	membrane;	development.unspecified;
989	GRMZM2G039373_T01	GRMZM2G039373	1	257490882	257497883	1	7001			GO:0006810; GO:0006888;	transport; ER to Golgi vesicle-mediated transport;	GO:0005801;	cis-Golgi network;	protein.targeting.secretory pathway.unspecified;
990	GRMZM2G039431_T01	GRMZM2G039431	4	203505358	203508866	1	3508	GO:0005524; GO:0005515; GO:0004674; GO:0004672; GO:0004713;	ATP binding; protein binding; protein serine/threonine kinase activity; protein kinase activity; protein tyrosine kinase activity;	GO:0006468;	protein amino acid phosphorylation;			signalling.receptor kinases.leucine rich repeat XI;
991	GRMZM2G039454_T02	GRMZM2G039454	3	11407763	11414783	1	7020	GO:0008270; GO:0005515; GO:0016760;	zinc ion binding; protein binding; cellulose synthase (UDP-forming) activity;	GO:0030244;	cellulose biosynthetic process;	GO:0016020;	membrane;	cell wall.cellulose synthesis.cellulose synthase;
992	GRMZM2G039455_T01	GRMZM2G039455	2	16859320	16869175	1	9855	GO:0003676;	nucleic acid binding;					development.unspecified;
993	GRMZM2G039538_T01	GRMZM2G039538	2	204114750	204117374	-1	2624	GO:0004252; GO:0042802;	serine-type endopeptidase activity; identical protein binding;	GO:0006508; GO:0043086;	proteolysis; negative regulation of catalytic activity;			protein.degradation.subtilases;
994	GRMZM2G039776_T01	GRMZM2G039776	2	13001980	13002644	-1	664							not assigned.unknown;
995	GRMZM2G039867_T01	GRMZM2G039867	3	146264923	146267899	1	2976							cell.organisation;
996	GRMZM2G039886_T01	GRMZM2G039886	6	164474592	164477074	-1	2482	GO:0051082; GO:0031072;	unfolded protein binding; heat shock protein binding;	GO:0006457;	protein folding;			stress.abiotic.heat;
997	GRMZM2G039889_T01	GRMZM2G039889	8	142318595	142322896	1	4301	GO:0008270; GO:0003676;	zinc ion binding; nucleic acid binding;					RNA.regulation of transcription.C3H zinc finger family;
998	GRMZM2G039891_T01	GRMZM2G039891	1	279989138	279992910	-1	3772							amino acid metabolism.degradation.serine-glycine-cysteine group.cysteine;
999	GRMZM2G039900_T01	GRMZM2G039900	2	172671489	172673983	-1	2494	GO:0005525; GO:0005524; GO:0005515; GO:0003924; GO:0008134;	GTP binding; ATP binding; protein binding; GTPase activity; transcription factor binding;	GO:0006355; GO:0007165; GO:0006886; GO:0007264; GO:0015031; GO:0006913;	regulation of transcription, DNA-dependent; signal transduction; intracellular protein transport; small GTPase mediated signal transduction; protein transport; nucleocytoplasmic transport;	GO:0005622;	intracellular;	signalling.G-proteins;
1000	GRMZM2G039919_T01	GRMZM2G039919	9	139468104	139470936	1	2832	GO:0004553; GO:0016762;	hydrolase activity, hydrolyzing O-glycosyl compounds; xyloglucan:xyloglucosyl transferase activity;	GO:0005975; GO:0006073;	carbohydrate metabolic process; glucan metabolic process;	GO:0005618; GO:0048046;	cell wall; apoplast;	cell wall.modification;
1001	GRMZM2G039968_T02	GRMZM2G039968	1	27876020	27878919	-1	2899	GO:0008270; GO:0005515;	zinc ion binding; protein binding;					not assigned.unknown;
1002	GRMZM2G039996_T01	GRMZM2G039996	2	2005609	2007161	-1	1552			GO:0009765;	photosynthesis, light harvesting;	GO:0016020;	membrane;	PS.lightreaction.photosystem II.LHC-II;
1003	GRMZM2G040068_T01	GRMZM2G040068	1	81579976	81582103	-1	2127							transport.misc;
1004	GRMZM2G040115_T01	GRMZM2G040115	2	2021495	2024870	1	3375	GO:0004871;	signal transducer activity;	GO:0009416;	response to light stimulus;			signalling.light;
1005	GRMZM2G040369_T01	GRMZM2G040369	1	295361311	295365621	1	4310	GO:0005525; GO:0003924;	GTP binding; GTPase activity;					protein.synthesis.elongation;
1006	GRMZM2G040397_T01	GRMZM2G040397	2	9457272	9461542	-1	4270	GO:0003824; GO:0005488; GO:0050662; GO:0003854; GO:0003978; GO:0008831; GO:0016857;	catalytic activity; binding; coenzyme binding; 3-beta-hydroxy-delta5-steroid dehydrogenase activity; UDP-glucose 4-epimerase activity; dTDP-4-dehydrorhamnose reductase activity; racemase and epimerase activity, acting on carbohydrates and derivatives;	GO:0005975; GO:0008152; GO:0044237; GO:0006012; GO:0009058; GO:0006694; GO:0045226;	carbohydrate metabolic process; metabolic process; cellular metabolic process; galactose metabolic process; biosynthetic process; steroid biosynthetic process; extracellular polysaccharide biosynthetic process;			cell wall.precursor synthesis.UGE;
1007	GRMZM2G040511_T01	GRMZM2G040511	5	175356969	175367591	1	10622	GO:0005524; GO:0004674;	ATP binding; protein serine/threonine kinase activity;	GO:0006468;	protein amino acid phosphorylation;			transport.ABC transporters and multidrug resistance systems;
1008	GRMZM2G040638_T01	GRMZM2G040638	1	63666070	63667562	-1	1492	GO:0004601; GO:0009055; GO:0020037;	peroxidase activity; electron carrier activity; heme binding;	GO:0006979;	response to oxidative stress;			misc.peroxidases;
1009	GRMZM2G040689_T02	GRMZM2G040689	9	91532292	91534181	-1	1889	GO:0005199;	structural constituent of cell wall;	GO:0007186;	G-protein coupled receptor protein signaling pathway;	GO:0016021;	integral to membrane;	misc.protease inhibitor/seed storage/lipid transfer protein (LTP) family protein;
1010	GRMZM2G040743_T01	GRMZM2G040743	1	83074381	83079319	1	4938	GO:0005524; GO:0005509; GO:0004674; GO:0004672; GO:0004713;	ATP binding; calcium ion binding; protein serine/threonine kinase activity; protein kinase activity; protein tyrosine kinase activity;	GO:0006468;	protein amino acid phosphorylation;			signalling.calcium;
1011	GRMZM2G040762_T01	GRMZM2G040762	1	4429067	4436474	-1	7407	GO:0003723; GO:0005524; GO:0003676; GO:0003725; GO:0004525; GO:0004386;	RNA binding; ATP binding; nucleic acid binding; double-stranded RNA binding; ribonuclease III activity; helicase activity;	GO:0006396;	RNA processing;	GO:0005622;	intracellular;	RNA.processing.degradation dicer;
1012	GRMZM2G040785_T01	GRMZM2G040785	3	158224333	158229221	1	4888	GO:0003677; GO:0004601; GO:0020037;	DNA binding; peroxidase activity; heme binding;	GO:0006979;	response to oxidative stress;	GO:0005634;	nucleus;	RNA.regulation of transcription.SBP,Squamosa promoter binding protein family; development.unspecified;
1013	GRMZM2G040871_T01	GRMZM2G040871	5	63924498	63927167	-1	2669	GO:0005215; GO:0022891;	transporter activity; substrate-specific transmembrane transporter activity;	GO:0006810; GO:0055085;	transport; transmembrane transport;	GO:0016020; GO:0016021;	membrane; integral to membrane;	transporter.sugars;
1014	GRMZM2G040902_T01	GRMZM2G040902	10	132143768	132147149	1	3381	GO:0005515;	protein binding;	GO:0016192;	vesicle-mediated transport;	GO:0016020;	membrane;	cell.vesicle transport;
1015	GRMZM2G040933_T01	GRMZM2G040933	2	185138241	185143250	1	5009	GO:0005215;	transporter activity;	GO:0006814;	sodium ion transport;	GO:0016020;	membrane;	transport.metabolite transporters at the mitochondrial membrane;
1016	GRMZM2G040947_T01	GRMZM2G040947	7	106305003	106307516	-1	2513							TCA / org. transformation.other organic acid transformaitons.malic;
1017	GRMZM2G040954_T01	GRMZM2G040954	1	63374912	63383180	1	8268	GO:0005524; GO:0004674; GO:0004672; GO:0004713;	ATP binding; protein serine/threonine kinase activity; protein kinase activity; protein tyrosine kinase activity;	GO:0006468;	protein amino acid phosphorylation;			protein.postranslational modification;
1018	GRMZM2G040964_T01	GRMZM2G040964	5	170500598	170504391	1	3793	GO:0005524; GO:0004674; GO:0004672; GO:0004713;	ATP binding; protein serine/threonine kinase activity; protein kinase activity; protein tyrosine kinase activity;	GO:0006468; GO:0016068;	protein amino acid phosphorylation; type I hypersensitivity;			protein.postranslational modification.kinase.receptor like cytoplasmatic kinase VII;
1019	GRMZM2G040965_T01	GRMZM2G040965	2	190680119	190683700	1	3581	GO:0003779;	actin binding;	GO:0007160; GO:0030036; GO:0016043;	cell-matrix adhesion; actin cytoskeleton organization; cellular component organization;	GO:0005856;	cytoskeleton;	cell.organisation;
1020	GRMZM2G041223_T01	GRMZM2G041223	2	12095990	12101270	1	5280	GO:0005524; GO:0016818;	ATP binding; hydrolase activity, acting on acid anhydrides, in phosphorus-containing anhydrides;	GO:0045449;	regulation of transcription;	GO:0005634;	nucleus;	RNA.regulation of transcription.General Transcription;
1021	GRMZM2G041275_T01	GRMZM2G041275	3	205891401	205895896	-1	4495	GO:0046933; GO:0046961; GO:0016820; GO:0000166; GO:0017111; GO:0008553;	hydrogen ion transporting ATP synthase activity, rotational mechanism; proton-transporting ATPase activity, rotational mechanism; hydrolase activity, acting on acid anhydrides, catalyzing transmembrane movement of substances; nucleotide binding; nucleoside-triphosphatase activity; hydrogen-exporting ATPase activity, phosphorylative mechanism;	GO:0015986; GO:0015992; GO:0046034;	ATP synthesis coupled proton transport; proton transport; ATP metabolic process;	GO:0045261; GO:0033178; GO:0016469;	proton-transporting ATP synthase complex, catalytic core F(1); proton-transporting two-sector ATPase complex, catalytic domain; proton-transporting two-sector ATPase complex;	PS.lightreaction.ATP synthase;
1022	GRMZM2G041308_T01	GRMZM2G041308	8	4302092	4304323	-1	2231	GO:0004601; GO:0009055; GO:0020037;	peroxidase activity; electron carrier activity; heme binding;	GO:0006979;	response to oxidative stress;			misc.peroxidases;
1023	GRMZM2G041314_T02	GRMZM2G041314	3	216032598	216037747	-1	5149	GO:0005524; GO:0005509; GO:0004674; GO:0004672; GO:0004713;	ATP binding; calcium ion binding; protein serine/threonine kinase activity; protein kinase activity; protein tyrosine kinase activity;	GO:0006468;	protein amino acid phosphorylation;			signalling.calcium;
1024	GRMZM2G041356_T01	GRMZM2G041356	2	42885967	42889017	-1	3050	GO:0003824; GO:0016853; GO:0030246;	catalytic activity; isomerase activity; carbohydrate binding;	GO:0005975;	carbohydrate metabolic process;			minor CHO metabolism.others;
1025	GRMZM2G041381_T01	GRMZM2G041381	7	149932862	149935319	1	2457	GO:0003677; GO:0043565;	DNA binding; sequence-specific DNA binding;	GO:0006334;	nucleosome assembly;	GO:0005634; GO:0005622; GO:0000786;	nucleus; intracellular; nucleosome;	DNA.synthesis/chromatin structure.histone;
1026	GRMZM2G041415_T01	GRMZM2G041415	3	136357005	136358200	1	1195	GO:0003677; GO:0050825;	DNA binding; ice binding;	GO:0042309; GO:0050826;	homoiothermy; response to freezing;			RNA.regulation of transcription.MYB domain transcription factor family;
1027	GRMZM2G041456_T01	GRMZM2G041456	1	129480532	129481005	-1	473	GO:0015078;	hydrogen ion transmembrane transporter activity;	GO:0015986;	ATP synthesis coupled proton transport;	GO:0033179; GO:0045263; GO:0033177;	proton-transporting V-type ATPase, V0 domain; proton-transporting ATP synthase complex, coupling factor F(o); proton-transporting two-sector ATPase complex, proton-transporting domain;	PS.lightreaction.ATP synthase;
1028	GRMZM2G041463_T01	GRMZM2G041463	6	142407046	142410132	1	3086	GO:0005524; GO:0004674; GO:0004672; GO:0004713;	ATP binding; protein serine/threonine kinase activity; protein kinase activity; protein tyrosine kinase activity;	GO:0007165; GO:0006468;	signal transduction; protein amino acid phosphorylation;			protein.postranslational modification;
1029	GRMZM2G041645_T01	GRMZM2G041645	7	151440440	151443059	-1	2619	GO:0005247;	voltage-gated chloride channel activity;	GO:0006821;	chloride transport;	GO:0016020;	membrane;	transport.misc;
1030	GRMZM2G041961_T01	GRMZM2G041961	6	142596825	142600032	-1	3207	GO:0004553; GO:0016301; GO:0016774;	hydrolase activity, hydrolyzing O-glycosyl compounds; kinase activity; phosphotransferase activity, carboxyl group as acceptor;	GO:0005975; GO:0016310; GO:0008152;	carbohydrate metabolic process; phosphorylation; metabolic process;	GO:0005622;	intracellular;	misc.beta 1,3 glucan hydrolases;
1031	GRMZM2G041980_T02	GRMZM2G041980	5	147547945	147550311	-1	2366	GO:0005215;	transporter activity;	GO:0006810;	transport;	GO:0016020; GO:0016021;	membrane; integral to membrane;	transport.Major Intrinsic Proteins.TIP;
1032	GRMZM2G042019_T01	GRMZM2G042019	8	154091778	154094000	1	2222	GO:0046872; GO:0005524; GO:0004008; GO:0015097;	metal ion binding; ATP binding; copper-exporting ATPase activity; mercury ion transmembrane transporter activity;	GO:0006825; GO:0015694; GO:0030001;	copper ion transport; mercury ion transport; metal ion transport;	GO:0016020;	membrane;	metal handling.binding, chelation and storage;
1033	GRMZM2G042046_T01	GRMZM2G042046	5	73754257	73756835	-1	2578	GO:0004650;	polygalacturonase activity;	GO:0005975;	carbohydrate metabolic process;			cell wall.degradation.pectate lyases and polygalacturonases;
1034	GRMZM2G042047_T01	GRMZM2G042047	7	149935732	149936973	1	1241	GO:0003677; GO:0043565;	DNA binding; sequence-specific DNA binding;	GO:0006334;	nucleosome assembly;	GO:0005634; GO:0005622; GO:0000786;	nucleus; intracellular; nucleosome;	DNA.synthesis/chromatin structure.histone;
1035	GRMZM2G042078_T01	GRMZM2G042078	3	221503527	221506510	1	2983	GO:0015078;	hydrogen ion transmembrane transporter activity;	GO:0015986;	ATP synthesis coupled proton transport;	GO:0000276;	mitochondrial proton-transporting ATP synthase complex, coupling factor F(o);	mitochondrial electron transport / ATP synthesis.F1-ATPase;
1036	GRMZM2G042171_T01	GRMZM2G042171	1	24677220	24682727	1	5507	GO:0005215; GO:0008271;	transporter activity; secondary active sulfate transmembrane transporter activity;	GO:0006810; GO:0008272;	transport; sulfate transport;	GO:0016020; GO:0016021;	membrane; integral to membrane;	transport.sulphate;
1037	GRMZM2G042179_T01	GRMZM2G042179	4	173868127	173871224	-1	3097	GO:0016491; GO:0003824; GO:0005488; GO:0050662; GO:0003854; GO:0008831; GO:0016857;	oxidoreductase activity; catalytic activity; binding; coenzyme binding; 3-beta-hydroxy-delta5-steroid dehydrogenase activity; dTDP-4-dehydrorhamnose reductase activity; racemase and epimerase activity, acting on carbohydrates and derivatives;	GO:0005975; GO:0008152; GO:0044237; GO:0006694; GO:0045226;	carbohydrate metabolic process; metabolic process; cellular metabolic process; steroid biosynthetic process; extracellular polysaccharide biosynthetic process;			cell wall.precursor synthesis.GAE; cell wall.precursor synthesis.UXS;
1038	GRMZM2G042295_T01	GRMZM2G042295	3	178189876	178204690	1	14814							stress.abiotic.drought/salt;
1039	GRMZM2G042313_T01	GRMZM2G042313	1	175955233	175960344	-1	5111							transport.amino acids;
1040	GRMZM2G042323_T01	GRMZM2G042323	9	25762989	25768878	-1	5889							not assigned.unknown;
1041	GRMZM2G042347_T01	GRMZM2G042347	7	167162783	167164545	1	1762	GO:0004601; GO:0009055; GO:0020037;	peroxidase activity; electron carrier activity; heme binding;	GO:0006979;	response to oxidative stress;			misc.peroxidases;
1042	GRMZM2G042412_T01	GRMZM2G042412	3	191809215	191810009	-1	794	GO:0005375;	copper ion transmembrane transporter activity;	GO:0006825;	copper ion transport;	GO:0016021;	integral to membrane;	transport.metal;
1043	GRMZM2G042502_T01	GRMZM2G042502	4	161166295	161172650	-1	6355	GO:0003872; GO:0005524; GO:0047334;	6-phosphofructokinase activity; ATP binding; diphosphate-fructose-6-phosphate 1-phosphotransferase activity;	GO:0006096;	glycolysis;	GO:0005945;	6-phosphofructokinase complex;	glycolysis.pyrophosphate-fructose-6-P phosphotransferase;
1044	GRMZM2G042541_T02	GRMZM2G042541	10	96207378	96210893	1	3515	GO:0005215; GO:0005488;	transporter activity; binding;	GO:0006810; GO:0006839;	transport; mitochondrial transport;	GO:0016020; GO:0005739; GO:0005743;	membrane; mitochondrion; mitochondrial inner membrane;	mitochondrial electron transport / ATP synthesis.uncoupling protein;
1045	GRMZM2G042607_T01	GRMZM2G042607	6	113301445	113306439	1	4994	GO:0005529; GO:0050662; GO:0016616; GO:0008378;	sugar binding; coenzyme binding; oxidoreductase activity, acting on the CH-OH group of donors, NAD or NADP as acceptor; galactosyltransferase activity;	GO:0006486; GO:0015936;	protein amino acid glycosylation; coenzyme A metabolic process;	GO:0016020;	membrane;	misc.UDP glucosyl and glucoronyl transferases;
1046	GRMZM2G042612_T01	GRMZM2G042612	2	203303135	203303952	-1	817							not assigned.unknown;
1047	GRMZM2G042622_T01	GRMZM2G042622	1	188865311	188867497	1	2186	GO:0005524; GO:0005509; GO:0004674; GO:0004672; GO:0004713;	ATP binding; calcium ion binding; protein serine/threonine kinase activity; protein kinase activity; protein tyrosine kinase activity;	GO:0006468;	protein amino acid phosphorylation;			signalling.receptor kinases.wall associated kinase;
1048	GRMZM2G042789_T01	GRMZM2G042789	8	133061934	133062464	1	530	GO:0004867;	serine-type endopeptidase inhibitor activity;	GO:0009611;	response to wounding;			not assigned.unknown;
1049	GRMZM2G043109_T01	GRMZM2G043109	3	44799542	44801097	-1	1555	GO:0046872; GO:0016491; GO:0046914;	metal ion binding; oxidoreductase activity; transition metal ion binding;	GO:0015979; GO:0015995;	photosynthesis; chlorophyll biosynthetic process;			tetrapyrrole synthesis.magnesium-protoporphyrin IX monomethyl ester (oxidative) cyclase;
1050	GRMZM2G043117_T01	GRMZM2G043117	8	145365982	145367280	1	1298	GO:0004966;	galanin receptor activity;	GO:0007186;	G-protein coupled receptor protein signaling pathway;	GO:0016021;	integral to membrane;	transport.misc;
1051	GRMZM2G043150_T02	GRMZM2G043150	10	1393417	1402739	-1	9322	GO:0003723; GO:0005249; GO:0003676;	RNA binding; voltage-gated potassium channel activity; nucleic acid binding;	GO:0006813;	potassium ion transport;	GO:0016021;	integral to membrane;	RNA.RNA binding;
1052	GRMZM2G043154_T01	GRMZM2G043154	2	207079337	207081221	1	1884	GO:0016747;	transferase activity, transferring acyl groups other than amino-acyl groups;					stress.biotic;
1053	GRMZM2G043162_T01	GRMZM2G043162	4	39974931	39975684	-1	753	GO:0009055; GO:0050825; GO:0051536; GO:0051537;	electron carrier activity; ice binding; iron-sulfur cluster binding; 2 iron, 2 sulfur cluster binding;	GO:0042309; GO:0050826; GO:0022900;	homoiothermy; response to freezing; electron transport chain;			PS.lightreaction.other electron carrier (ox/red).ferredoxin;
1054	GRMZM2G043174_T01	GRMZM2G043174	2	207075789	207079074	1	3285							RNA.processing;
1055	GRMZM2G043193_T01	GRMZM2G043193	5	170815312	170818177	1	2865	GO:0008519;	ammonium transmembrane transporter activity;	GO:0006810; GO:0009306;	transport; protein secretion;	GO:0016020;	membrane;	transport.ammonium;
1056	GRMZM2G043295_T01	GRMZM2G043295	9	126168186	126170070	1	1884	GO:0016758;	transferase activity, transferring hexosyl groups;	GO:0008152;	metabolic process;			misc.UDP glucosyl and glucoronyl transferases;
1057	GRMZM2G043301_T01	GRMZM2G043301	7	2596565	2599104	-1	2539	GO:0005215; GO:0016491; GO:0005507;	transporter activity; oxidoreductase activity; copper ion binding;	GO:0006810;	transport;	GO:0016020;	membrane;	misc.oxidases - copper, flavone etc.;
1058	GRMZM2G043350_T01	GRMZM2G043350	6	105766133	105773450	-1	7317	GO:0005524; GO:0004674; GO:0004672; GO:0004713;	ATP binding; protein serine/threonine kinase activity; protein kinase activity; protein tyrosine kinase activity;	GO:0006468;	protein amino acid phosphorylation;			protein.postranslational modification;
1059	GRMZM2G043415_T01	GRMZM2G043415	1	209205615	209207795	1	2180	GO:0030599; GO:0004857;	pectinesterase activity; enzyme inhibitor activity;	GO:0042545;	cell wall modification;	GO:0005618;	cell wall;	cell wall.pectin*esterases.PME;
1060	GRMZM2G043453_T01	GRMZM2G043453	5	3115494	3123220	1	7726	GO:0003677; GO:0005524; GO:0016851; GO:0000166; GO:0017111;	DNA binding; ATP binding; magnesium chelatase activity; nucleotide binding; nucleoside-triphosphatase activity;	GO:0006260; GO:0015979; GO:0015995;	DNA replication; photosynthesis; chlorophyll biosynthetic process;			tetrapyrrole synthesis.magnesium chelatase;
1061	GRMZM2G043460_T01	GRMZM2G043460	4	102234451	102235440	-1	989	GO:0050825;	ice binding;	GO:0042309; GO:0050826;	homoiothermy; response to freezing;			not assigned.unknown;
1062	GRMZM2G043470_T01	GRMZM2G043470	1	30346588	30351112	1	4524	GO:0005524; GO:0004674; GO:0004672; GO:0004713;	ATP binding; protein serine/threonine kinase activity; protein kinase activity; protein tyrosine kinase activity;	GO:0006468;	protein amino acid phosphorylation;	GO:0016020;	membrane;	protein.postranslational modification.kinase.receptor like cytoplasmatic kinase VII;
1063	GRMZM2G043484_T01	GRMZM2G043484	1	49524725	49534707	-1	9982	GO:0003677;	DNA binding;					RNA.regulation of transcription.Polycomb Group (PcG);
1064	GRMZM2G043584_T01	GRMZM2G043584	1	30305084	30309037	1	3953	GO:0005524; GO:0005515; GO:0004674; GO:0004672; GO:0004713;	ATP binding; protein binding; protein serine/threonine kinase activity; protein kinase activity; protein tyrosine kinase activity;	GO:0006468;	protein amino acid phosphorylation;			signalling.receptor kinases.leucine rich repeat XI;
1065	GRMZM2G043602_T01	GRMZM2G043602	5	162570326	162575794	-1	5468	GO:0016491; GO:0051287; GO:0003824; GO:0005488; GO:0004022; GO:0008667; GO:0004316;	oxidoreductase activity; NAD binding; catalytic activity; binding; alcohol dehydrogenase activity; 2,3-dihydro-2,3-dihydroxybenzoate dehydrogenase activity; 3-oxoacyl-[acyl-carrier-protein] reductase activity;	GO:0008152; GO:0006633; GO:0009239;	metabolic process; fatty acid biosynthetic process; enterobactin biosynthetic process;			misc.short chain dehydrogenase/reductase (SDR);
1066	GRMZM2G043632_T01	GRMZM2G043632	8	168747195	168750155	1	2960	GO:0016788; GO:0016298;	hydrolase activity, acting on ester bonds; lipase activity;	GO:0006629;	lipid metabolic process;			misc.GDSL-motif lipase;
1067	GRMZM2G043764_T01	GRMZM2G043764	8	65993904	66005268	1	11364							not assigned.unknown;
1068	GRMZM2G043776_T01	GRMZM2G043776	10	147565472	147569439	-1	3967	GO:0005215; GO:0004152; GO:0004158;	transporter activity; dihydroorotate dehydrogenase activity; dihydroorotate oxidase activity;	GO:0006810; GO:0006207; GO:0006222;	transport; 'de novo' pyrimidine base biosynthetic process; UMP biosynthetic process;	GO:0016020;	membrane;	nucleotide metabolism.synthesis.pyrimidine.dihydroorotate dehydrogenase;
1069	GRMZM2G043783_T01	GRMZM2G043783	5	74060505	74064221	-1	3716	GO:0003677;	DNA binding;					transport.misc;
1070	GRMZM2G043822_T01	GRMZM2G043822	6	91703765	91706448	-1	2683	GO:0005525; GO:0005198; GO:0003924;	GTP binding; structural molecule activity; GTPase activity;	GO:0007017; GO:0007018; GO:0051258;	microtubule-based process; microtubule-based movement; protein polymerization;	GO:0005874; GO:0043234;	microtubule; protein complex;	cell.organisation;
1071	GRMZM2G043855_T01	GRMZM2G043855	8	128502025	128503232	1	1207	GO:0004601; GO:0009055; GO:0020037;	peroxidase activity; electron carrier activity; heme binding;	GO:0006979;	response to oxidative stress;			misc.peroxidases;
1072	GRMZM2G043879_T01	GRMZM2G043879	10	23399610	23409417	-1	9807	GO:0004871; GO:0031072;	signal transducer activity; heat shock protein binding;	GO:0007165;	signal transduction;			cell.vesicle transport;
1073	GRMZM2G043884_T01	GRMZM2G043884	3	228954680	228955795	-1	1115							not assigned.unknown;
1074	GRMZM2G043943_T01	GRMZM2G043943	6	160450589	160452778	1	2189	GO:0030599;	pectinesterase activity;	GO:0042545;	cell wall modification;	GO:0005618;	cell wall;	cell wall.pectin*esterases.PME;
1075	GRMZM2G044027_T01	GRMZM2G044027	1	41596342	41601034	1	4692	GO:0003824; GO:0005488; GO:0050662; GO:0003854; GO:0008831; GO:0016857;	catalytic activity; binding; coenzyme binding; 3-beta-hydroxy-delta5-steroid dehydrogenase activity; dTDP-4-dehydrorhamnose reductase activity; racemase and epimerase activity, acting on carbohydrates and derivatives;	GO:0005975; GO:0008152; GO:0044237; GO:0009058; GO:0006694; GO:0045226;	carbohydrate metabolic process; metabolic process; cellular metabolic process; biosynthetic process; steroid biosynthetic process; extracellular polysaccharide biosynthetic process;			cell wall.precursor synthesis.UXS;
1076	GRMZM2G044038_T01	GRMZM2G044038	1	56663870	56666603	1	2733	GO:0005524; GO:0004674; GO:0004672; GO:0004713;	ATP binding; protein serine/threonine kinase activity; protein kinase activity; protein tyrosine kinase activity;	GO:0007165; GO:0006468;	signal transduction; protein amino acid phosphorylation;			protein.postranslational modification;
1077	GRMZM2G044049_T01	GRMZM2G044049	2	209819148	209820599	-1	1451	GO:0004601; GO:0009055; GO:0020037;	peroxidase activity; electron carrier activity; heme binding;	GO:0007186; GO:0006979;	G-protein coupled receptor protein signaling pathway; response to oxidative stress;	GO:0016021;	integral to membrane;	misc.peroxidases;
1078	GRMZM2G044074_T01	GRMZM2G044074	1	56657723	56662275	1	4552	GO:0004853;	uroporphyrinogen decarboxylase activity;	GO:0006779;	porphyrin biosynthetic process;			tetrapyrrole synthesis.uroporphyrinogen decarboxylase;
1079	GRMZM2G044116_T01	GRMZM2G044116	5	87481306	87486394	-1	5088	GO:0005524; GO:0015662;	ATP binding; ATPase activity, coupled to transmembrane movement of ions, phosphorylative mechanism;	GO:0006754;	ATP biosynthetic process;	GO:0016020;	membrane;	signalling.calcium;
1080	GRMZM2G044132_T01	GRMZM2G044132	2	53810706	53812218	1	1512			GO:0006950; GO:0051260;	response to stress; protein homooligomerization;	GO:0016020;	membrane;	not assigned.unknown;
1081	GRMZM2G044194_T01	GRMZM2G044194	7	3022328	3023091	-1	763	GO:0008083; GO:0050825;	growth factor activity; ice binding;	GO:0042309; GO:0050826; GO:0008283;	homoiothermy; response to freezing; cell proliferation;	GO:0005576;	extracellular region;	not assigned.unknown;
1082	GRMZM2G044269_T01	GRMZM2G044269	1	221218356	221222086	1	3730	GO:0016760;	cellulose synthase (UDP-forming) activity;	GO:0030244;	cellulose biosynthetic process;	GO:0016020;	membrane;	cell wall.cellulose synthesis.cellulose synthase;
1083	GRMZM2G044281_T01	GRMZM2G044281	1	41607723	41611389	1	3666	GO:0003824; GO:0005488; GO:0050662; GO:0003854; GO:0008831;	catalytic activity; binding; coenzyme binding; 3-beta-hydroxy-delta5-steroid dehydrogenase activity; dTDP-4-dehydrorhamnose reductase activity;	GO:0008152; GO:0044237; GO:0009058; GO:0006694; GO:0045226;	metabolic process; cellular metabolic process; biosynthetic process; steroid biosynthetic process; extracellular polysaccharide biosynthetic process;			cell wall.precursor synthesis.RHM;
1084	GRMZM2G044359_T01	GRMZM2G044359	5	179400041	179402841	1	2800	GO:0004871; GO:0005515;	signal transducer activity; protein binding;	GO:0009416;	response to light stimulus;			signalling.light;
1085	GRMZM2G044372_T01	GRMZM2G044372	10	4036373	4041376	1	5003	GO:0046872; GO:0005179; GO:0003824; GO:0000166; GO:0017111;	metal ion binding; hormone activity; catalytic activity; nucleotide binding; nucleoside-triphosphatase activity;	GO:0030001;	metal ion transport;	GO:0005576;	extracellular region;	protein.targeting.mitochondria;
1086	GRMZM2G044377_T01	GRMZM2G044377	10	4974700	4976317	1	1617	GO:0016758;	transferase activity, transferring hexosyl groups;			GO:0016021;	integral to membrane;	misc.UDP glucosyl and glucoronyl transferases;
1087	GRMZM2G044394_T01	GRMZM2G044394	10	4976728	4978289	-1	1561	GO:0016758;	transferase activity, transferring hexosyl groups;			GO:0016021;	integral to membrane;	misc.UDP glucosyl and glucoronyl transferases;
1088	GRMZM2G044908_T01	GRMZM2G044908	1	78511062	78526727	-1	15665							RNA.regulation of transcription.unclassified;
1089	GRMZM2G044963_T01	GRMZM2G044963	8	3539012	3542920	1	3908	GO:0005509;	calcium ion binding;					signalling.calcium;
1090	GRMZM2G045057_T01	GRMZM2G045057	4	209760901	209763644	-1	2743							hormone metabolism.auxin.signal transduction; transport.amino acids;
1091	GRMZM2G045070_T01	GRMZM2G045070	2	37318399	37323341	1	4942							DNA.unspecified;
1092	GRMZM2G045154_T01	GRMZM2G045154	5	198542644	198545015	-1	2371							TCA / org. transformation.other organic acid transformaitons.malic;
1093	GRMZM2G045171_T01	GRMZM2G045171	4	167833903	167837431	-1	3528	GO:0016157;	sucrose synthase activity;	GO:0005985; GO:0009058;	sucrose metabolic process; biosynthetic process;			major CHO metabolism.degradation.sucrose.Susy;
1094	GRMZM2G045257_T01	GRMZM2G045257	9	148493248	148497048	1	3800	GO:0005515; GO:0005249;	protein binding; voltage-gated potassium channel activity;	GO:0006813;	potassium ion transport;	GO:0016020; GO:0008076;	membrane; voltage-gated potassium channel complex;	transport.potassium;
1095	GRMZM2G045259_T01	GRMZM2G045259	3	4316118	4326327	1	10209	GO:0005524; GO:0004674; GO:0004713;	ATP binding; protein serine/threonine kinase activity; protein tyrosine kinase activity;	GO:0006468;	protein amino acid phosphorylation;			protein.postranslational modification;
1096	GRMZM2G045278_T01	GRMZM2G045278	8	166726408	166727629	1	1221			GO:0006950;	response to stress;			stress.abiotic.cold;
1097	GRMZM2G045287_T01	GRMZM2G045287	7	158555114	158558678	1	3564	GO:0016758;	transferase activity, transferring hexosyl groups;	GO:0007047; GO:0030244;	cell wall organization; cellulose biosynthetic process;	GO:0005794; GO:0009505; GO:0030054;	Golgi apparatus; plant-type cell wall; cell junction;	cell wall.cell wall proteins.RGP;
1098	GRMZM2G045330_T01	GRMZM2G045330	3	4326875	4332507	-1	5632	GO:0005524; GO:0004674; GO:0004672; GO:0004713;	ATP binding; protein serine/threonine kinase activity; protein kinase activity; protein tyrosine kinase activity;	GO:0006468;	protein amino acid phosphorylation;			protein.postranslational modification;
1099	GRMZM2G045398_T01	GRMZM2G045398	2	15094769	15095773	-1	1004	GO:0008270; GO:0005515;	zinc ion binding; protein binding;					protein.degradation.ubiquitin.E3.RING;
1100	GRMZM2G045404_T01	GRMZM2G045404	5	202813507	202817201	-1	3694	GO:0004725; GO:0008138; GO:0016791;	protein tyrosine phosphatase activity; protein tyrosine/serine/threonine phosphatase activity; phosphatase activity;	GO:0006470; GO:0016311;	protein amino acid dephosphorylation; dephosphorylation;			protein.postranslational modification;
1101	GRMZM2G045430_T01	GRMZM2G045430	7	150516048	150522468	-1	6420	GO:0005524; GO:0005509; GO:0004674; GO:0005529; GO:0004713;	ATP binding; calcium ion binding; protein serine/threonine kinase activity; sugar binding; protein tyrosine kinase activity;	GO:0006468; GO:0048544;	protein amino acid phosphorylation; recognition of pollen;			signalling.receptor kinases.DUF 26; signalling.receptor kinases.S-locus glycoprotein like;
1102	GRMZM2G045467_T01	GRMZM2G045467	9	127492867	127497352	1	4485	GO:0016757;	transferase activity, transferring glycosyl groups;					misc.UDP glucosyl and glucoronyl transferases;
1103	GRMZM2G045473_T01	GRMZM2G045473	2	95129951	95131820	1	1869	GO:0005215; GO:0005315;	transporter activity; inorganic phosphate transmembrane transporter activity;	GO:0006810; GO:0006817;	transport; phosphate transport;	GO:0016021;	integral to membrane;	transport.phosphate;
1104	GRMZM2G045531_T01	GRMZM2G045531	4	63406592	63407106	-1	514							transport.metal;
1105	GRMZM2G045706_T01	GRMZM2G045706	2	164350386	164352015	-1	1629	GO:0004197; GO:0008234;	cysteine-type endopeptidase activity; cysteine-type peptidase activity;	GO:0006508;	proteolysis;			protein.degradation.cysteine protease;
1106	GRMZM2G045720_T01	GRMZM2G045720	6	136541920	136545694	-1	3774	GO:0016149;	translation release factor activity, codon specific;	GO:0006415;	translational termination;	GO:0005737;	cytoplasm;	protein.synthesis.release;
1107	GRMZM2G045732_T02	GRMZM2G045732	2	201625660	201632971	-1	7311			GO:0006950;	response to stress;			stress.abiotic.unspecified;
1108	GRMZM2G045808_T01	GRMZM2G045808	1	226424306	226426391	-1	2085	GO:0008017;	microtubule binding;					cell.organisation;
1109	GRMZM2G045979_T01	GRMZM2G045979	1	16640344	16644548	1	4204							transport.misc;
1110	GRMZM2G046002_T01	GRMZM2G046002	8	165132284	165134552	1	2268	GO:0003824; GO:0016830;	catalytic activity; carbon-carbon lyase activity;	GO:0006725;	cellular aromatic compound metabolic process;			not assigned.unknown;
1111	GRMZM2G046025_T01	GRMZM2G046025	8	165127206	165132750	-1	5544							transport.misc;
1112	GRMZM2G046055_T01	GRMZM2G046055	5	9905466	9906615	-1	1149	GO:0003677;	DNA binding;	GO:0006334;	nucleosome assembly;	GO:0005634; GO:0000786;	nucleus; nucleosome;	DNA.synthesis/chromatin structure.histone;
1113	GRMZM2G046070_T01	GRMZM2G046070	2	10443794	10448038	-1	4244	GO:0008270; GO:0016491;	zinc ion binding; oxidoreductase activity;	GO:0055114;	oxidation reduction;			secondary metabolism.phenylpropanoids.lignin biosynthesis.CAD;
1114	GRMZM2G046074_T01	GRMZM2G046074	3	150241433	150244074	1	2641							protein.postranslational modification;
1115	GRMZM2G046101_T02	GRMZM2G046101	1	257096870	257099632	-1	2762	GO:0004553;	hydrolase activity, hydrolyzing O-glycosyl compounds;	GO:0005975;	carbohydrate metabolic process;			misc.beta 1,3 glucan hydrolases;
1116	GRMZM2G046284_T01	GRMZM2G046284	10	9746263	9748211	-1	1948	GO:0004332;	fructose-bisphosphate aldolase activity;	GO:0006096;	glycolysis;			PS.calvin cyle.aldolase;
1117	GRMZM2G046313_T01	GRMZM2G046313	2	192619048	192620929	-1	1881	GO:0005524; GO:0003676; GO:0004812; GO:0000166; GO:0004890;	ATP binding; nucleic acid binding; aminoacyl-tRNA ligase activity; nucleotide binding; GABA-A receptor activity;	GO:0006412; GO:0006418; GO:0006821; GO:0007214;	translation; tRNA aminoacylation for protein translation; chloride transport; gamma-aminobutyric acid signaling pathway;	GO:0016021; GO:0005737;	integral to membrane; cytoplasm;	RNA.RNA binding;
1118	GRMZM2G046382_T01	GRMZM2G046382	1	38778054	38779107	1	1053							stress.abiotic.heat;
1119	GRMZM2G046436_T01	GRMZM2G046436	3	178039351	178042059	1	2708	GO:0016758;	transferase activity, transferring hexosyl groups;	GO:0007047; GO:0030244;	cell wall organization; cellulose biosynthetic process;	GO:0005794; GO:0009505; GO:0030054;	Golgi apparatus; plant-type cell wall; cell junction;	cell wall.cell wall proteins.RGP;
1120	GRMZM2G046459_T01	GRMZM2G046459	5	210062045	210065621	-1	3576	GO:0004553;	hydrolase activity, hydrolyzing O-glycosyl compounds;	GO:0005975;	carbohydrate metabolic process;			misc.beta 1,3 glucan hydrolases;
1121	GRMZM2G046474_T04	GRMZM2G046474	2	201403518	201407201	1	3683	GO:0004871;	signal transducer activity;	GO:0009416;	response to light stimulus;			signalling.light;
1122	GRMZM2G046520_T01	GRMZM2G046520	8	131406095	131407684	-1	1589			GO:0007160;	cell-matrix adhesion;	GO:0005737; GO:0005856;	cytoplasm; cytoskeleton;	misc.myrosinases-lectin-jacalin;
1123	GRMZM2G046618_T01	GRMZM2G046618	9	11506823	11509549	-1	2726	GO:0030599; GO:0004857;	pectinesterase activity; enzyme inhibitor activity;	GO:0042545;	cell wall modification;	GO:0005618;	cell wall;	cell wall.pectin*esterases.PME;
1124	GRMZM2G046676_T01	GRMZM2G046676	5	17751721	17755423	-1	3702			GO:0015031;	protein transport;			RNA.regulation of transcription.SNF7;
1125	GRMZM2G046681_T02	GRMZM2G046681	3	224994077	224999034	1	4957							transport.phosphate;
1126	GRMZM2G046700_T01	GRMZM2G046700	1	238411845	238413705	1	1860	GO:0005215; GO:0022891;	transporter activity; substrate-specific transmembrane transporter activity;	GO:0006810; GO:0055085;	transport; transmembrane transport;	GO:0016020; GO:0016021;	membrane; integral to membrane;	transporter.sugars;
1127	GRMZM2G046729_T01	GRMZM2G046729	9	141662515	141666073	1	3558	GO:0005524; GO:0005515; GO:0004674; GO:0004672; GO:0004713;	ATP binding; protein binding; protein serine/threonine kinase activity; protein kinase activity; protein tyrosine kinase activity;	GO:0006468;	protein amino acid phosphorylation;			signalling.receptor kinases.leucine rich repeat III;
1128	GRMZM2G046750_T01	GRMZM2G046750	7	9087313	9088598	1	1285	GO:0008289;	lipid binding;	GO:0006869;	lipid transport;			misc.protease inhibitor/seed storage/lipid transfer protein (LTP) family protein;
1129	GRMZM2G046782_T01	GRMZM2G046782	10	131714909	131716384	-1	1475							hormone metabolism.abscisic acid.induced-regulated-responsive-activated;
1130	GRMZM2G046804_T02	GRMZM2G046804	4	36717001	36721384	-1	4383	GO:0004365; GO:0051287; GO:0003824; GO:0005488; GO:0008324; GO:0008943;	glyceraldehyde-3-phosphate dehydrogenase (phosphorylating) activity; NAD binding; catalytic activity; binding; cation transmembrane transporter activity; glyceraldehyde-3-phosphate dehydrogenase activity;	GO:0008152; GO:0006006; GO:0006813;	metabolic process; glucose metabolic process; potassium ion transport;			glycolysis.glyceraldehyde 3-phosphate dehydrogenase;
1131	GRMZM2G046838_T01	GRMZM2G046838	7	50114715	50119187	1	4472	GO:0005524; GO:0003777;	ATP binding; microtubule motor activity;	GO:0007018;	microtubule-based movement;	GO:0005875;	microtubule associated complex;	cell.organisation;
1132	GRMZM2G046841_T01	GRMZM2G046841	10	132025717	132027070	-1	1353	GO:0003677;	DNA binding;	GO:0006334;	nucleosome assembly;	GO:0005634; GO:0000785; GO:0000786;	nucleus; chromatin; nucleosome;	DNA.synthesis/chromatin structure.histone;
1133	GRMZM2G046888_T01	GRMZM2G046888	1	8913902	8916359	-1	2457							TCA / org. transformation.other organic acid transformaitons.malic;
1134	GRMZM2G046968_T01	GRMZM2G046968	2	3384061	3390356	1	6295	GO:0008270; GO:0003676;	zinc ion binding; nucleic acid binding;					RNA.regulation of transcription.unclassified;
1135	GRMZM2G046994_T01	GRMZM2G046994	4	58207059	58208697	-1	1638	GO:0016758;	transferase activity, transferring hexosyl groups;	GO:0008152;	metabolic process;			misc.UDP glucosyl and glucoronyl transferases;
1136	GRMZM2G047028_T01	GRMZM2G047028	3	186579101	186585753	-1	6652	GO:0004618;	phosphoglycerate kinase activity;	GO:0006096;	glycolysis;			glycolysis.phosphoglycerate mutase;
1137	GRMZM2G047187_T01	GRMZM2G047187	1	84618645	84623462	1	4817	GO:0005215;	transporter activity;	GO:0006810;	transport;	GO:0016020;	membrane;	transport.misc;
1138	GRMZM2G047299_T01	GRMZM2G047299	1	289072526	289075337	-1	2811							transport.misc;
1139	GRMZM2G047319_T01	GRMZM2G047319	4	175738290	175740896	-1	2606	GO:0004252; GO:0017153; GO:0042802;	serine-type endopeptidase activity; sodium:dicarboxylate symporter activity; identical protein binding;	GO:0006508; GO:0006835; GO:0043086;	proteolysis; dicarboxylic acid transport; negative regulation of catalytic activity;	GO:0016020;	membrane;	protein.degradation.subtilases;
1140	GRMZM2G047368_T01	GRMZM2G047368	7	43739696	43741191	-1	1495	GO:0005215;	transporter activity;	GO:0006810;	transport;	GO:0016020; GO:0016021;	membrane; integral to membrane;	transport.Major Intrinsic Proteins.PIP;
1141	GRMZM2G047414_T01	GRMZM2G047414	4	175733642	175737219	1	3577	GO:0004650;	polygalacturonase activity;	GO:0005975;	carbohydrate metabolic process;			cell wall.degradation.pectate lyases and polygalacturonases;
1142	GRMZM2G047456_T02	GRMZM2G047456	1	278574233	278576903	1	2670	GO:0004601; GO:0009055; GO:0020037;	peroxidase activity; electron carrier activity; heme binding;	GO:0006979;	response to oxidative stress;			misc.peroxidases;
1143	GRMZM2G047513_T01	GRMZM2G047513	1	24057199	24061762	1	4563	GO:0003723; GO:0003735;	RNA binding; structural constituent of ribosome;	GO:0006412;	translation;	GO:0005622; GO:0005840; GO:0015935;	intracellular; ribosome; small ribosomal subunit;	protein.synthesis.misc ribososomal protein;
1144	GRMZM2G047533_T01	GRMZM2G047533	4	43788855	43791546	-1	2691			GO:0006629;	lipid metabolic process;			lipid metabolism.lipid degradation.lipases; misc.GDSL-motif lipase;
1145	GRMZM2G047564_T01	GRMZM2G047564	9	84557135	84571437	-1	14302							amino acid metabolism.degradation.aromatic aa.tryptophan;
1146	GRMZM2G047616_T01	GRMZM2G047616	3	54686466	54688339	-1	1873	GO:0008324;	cation transmembrane transporter activity;	GO:0006812;	cation transport;			transport.unspecified cations;
1147	GRMZM2G047628_T01	GRMZM2G047628	1	277421020	277422993	-1	1973							not assigned.unknown;
1148	GRMZM2G047656_T01	GRMZM2G047656	1	278567622	278569471	1	1849	GO:0004601; GO:0009055; GO:0020037;	peroxidase activity; electron carrier activity; heme binding;	GO:0006979;	response to oxidative stress;			misc.peroxidases;
1149	GRMZM2G047762_T01	GRMZM2G047762	6	153248191	153250430	-1	2239	GO:0017153; GO:0046873; GO:0005385;	sodium:dicarboxylate symporter activity; metal ion transmembrane transporter activity; zinc ion transmembrane transporter activity;	GO:0006835; GO:0030001; GO:0006829;	dicarboxylic acid transport; metal ion transport; zinc ion transport;	GO:0016020; GO:0016021;	membrane; integral to membrane;	transport.metal;
1150	GRMZM2G047835_T01	GRMZM2G047835	1	174085731	174088984	1	3253	GO:0015299;	solute:hydrogen antiporter activity;	GO:0006812;	cation transport;	GO:0016021;	integral to membrane;	transport.metal;
1151	GRMZM2G047867_T01	GRMZM2G047867	9	63040495	63045516	-1	5021	GO:0003824;	catalytic activity;					polyamine metabolism.synthesis.spermidine synthase;
1152	GRMZM2G047875_T01	GRMZM2G047875	1	174093703	174098743	1	5040	GO:0015299;	solute:hydrogen antiporter activity;	GO:0006812;	cation transport;	GO:0016021;	integral to membrane;	transport.metal;
1153	GRMZM2G047954_T01	GRMZM2G047954	7	4800176	4802060	-1	1884	GO:0005509;	calcium ion binding;	GO:0015979;	photosynthesis;	GO:0019898; GO:0009654;	extrinsic to membrane; oxygen evolving complex;	PS.lightreaction.photosystem II.PSII polypeptide subunits;
1154	GRMZM2G047956_T01	GRMZM2G047956	9	53594376	53595659	-1	1283							not assigned.unknown;
1155	GRMZM2G047961_T01	GRMZM2G047961	3	213795330	213798131	1	2801							not assigned.unknown;
1156	GRMZM2G047968_T01	GRMZM2G047968	1	189565110	189567011	1	1901	GO:0004601; GO:0009055; GO:0004096; GO:0020037;	peroxidase activity; electron carrier activity; catalase activity; heme binding;	GO:0006979;	response to oxidative stress;			misc.peroxidases;
1157	GRMZM2G047995_T03	GRMZM2G047995	7	166405611	166410003	1	4392							lipid metabolism.lipid degradation.lipases;
1158	GRMZM2G048008_T01	GRMZM2G048008	2	186066760	186071607	1	4847	GO:0016757;	transferase activity, transferring glycosyl groups;					misc.UDP glucosyl and glucoronyl transferases;
1159	GRMZM2G048010_T01	GRMZM2G048010	3	213802617	213803858	-1	1241					GO:0016020;	membrane;	misc.UDP glucosyl and glucoronyl transferases;
1160	GRMZM2G048067_T01	GRMZM2G048067	10	897069	908904	-1	11835	GO:0005488;	binding;					transport.misc;
1161	GRMZM2G048172_T01	GRMZM2G048172	7	4806690	4809026	-1	2336	GO:0050825; GO:0005199;	ice binding; structural constituent of cell wall;	GO:0042309; GO:0050826;	homoiothermy; response to freezing;			not assigned.unknown;
1162	GRMZM2G048194_T01	GRMZM2G048194	6	111222591	111226359	1	3768			GO:0016998;	cell wall catabolic process;			transport.misc;
1163	GRMZM2G048200_T01	GRMZM2G048200	8	124085838	124089834	-1	3996	GO:0016788;	hydrolase activity, acting on ester bonds;	GO:0006629;	lipid metabolic process;			misc.GDSL-motif lipase;
1164	GRMZM2G048210_T01	GRMZM2G048210	7	166410697	166415699	-1	5002	GO:0005524; GO:0004674; GO:0004672; GO:0004713;	ATP binding; protein serine/threonine kinase activity; protein kinase activity; protein tyrosine kinase activity;	GO:0006468;	protein amino acid phosphorylation;			protein.postranslational modification.kinase.receptor like cytoplasmatic kinase VII;
1165	GRMZM2G048281_T01	GRMZM2G048281	5	18433990	18440008	1	6018	GO:0005515;	protein binding;					signalling.light;
1166	GRMZM2G048313_T01	GRMZM2G048313	6	1370015	1370943	-1	928	GO:0009055; GO:0051536; GO:0051537;	electron carrier activity; iron-sulfur cluster binding; 2 iron, 2 sulfur cluster binding;	GO:0022900;	electron transport chain;			PS.lightreaction.other electron carrier (ox/red).ferredoxin;
1167	GRMZM2G048474_T01	GRMZM2G048474	3	51097805	51099573	1	1768	GO:0004601; GO:0009055; GO:0020037;	peroxidase activity; electron carrier activity; heme binding;	GO:0006979;	response to oxidative stress;			misc.peroxidases;
1168	GRMZM2G048522_T02	GRMZM2G048522	1	209512213	209514516	1	2303							secondary metabolism.phenylpropanoids.lignin biosynthesis.4CL;
1169	GRMZM2G048559_T01	GRMZM2G048559	5	26518548	26521995	-1	3447			GO:0016998;	cell wall catabolic process;			signalling.receptor kinases.lysine motif;
1170	GRMZM2G048680_T01	GRMZM2G048680	2	217172307	217178262	-1	5955							RNA.regulation of transcription.C2H2 zinc finger family; RNA.regulation of transcription.unclassified;
1171	GRMZM2G048740_T01	GRMZM2G048740	1	7649208	7663645	-1	14437	GO:0016740; GO:0009001;	transferase activity; serine O-acetyltransferase activity;	GO:0006535;	cysteine biosynthetic process from serine;	GO:0005737;	cytoplasm;	amino acid metabolism.synthesis.serine-glycine-cysteine group.cysteine.SAT;
1172	GRMZM2G048775_T01	GRMZM2G048775	2	233194336	233196353	1	2017	GO:0004601; GO:0009055; GO:0020037;	peroxidase activity; electron carrier activity; heme binding;	GO:0006979;	response to oxidative stress;			misc.peroxidases;
1173	GRMZM2G048907_T01	GRMZM2G048907	7	147186634	147188509	-1	1875							PS.lightreaction.ATP synthase;
1174	GRMZM2G049057_T01	GRMZM2G049057	1	206445950	206448269	-1	2319	GO:0050825;	ice binding;	GO:0042309; GO:0050826;	homoiothermy; response to freezing;			stress.biotic;
1175	GRMZM2G049076_T01	GRMZM2G049076	9	91391649	91410418	1	18769	GO:0046524;	sucrose-phosphate synthase activity;	GO:0005985; GO:0009058;	sucrose metabolic process; biosynthetic process;			major CHO metabolism.synthesis.sucrose.SPS;
1176	GRMZM2G049190_T01	GRMZM2G049190	1	38301790	38307286	1	5496			GO:0009058;	biosynthetic process;			misc.UDP glucosyl and glucoronyl transferases;
1177	GRMZM2G049342_T01	GRMZM2G049342	6	139105345	139120312	-1	14967	GO:0016772; GO:0005488; GO:0016773;	transferase activity, transferring phosphorus-containing groups; binding; phosphotransferase activity, alcohol group as acceptor;					development.multitarget.target of rapamycin;
1178	GRMZM2G049373_T01	GRMZM2G049373	3	171333439	171336121	1	2682	GO:0051082; GO:0031072;	unfolded protein binding; heat shock protein binding;	GO:0006457;	protein folding;			stress.abiotic.heat;
1179	GRMZM2G049484_T01	GRMZM2G049484	9	145961420	145965722	1	4302			GO:0009058;	biosynthetic process;			misc.beta 1,3 glucan hydrolases;
1180	GRMZM2G049672_T01	GRMZM2G049672	3	31694181	31702023	-1	7842	GO:0008270; GO:0005515;	zinc ion binding; protein binding;					protein.degradation.ubiquitin.E3.RING;
1181	GRMZM2G049675_T01	GRMZM2G049675	5	174813823	174815175	1	1352	GO:0016787;	hydrolase activity;	GO:0008152;	metabolic process;			transport.misc;
1182	GRMZM2G049693_T01	GRMZM2G049693	9	27923246	27927612	1	4366	GO:0016491; GO:0005507;	oxidoreductase activity; copper ion binding;					misc.oxidases - copper, flavone etc.;
1183	GRMZM2G049755_T01	GRMZM2G049755	5	73629869	73631845	-1	1976							TCA / org. transformation.other organic acid transformaitons.malic;
1184	GRMZM2G049798_T01	GRMZM2G049798	5	174817127	174818969	-1	1842	GO:0016758;	transferase activity, transferring hexosyl groups;	GO:0008152;	metabolic process;			misc.UDP glucosyl and glucoronyl transferases;
1185	GRMZM2G049811_T01	GRMZM2G049811	9	48510720	48514984	-1	4264	GO:0051287; GO:0003824; GO:0005488; GO:0016616; GO:0048037;	NAD binding; catalytic activity; binding; oxidoreductase activity, acting on the CH-OH group of donors, NAD or NADP as acceptor; cofactor binding;	GO:0008152;	metabolic process;			C1-metabolism;
1186	GRMZM2G049823_T01	GRMZM2G049823	7	73621908	73666703	1	44795	GO:0008270;	zinc ion binding;			GO:0005622;	intracellular;	RNA.regulation of transcription.Polycomb Group (PcG);
1187	GRMZM2G050076_T01	GRMZM2G050076	7	127869419	127871647	-1	2228	GO:0003824; GO:0005488; GO:0050662;	catalytic activity; binding; coenzyme binding;	GO:0008152; GO:0044237;	metabolic process; cellular metabolic process;			secondary metabolism.flavonoids.dihydroflavonols;
1188	GRMZM2G050108_T01	GRMZM2G050108	7	168633539	168635527	-1	1988	GO:0030410;	nicotianamine synthase activity;	GO:0030418;	nicotianamine biosynthetic process;			metal handling.binding, chelation and storage;
1189	GRMZM2G050186_T02	GRMZM2G050186	4	119701413	119707530	-1	6117	GO:0005524; GO:0005515; GO:0000166; GO:0017111; GO:0016887;	ATP binding; protein binding; nucleotide binding; nucleoside-triphosphatase activity; ATPase activity;	GO:0015031;	protein transport;			protein.degradation.serine protease;
1190	GRMZM2G050305_T01	GRMZM2G050305	2	193320518	193322139	-1	1621	GO:0003677;	DNA binding;					RNA.regulation of transcription.MYB domain transcription factor family;
1191	GRMZM2G050394_T01	GRMZM2G050394	10	26085196	26091118	1	5922	GO:0005215; GO:0005488;	transporter activity; binding;	GO:0006810; GO:0006839;	transport; mitochondrial transport;	GO:0016020; GO:0005739; GO:0005743;	membrane; mitochondrion; mitochondrial inner membrane;	mitochondrial electron transport / ATP synthesis.uncoupling protein;
1192	GRMZM2G050412_T01	GRMZM2G050412	6	21137526	21139159	-1	1633							misc.myrosinases-lectin-jacalin;
1193	GRMZM2G050450_T01	GRMZM2G050450	5	58764734	58766485	-1	1751	GO:0016747;	transferase activity, transferring acyl groups other than amino-acyl groups;					secondary metabolism.phenylpropanoids; stress.biotic; transport.misc;
1194	GRMZM2G050641_T01	GRMZM2G050641	9	45666243	45669894	1	3651							not assigned.unknown;
1195	GRMZM2G050829_T01	GRMZM2G050829	10	85758754	85760669	1	1915	GO:0004601; GO:0009055; GO:0020037;	peroxidase activity; electron carrier activity; heme binding;	GO:0006979;	response to oxidative stress;			misc.peroxidases;
1196	GRMZM2G050833_T01	GRMZM2G050833	5	7684550	7686647	-1	2097	GO:0003677;	DNA binding;	GO:0006334;	nucleosome assembly;	GO:0005634; GO:0000786;	nucleus; nucleosome;	DNA.synthesis/chromatin structure.histone;
1197	GRMZM2G050861_T01	GRMZM2G050861	2	51406874	51410745	-1	3871	GO:0005524; GO:0004674; GO:0004672; GO:0004713;	ATP binding; protein serine/threonine kinase activity; protein kinase activity; protein tyrosine kinase activity;	GO:0006468;	protein amino acid phosphorylation;			protein.postranslational modification.kinase.receptor like cytoplasmatic kinase VII;
1198	GRMZM2G050917_T01	GRMZM2G050917	6	105316786	105318729	1	1943							not assigned.unknown;
1199	GRMZM2G051005_T01	GRMZM2G051005	5	212601058	212602817	-1	1759	GO:0016747;	transferase activity, transferring acyl groups other than amino-acyl groups;					secondary metabolism.phenylpropanoids;
1200	GRMZM2G051103_T01	GRMZM2G051103	9	149233996	149238778	1	4782	GO:0005524; GO:0004674; GO:0004672; GO:0004713;	ATP binding; protein serine/threonine kinase activity; protein kinase activity; protein tyrosine kinase activity;	GO:0007165; GO:0006468;	signal transduction; protein amino acid phosphorylation;			protein.postranslational modification;
1201	GRMZM2G051129_T01	GRMZM2G051129	7	170043141	170046924	1	3783	GO:0003856;	3-dehydroquinate synthase activity;	GO:0009073;	aromatic amino acid family biosynthetic process;			Co-factor and vitamine metabolism;
1202	GRMZM2G051197_T01	GRMZM2G051197	9	18036895	18041546	-1	4651	GO:0005515;	protein binding;					cell.vesicle transport; transport.misc;
1203	GRMZM2G051262_T01	GRMZM2G051262	3	4138248	4144174	-1	5926	GO:0016757; GO:0015450;	transferase activity, transferring glycosyl groups; P-P-bond-hydrolysis-driven protein transmembrane transporter activity;	GO:0015031; GO:0006506;	protein transport; GPI anchor biosynthetic process;	GO:0016020; GO:0031227;	membrane; intrinsic to endoplasmic reticulum membrane;	protein.postranslational modification;
1204	GRMZM2G051270_T01	GRMZM2G051270	5	7662271	7666246	1	3975	GO:0004781;	sulfate adenylyltransferase (ATP) activity;	GO:0000103;	sulfate assimilation;			S-assimilation.APS;
1205	GRMZM2G051403_T01	GRMZM2G051403	5	7658059	7659948	-1	1889							transport.misc;
1206	GRMZM2G051545_T01	GRMZM2G051545	9	130105631	130107605	1	1974							cell wall.modification;
1207	GRMZM2G051571_T01	GRMZM2G051571	2	33930131	33932288	-1	2157							transport.misc;
1208	GRMZM2G051613_T01	GRMZM2G051613	9	130107705	130118027	1	10322	GO:0016651;	oxidoreductase activity, acting on NADH or NADPH;	GO:0022904;	respiratory electron transport chain;	GO:0005743;	mitochondrial inner membrane;	mitochondrial electron transport / ATP synthesis.NADH-DH.localisation not clear;
1209	GRMZM2G051683_T01	GRMZM2G051683	3	203873993	203875693	1	1700	GO:0016758;	transferase activity, transferring hexosyl groups;	GO:0008152;	metabolic process;			misc.UDP glucosyl and glucoronyl transferases;
1210	GRMZM2G051686_T01	GRMZM2G051686	6	43617172	43621157	-1	3985	GO:0005524; GO:0004674; GO:0004672; GO:0004713;	ATP binding; protein serine/threonine kinase activity; protein kinase activity; protein tyrosine kinase activity;	GO:0006468;	protein amino acid phosphorylation;			signalling.receptor kinases.DUF 26;
1211	GRMZM2G051753_T01	GRMZM2G051753	3	10749480	10755736	1	6256	GO:0009055; GO:0016491; GO:0005452; GO:0015380;	electron carrier activity; oxidoreductase activity; inorganic anion exchanger activity; anion exchanger activity;	GO:0006820;	anion transport;	GO:0016020; GO:0016021;	membrane; integral to membrane;	transport.unspecified anions;
1212	GRMZM2G051771_T01	GRMZM2G051771	7	36200191	36205338	-1	5147	GO:0003824;	catalytic activity;					polyamine metabolism.synthesis.spermidine synthase;
1213	GRMZM2G051782_T02	GRMZM2G051782	9	141901626	141907707	1	6081	GO:0005525; GO:0005198; GO:0003924;	GTP binding; structural molecule activity; GTPase activity;	GO:0007017; GO:0007018; GO:0051258;	microtubule-based process; microtubule-based movement; protein polymerization;	GO:0005737; GO:0005874; GO:0043234;	cytoplasm; microtubule; protein complex;	cell.organisation;
1214	GRMZM2G051787_T01	GRMZM2G051787	4	194044303	194046035	1	1732							transport.misc;
1215	GRMZM2G051866_T01	GRMZM2G051866	10	130022192	130032999	-1	10807	GO:0003824; GO:0005515;	catalytic activity; protein binding;	GO:0006886; GO:0016192;	intracellular protein transport; vesicle-mediated transport;			not assigned.unknown;
1216	GRMZM2G051898_T01	GRMZM2G051898	2	33964797	33966827	-1	2030							transport.misc;
1217	GRMZM2G051912_T01	GRMZM2G051912	2	33969287	33971663	-1	2376							transport.misc;
1218	GRMZM2G051921_T01	GRMZM2G051921	2	33972848	33974162	1	1314	GO:0004568; GO:0008061;	chitinase activity; chitin binding;	GO:0006032; GO:0016998;	chitin catabolic process; cell wall catabolic process;			stress.biotic;
1219	GRMZM2G051926_T01	GRMZM2G051926	2	13307859	13310829	1	2970							signalling.G-proteins;
1220	GRMZM2G051943_T01	GRMZM2G051943	2	34000019	34001367	1	1348	GO:0004994; GO:0004568; GO:0008061;	somatostatin receptor activity; chitinase activity; chitin binding;	GO:0007186; GO:0006032; GO:0016998;	G-protein coupled receptor protein signaling pathway; chitin catabolic process; cell wall catabolic process;	GO:0016021;	integral to membrane;	stress.biotic;
1221	GRMZM2G052088_T01	GRMZM2G052088	3	219665694	219669787	-1	4093	GO:0015078;	hydrogen ion transmembrane transporter activity;	GO:0015986;	ATP synthesis coupled proton transport;	GO:0033179; GO:0033177;	proton-transporting V-type ATPase, V0 domain; proton-transporting two-sector ATPase complex, proton-transporting domain;	transport.p- and v-ATPases.H+-transporting two-sector ATPase;
1222	GRMZM2G052093_T01	GRMZM2G052093	3	123220199	123221569	1	1370	GO:0004190;	aspartic-type endopeptidase activity;	GO:0006508;	proteolysis;			RNA.regulation of transcription.unclassified; protein.degradation.aspartate protease;
1223	GRMZM2G052100_T01	GRMZM2G052100	10	115864705	115865752	-1	1047			GO:0006950;	response to stress;			not assigned.unknown;
1224	GRMZM2G052149_T01	GRMZM2G052149	9	26568789	26574075	1	5286	GO:0016760;	cellulose synthase (UDP-forming) activity;	GO:0030244;	cellulose biosynthetic process;	GO:0016020;	membrane;	cell wall.cellulose synthesis.cellulose synthase;
1225	GRMZM2G052175_T01	GRMZM2G052175	2	34003057	34005278	1	2221	GO:0004568;	chitinase activity;	GO:0006032; GO:0016998;	chitin catabolic process; cell wall catabolic process;			stress.biotic;
1226	GRMZM2G052195_T01	GRMZM2G052195	6	74531723	74533319	1	1596	GO:0016788;	hydrolase activity, acting on ester bonds;	GO:0006629;	lipid metabolic process;			misc.GDSL-motif lipase;
1227	GRMZM2G052336_T01	GRMZM2G052336	7	136329665	136332678	1	3013	GO:0016491; GO:0003824; GO:0005488; GO:0050662; GO:0003854; GO:0003978; GO:0008831; GO:0016857;	oxidoreductase activity; catalytic activity; binding; coenzyme binding; 3-beta-hydroxy-delta5-steroid dehydrogenase activity; UDP-glucose 4-epimerase activity; dTDP-4-dehydrorhamnose reductase activity; racemase and epimerase activity, acting on carbohydrates and derivatives;	GO:0005975; GO:0008152; GO:0044237; GO:0006012; GO:0006694; GO:0045226;	carbohydrate metabolic process; metabolic process; cellular metabolic process; galactose metabolic process; steroid biosynthetic process; extracellular polysaccharide biosynthetic process;			cell wall.precursor synthesis.UGE;
1228	GRMZM2G052357_T01	GRMZM2G052357	4	43410828	43413030	-1	2202	GO:0016491; GO:0003824; GO:0005488; GO:0050662; GO:0003854; GO:0008831; GO:0016857;	oxidoreductase activity; catalytic activity; binding; coenzyme binding; 3-beta-hydroxy-delta5-steroid dehydrogenase activity; dTDP-4-dehydrorhamnose reductase activity; racemase and epimerase activity, acting on carbohydrates and derivatives;	GO:0005975; GO:0008152; GO:0044237; GO:0006694; GO:0045226;	carbohydrate metabolic process; metabolic process; cellular metabolic process; steroid biosynthetic process; extracellular polysaccharide biosynthetic process;			cell wall.precursor synthesis.GAE; cell wall.precursor synthesis.UXS;
1229	GRMZM2G052364_T01	GRMZM2G052364	8	96833131	96834459	1	1328			GO:0006950; GO:0009415;	response to stress; response to water;			not assigned.unknown;
1230	GRMZM2G052365_T01	GRMZM2G052365	3	191833039	191844408	1	11369	GO:0004252; GO:0042802;	serine-type endopeptidase activity; identical protein binding;	GO:0006508; GO:0043086;	proteolysis; negative regulation of catalytic activity;	GO:0016020; GO:0005618;	membrane; cell wall;	protein.degradation.subtilases;
1231	GRMZM2G052515_T01	GRMZM2G052515	10	6186648	6191341	-1	4693	GO:0003700;	transcription factor activity;	GO:0006355;	regulation of transcription, DNA-dependent;	GO:0005667;	transcription factor complex;	RNA.regulation of transcription.E2F/DP transcription factor family;
1232	GRMZM2G052562_T01	GRMZM2G052562	9	18516999	18519138	1	2139	GO:0016788;	hydrolase activity, acting on ester bonds;	GO:0006629;	lipid metabolic process;			misc.GDSL-motif lipase;
1233	GRMZM2G052671_T01	GRMZM2G052671	2	186375389	186379423	-1	4034	GO:0003700; GO:0043565;	transcription factor activity; sequence-specific DNA binding;	GO:0045449;	regulation of transcription;	GO:0005634;	nucleus;	RNA.regulation of transcription.WRKY domain transcription factor family;
1234	GRMZM2G052740_T01	GRMZM2G052740	4	242747929	242752396	1	4467	GO:0005525; GO:0005509; GO:0003924;	GTP binding; calcium ion binding; GTPase activity;			GO:0005622;	intracellular;	signalling.calcium;
1235	GRMZM2G052844_T02	GRMZM2G052844	8	143141758	143145343	1	3585	GO:0003872; GO:0004650;	6-phosphofructokinase activity; polygalacturonase activity;	GO:0006096; GO:0005975;	glycolysis; carbohydrate metabolic process;	GO:0005945;	6-phosphofructokinase complex;	cell wall.degradation.pectate lyases and polygalacturonases;
1236	GRMZM2G052869_T01	GRMZM2G052869	8	14596018	14597615	-1	1597	GO:0046872;	metal ion binding;					metal handling.binding, chelation and storage;
1237	GRMZM2G052884_T01	GRMZM2G052884	4	188398186	188403217	-1	5031							not assigned.unknown;
1238	GRMZM2G052935_T01	GRMZM2G052935	2	153981870	153987467	-1	5597	GO:0004072; GO:0016597;	aspartate kinase activity; amino acid binding;	GO:0008152; GO:0008652;	metabolic process; amino acid biosynthetic process;			amino acid metabolism.synthesis.aspartate family.misc.homoserine.aspartate kinase;
1239	GRMZM2G053338_T01	GRMZM2G053338	7	157013340	157015819	-1	2479							hormone metabolism.auxin.induced-regulated-responsive-activated;
1240	GRMZM2G053384_T01	GRMZM2G053384	2	223650313	223652692	-1	2379							TCA / org. transformation.other organic acid transformaitons.malic;
1241	GRMZM2G053396_T01	GRMZM2G053396	5	205489889	205492565	-1	2676							TCA / org. transformation.other organic acid transformaitons.malic;
1242	GRMZM2G053652_T01	GRMZM2G053652	9	132671403	132674438	-1	3035	GO:0003735;	structural constituent of ribosome;	GO:0006412;	translation;	GO:0005622; GO:0005840;	intracellular; ribosome;	protein.synthesis.ribosomal protein.eukaryotic.40S subunit.S7;
1243	GRMZM2G053669_T01	GRMZM2G053669	1	45276025	45280058	-1	4033	GO:0004066;	asparagine synthase (glutamine-hydrolyzing) activity;	GO:0008152; GO:0006529;	metabolic process; asparagine biosynthetic process;			amino acid metabolism.synthesis.aspartate family.asparagine;
1244	GRMZM2G053952_T01	GRMZM2G053952	8	126867522	126869447	-1	1925							RNA.processing.splicing;
1245	GRMZM2G054013_T03	GRMZM2G054013	4	157113500	157118608	-1	5108	GO:0003824;	catalytic activity;	GO:0008152;	metabolic process;			secondary metabolism.phenylpropanoids.lignin biosynthesis.4CL;
1246	GRMZM2G054111_T01	GRMZM2G054111	1	9084401	9085854	1	1453	GO:0003677;	DNA binding;					RNA.regulation of transcription.MYB domain transcription factor family;
1247	GRMZM2G054224_T01	GRMZM2G054224	5	3772803	3775245	1	2442	GO:0016491; GO:0005506; GO:0016706;	oxidoreductase activity; iron ion binding; oxidoreductase activity, acting on paired donors, with incorporation or reduction of molecular oxygen, 2-oxoglutarate as one donor, and incorporation of one atom each of oxygen into both donors;	GO:0019538;	protein metabolic process;			misc.oxidases - copper, flavone etc.;
1248	GRMZM2G054300_T01	GRMZM2G054300	9	134026097	134030442	1	4345	GO:0004601; GO:0009055; GO:0004096; GO:0020037;	peroxidase activity; electron carrier activity; catalase activity; heme binding;	GO:0006979;	response to oxidative stress;			redox.ascorbate and glutathione.ascorbate;
1249	GRMZM2G054350_T01	GRMZM2G054350	5	3763199	3767810	1	4611	GO:0005529; GO:0008378;	sugar binding; galactosyltransferase activity;	GO:0006486;	protein amino acid glycosylation;	GO:0016020;	membrane;	misc.UDP glucosyl and glucoronyl transferases;
1250	GRMZM2G054559_T01	GRMZM2G054559	3	11952294	11957239	1	4945	GO:0003824; GO:0005509; GO:0004630;	catalytic activity; calcium ion binding; phospholipase D activity;	GO:0008152; GO:0046470;	metabolic process; phosphatidylcholine metabolic process;	GO:0016020;	membrane;	lipid metabolism.lipid degradation.lysophospholipases;
1251	GRMZM2G054621_T01	GRMZM2G054621	5	75926368	75933525	1	7157							cell.organisation;
1252	GRMZM2G054687_T01	GRMZM2G054687	4	110482591	110487080	-1	4489	GO:0009055; GO:0016491;	electron carrier activity; oxidoreductase activity;	GO:0022904;	respiratory electron transport chain;	GO:0016020;	membrane;	PS.lightreaction.cytochrome b6/f; misc.cytochrome P450;
1253	GRMZM2G054703_T01	GRMZM2G054703	3	228867413	228871032	1	3619					GO:0016020;	membrane;	misc.UDP glucosyl and glucoronyl transferases;
1254	GRMZM2G054905_T01	GRMZM2G054905	3	189373051	189434491	-1	61440							protein.degradation;
1255	GRMZM2G055150_T01	GRMZM2G055150	5	207101227	207103741	1	2514	GO:0003824;	catalytic activity;	GO:0008152; GO:0005992;	metabolic process; trehalose biosynthetic process;			minor CHO metabolism.trehalose.TPP;
1256	GRMZM2G055279_T01	GRMZM2G055279	2	55749787	55750665	-1	878	GO:0005375;	copper ion transmembrane transporter activity;	GO:0006825;	copper ion transport;	GO:0016021;	integral to membrane;	transport.metal;
1257	GRMZM2G055320_T01	GRMZM2G055320	9	104704696	104711290	1	6594	GO:0003824;	catalytic activity;	GO:0008152;	metabolic process;			secondary metabolism.phenylpropanoids.lignin biosynthesis.4CL;
1258	GRMZM2G055331_T01	GRMZM2G055331	4	72587807	72606368	-1	18561	GO:0046524;	sucrose-phosphate synthase activity;	GO:0005985; GO:0009058;	sucrose metabolic process; biosynthetic process;			major CHO metabolism.synthesis.sucrose.SPS;
1259	GRMZM2G055452_T01	GRMZM2G055452	1	268543267	268555815	1	12548							amino acid metabolism.synthesis.central amino acid metabolism.GABA.Glutamate decarboxylase;
1260	GRMZM2G055487_T01	GRMZM2G055487	8	95019366	95020702	-1	1336	GO:0004601; GO:0009055; GO:0020037;	peroxidase activity; electron carrier activity; heme binding;	GO:0006979;	response to oxidative stress;			misc.peroxidases;
1261	GRMZM2G055489_T01	GRMZM2G055489	8	114949111	114955366	-1	6255	GO:0000287; GO:0003824; GO:0016791; GO:0050307;	magnesium ion binding; catalytic activity; phosphatase activity; sucrose-phosphatase activity;	GO:0008152; GO:0005986;	metabolic process; sucrose biosynthetic process;			major CHO metabolism.synthesis.sucrose.SPP;
1262	GRMZM2G055520_T01	GRMZM2G055520	4	32600961	32607600	-1	6639							RNA.regulation of transcription;
1263	GRMZM2G055567_T01	GRMZM2G055567	5	209201249	209208758	1	7509	GO:0003677; GO:0003899;	DNA binding; DNA-directed RNA polymerase activity;	GO:0006350;	transcription;			RNA.transcription;
1264	GRMZM2G055678_T01	GRMZM2G055678	6	134641533	134654145	-1	12612	GO:0005524; GO:0004674; GO:0004672; GO:0004713;	ATP binding; protein serine/threonine kinase activity; protein kinase activity; protein tyrosine kinase activity;	GO:0006468;	protein amino acid phosphorylation;			protein.postranslational modification.kinase.receptor like cytoplasmatic kinase VII;
1265	GRMZM2G055768_T02	GRMZM2G055768	9	126464844	126472925	1	8081	GO:0003735; GO:0003676;	structural constituent of ribosome; nucleic acid binding;	GO:0006412; GO:0051258;	translation; protein polymerization;	GO:0005840; GO:0043234; GO:0005622;	ribosome; protein complex; intracellular;	development.unspecified;
1266	GRMZM2G055782_T01	GRMZM2G055782	4	124795683	124796934	-1	1251	GO:0003700; GO:0043565;	transcription factor activity; sequence-specific DNA binding;	GO:0006355;	regulation of transcription, DNA-dependent;	GO:0005634;	nucleus;	RNA.regulation of transcription.MADS box transcription factor family;
1267	GRMZM2G055795_T01	GRMZM2G055795	3	196553351	196558979	1	5628	GO:0008270; GO:0005515; GO:0016760;	zinc ion binding; protein binding; cellulose synthase (UDP-forming) activity;	GO:0030244;	cellulose biosynthetic process;	GO:0016020;	membrane;	cell wall.cellulose synthesis.cellulose synthase;
1268	GRMZM2G055834_T01	GRMZM2G055834	1	292976699	292979210	-1	2511	GO:0005215;	transporter activity;	GO:0006810; GO:0006857;	transport; oligopeptide transport;	GO:0016020;	membrane;	transport.peptides and oligopeptides;
1269	GRMZM2G055898_T01	GRMZM2G055898	3	196570362	196574406	-1	4044							transport.misc;
1270	GRMZM2G055899_T01	GRMZM2G055899	9	150630608	150640709	1	10101	GO:0003824; GO:0004084;	catalytic activity; branched-chain-amino-acid transaminase activity;	GO:0008152; GO:0009081;	metabolic process; branched chain family amino acid metabolic process;			amino acid metabolism.synthesis.branched chain group.common.branched-chain amino acid aminotransferase;
1271	GRMZM2G056014_T01	GRMZM2G056014	8	131564016	131568635	1	4619	GO:0005524; GO:0003824; GO:0016820; GO:0015662; GO:0005388;	ATP binding; catalytic activity; hydrolase activity, acting on acid anhydrides, catalyzing transmembrane movement of substances; ATPase activity, coupled to transmembrane movement of ions, phosphorylative mechanism; calcium-transporting ATPase activity;	GO:0008152; GO:0006754; GO:0006816; GO:0006812;	metabolic process; ATP biosynthetic process; calcium ion transport; cation transport;	GO:0016020; GO:0016021;	membrane; integral to membrane;	transport.unspecified cations;
1272	GRMZM2G056038_T01	GRMZM2G056038	6	45259925	45284061	-1	24136							not assigned.unknown;
1273	GRMZM2G056109_T01	GRMZM2G056109	9	83092426	83093985	-1	1559	GO:0005524; GO:0004674; GO:0004672; GO:0004713;	ATP binding; protein serine/threonine kinase activity; protein kinase activity; protein tyrosine kinase activity;	GO:0006468;	protein amino acid phosphorylation;			protein.postranslational modification;
1274	GRMZM2G056120_T01	GRMZM2G056120	3	194771165	194777130	1	5965	GO:0003677;	DNA binding;	GO:0006355; GO:0045449; GO:0009725;	regulation of transcription, DNA-dependent; regulation of transcription; response to hormone stimulus;	GO:0005634;	nucleus;	RNA.regulation of transcription.ARF, Auxin Response Factor family;
1275	GRMZM2G056122_T01	GRMZM2G056122	1	188970283	188972294	-1	2011							TCA / org. transformation.other organic acid transformaitons.malic;
1276	GRMZM2G056236_T01	GRMZM2G056236	5	191641642	191643753	-1	2111			GO:0009664; GO:0019953;	plant-type cell wall organization; sexual reproduction;	GO:0005576;	extracellular region;	cell wall.modification;
1277	GRMZM2G056501_T01	GRMZM2G056501	7	71075575	71079006	1	3431	GO:0019787;	small conjugating protein ligase activity;	GO:0043687; GO:0051246;	post-translational protein modification; regulation of protein metabolic process;			protein.degradation.ubiquitin.E2;
1278	GRMZM2G056610_T01	GRMZM2G056610	2	195553077	195553693	-1	616							not assigned.unknown;
1279	GRMZM2G056612_T01	GRMZM2G056612	2	208699256	208705468	-1	6212	GO:0005524; GO:0004674; GO:0004672; GO:0004713;	ATP binding; protein serine/threonine kinase activity; protein kinase activity; protein tyrosine kinase activity;	GO:0006468;	protein amino acid phosphorylation;			protein.postranslational modification;
1280	GRMZM2G056627_T01	GRMZM2G056627	7	148467619	148470153	-1	2534	GO:0030246;	carbohydrate binding;					metal handling;
1281	GRMZM2G056629_T01	GRMZM2G056629	5	175596208	175598304	1	2096	GO:0003824; GO:0016853; GO:0030246;	catalytic activity; isomerase activity; carbohydrate binding;	GO:0005975;	carbohydrate metabolic process;			minor CHO metabolism.others;
1282	GRMZM2G056702_T01	GRMZM2G056702	3	155818444	155821801	-1	3357					GO:0016020;	membrane;	misc.UDP glucosyl and glucoronyl transferases;
1283	GRMZM2G056732_T01	GRMZM2G056732	7	160684258	160690080	1	5822	GO:0005524; GO:0004674; GO:0004672; GO:0004713;	ATP binding; protein serine/threonine kinase activity; protein kinase activity; protein tyrosine kinase activity;	GO:0006468;	protein amino acid phosphorylation;			protein.postranslational modification;
1284	GRMZM2G056851_T01	GRMZM2G056851	7	110759736	110760486	-1	750							not assigned.unknown;
1285	GRMZM2G056875_T01	GRMZM2G056875	7	81788157	81790536	-1	2379	GO:0005524; GO:0004674; GO:0004672; GO:0004713;	ATP binding; protein serine/threonine kinase activity; protein kinase activity; protein tyrosine kinase activity;	GO:0006468;	protein amino acid phosphorylation;			protein.postranslational modification.kinase.receptor like cytoplasmatic kinase VII;
1286	GRMZM2G056889_T01	GRMZM2G056889	5	191115112	191116577	-1	1465							not assigned.unknown;
1287	GRMZM2G056908_T01	GRMZM2G056908	5	191386435	191387639	-1	1204	GO:0005215;	transporter activity;	GO:0006810;	transport;	GO:0016020; GO:0016021;	membrane; integral to membrane;	transport.Major Intrinsic Proteins.TIP;
1288	GRMZM2G056920_T01	GRMZM2G056920	4	239371305	239374113	-1	2808	GO:0003677; GO:0004879; GO:0008270; GO:0003723; GO:0003774; GO:0003676; GO:0005199;	DNA binding; ligand-dependent nuclear receptor activity; zinc ion binding; RNA binding; motor activity; nucleic acid binding; structural constituent of cell wall;	GO:0006355; GO:0007186; GO:0009296;	regulation of transcription, DNA-dependent; G-protein coupled receptor protein signaling pathway; flagellum assembly;	GO:0005634; GO:0016021; GO:0009424;	nucleus; integral to membrane; flagellin-based flagellum hook;	RNA.regulation of transcription.C3H zinc finger family;
1289	GRMZM2G056996_T01	GRMZM2G056996	2	57326621	57356859	-1	30238							TCA / org. transformation.other organic acid transformaitons.malic;
1290	GRMZM2G057000_T01	GRMZM2G057000	5	64409792	64414902	1	5110							hormone metabolism.brassinosteroid.synthesis-degradation.sterols.DWF1;
1291	GRMZM2G057023_T01	GRMZM2G057023	7	156403665	156409843	1	6178							transport.misc;
1292	GRMZM2G057136_T01	GRMZM2G057136	2	84783831	84785934	-1	2103			GO:0006629;	lipid metabolic process;			lipid metabolism.lipid degradation.lipases; misc.GDSL-motif lipase;
1293	GRMZM2G057150_T01	GRMZM2G057150	3	29872408	29877387	-1	4979	GO:0008270; GO:0005515;	zinc ion binding; protein binding;					protein.degradation.ubiquitin.E3.SCF.RBX;
1294	GRMZM2G057171_T01	GRMZM2G057171	4	155848284	155849738	-1	1454	GO:0016984;	ribulose-bisphosphate carboxylase activity;	GO:0015977;	carbon utilization by fixation of carbon dioxide;			PS.calvin cyle.rubisco large subunit;
1295	GRMZM2G057176_T01	GRMZM2G057176	7	156411710	156414265	-1	2555							TCA / org. transformation.other organic acid transformaitons.malic;
1296	GRMZM2G057243_T01	GRMZM2G057243	9	147747675	147753658	-1	5983							hormone metabolism.abscisic acid.synthesis-degradation;
1297	GRMZM2G057281_T01	GRMZM2G057281	7	151901864	151903856	1	1992			GO:0009765;	photosynthesis, light harvesting;	GO:0016020;	membrane;	PS.lightreaction.photosystem II.LHC-II;
1298	GRMZM2G057296_T01	GRMZM2G057296	7	26579578	26583018	-1	3440	GO:0004650;	polygalacturonase activity;	GO:0005975;	carbohydrate metabolic process;			cell wall.degradation.pectate lyases and polygalacturonases;
1299	GRMZM2G057328_T01	GRMZM2G057328	5	91636351	91639506	1	3155	GO:0016491; GO:0003824; GO:0005488; GO:0050662; GO:0003854;	oxidoreductase activity; catalytic activity; binding; coenzyme binding; 3-beta-hydroxy-delta5-steroid dehydrogenase activity;	GO:0008152; GO:0044237; GO:0009058; GO:0006694;	metabolic process; cellular metabolic process; biosynthetic process; steroid biosynthetic process;			secondary metabolism.flavonoids.dihydroflavonols;
1300	GRMZM2G057410_T01	GRMZM2G057410	2	136266958	136268074	1	1116			GO:0006950;	response to stress;			not assigned.unknown;
1301	GRMZM2G057413_T01	GRMZM2G057413	3	144208480	144209656	1	1176	GO:0030528;	transcription regulator activity;	GO:0045449;	regulation of transcription;	GO:0005634;	nucleus;	RNA.regulation of transcription.bHLH,Basic Helix-Loop-Helix family;
1302	GRMZM2G057466_T01	GRMZM2G057466	1	102453207	102459360	1	6153							RNA.regulation of transcription.JUMONJI family;
1303	GRMZM2G057487_T01	GRMZM2G057487	1	76094355	76095530	1	1175	GO:0004601; GO:0009055; GO:0020037;	peroxidase activity; electron carrier activity; heme binding;	GO:0006979;	response to oxidative stress;			misc.peroxidases;
1304	GRMZM2G057571_T01	GRMZM2G057571	5	64389355	64390980	-1	1625	GO:0008270; GO:0003676;	zinc ion binding; nucleic acid binding;	GO:0007049; GO:0006974; GO:0048478;	cell cycle; response to DNA damage stimulus; replication fork protection;	GO:0005634;	nucleus;	not assigned.unknown;
1305	GRMZM2G057709_T01	GRMZM2G057709	10	81939984	81944813	1	4829	GO:0016491; GO:0050660; GO:0008324;	oxidoreductase activity; FAD binding; cation transmembrane transporter activity;	GO:0006813;	potassium ion transport;			redox.ascorbate and glutathione.ascorbate;
1306	GRMZM2G057779_T01	GRMZM2G057779	2	180336876	180338765	1	1889	GO:0008378;	galactosyltransferase activity;	GO:0006486;	protein amino acid glycosylation;	GO:0016020;	membrane;	transport.misc;
1307	GRMZM2G057841_T01	GRMZM2G057841	5	170421013	170421638	-1	625			GO:0006950;	response to stress;			not assigned.unknown;
1308	GRMZM2G057852_T01	GRMZM2G057852	2	180339138	180340225	-1	1087	GO:0003677;	DNA binding;	GO:0006334;	nucleosome assembly;	GO:0005634; GO:0000785; GO:0000786;	nucleus; chromatin; nucleosome;	DNA.synthesis/chromatin structure.histone;
1309	GRMZM2G057930_T01	GRMZM2G057930	2	23321945	23323861	-1	1916	GO:0016757;	transferase activity, transferring glycosyl groups;					misc.UDP glucosyl and glucoronyl transferases;
1310	GRMZM2G057935_T01	GRMZM2G057935	1	275980173	275985176	1	5003	GO:0004871; GO:0005524; GO:0004872; GO:0000155; GO:0042803; GO:0008020; GO:0009881;	signal transducer activity; ATP binding; receptor activity; two-component sensor activity; protein homodimerization activity; G-protein coupled photoreceptor activity; photoreceptor activity;	GO:0006355; GO:0007165; GO:0007600; GO:0045449; GO:0018298; GO:0009585; GO:0017006;	regulation of transcription, DNA-dependent; signal transduction; sensory perception; regulation of transcription; protein-chromophore linkage; red, far-red light phototransduction; protein-tetrapyrrole linkage;	GO:0016020;	membrane;	signalling.light;
1311	GRMZM2G058032_T01	GRMZM2G058032	1	275987199	275988778	-1	1579	GO:0046872; GO:0005198; GO:0005199;	metal ion binding; structural molecule activity; structural constituent of cell wall;	GO:0007186; GO:0007155; GO:0007160; GO:0030001;	G-protein coupled receptor protein signaling pathway; cell adhesion; cell-matrix adhesion; metal ion transport;	GO:0016021; GO:0005856; GO:0015629;	integral to membrane; cytoskeleton; actin cytoskeleton;	not assigned.unknown;
1312	GRMZM2G058033_T01	GRMZM2G058033	6	99466194	99468460	-1	2266	GO:0004650;	polygalacturonase activity;	GO:0005975;	carbohydrate metabolic process;			cell wall.degradation.pectate lyases and polygalacturonases;
1313	GRMZM2G058070_T01	GRMZM2G058070	7	149709455	149710755	-1	1300	GO:0005509;	calcium ion binding;	GO:0015979;	photosynthesis;	GO:0019898; GO:0009654;	extrinsic to membrane; oxygen evolving complex;	PS.lightreaction.photosystem II.PSII polypeptide subunits;
1314	GRMZM2G058158_T01	GRMZM2G058158	1	275993007	276003247	-1	10240	GO:0008270; GO:0003676; GO:0008168;	zinc ion binding; nucleic acid binding; methyltransferase activity;	GO:0032259;	methylation;	GO:0005622;	intracellular;	RNA.regulation of transcription.Polycomb Group (PcG);
1315	GRMZM2G058208_T01	GRMZM2G058208	7	139262034	139263176	1	1142	GO:0008289;	lipid binding;	GO:0006869;	lipid transport;			not assigned.unknown;
1316	GRMZM2G058244_T01	GRMZM2G058244	1	248508189	248510190	-1	2001	GO:0051287; GO:0003824; GO:0005488; GO:0016616;	NAD binding; catalytic activity; binding; oxidoreductase activity, acting on the CH-OH group of donors, NAD or NADP as acceptor;	GO:0008152;	metabolic process;			cell wall.precursor synthesis.UGD;
1317	GRMZM2G058289_T01	GRMZM2G058289	5	214234190	214238081	1	3891							cell.organisation;
1318	GRMZM2G058305_T01	GRMZM2G058305	8	74431358	74435370	-1	4012	GO:0005524; GO:0005509; GO:0004674; GO:0004672; GO:0004713;	ATP binding; calcium ion binding; protein serine/threonine kinase activity; protein kinase activity; protein tyrosine kinase activity;	GO:0007186; GO:0006468;	G-protein coupled receptor protein signaling pathway; protein amino acid phosphorylation;	GO:0016021;	integral to membrane;	signalling.calcium;
1319	GRMZM2G058345_T01	GRMZM2G058345	5	30305977	30311203	1	5226							development.unspecified;
1320	GRMZM2G058374_T01	GRMZM2G058374	9	140950423	140958422	-1	7999			GO:0006913; GO:0050658;	nucleocytoplasmic transport; RNA transport;	GO:0005643;	nuclear pore;	protein.targeting.nucleus;
1321	GRMZM2G058394_T01	GRMZM2G058394	4	795601	796689	1	1088	GO:0004867;	serine-type endopeptidase inhibitor activity;			GO:0005576;	extracellular region;	stress.biotic;
1322	GRMZM2G058402_T01	GRMZM2G058402	1	204081271	204092690	-1	11419							not assigned.unknown;
1323	GRMZM2G058432_T01	GRMZM2G058432	5	195782431	195786395	-1	3964			GO:0006626; GO:0045039;	protein targeting to mitochondrion; protein import into mitochondrial inner membrane;	GO:0042719;	mitochondrial intermembrane space protein transporter complex;	protein.targeting.mitochondria;
1324	GRMZM2G058472_T02	GRMZM2G058472	6	148135301	148140507	-1	5206	GO:0016757;	transferase activity, transferring glycosyl groups;					misc.UDP glucosyl and glucoronyl transferases;
1325	GRMZM2G058525_T01	GRMZM2G058525	10	125806907	125812101	1	5194	GO:0008601;	protein phosphatase type 2A regulator activity;	GO:0007165;	signal transduction;	GO:0000159;	protein phosphatase type 2A complex;	protein.postranslational modification;
1326	GRMZM2G058531_T01	GRMZM2G058531	10	2710108	2713720	1	3612	GO:0005515;	protein binding;					signalling.light;
1327	GRMZM2G058659_T01	GRMZM2G058659	9	22637402	22640146	1	2744	GO:0003824; GO:0016765;	catalytic activity; transferase activity, transferring alkyl or aryl (other than methyl) groups;					amino acid metabolism.synthesis.aromatic aa.chorismate.5-enolpyruvylshikimate-3-phosphate synthase;
1328	GRMZM2G058702_T01	GRMZM2G058702	1	214124644	214128934	1	4290	GO:0005515; GO:0008415; GO:0005199;	protein binding; acyltransferase activity; structural constituent of cell wall;	GO:0007186; GO:0008152;	G-protein coupled receptor protein signaling pathway; metabolic process;	GO:0016021;	integral to membrane;	TCA / org. transformation.TCA.pyruvate DH.E2;
1329	GRMZM2G058727_T01	GRMZM2G058727	1	62627651	62630171	1	2520	GO:0009055; GO:0005506; GO:0004497; GO:0020037;	electron carrier activity; iron ion binding; monooxygenase activity; heme binding;					misc.cytochrome P450;
1330	GRMZM2G058870_T01	GRMZM2G058870	1	34715560	34724384	1	8824	GO:0005488; GO:0005086;	binding; ARF guanyl-nucleotide exchange factor activity;	GO:0032012;	regulation of ARF protein signal transduction;	GO:0005622;	intracellular;	signalling.G-proteins;
1331	GRMZM2G058872_T01	GRMZM2G058872	1	284062902	284066028	-1	3126	GO:0017089; GO:0051861;	glycolipid transporter activity; glycolipid binding;	GO:0046836;	glycolipid transport;	GO:0005737;	cytoplasm;	development.unspecified;
1332	GRMZM2G058910_T01	GRMZM2G058910	1	34704639	34712189	1	7550	GO:0015078;	hydrogen ion transmembrane transporter activity;	GO:0015986;	ATP synthesis coupled proton transport;	GO:0033177;	proton-transporting two-sector ATPase complex, proton-transporting domain;	transport.p- and v-ATPases;
1333	GRMZM2G058948_T01	GRMZM2G058948	2	920867	926216	1	5349	GO:0008324; GO:0015299;	cation transmembrane transporter activity; solute:hydrogen antiporter activity;	GO:0006812;	cation transport;	GO:0016021;	integral to membrane;	transport.potassium;
1334	GRMZM2G059013_T02	GRMZM2G059013	5	21867402	21876861	1	9459							transport.misc;
1335	GRMZM2G059117_T01	GRMZM2G059117	8	156149413	156153165	-1	3752	GO:0005524; GO:0046933; GO:0046961; GO:0005515; GO:0004674; GO:0004672; GO:0004713;	ATP binding; hydrogen ion transporting ATP synthase activity, rotational mechanism; proton-transporting ATPase activity, rotational mechanism; protein binding; protein serine/threonine kinase activity; protein kinase activity; protein tyrosine kinase activity;	GO:0015986; GO:0006468;	ATP synthesis coupled proton transport; protein amino acid phosphorylation;	GO:0045261;	proton-transporting ATP synthase complex, catalytic core F(1);	signalling.receptor kinases.leucine rich repeat XI;
1336	GRMZM2G059129_T01	GRMZM2G059129	1	186950107	186953729	1	3622	GO:0008889; GO:0008081;	glycerophosphodiester phosphodiesterase activity; phosphoric diester hydrolase activity;	GO:0006629; GO:0006071;	lipid metabolic process; glycerol metabolic process;			lipid metabolism.lipid degradation.lysophospholipases.glycerophosphodiester phosphodiesterase;
1337	GRMZM2G059381_T01	GRMZM2G059381	4	193297188	193307577	-1	10389	GO:0003824;	catalytic activity;	GO:0008152;	metabolic process;			lipid metabolism.FA synthesis and FA elongation.long chain fatty acid CoA ligase;
1338	GRMZM2G059453_T01	GRMZM2G059453	3	178276318	178278278	-1	1960	GO:0050825; GO:0003824; GO:0004722;	ice binding; catalytic activity; protein serine/threonine phosphatase activity;	GO:0042309; GO:0050826; GO:0006470;	homoiothermy; response to freezing; protein amino acid dephosphorylation;	GO:0008287;	protein serine/threonine phosphatase complex;	protein.postranslational modification;
1339	GRMZM2G059671_T01	GRMZM2G059671	5	167667723	167680011	-1	12288	GO:0005524; GO:0004674; GO:0004672; GO:0004713;	ATP binding; protein serine/threonine kinase activity; protein kinase activity; protein tyrosine kinase activity;	GO:0006468;	protein amino acid phosphorylation;			protein.postranslational modification;
1340	GRMZM2G059799_T02	GRMZM2G059799	3	208504294	208506397	1	2103							transport.misc;
1341	GRMZM2G059825_T01	GRMZM2G059825	6	162658406	162661326	1	2920					GO:0016020;	membrane;	misc.UDP glucosyl and glucoronyl transferases;
1342	GRMZM2G059845_T01	GRMZM2G059845	6	162662197	162665098	1	2901					GO:0016020;	membrane;	misc.UDP glucosyl and glucoronyl transferases;
1343	GRMZM2G059937_T01	GRMZM2G059937	9	147635121	147638725	1	3604	GO:0008308;	voltage-gated anion channel activity;	GO:0006820;	anion transport;	GO:0005741;	mitochondrial outer membrane;	transporter.sugars;
1344	GRMZM2G059939_T02	GRMZM2G059939	6	162673561	162675205	1	1644	GO:0003677; GO:0003700;	DNA binding; transcription factor activity;	GO:0006355;	regulation of transcription, DNA-dependent;			RNA.regulation of transcription.AP2/EREBP, APETALA2/Ethylene-responsive element binding protein family;
1345	GRMZM2G060045_T01	GRMZM2G060045	8	133414365	133426586	-1	12221							transport.ABC transporters and multidrug resistance systems;
1346	GRMZM2G060050_T01	GRMZM2G060050	10	6275940	6276962	-1	1022	GO:0003677;	DNA binding;			GO:0005634;	nucleus;	RNA.regulation of transcription.HB,Homeobox transcription factor family;
1347	GRMZM2G060183_T01	GRMZM2G060183	10	29508042	29510154	1	2112	GO:0005215; GO:0022891;	transporter activity; substrate-specific transmembrane transporter activity;	GO:0006810; GO:0007186; GO:0055085;	transport; G-protein coupled receptor protein signaling pathway; transmembrane transport;	GO:0016020; GO:0016021;	membrane; integral to membrane;	transporter.sugars;
1348	GRMZM2G060194_T01	GRMZM2G060194	7	160054237	160062746	-1	8509	GO:0008081;	phosphoric diester hydrolase activity;	GO:0006629;	lipid metabolic process;			lipid metabolism.lipid degradation.lysophospholipases.glycerophosphodiester phosphodiesterase;
1349	GRMZM2G060210_T01	GRMZM2G060210	8	89372328	89374698	1	2370	GO:0016747;	transferase activity, transferring acyl groups other than amino-acyl groups;					transport.misc;
1350	GRMZM2G060271_T01	GRMZM2G060271	2	203118411	203120537	-1	2126	GO:0005524; GO:0004674; GO:0004672; GO:0005529; GO:0004713;	ATP binding; protein serine/threonine kinase activity; protein kinase activity; sugar binding; protein tyrosine kinase activity;	GO:0006468;	protein amino acid phosphorylation;			protein.postranslational modification;
1351	GRMZM2G060296_T01	GRMZM2G060296	1	1947792	1954980	-1	7188	GO:0005525; GO:0003924; GO:0000166; GO:0017111; GO:0008312; GO:0005047;	GTP binding; GTPase activity; nucleotide binding; nucleoside-triphosphatase activity; 7S RNA binding; signal recognition particle binding;	GO:0006886; GO:0006614;	intracellular protein transport; SRP-dependent cotranslational protein targeting to membrane;	GO:0048500; GO:0005785;	signal recognition particle; signal recognition particle receptor complex;	protein.targeting.secretory pathway.unspecified;
1352	GRMZM2G060337_T01	GRMZM2G060337	6	114569120	114571782	1	2662							TCA / org. transformation.other organic acid transformaitons.malic;
1353	GRMZM2G060400_T01	GRMZM2G060400	2	180431510	180434119	-1	2609	GO:0030599; GO:0004857;	pectinesterase activity; enzyme inhibitor activity;	GO:0042545;	cell wall modification;	GO:0005618;	cell wall;	cell wall.pectin*esterases.PME;
1354	GRMZM2G060507_T01	GRMZM2G060507	9	149395422	149399125	1	3703	GO:0003677; GO:0003700; GO:0043565; GO:0030528;	DNA binding; transcription factor activity; sequence-specific DNA binding; transcription regulator activity;	GO:0006355;	regulation of transcription, DNA-dependent;	GO:0005634;	nucleus;	RNA.regulation of transcription.HB,Homeobox transcription factor family;
1355	GRMZM2G060630_T01	GRMZM2G060630	4	177615447	177620094	-1	4647	GO:0005215; GO:0005488;	transporter activity; binding;	GO:0006810;	transport;	GO:0016020; GO:0005743;	membrane; mitochondrial inner membrane;	transport.metabolite transporters at the mitochondrial membrane;
1356	GRMZM2G060659_T01	GRMZM2G060659	5	64068518	64072884	-1	4366	GO:0016157;	sucrose synthase activity;	GO:0005985; GO:0009058;	sucrose metabolic process; biosynthetic process;			major CHO metabolism.degradation.sucrose.Susy;
1357	GRMZM2G060680_T01	GRMZM2G060680	3	123270363	123271857	1	1494	GO:0004190;	aspartic-type endopeptidase activity;	GO:0006508;	proteolysis;			RNA.regulation of transcription.unclassified; protein.degradation.aspartate protease;
1358	GRMZM2G060721_T01	GRMZM2G060721	10	85631305	85632620	1	1315	GO:0004601; GO:0009055; GO:0020037;	peroxidase activity; electron carrier activity; heme binding;	GO:0006979;	response to oxidative stress;			misc.peroxidases;
1359	GRMZM2G060723_T01	GRMZM2G060723	8	157700199	157703436	1	3237	GO:0005515;	protein binding;					cell.organisation;
1360	GRMZM2G060742_T01	GRMZM2G060742	1	235320084	235329173	-1	9089	GO:0015105; GO:0015137;	arsenite transmembrane transporter activity; citrate transmembrane transporter activity;	GO:0015746;	citrate transport;	GO:0016021;	integral to membrane;	gluconeogenese/ glyoxylate cycle.citrate synthase; transport.misc;
1361	GRMZM2G060824_T01	GRMZM2G060824	8	105915690	105933590	-1	17900	GO:0005524; GO:0016787; GO:0003824; GO:0016820; GO:0015662; GO:0016887;	ATP binding; hydrolase activity; catalytic activity; hydrolase activity, acting on acid anhydrides, catalyzing transmembrane movement of substances; ATPase activity, coupled to transmembrane movement of ions, phosphorylative mechanism; ATPase activity;	GO:0008152; GO:0006754; GO:0006812;	metabolic process; ATP biosynthetic process; cation transport;	GO:0016020; GO:0016021;	membrane; integral to membrane;	transport.unspecified cations;
1362	GRMZM2G060837_T03	GRMZM2G060837	5	198359532	198362520	1	2988	GO:0004553; GO:0005000; GO:0016762;	hydrolase activity, hydrolyzing O-glycosyl compounds; vasopressin receptor activity; xyloglucan:xyloglucosyl transferase activity;	GO:0007186; GO:0005975; GO:0006073;	G-protein coupled receptor protein signaling pathway; carbohydrate metabolic process; glucan metabolic process;	GO:0016021; GO:0005618; GO:0048046;	integral to membrane; cell wall; apoplast;	cell wall.modification;
1363	GRMZM2G060870_T01	GRMZM2G060870	6	74467298	74475707	1	8409	GO:0017089; GO:0051861;	glycolipid transporter activity; glycolipid binding;	GO:0046836;	glycolipid transport;	GO:0005737;	cytoplasm;	transport.misc;
1364	GRMZM2G060898_T01	GRMZM2G060898	4	213860195	213863717	1	3522	GO:0009055; GO:0016491;	electron carrier activity; oxidoreductase activity;	GO:0022904;	respiratory electron transport chain;	GO:0016020;	membrane;	PS.lightreaction.cytochrome b6/f;
1365	GRMZM2G060919_T01	GRMZM2G060919	5	198375676	198383621	1	7945					GO:0005634;	nucleus;	RNA.regulation of transcription.JUMONJI family;
1366	GRMZM2G061078_T03	GRMZM2G061078	4	243892974	243897564	1	4590	GO:0005199;	structural constituent of cell wall;					hormone metabolism.abscisic acid.synthesis-degradation;
1367	GRMZM2G061088_T01	GRMZM2G061088	8	37808541	37812391	-1	3850	GO:0004601; GO:0009055; GO:0020037;	peroxidase activity; electron carrier activity; heme binding;	GO:0006979;	response to oxidative stress;			misc.peroxidases;
1368	GRMZM2G061101_T01	GRMZM2G061101	1	256510838	256517534	1	6696	GO:0003677; GO:0003700; GO:0043565; GO:0005249; GO:0030528;	DNA binding; transcription factor activity; sequence-specific DNA binding; voltage-gated potassium channel activity; transcription regulator activity;	GO:0006355; GO:0006813;	regulation of transcription, DNA-dependent; potassium ion transport;	GO:0005634; GO:0016021;	nucleus; integral to membrane;	RNA.regulation of transcription.HB,Homeobox transcription factor family;
1369	GRMZM2G061135_T02	GRMZM2G061135	10	86317313	86322001	1	4688	GO:0005524; GO:0004478;	ATP binding; methionine adenosyltransferase activity;	GO:0006730;	one-carbon compound metabolic process;			amino acid metabolism.synthesis.aspartate family.methionine;
1370	GRMZM2G061202_T01	GRMZM2G061202	1	39312668	39317992	1	5324							transport.misc;
1371	GRMZM2G061230_T02	GRMZM2G061230	4	13921294	13923222	1	1928	GO:0004601; GO:0009055; GO:0005179; GO:0020037;	peroxidase activity; electron carrier activity; hormone activity; heme binding;	GO:0006979;	response to oxidative stress;	GO:0005576;	extracellular region;	misc.peroxidases;
1372	GRMZM2G061232_T01	GRMZM2G061232	7	154058267	154058884	-1	617							not assigned.unknown;
1373	GRMZM2G061234_T01	GRMZM2G061234	7	154058922	154071049	-1	12127	GO:0005524; GO:0016772; GO:0016301;	ATP binding; transferase activity, transferring phosphorus-containing groups; kinase activity;	GO:0000103;	sulfate assimilation;			S-assimilation.AKN;
1374	GRMZM2G061287_T01	GRMZM2G061287	10	137650989	137654956	1	3967	GO:0008270; GO:0030528;	zinc ion binding; transcription regulator activity;	GO:0006355; GO:0006352;	regulation of transcription, DNA-dependent; transcription initiation;	GO:0005634; GO:0005667;	nucleus; transcription factor complex;	cell.cycle;
1375	GRMZM2G061303_T01	GRMZM2G061303	4	161432841	161435332	-1	2491	GO:0005215;	transporter activity;	GO:0006857;	oligopeptide transport;	GO:0016020;	membrane;	transport.peptides and oligopeptides;
1376	GRMZM2G061403_T01	GRMZM2G061403	8	157808402	157809959	1	1557	GO:0004553;	hydrolase activity, hydrolyzing O-glycosyl compounds;	GO:0007155; GO:0005975;	cell adhesion; carbohydrate metabolic process;	GO:0016020;	membrane;	misc.beta 1,3 glucan hydrolases;
1377	GRMZM2G061408_T01	GRMZM2G061408	8	108233334	108235002	-1	1668	GO:0003700; GO:0043565;	transcription factor activity; sequence-specific DNA binding;	GO:0045449;	regulation of transcription;	GO:0005634;	nucleus;	RNA.regulation of transcription.WRKY domain transcription factor family;
1378	GRMZM2G061487_T01	GRMZM2G061487	1	216988241	216989809	1	1568	GO:0003677; GO:0004879; GO:0003700;	DNA binding; ligand-dependent nuclear receptor activity; transcription factor activity;	GO:0006355; GO:0007160;	regulation of transcription, DNA-dependent; cell-matrix adhesion;	GO:0005634; GO:0005856;	nucleus; cytoskeleton;	RNA.regulation of transcription.AP2/EREBP, APETALA2/Ethylene-responsive element binding protein family;
1379	GRMZM2G061515_T01	GRMZM2G061515	3	188315570	188318012	1	2442							hormone metabolism.auxin.induced-regulated-responsive-activated;
1380	GRMZM2G061545_T01	GRMZM2G061545	6	99008773	99010522	-1	1749	GO:0008270;	zinc ion binding;			GO:0005622;	intracellular;	RNA.regulation of transcription.C2H2 zinc finger family;
1381	GRMZM2G061568_T02	GRMZM2G061568	6	162700086	162703482	-1	3396	GO:0003824;	catalytic activity;			GO:0016020;	membrane;	misc.acid and other phosphatases;
1382	GRMZM2G061596_T01	GRMZM2G061596	5	52049425	52051663	1	2238	GO:0005524; GO:0004674; GO:0004672; GO:0004713;	ATP binding; protein serine/threonine kinase activity; protein kinase activity; protein tyrosine kinase activity;	GO:0006468;	protein amino acid phosphorylation;			protein.postranslational modification.kinase.receptor like cytoplasmatic kinase VII;
1383	GRMZM2G061702_T01	GRMZM2G061702	7	52248948	52256183	1	7235							DNA.unspecified;
1384	GRMZM2G061734_T01	GRMZM2G061734	2	189216581	189221629	1	5048	GO:0003677; GO:0050825;	DNA binding; ice binding;	GO:0042309; GO:0050826;	homoiothermy; response to freezing;	GO:0005634;	nucleus;	RNA.regulation of transcription.SBP,Squamosa promoter binding protein family; development.unspecified;
1385	GRMZM2G061764_T01	GRMZM2G061764	UNKNOWN	10237209	10240461	-1	3252	GO:0016760;	cellulose synthase (UDP-forming) activity;	GO:0030244;	cellulose biosynthetic process;	GO:0016020;	membrane;	cell wall.cellulose synthesis.cellulose synthase;
1386	GRMZM2G061776_T01	GRMZM2G061776	5	52552524	52554216	1	1692	GO:0004601; GO:0009055; GO:0020037;	peroxidase activity; electron carrier activity; heme binding;	GO:0006979;	response to oxidative stress;			misc.peroxidases;
1387	GRMZM2G061821_T01	GRMZM2G061821	6	92068868	92081088	1	12220			GO:0008152;	metabolic process;			Co-factor and vitamine metabolism;
1388	GRMZM2G061830_T01	GRMZM2G061830	3	11294204	11299295	1	5091	GO:0009055; GO:0016491;	electron carrier activity; oxidoreductase activity;					redox.misc;
1389	GRMZM2G061900_T01	GRMZM2G061900	1	292077150	292080731	1	3581	GO:0005525; GO:0005524; GO:0005515; GO:0003924; GO:0008134;	GTP binding; ATP binding; protein binding; GTPase activity; transcription factor binding;	GO:0006355; GO:0007165; GO:0006886; GO:0007264; GO:0015031; GO:0006913;	regulation of transcription, DNA-dependent; signal transduction; intracellular protein transport; small GTPase mediated signal transduction; protein transport; nucleocytoplasmic transport;	GO:0005622;	intracellular;	signalling.G-proteins;
1390	GRMZM2G061912_T01	GRMZM2G061912	6	135691873	135695117	1	3244	GO:0005525; GO:0005524; GO:0016491; GO:0005515; GO:0003924; GO:0008134;	GTP binding; ATP binding; oxidoreductase activity; protein binding; GTPase activity; transcription factor binding;	GO:0006355; GO:0007165; GO:0008152; GO:0006886; GO:0007264; GO:0015031; GO:0006913;	regulation of transcription, DNA-dependent; signal transduction; metabolic process; intracellular protein transport; small GTPase mediated signal transduction; protein transport; nucleocytoplasmic transport;	GO:0005622;	intracellular;	signalling.G-proteins;
1391	GRMZM2G061950_T01	GRMZM2G061950	5	207389066	207392063	1	2997	GO:0005509; GO:0005544;	calcium ion binding; calcium-dependent phospholipid binding;					cell.organisation;
1392	GRMZM2G062029_T01	GRMZM2G062029	5	214919294	214923433	1	4139	GO:0003824;	catalytic activity;	GO:0008152;	metabolic process;			lipid metabolism.FA synthesis and FA elongation.Acetyl CoA Carboxylation;
1393	GRMZM2G062044_T01	GRMZM2G062044	3	176635252	176635809	-1	557	GO:0046872; GO:0020037;	metal ion binding; heme binding;	GO:0019684; GO:0015979; GO:0009767;	photosynthesis, light reaction; photosynthesis; photosynthetic electron transport chain;	GO:0016021; GO:0009523; GO:0009579; GO:0009539; GO:0009536;	integral to membrane; photosystem II; thylakoid; photosystem II reaction center; plastid;	PS.lightreaction.photosystem II.PSII polypeptide subunits;
1394	GRMZM2G062084_T01	GRMZM2G062084	4	171146313	171151147	1	4834							cell.organisation;
1395	GRMZM2G062098_T01	GRMZM2G062098	8	85315164	85318042	-1	2878	GO:0045156;	electron transporter, transferring electrons within the cyclic electron transport pathway of photosynthesis activity;	GO:0019684; GO:0009772; GO:0008219;	photosynthesis, light reaction; photosynthetic electron transport in photosystem II; cell death;	GO:0016021; GO:0030077;	integral to membrane; plasma membrane light-harvesting complex;	stress.biotic.signalling;
1396	GRMZM2G062129_T01	GRMZM2G062129	4	2421127	2427084	1	5957	GO:0005488;	binding;					development.unspecified;
1397	GRMZM2G062156_T01	GRMZM2G062156	2	204707235	204709413	1	2178	GO:0005215; GO:0003872; GO:0022891;	transporter activity; 6-phosphofructokinase activity; substrate-specific transmembrane transporter activity;	GO:0006810; GO:0006096; GO:0055085;	transport; glycolysis; transmembrane transport;	GO:0016020; GO:0016021; GO:0005945;	membrane; integral to membrane; 6-phosphofructokinase complex;	transporter.sugars;
1398	GRMZM2G062160_T01	GRMZM2G062160	4	2429056	2430121	-1	1065							not assigned.unknown;
1399	GRMZM2G062373_T01	GRMZM2G062373	3	189022703	189026105	1	3402			GO:0006950;	response to stress;			stress.abiotic.unspecified;
1400	GRMZM2G062569_T01	GRMZM2G062569	7	151734369	151736965	1	2596							transporter.sugars;
1401	GRMZM2G062600_T01	GRMZM2G062600	4	240428590	240429791	-1	1201	GO:0004553;	hydrolase activity, hydrolyzing O-glycosyl compounds;	GO:0005975;	carbohydrate metabolic process;			misc.beta 1,3 glucan hydrolases;
1402	GRMZM2G062613_T01	GRMZM2G062613	3	101175132	101178527	-1	3395	GO:0003824;	catalytic activity;					cell.organisation;
1403	GRMZM2G062761_T01	GRMZM2G062761	6	166045338	166051059	1	5721	GO:0005524; GO:0004674; GO:0004672; GO:0004713; GO:0004707;	ATP binding; protein serine/threonine kinase activity; protein kinase activity; protein tyrosine kinase activity; MAP kinase activity;	GO:0006468;	protein amino acid phosphorylation;			signalling.MAP kinases;
1404	GRMZM2G062811_T01	GRMZM2G062811	10	68587014	68588225	1	1211	GO:0004553; GO:0016762;	hydrolase activity, hydrolyzing O-glycosyl compounds; xyloglucan:xyloglucosyl transferase activity;	GO:0005975; GO:0006073;	carbohydrate metabolic process; glucan metabolic process;	GO:0005618; GO:0048046;	cell wall; apoplast;	cell wall.modification;
1405	GRMZM2G062854_T01	GRMZM2G062854	6	160907988	160915059	-1	7071	GO:0046933; GO:0046961; GO:0016820; GO:0000166; GO:0017111; GO:0008553;	hydrogen ion transporting ATP synthase activity, rotational mechanism; proton-transporting ATPase activity, rotational mechanism; hydrolase activity, acting on acid anhydrides, catalyzing transmembrane movement of substances; nucleotide binding; nucleoside-triphosphatase activity; hydrogen-exporting ATPase activity, phosphorylative mechanism;	GO:0015986; GO:0015992; GO:0046034;	ATP synthesis coupled proton transport; proton transport; ATP metabolic process;	GO:0045261; GO:0033178; GO:0016469;	proton-transporting ATP synthase complex, catalytic core F(1); proton-transporting two-sector ATPase complex, catalytic domain; proton-transporting two-sector ATPase complex;	PS.lightreaction.ATP synthase;
1406	GRMZM2G062974_T01	GRMZM2G062974	8	87589015	87590419	1	1404	GO:0004568; GO:0008061;	chitinase activity; chitin binding;	GO:0006032; GO:0016998;	chitin catabolic process; cell wall catabolic process;			stress.biotic;
1407	GRMZM2G062996_T01	GRMZM2G062996	1	67578749	67580920	1	2171	GO:0030599; GO:0004857;	pectinesterase activity; enzyme inhibitor activity;	GO:0042545;	cell wall modification;	GO:0005618;	cell wall;	cell wall.pectin*esterases.PME;
1408	GRMZM2G063024_T01	GRMZM2G063024	1	120653375	120655387	-1	2012	GO:0003824; GO:0008415; GO:0016747;	catalytic activity; acyltransferase activity; transferase activity, transferring acyl groups other than amino-acyl groups;	GO:0008152; GO:0006633;	metabolic process; fatty acid biosynthetic process;	GO:0016020;	membrane;	lipid metabolism.FA synthesis and FA elongation.beta ketoacyl CoA synthase;
1409	GRMZM2G063060_T01	GRMZM2G063060	9	148312032	148316753	-1	4721	GO:0005524; GO:0016787; GO:0005488; GO:0000166; GO:0017111; GO:0016887;	ATP binding; hydrolase activity; binding; nucleotide binding; nucleoside-triphosphatase activity; ATPase activity;	GO:0006915;	apoptosis;	GO:0015935; GO:0005761;	small ribosomal subunit; mitochondrial ribosome;	cell.division;
1410	GRMZM2G063126_T01	GRMZM2G063126	8	165562474	165563193	-1	719	GO:0009055; GO:0051536; GO:0051537;	electron carrier activity; iron-sulfur cluster binding; 2 iron, 2 sulfur cluster binding;	GO:0022900;	electron transport chain;			PS.lightreaction.other electron carrier (ox/red).ferredoxin;
1411	GRMZM2G063139_T01	GRMZM2G063139	9	92197365	92198813	1	1448	GO:0016747;	transferase activity, transferring acyl groups other than amino-acyl groups;					stress.biotic; transport.misc;
1412	GRMZM2G063253_T02	GRMZM2G063253	6	123979642	123984051	1	4409			GO:0009405;	pathogenesis;	GO:0009289;	fimbrium;	transport.misc;
1413	GRMZM2G063271_T01	GRMZM2G063271	2	121356612	121357404	1	792	GO:0046933; GO:0046961;	hydrogen ion transporting ATP synthase activity, rotational mechanism; proton-transporting ATPase activity, rotational mechanism;	GO:0015992; GO:0046034;	proton transport; ATP metabolic process;	GO:0016469;	proton-transporting two-sector ATPase complex;	PS.lightreaction.ATP synthase;
1414	GRMZM2G063342_T01	GRMZM2G063342	9	148330299	148332186	-1	1887	GO:0046872; GO:0004937;	metal ion binding; alpha1-adrenergic receptor activity;	GO:0007186; GO:0030001;	G-protein coupled receptor protein signaling pathway; metal ion transport;	GO:0016021;	integral to membrane;	metal handling.binding, chelation and storage;
1415	GRMZM2G063380_T01	GRMZM2G063380	10	130543295	130546305	-1	3010							TCA / org. transformation.other organic acid transformaitons.malic;
1416	GRMZM2G063387_T01	GRMZM2G063387	9	148353169	148358094	1	4925	GO:0003700; GO:0050825;	transcription factor activity; ice binding;	GO:0006355; GO:0042309; GO:0050826;	regulation of transcription, DNA-dependent; homoiothermy; response to freezing;	GO:0005667;	transcription factor complex;	RNA.regulation of transcription.E2F/DP transcription factor family;
1417	GRMZM2G063404_T01	GRMZM2G063404	6	68029934	68032938	-1	3004	GO:0005524; GO:0004674; GO:0004672; GO:0004713;	ATP binding; protein serine/threonine kinase activity; protein kinase activity; protein tyrosine kinase activity;	GO:0006468;	protein amino acid phosphorylation;			signalling.receptor kinases.DUF 26;
1418	GRMZM2G063435_T01	GRMZM2G063435	9	148358745	148360711	1	1966	GO:0004601; GO:0009055; GO:0020037;	peroxidase activity; electron carrier activity; heme binding;	GO:0006979;	response to oxidative stress;			misc.peroxidases;
1419	GRMZM2G063478_T01	GRMZM2G063478	10	89843881	89849704	-1	5823	GO:0005249; GO:0001619;	voltage-gated potassium channel activity; lysosphingolipid and lysophosphatidic acid receptor activity;	GO:0007186; GO:0006813;	G-protein coupled receptor protein signaling pathway; potassium ion transport;	GO:0016021;	integral to membrane;	transport.misc;
1420	GRMZM2G063492_T01	GRMZM2G063492	10	89893637	89901243	-1	7606	GO:0015385; GO:0017153; GO:0015299;	sodium:hydrogen antiporter activity; sodium:dicarboxylate symporter activity; solute:hydrogen antiporter activity;	GO:0006814; GO:0006885; GO:0006812; GO:0006835;	sodium ion transport; regulation of pH; cation transport; dicarboxylic acid transport;	GO:0016020; GO:0016021;	membrane; integral to membrane;	transport.metal;
1421	GRMZM2G063511_T01	GRMZM2G063511	8	79955772	79960491	1	4719			GO:0009405;	pathogenesis;	GO:0009289;	fimbrium;	transport.misc;
1422	GRMZM2G063519_T01	GRMZM2G063519	2	6996912	6999494	-1	2582	GO:0016757;	transferase activity, transferring glycosyl groups;					misc.UDP glucosyl and glucoronyl transferases;
1423	GRMZM2G063524_T01	GRMZM2G063524	1	140456025	140458407	1	2382	GO:0005215;	transporter activity;	GO:0006810;	transport;	GO:0016021;	integral to membrane;	transporter.sugars;
1424	GRMZM2G063566_T01	GRMZM2G063566	10	68803117	68804464	-1	1347	GO:0004553; GO:0016762;	hydrolase activity, hydrolyzing O-glycosyl compounds; xyloglucan:xyloglucosyl transferase activity;	GO:0005975; GO:0006073;	carbohydrate metabolic process; glucan metabolic process;	GO:0005618; GO:0048046;	cell wall; apoplast;	cell wall.modification;
1425	GRMZM2G063575_T01	GRMZM2G063575	10	89901939	89904132	1	2193							TCA / org. transformation.other organic acid transformaitons.malic;
1426	GRMZM2G063592_T01	GRMZM2G063592	10	89905507	89917449	-1	11942	GO:0008236; GO:0004252; GO:0003824; GO:0005515;	serine-type peptidase activity; serine-type endopeptidase activity; catalytic activity; protein binding;	GO:0006508;	proteolysis;			protein.degradation.serine protease;
1427	GRMZM2G063688_T01	GRMZM2G063688	3	120364647	120372996	1	8349							not assigned.unknown;
1428	GRMZM2G063824_T01	GRMZM2G063824	1	131039498	131041236	1	1738	GO:0005215; GO:0022891;	transporter activity; substrate-specific transmembrane transporter activity;	GO:0006810; GO:0055085;	transport; transmembrane transport;	GO:0016020; GO:0016021;	membrane; integral to membrane;	transporter.sugars;
1429	GRMZM2G063880_T01	GRMZM2G063880	8	70663775	70665154	1	1379	GO:0003700; GO:0043565;	transcription factor activity; sequence-specific DNA binding;	GO:0045449;	regulation of transcription;	GO:0005634;	nucleus;	RNA.regulation of transcription.WRKY domain transcription factor family;
1430	GRMZM2G063896_T01	GRMZM2G063896	8	116417814	116419326	1	1512	GO:0003677; GO:0016986;	DNA binding; transcription initiation factor activity;	GO:0006334; GO:0006352;	nucleosome assembly; transcription initiation;	GO:0005634; GO:0000786;	nucleus; nucleosome;	DNA.synthesis/chromatin structure.histone;
1431	GRMZM2G063917_T01	GRMZM2G063917	4	142619012	142621998	1	2986	GO:0003824; GO:0016211; GO:0016841;	catalytic activity; ammonia ligase activity; ammonia-lyase activity;	GO:0009058; GO:0006559;	biosynthetic process; L-phenylalanine catabolic process;	GO:0005737;	cytoplasm;	secondary metabolism.phenylpropanoids.lignin biosynthesis.PAL;
1432	GRMZM2G063949_T01	GRMZM2G063949	3	128693177	128697366	-1	4189	GO:0003824; GO:0005488; GO:0050662;	catalytic activity; binding; coenzyme binding;	GO:0008152; GO:0044237;	metabolic process; cellular metabolic process;			cell wall.precursor synthesis.UXS;
1433	GRMZM2G063961_T01	GRMZM2G063961	6	150626897	150632089	1	5192	GO:0005524; GO:0004674; GO:0004672; GO:0004713;	ATP binding; protein serine/threonine kinase activity; protein kinase activity; protein tyrosine kinase activity;	GO:0006468;	protein amino acid phosphorylation;			protein.postranslational modification;
1434	GRMZM2G063988_T01	GRMZM2G063988	8	87445548	87452085	1	6537	GO:0005524; GO:0051082;	ATP binding; unfolded protein binding;	GO:0006457;	protein folding;			stress.abiotic.heat;
1435	GRMZM2G064005_T01	GRMZM2G064005	9	149374761	149379333	1	4572							transport.misc;
1436	GRMZM2G064091_T01	GRMZM2G064091	3	225506562	225509091	1	2529	GO:0005215;	transporter activity;	GO:0006857;	oligopeptide transport;	GO:0016020;	membrane;	transport.peptides and oligopeptides;
1437	GRMZM2G064106_T01	GRMZM2G064106	7	94080723	94084154	-1	3431	GO:0016491; GO:0005507; GO:0008447;	oxidoreductase activity; copper ion binding; L-ascorbate oxidase activity;	GO:0055114;	oxidation reduction;	GO:0005576;	extracellular region;	secondary metabolism.simple phenols; redox.ascorbate and glutathione.ascorbate;
1438	GRMZM2G064111_T01	GRMZM2G064111	3	156494361	156496396	1	2035	GO:0005198; GO:0005199;	structural molecule activity; structural constituent of cell wall;	GO:0007186; GO:0007155;	G-protein coupled receptor protein signaling pathway; cell adhesion;	GO:0016021; GO:0015629;	integral to membrane; actin cytoskeleton;	not assigned.unknown;
1439	GRMZM2G064163_T01	GRMZM2G064163	2	154426313	154430716	-1	4403	GO:0003824;	catalytic activity;					polyamine metabolism.synthesis.spermidine synthase;
1440	GRMZM2G064174_T01	GRMZM2G064174	6	6080185	6081186	-1	1001			GO:0009664; GO:0019953;	plant-type cell wall organization; sexual reproduction;	GO:0005576;	extracellular region;	cell wall.modification;
1441	GRMZM2G064202_T01	GRMZM2G064202	2	1027474	1029792	1	2318	GO:0004553;	hydrolase activity, hydrolyzing O-glycosyl compounds;	GO:0005975;	carbohydrate metabolic process;			misc.beta 1,3 glucan hydrolases;
1442	GRMZM2G064311_T01	GRMZM2G064311	10	123534821	123537043	1	2222	GO:0017089; GO:0051861;	glycolipid transporter activity; glycolipid binding;	GO:0046836;	glycolipid transport;	GO:0005737;	cytoplasm;	not assigned.unknown;
1443	GRMZM2G064320_T01	GRMZM2G064320	10	123558642	123560350	-1	1708	GO:0003676; GO:0005199;	nucleic acid binding; structural constituent of cell wall;					not assigned.unknown;
1444	GRMZM2G064360_T01	GRMZM2G064360	5	62415147	62416656	-1	1509	GO:0004568; GO:0008061;	chitinase activity; chitin binding;	GO:0006032; GO:0016998;	chitin catabolic process; cell wall catabolic process;			stress.biotic;
1445	GRMZM2G064382_T01	GRMZM2G064382	6	104419848	104423017	-1	3169	GO:0046873; GO:0005385;	metal ion transmembrane transporter activity; zinc ion transmembrane transporter activity;	GO:0030001; GO:0006829;	metal ion transport; zinc ion transport;	GO:0016020; GO:0016021;	membrane; integral to membrane;	transport.metal;
1446	GRMZM2G064437_T01	GRMZM2G064437	7	155380158	155382301	-1	2143	GO:0005215; GO:0022891;	transporter activity; substrate-specific transmembrane transporter activity;	GO:0006810; GO:0055085;	transport; transmembrane transport;	GO:0016020; GO:0016021;	membrane; integral to membrane;	transporter.sugars;
1447	GRMZM2G064501_T01	GRMZM2G064501	4	35387691	35389893	-1	2202							TCA / org. transformation.other organic acid transformaitons.malic;
1448	GRMZM2G064521_T01	GRMZM2G064521	8	33298096	33301170	-1	3074	GO:0050825;	ice binding;	GO:0042309; GO:0050826;	homoiothermy; response to freezing;			not assigned.unknown;
1449	GRMZM2G064563_T01	GRMZM2G064563	9	150013260	150016986	-1	3726	GO:0005247;	voltage-gated chloride channel activity;	GO:0006821;	chloride transport;	GO:0016020;	membrane;	transport.misc;
1450	GRMZM2G064600_T01	GRMZM2G064600	9	150011110	150012450	1	1340	GO:0003824; GO:0005488; GO:0008565;	catalytic activity; binding; protein transporter activity;	GO:0008152; GO:0015031;	metabolic process; protein transport;	GO:0005743;	mitochondrial inner membrane;	protein.targeting.mitochondria;
1451	GRMZM2G064605_T01	GRMZM2G064605	1	240747169	240748402	-1	1233							stress.biotic;
1452	GRMZM2G064630_T01	GRMZM2G064630	2	209603241	209607984	-1	4743	GO:0003677;	DNA binding;					RNA.regulation of transcription.MYB domain transcription factor family;
1453	GRMZM2G064638_T01	GRMZM2G064638	5	140209030	140211703	-1	2673	GO:0030528;	transcription regulator activity;	GO:0045449;	regulation of transcription;	GO:0005634;	nucleus;	RNA.regulation of transcription.bHLH,Basic Helix-Loop-Helix family;
1454	GRMZM2G064799_T01	GRMZM2G064799	7	4240127	4244957	1	4830	GO:0009055; GO:0016491; GO:0050660; GO:0016627;	electron carrier activity; oxidoreductase activity; FAD binding; oxidoreductase activity, acting on the CH-CH group of donors;	GO:0006099; GO:0022900;	tricarboxylic acid cycle; electron transport chain;			TCA / org. transformation.TCA.succinate dehydrogenase;
1455	GRMZM2G064822_T01	GRMZM2G064822	5	80461251	80464168	-1	2917	GO:0003735;	structural constituent of ribosome;	GO:0006412;	translation;	GO:0005622; GO:0005840;	intracellular; ribosome;	protein.synthesis.ribosomal protein.eukaryotic.60S subunit.L19;
1456	GRMZM2G064868_T01	GRMZM2G064868	4	28969404	28982840	1	13436							RNA.processing.ribonucleases;
1457	GRMZM2G064969_T01	GRMZM2G064969	4	38801113	38802679	1	1566	GO:0016747;	transferase activity, transferring acyl groups other than amino-acyl groups;					secondary metabolism.phenylpropanoids;
1458	GRMZM2G064993_T01	GRMZM2G064993	6	112284459	112286666	1	2207	GO:0003677; GO:0005524; GO:0005509; GO:0003918; GO:0005544;	DNA binding; ATP binding; calcium ion binding; DNA topoisomerase (ATP-hydrolyzing) activity; calcium-dependent phospholipid binding;	GO:0006265;	DNA topological change;	GO:0005694;	chromosome;	cell.organisation;
1459	GRMZM2G065012_T01	GRMZM2G065012	2	2616623	2622747	-1	6124	GO:0050825;	ice binding;	GO:0042309; GO:0050826;	homoiothermy; response to freezing;			not assigned.unknown;
1460	GRMZM2G065199_T01	GRMZM2G065199	9	146709347	146710029	1	682	GO:0005198; GO:0005179; GO:0005199;	structural molecule activity; hormone activity; structural constituent of cell wall;	GO:0007186; GO:0007155;	G-protein coupled receptor protein signaling pathway; cell adhesion;	GO:0005576; GO:0016021; GO:0015629;	extracellular region; integral to membrane; actin cytoskeleton;	not assigned.unknown;
1461	GRMZM2G065205_T01	GRMZM2G065205	1	145999179	146004079	1	4900	GO:0003677; GO:0005524; GO:0000166; GO:0017111;	DNA binding; ATP binding; nucleotide binding; nucleoside-triphosphatase activity;	GO:0006260; GO:0006270;	DNA replication; DNA replication initiation;	GO:0005634;	nucleus;	DNA.synthesis/chromatin structure;
1462	GRMZM2G065214_T01	GRMZM2G065214	1	282044872	282047665	-1	2793	GO:0005524; GO:0004674; GO:0004672; GO:0004713;	ATP binding; protein serine/threonine kinase activity; protein kinase activity; protein tyrosine kinase activity;	GO:0006468;	protein amino acid phosphorylation;			protein.postranslational modification.kinase.receptor like cytoplasmatic kinase VII;
1463	GRMZM2G065259_T01	GRMZM2G065259	9	146736785	146737339	1	554	GO:0004869; GO:0005198; GO:0005179; GO:0005199;	cysteine-type endopeptidase inhibitor activity; structural molecule activity; hormone activity; structural constituent of cell wall;	GO:0007186; GO:0007155;	G-protein coupled receptor protein signaling pathway; cell adhesion;	GO:0005576; GO:0016021; GO:0015629;	extracellular region; integral to membrane; actin cytoskeleton;	not assigned.unknown;
1464	GRMZM2G065276_T01	GRMZM2G065276	2	160110203	160130684	1	20481	GO:0003723; GO:0005515; GO:0003676;	RNA binding; protein binding; nucleic acid binding;					RNA.RNA binding; development.unspecified;
1465	GRMZM2G065423_T01	GRMZM2G065423	3	177661828	177666449	-1	4621	GO:0005089;	Rho guanyl-nucleotide exchange factor activity;					signalling.G-proteins;
1466	GRMZM2G065453_T01	GRMZM2G065453	9	16750972	16752707	1	1735	GO:0004197; GO:0008234; GO:0004336;	cysteine-type endopeptidase activity; cysteine-type peptidase activity; galactosylceramidase activity;	GO:0006508; GO:0006683;	proteolysis; galactosylceramide catabolic process;			protein.degradation.cysteine protease;
1467	GRMZM2G065538_T01	GRMZM2G065538	8	151154799	151155641	-1	842	GO:0003677; GO:0004879;	DNA binding; ligand-dependent nuclear receptor activity;	GO:0006355;	regulation of transcription, DNA-dependent;	GO:0005634;	nucleus;	RNA.regulation of transcription.ABI3/VP1-related B3-domain-containing transcription factor family;
1468	GRMZM2G065557_T01	GRMZM2G065557	3	177659358	177661122	-1	1764	GO:0008289;	lipid binding;	GO:0006869;	lipid transport;			misc.protease inhibitor/seed storage/lipid transfer protein (LTP) family protein;
1469	GRMZM2G065585_T01	GRMZM2G065585	3	148153022	148154401	1	1379	GO:0004553;	hydrolase activity, hydrolyzing O-glycosyl compounds;	GO:0005975;	carbohydrate metabolic process;	GO:0016020;	membrane;	misc.beta 1,3 glucan hydrolases;
1470	GRMZM2G065640_T01	GRMZM2G065640	1	286101992	286103175	1	1183	GO:0008289;	lipid binding;	GO:0006869;	lipid transport;			misc.protease inhibitor/seed storage/lipid transfer protein (LTP) family protein;
1471	GRMZM2G065718_T01	GRMZM2G065718	1	5935126	5936811	1	1685							cell wall.cell wall proteins.AGPs;
1472	GRMZM2G065893_T01	GRMZM2G065893	8	161985262	161989362	1	4100	GO:0008270; GO:0005515;	zinc ion binding; protein binding;					protein.degradation.ubiquitin.E3.RING;
1473	GRMZM2G065939_T01	GRMZM2G065939	9	64575540	64576951	1	1411	GO:0016757;	transferase activity, transferring glycosyl groups;					transport.misc;
1474	GRMZM2G066044_T01	GRMZM2G066044	10	93905490	93908455	-1	2965							not assigned.unknown;
1475	GRMZM2G066080_T01	GRMZM2G066080	10	97999854	98021000	1	21146	GO:0016874; GO:0005524; GO:0003824; GO:0003989;	ligase activity; ATP binding; catalytic activity; acetyl-CoA carboxylase activity;	GO:0008152; GO:0006633;	metabolic process; fatty acid biosynthetic process;			lipid metabolism.FA synthesis and FA elongation.Acetyl CoA Carboxylation;
1476	GRMZM2G066111_T01	GRMZM2G066111	9	56430200	56432607	1	2407	GO:0015078;	hydrogen ion transmembrane transporter activity;	GO:0015986;	ATP synthesis coupled proton transport;	GO:0000276;	mitochondrial proton-transporting ATP synthase complex, coupling factor F(o);	mitochondrial electron transport / ATP synthesis.F1-ATPase;
1477	GRMZM2G066162_T01	GRMZM2G066162	10	127462233	127465025	1	2792	GO:0004553; GO:0003824;	hydrolase activity, hydrolyzing O-glycosyl compounds; catalytic activity;	GO:0005975;	carbohydrate metabolic process;			misc.gluco-, galacto- and mannosidases;
1478	GRMZM2G066163_T01	GRMZM2G066163	10	124686241	124689118	-1	2877							transport.misc;
1479	GRMZM2G066260_T01	GRMZM2G066260	1	46522320	46525334	-1	3014	GO:0016491; GO:0005507;	oxidoreductase activity; copper ion binding;					secondary metabolism.simple phenols;
1480	GRMZM2G066290_T01	GRMZM2G066290	7	10401302	10405630	1	4328	GO:0000287; GO:0003824; GO:0004743; GO:0030955;	magnesium ion binding; catalytic activity; pyruvate kinase activity; potassium ion binding;	GO:0006096;	glycolysis;			glycolysis.PK;
1481	GRMZM2G066326_T01	GRMZM2G066326	6	31890565	31892212	1	1647	GO:0004197; GO:0008234;	cysteine-type endopeptidase activity; cysteine-type peptidase activity;	GO:0006508;	proteolysis;			protein.degradation.cysteine protease;
1482	GRMZM2G066449_T01	GRMZM2G066449	5	14763179	14764902	1	1723	GO:0050825;	ice binding;	GO:0042309; GO:0050826;	homoiothermy; response to freezing;			not assigned.unknown;
1483	GRMZM2G066485_T01	GRMZM2G066485	6	138864272	138886933	1	22661	GO:0003824;	catalytic activity;	GO:0008152;	metabolic process;			lipid metabolism.lipid degradation.lysophospholipases.phospholipase D;
1484	GRMZM2G066489_T01	GRMZM2G066489	2	14325954	14330304	1	4350	GO:0004970; GO:0005234;	ionotropic glutamate receptor activity; extracellular-glutamate-gated ion channel activity;			GO:0016020;	membrane;	signalling.in sugar and nutrient physiology;
1485	GRMZM2G066500_T01	GRMZM2G066500	8	38701184	38704276	-1	3092							cell wall.pectin*esterases.acetyl esterase;
1486	GRMZM2G066578_T01	GRMZM2G066578	5	29218552	29226374	1	7822	GO:0016491; GO:0005506;	oxidoreductase activity; iron ion binding;	GO:0006633; GO:0055114;	fatty acid biosynthetic process; oxidation reduction;	GO:0005783;	endoplasmic reticulum;	secondary metabolism.wax;
1487	GRMZM2G066615_T01	GRMZM2G066615	4	157309391	157316570	1	7179	GO:0005524; GO:0000166; GO:0017111;	ATP binding; nucleotide binding; nucleoside-triphosphatase activity;					protein.degradation.AAA type;
1488	GRMZM2G066650_T01	GRMZM2G066650	3	122798617	122806513	-1	7896	GO:0005488; GO:0008565;	binding; protein transporter activity;	GO:0006886; GO:0000059;	intracellular protein transport; protein import into nucleus, docking;	GO:0005634; GO:0005737; GO:0005643;	nucleus; cytoplasm; nuclear pore;	protein.targeting.nucleus;
1489	GRMZM2G066862_T01	GRMZM2G066862	9	26889355	26890912	1	1557			GO:0009664; GO:0019953;	plant-type cell wall organization; sexual reproduction;	GO:0005576;	extracellular region;	cell wall.modification;
1490	GRMZM2G066870_T01	GRMZM2G066870	3	48715835	48717426	1	1591					GO:0016021;	integral to membrane;	stress.abiotic.drought/salt;
1491	GRMZM2G066961_T01	GRMZM2G066961	10	105543301	105544705	-1	1404			GO:0006950;	response to stress;			hormone metabolism.ethylene.induced-regulated-responsive-activated;
1492	GRMZM2G066996_T01	GRMZM2G066996	5	18350189	18353268	-1	3079	GO:0004867;	serine-type endopeptidase inhibitor activity;					protein.degradation.serine protease;
1493	GRMZM2G067053_T01	GRMZM2G067053	9	12799430	12804267	1	4837	GO:0004871; GO:0005515;	signal transducer activity; protein binding;	GO:0009416;	response to light stimulus;			signalling.light;
1494	GRMZM2G067096_T01	GRMZM2G067096	2	106407242	106409895	-1	2653	GO:0004601; GO:0009055; GO:0020037;	peroxidase activity; electron carrier activity; heme binding;	GO:0006979;	response to oxidative stress;			misc.peroxidases;
1495	GRMZM2G067235_T01	GRMZM2G067235	1	211582488	211584322	-1	1834	GO:0005160;	transforming growth factor beta receptor binding;	GO:0006816; GO:0016049;	calcium ion transport; cell growth;	GO:0016020;	membrane;	transport.misc;
1496	GRMZM2G067242_T01	GRMZM2G067242	5	198618902	198624430	-1	5528	GO:0005524; GO:0000166; GO:0017111;	ATP binding; nucleotide binding; nucleoside-triphosphatase activity;					protein.degradation.AAA type;
1497	GRMZM2G067303_T01	GRMZM2G067303	9	138075159	138077996	-1	2837	GO:0003735;	structural constituent of ribosome;	GO:0006412;	translation;	GO:0005622; GO:0005840; GO:0015935;	intracellular; ribosome; small ribosomal subunit;	protein.synthesis.ribosomal protein.eukaryotic.40S subunit.S20;
1498	GRMZM2G067424_T01	GRMZM2G067424	10	146199009	146200764	1	1755	GO:0016758;	transferase activity, transferring hexosyl groups;	GO:0008152;	metabolic process;			misc.UDP glucosyl and glucoronyl transferases;
1499	GRMZM2G067463_T01	GRMZM2G067463	2	4274233	4274856	1	623	GO:0003677; GO:0003700;	DNA binding; transcription factor activity;	GO:0006355;	regulation of transcription, DNA-dependent;			hormone metabolism.ethylene.signal transduction;
1500	GRMZM2G067600_T01	GRMZM2G067600	3	213245531	213246269	1	738							not assigned.unknown;
1501	GRMZM2G067638_T01	GRMZM2G067638	1	222340485	222344138	1	3653	GO:0005247;	voltage-gated chloride channel activity;	GO:0006821;	chloride transport;	GO:0016020;	membrane;	transport.misc;
1502	GRMZM2G067727_T01	GRMZM2G067727	5	75183273	75185577	1	2304	GO:0005524; GO:0004674; GO:0004672; GO:0004713;	ATP binding; protein serine/threonine kinase activity; protein kinase activity; protein tyrosine kinase activity;	GO:0006468;	protein amino acid phosphorylation;			protein.postranslational modification.kinase.receptor like cytoplasmatic kinase VII; signalling.receptor kinases.DUF 26;
1503	GRMZM2G067747_T04	GRMZM2G067747	7	67854338	67877327	-1	22989							transport.metal; transport.unspecified cations;
1504	GRMZM2G067764_T01	GRMZM2G067764	UNKNOWN	857437	863919	1	6482	GO:0008168;	methyltransferase activity;	GO:0008152;	metabolic process;			stress.abiotic.drought/salt;
1505	GRMZM2G067789_T01	GRMZM2G067789	5	44640673	44644846	-1	4173	GO:0005215; GO:0022891;	transporter activity; substrate-specific transmembrane transporter activity;	GO:0006810; GO:0055085;	transport; transmembrane transport;	GO:0016020; GO:0016021;	membrane; integral to membrane;	transporter.sugars;
1506	GRMZM2G067853_T01	GRMZM2G067853	5	51423398	51445025	1	21627	GO:0046872; GO:0005524; GO:0016818; GO:0003824; GO:0016820; GO:0015662; GO:0046873;	metal ion binding; ATP binding; hydrolase activity, acting on acid anhydrides, in phosphorus-containing anhydrides; catalytic activity; hydrolase activity, acting on acid anhydrides, catalyzing transmembrane movement of substances; ATPase activity, coupled to transmembrane movement of ions, phosphorylative mechanism; metal ion transmembrane transporter activity;	GO:0008152; GO:0006754; GO:0030001;	metabolic process; ATP biosynthetic process; metal ion transport;	GO:0016020; GO:0016021;	membrane; integral to membrane;	transport.metal; transport.unspecified cations;
1507	GRMZM2G067877_T02	GRMZM2G067877	6	168671350	168683688	-1	12338	GO:0005215; GO:0005488;	transporter activity; binding;	GO:0006810; GO:0006839;	transport; mitochondrial transport;	GO:0016020; GO:0005739; GO:0005743;	membrane; mitochondrion; mitochondrial inner membrane;	transport.metabolite transporters at the mitochondrial membrane;
1508	GRMZM2G067883_T01	GRMZM2G067883	5	51445283	51446064	1	781			GO:0015979;	photosynthesis;	GO:0009538; GO:0016020;	photosystem I reaction center; membrane;	PS.lightreaction.photosystem II.PSII polypeptide subunits;
1509	GRMZM2G067985_T01	GRMZM2G067985	8	133177354	133188114	-1	10760	GO:0005524; GO:0005515;	ATP binding; protein binding;					cell.organisation;
1510	GRMZM2G068212_T01	GRMZM2G068212	2	158562287	158622847	-1	60560	GO:0005215; GO:0008271;	transporter activity; secondary active sulfate transmembrane transporter activity;	GO:0006810; GO:0008272;	transport; sulfate transport;	GO:0016020; GO:0016021;	membrane; integral to membrane;	transport.sulphate;
1511	GRMZM2G068557_T01	GRMZM2G068557	2	46572743	46577673	-1	4930	GO:0009055; GO:0016491; GO:0050660; GO:0005506; GO:0015662;	electron carrier activity; oxidoreductase activity; FAD binding; iron ion binding; ATPase activity, coupled to transmembrane movement of ions, phosphorylative mechanism;	GO:0006754;	ATP biosynthetic process;	GO:0016020; GO:0016021;	membrane; integral to membrane;	metal handling.acquisition;
1512	GRMZM2G068566_T01	GRMZM2G068566	5	28058281	28063783	-1	5502	GO:0017153;	sodium:dicarboxylate symporter activity;	GO:0006835;	dicarboxylic acid transport;	GO:0016020;	membrane;	not assigned.unknown;
1513	GRMZM2G068657_T01	GRMZM2G068657	1	194860861	194865139	-1	4278							RNA.regulation of transcription.unclassified;
1514	GRMZM2G068699_T01	GRMZM2G068699	1	221695050	221696315	-1	1265	GO:0004601; GO:0009055; GO:0045735; GO:0020037;	peroxidase activity; electron carrier activity; nutrient reservoir activity; heme binding;	GO:0006979;	response to oxidative stress;			misc.peroxidases;
1515	GRMZM2G068701_T01	GRMZM2G068701	1	74786207	74788883	1	2676							hormone metabolism.auxin.induced-regulated-responsive-activated;
1516	GRMZM2G068710_T02	GRMZM2G068710	10	9688055	9696308	-1	8253							cell wall.hemicellulose synthesis;
1517	GRMZM2G068808_T01	GRMZM2G068808	10	75632566	75638087	-1	5521							hormone metabolism.gibberelin.synthesis-degradation;
1518	GRMZM2G068904_T01	GRMZM2G068904	5	186020552	186023290	-1	2738	GO:0005216; GO:0005249; GO:0004960;	ion channel activity; voltage-gated potassium channel activity; thromboxane receptor activity;	GO:0007186; GO:0006811; GO:0006813;	G-protein coupled receptor protein signaling pathway; ion transport; potassium ion transport;	GO:0016020; GO:0016021;	membrane; integral to membrane;	transport.cyclic nucleotide or calcium regulated channels;
1519	GRMZM2G068955_T01	GRMZM2G068955	6	8126065	8128854	1	2789	GO:0008137;	NADH dehydrogenase (ubiquinone) activity;	GO:0042773;	ATP synthesis coupled electron transport;			RNA.regulation of transcription.AP2/EREBP, APETALA2/Ethylene-responsive element binding protein family;
1520	GRMZM2G069005_T01	GRMZM2G069005	2	155429704	155432908	1	3204			GO:0015031;	protein transport;			RNA.regulation of transcription.SNF7;
1521	GRMZM2G069092_T01	GRMZM2G069092	4	208239938	208243634	-1	3696							TCA / org. transformation.other organic acid transformaitons.malic;
1522	GRMZM2G069093_T01	GRMZM2G069093	2	53582161	53583790	-1	1629	GO:0004601; GO:0009055; GO:0020037;	peroxidase activity; electron carrier activity; heme binding;	GO:0006979;	response to oxidative stress;			misc.peroxidases;
1523	GRMZM2G069095_T01	GRMZM2G069095	5	95182513	95189861	-1	7348	GO:0004427; GO:0009678;	inorganic diphosphatase activity; hydrogen-translocating pyrophosphatase activity;	GO:0015992;	proton transport;	GO:0016020;	membrane;	transport.p- and v-ATPases;
1524	GRMZM2G069146_T01	GRMZM2G069146	7	135560926	135561750	-1	824	GO:0003677; GO:0003700;	DNA binding; transcription factor activity;	GO:0006355;	regulation of transcription, DNA-dependent;			RNA.regulation of transcription.AP2/EREBP, APETALA2/Ethylene-responsive element binding protein family;
1525	GRMZM2G069195_T01	GRMZM2G069195	8	9996842	10000671	1	3829	GO:0004332;	fructose-bisphosphate aldolase activity;	GO:0006096;	glycolysis;			PS.calvin cyle.aldolase;
1526	GRMZM2G069198_T01	GRMZM2G069198	5	42484748	42490368	1	5620	GO:0005215;	transporter activity;	GO:0006810;	transport;	GO:0016020;	membrane;	transport.metal;
1527	GRMZM2G069229_T01	GRMZM2G069229	3	200347114	200349674	-1	2560	GO:0015078;	hydrogen ion transmembrane transporter activity;	GO:0015986;	ATP synthesis coupled proton transport;	GO:0000276;	mitochondrial proton-transporting ATP synthase complex, coupling factor F(o);	mitochondrial electron transport / ATP synthesis.F1-ATPase;
1528	GRMZM2G069410_T01	GRMZM2G069410	1	170515859	170518762	1	2903	GO:0004427; GO:0009678;	inorganic diphosphatase activity; hydrogen-translocating pyrophosphatase activity;	GO:0015992;	proton transport;	GO:0016020;	membrane;	transport.p- and v-ATPases;
1529	GRMZM2G069444_T01	GRMZM2G069444	4	119805085	119805682	1	597	GO:0050825;	ice binding;	GO:0042309; GO:0050826; GO:0006950;	homoiothermy; response to freezing; response to stress;			not assigned.unknown;
1530	GRMZM2G069458_T01	GRMZM2G069458	1	26117724	26120009	1	2285	GO:0050825; GO:0046933; GO:0046961;	ice binding; hydrogen ion transporting ATP synthase activity, rotational mechanism; proton-transporting ATPase activity, rotational mechanism;	GO:0042309; GO:0050826; GO:0015986;	homoiothermy; response to freezing; ATP synthesis coupled proton transport;	GO:0045261;	proton-transporting ATP synthase complex, catalytic core F(1);	mitochondrial electron transport / ATP synthesis.F1-ATPase;
1531	GRMZM2G069486_T02	GRMZM2G069486	4	244703206	244715198	1	11992							major CHO metabolism.degradation.starch.starch cleavage;
1532	GRMZM2G069523_T01	GRMZM2G069523	2	76900319	76901709	1	1390	GO:0016491; GO:0003824; GO:0005488; GO:0050662; GO:0004022; GO:0008667;	oxidoreductase activity; catalytic activity; binding; coenzyme binding; alcohol dehydrogenase activity; 2,3-dihydro-2,3-dihydroxybenzoate dehydrogenase activity;	GO:0008152; GO:0044237; GO:0009239;	metabolic process; cellular metabolic process; enterobactin biosynthetic process;			misc.short chain dehydrogenase/reductase (SDR);
1533	GRMZM2G069542_T01	GRMZM2G069542	5	144071877	144079476	-1	7599	GO:0003824; GO:0008964;	catalytic activity; phosphoenolpyruvate carboxylase activity;	GO:0006099;	tricarboxylic acid cycle;			glycolysis.PEPCase;
1534	GRMZM2G069649_T01	GRMZM2G069649	5	114980881	114983914	-1	3033	GO:0005515;	protein binding;					protein.degradation.ubiquitin.E3.SCF.FBOX;
1535	GRMZM2G069676_T01	GRMZM2G069676	7	43936183	43948640	1	12457	GO:0016868;	intramolecular transferase activity, phosphotransferases;	GO:0005975;	carbohydrate metabolic process;			glycolysis.PGM;
1536	GRMZM2G069772_T01	GRMZM2G069772	1	282977373	282981677	-1	4304	GO:0003824; GO:0003938;	catalytic activity; IMP dehydrogenase activity;					nucleotide metabolism.synthesis.purine.IMP dehydrogenase;
1537	GRMZM2G069773_T01	GRMZM2G069773	2	107143292	107147158	1	3866							development.unspecified;
1538	GRMZM2G069911_T01	GRMZM2G069911	9	23736443	23737807	1	1364	GO:0003677;	DNA binding;	GO:0006334;	nucleosome assembly;	GO:0005634; GO:0000786;	nucleus; nucleosome;	DNA.synthesis/chromatin structure.histone;
1539	GRMZM2G069916_T01	GRMZM2G069916	5	1318949	1326711	1	7762							RNA.RNA binding; transport.misc;
1540	GRMZM2G070011_T01	GRMZM2G070011	4	15274267	15275754	-1	1487	GO:0004197; GO:0008234;	cysteine-type endopeptidase activity; cysteine-type peptidase activity;	GO:0006508;	proteolysis;			protein.degradation.cysteine protease;
1541	GRMZM2G070087_T01	GRMZM2G070087	1	11164480	11166465	1	1985	GO:0005215; GO:0005315;	transporter activity; inorganic phosphate transmembrane transporter activity;	GO:0006810; GO:0006817;	transport; phosphate transport;	GO:0016021;	integral to membrane;	transport.phosphate;
1542	GRMZM2G070127_T02	GRMZM2G070127	5	64838377	64842299	-1	3922	GO:0004629; GO:0004435; GO:0008081;	phospholipase C activity; phosphoinositide phospholipase C activity; phosphoric diester hydrolase activity;	GO:0007165; GO:0007242; GO:0006629;	signal transduction; intracellular signaling cascade; lipid metabolic process;			lipid metabolism.lipid degradation.lysophospholipases; signalling.phosphinositides.phosphoinositide phospholipase C;
1543	GRMZM2G070172_T01	GRMZM2G070172	1	199483190	199485177	1	1987	GO:0003824; GO:0005509; GO:0043169; GO:0004556;	catalytic activity; calcium ion binding; cation binding; alpha-amylase activity;	GO:0005975;	carbohydrate metabolic process;			major CHO metabolism.degradation.starch.starch cleavage;
1544	GRMZM2G070271_T01	GRMZM2G070271	1	102148819	102153610	-1	4791	GO:0004553; GO:0016762;	hydrolase activity, hydrolyzing O-glycosyl compounds; xyloglucan:xyloglucosyl transferase activity;	GO:0005975; GO:0006073;	carbohydrate metabolic process; glucan metabolic process;	GO:0005618; GO:0048046;	cell wall; apoplast;	cell wall.modification;
1545	GRMZM2G070322_T01	GRMZM2G070322	1	286496703	286498504	-1	1801	GO:0005515;	protein binding;					cell wall.cell wall proteins.LRR;
1546	GRMZM2G070360_T01	GRMZM2G070360	3	210597353	210606712	-1	9359	GO:0046961;	proton-transporting ATPase activity, rotational mechanism;	GO:0015986;	ATP synthesis coupled proton transport;	GO:0033178;	proton-transporting two-sector ATPase complex, catalytic domain;	transport.p- and v-ATPases.H+-transporting two-sector ATPase;
1547	GRMZM2G070375_T02	GRMZM2G070375	7	122222109	122223455	1	1346							hormone metabolism.abscisic acid.induced-regulated-responsive-activated;
1548	GRMZM2G070446_T01	GRMZM2G070446	6	73408012	73413284	-1	5272	GO:0008270;	zinc ion binding;			GO:0005622;	intracellular;	RNA.regulation of transcription.C2C2(Zn) CO-like, Constans-like zinc finger family;
1549	GRMZM2G070455_T01	GRMZM2G070455	9	8833814	8835293	1	1479	GO:0004190;	aspartic-type endopeptidase activity;	GO:0006508;	proteolysis;			RNA.regulation of transcription.unclassified; protein.degradation.aspartate protease;
1550	GRMZM2G070468_T01	GRMZM2G070468	2	10959289	10962921	-1	3632	GO:0016747;	transferase activity, transferring acyl groups other than amino-acyl groups;					secondary metabolism.phenylpropanoids;
1551	GRMZM2G070603_T01	GRMZM2G070603	9	41757387	41759043	-1	1656	GO:0004601; GO:0009055; GO:0020037;	peroxidase activity; electron carrier activity; heme binding;	GO:0006979;	response to oxidative stress;			misc.peroxidases;
1552	GRMZM2G070685_T01	GRMZM2G070685	1	129565917	129568266	-1	2349							PS.lightreaction.NADH DH;
1553	GRMZM2G070708_T01	GRMZM2G070708	5	174666193	174673113	-1	6920	GO:0008378;	galactosyltransferase activity;	GO:0006486;	protein amino acid glycosylation;	GO:0016020;	membrane;	protein.glycosylation;
1554	GRMZM2G070723_T01	GRMZM2G070723	4	3110354	3116730	-1	6376	GO:0003747;	translation release factor activity;	GO:0006415;	translational termination;			protein.synthesis.release;
1555	GRMZM2G070913_T01	GRMZM2G070913	8	144728533	144729400	1	867	GO:0030599; GO:0015232;	pectinesterase activity; heme transporter activity;	GO:0042545; GO:0015886; GO:0017004;	cell wall modification; heme transport; cytochrome complex assembly;	GO:0016020; GO:0005618;	membrane; cell wall;	not assigned.unknown;
1556	GRMZM2G070961_T01	GRMZM2G070961	3	219128233	219131214	1	2981	GO:0005524; GO:0004674; GO:0004672; GO:0004713;	ATP binding; protein serine/threonine kinase activity; protein kinase activity; protein tyrosine kinase activity;	GO:0006950; GO:0006468;	response to stress; protein amino acid phosphorylation;			protein.postranslational modification.kinase.receptor like cytoplasmatic kinase VII; protein.postranslational modification.kinase.receptor like cytoplasmatic kinase IX;
1557	GRMZM2G071010_T01	GRMZM2G071010	4	226106089	226109079	1	2990	GO:0019787;	small conjugating protein ligase activity;	GO:0043687; GO:0051246;	post-translational protein modification; regulation of protein metabolic process;			protein.degradation.ubiquitin.E2;
1558	GRMZM2G071101_T01	GRMZM2G071101	4	204684203	204687392	1	3189	GO:0008270; GO:0000287; GO:0004427;	zinc ion binding; magnesium ion binding; inorganic diphosphatase activity;	GO:0006796;	phosphate metabolic process;	GO:0005622; GO:0005737;	intracellular; cytoplasm;	RNA.regulation of transcription.C2H2 zinc finger family;
1559	GRMZM2G071157_T01	GRMZM2G071157	1	90441897	90444440	-1	2543	GO:0005089;	Rho guanyl-nucleotide exchange factor activity;					signalling.G-proteins;
1560	GRMZM2G071206_T01	GRMZM2G071206	2	5851135	5854505	1	3370	GO:0009055; GO:0016491;	electron carrier activity; oxidoreductase activity;					N-metabolism.nitrate metabolism.NR;
1561	GRMZM2G071208_T02	GRMZM2G071208	1	90413447	90419451	1	6004	GO:0003824; GO:0004084;	catalytic activity; branched-chain-amino-acid transaminase activity;	GO:0008152; GO:0009081;	metabolic process; branched chain family amino acid metabolic process;			amino acid metabolism.synthesis.branched chain group.common.branched-chain amino acid aminotransferase;
1562	GRMZM2G071270_T01	GRMZM2G071270	3	141978779	141988723	-1	9944	GO:0046872; GO:0004784;	metal ion binding; superoxide dismutase activity;	GO:0006801;	superoxide metabolic process;			redox.dismutases and catalases;
1563	GRMZM2G071325_T01	GRMZM2G071325	5	195574597	195576467	-1	1870	GO:0016810;	hydrolase activity, acting on carbon-nitrogen (but not peptide) bonds;					transport.misc;
1564	GRMZM2G071339_T01	GRMZM2G071339	8	123203418	123205418	1	2000							cell wall.pectin*esterases.PME;
1565	GRMZM2G071401_T01	GRMZM2G071401	7	72527365	72528648	-1	1283	GO:0005249; GO:0004969; GO:0005267;	voltage-gated potassium channel activity; histamine receptor activity; potassium channel activity;	GO:0007186; GO:0006813;	G-protein coupled receptor protein signaling pathway; potassium ion transport;	GO:0016020; GO:0016021; GO:0008076;	membrane; integral to membrane; voltage-gated potassium channel complex;	transport.potassium;
1566	GRMZM2G071450_T01	GRMZM2G071450	6	54449003	54450811	-1	1808	GO:0009055; GO:0050825; GO:0005507;	electron carrier activity; ice binding; copper ion binding;	GO:0042309; GO:0050826;	homoiothermy; response to freezing;			PS.lightreaction.other electron carrier (ox/red).plastocyanin;
1567	GRMZM2G071478_T01	GRMZM2G071478	4	216770305	216772672	1	2367	GO:0005524; GO:0004674; GO:0004713; GO:0004336;	ATP binding; protein serine/threonine kinase activity; protein tyrosine kinase activity; galactosylceramidase activity;	GO:0006468; GO:0016998; GO:0006683;	protein amino acid phosphorylation; cell wall catabolic process; galactosylceramide catabolic process;			protein.postranslational modification.kinase.receptor like cytoplasmatic kinase VII; signalling.receptor kinases.misc;
1568	GRMZM2G071575_T01	GRMZM2G071575	4	45073830	45075062	-1	1232	GO:0008289;	lipid binding;	GO:0006869;	lipid transport;			lipid metabolism.lipid transfer proteins etc;
1569	GRMZM2G071620_T01	GRMZM2G071620	5	6878250	6885264	1	7014	GO:0003700; GO:0043565;	transcription factor activity; sequence-specific DNA binding;	GO:0006355;	regulation of transcription, DNA-dependent;	GO:0005634;	nucleus;	RNA.regulation of transcription.MADS box transcription factor family;
1570	GRMZM2G071630_T01	GRMZM2G071630	4	132040520	132043909	1	3389	GO:0004365; GO:0051287; GO:0003824; GO:0005488; GO:0008324; GO:0008943;	glyceraldehyde-3-phosphate dehydrogenase (phosphorylating) activity; NAD binding; catalytic activity; binding; cation transmembrane transporter activity; glyceraldehyde-3-phosphate dehydrogenase activity;	GO:0008152; GO:0006006; GO:0006813;	metabolic process; glucose metabolic process; potassium ion transport;			glycolysis.glyceraldehyde 3-phosphate dehydrogenase;
1571	GRMZM2G071638_T01	GRMZM2G071638	6	106330404	106335611	1	5207							not assigned.unknown;
1572	GRMZM2G071688_T01	GRMZM2G071688	1	69421261	69424314	1	3053							transport.misc;
1573	GRMZM2G071714_T01	GRMZM2G071714	2	43665244	43668023	1	2779	GO:0003824; GO:0051536; GO:0016992;	catalytic activity; iron-sulfur cluster binding; lipoate synthase activity;	GO:0009107;	lipoate biosynthetic process;			Co-factor and vitamine metabolism;
1574	GRMZM2G071720_T01	GRMZM2G071720	2	216453760	216454996	1	1236	GO:0050825;	ice binding;	GO:0042309; GO:0050826;	homoiothermy; response to freezing;			transport.misc;
1575	GRMZM2G071778_T01	GRMZM2G071778	5	204276080	204279695	1	3615	GO:0009055; GO:0005506; GO:0020037;	electron carrier activity; iron ion binding; heme binding;	GO:0022900;	electron transport chain;			RNA.transcription;
1576	GRMZM2G071790_T02	GRMZM2G071790	3	185717862	185721712	-1	3850	GO:0005525; GO:0005198; GO:0008236; GO:0003924;	GTP binding; structural molecule activity; serine-type peptidase activity; GTPase activity;	GO:0006508; GO:0007017; GO:0007018; GO:0051258;	proteolysis; microtubule-based process; microtubule-based movement; protein polymerization;	GO:0016020; GO:0005737; GO:0005874; GO:0043234;	membrane; cytoplasm; microtubule; protein complex;	cell.organisation;
1577	GRMZM2G071883_T01	GRMZM2G071883	4	222386165	222391363	-1	5198	GO:0005529; GO:0004565;	sugar binding; beta-galactosidase activity;	GO:0005975;	carbohydrate metabolic process;	GO:0009341;	beta-galactosidase complex;	misc.gluco-, galacto- and mannosidases;
1578	GRMZM2G071907_T01	GRMZM2G071907	2	11677947	11679542	1	1595	GO:0003700; GO:0043565;	transcription factor activity; sequence-specific DNA binding;	GO:0045449;	regulation of transcription;	GO:0005634;	nucleus;	RNA.regulation of transcription.WRKY domain transcription factor family;
1579	GRMZM2G071959_T01	GRMZM2G071959	7	114496224	114497118	1	894	GO:0003677;	DNA binding;	GO:0006334;	nucleosome assembly;	GO:0005634; GO:0000786;	nucleus; nucleosome;	DNA.synthesis/chromatin structure.histone;
1580	GRMZM2G071970_T01	GRMZM2G071970	5	6866806	6870435	1	3629	GO:0030246;	carbohydrate binding;					cell wall.cellulose synthesis;
1581	GRMZM2G071986_T01	GRMZM2G071986	9	5297835	5307123	-1	9288							TCA / org. transformation.other organic acid transformaitons.malic;
1582	GRMZM2G071996_T01	GRMZM2G071996	2	43647477	43650635	1	3158	GO:0051082; GO:0031072;	unfolded protein binding; heat shock protein binding;	GO:0006457;	protein folding;			protein.folding;
1583	GRMZM2G072091_T01	GRMZM2G072091	9	3773375	3777534	1	4159	GO:0004001; GO:0004747;	adenosine kinase activity; ribokinase activity;	GO:0006166; GO:0006014;	purine ribonucleoside salvage; D-ribose metabolic process;			major CHO metabolism.degradation.sucrose.fructokinase;
1584	GRMZM2G072117_T01	GRMZM2G072117	1	98852450	98856873	1	4423	GO:0003677; GO:0005199; GO:0016492;	DNA binding; structural constituent of cell wall; neurotensin receptor activity, G-protein coupled;	GO:0007186;	G-protein coupled receptor protein signaling pathway;	GO:0016021;	integral to membrane;	RNA.regulation of transcription.putative transcription regulator;
1585	GRMZM2G072121_T01	GRMZM2G072121	10	134424205	134425451	1	1246			GO:0009664;	plant-type cell wall organization;	GO:0005576;	extracellular region;	cell wall.modification;
1586	GRMZM2G072280_T01	GRMZM2G072280	7	154571067	154574040	-1	2973			GO:0009765;	photosynthesis, light harvesting;	GO:0016020;	membrane;	PS.lightreaction.photosystem II.LHC-II;
1587	GRMZM2G072292_T01	GRMZM2G072292	1	30808767	30811562	-1	2795	GO:0005524; GO:0004674; GO:0004672; GO:0004713;	ATP binding; protein serine/threonine kinase activity; protein kinase activity; protein tyrosine kinase activity;	GO:0006468;	protein amino acid phosphorylation;			protein.postranslational modification.kinase.receptor like cytoplasmatic kinase VII;
1588	GRMZM2G072383_T01	GRMZM2G072383	2	97215510	97216274	1	764							not assigned.unknown;
1589	GRMZM2G072388_T01	GRMZM2G072388	2	106225948	106227269	-1	1321	GO:0051287; GO:0003824; GO:0005488; GO:0016616; GO:0008324; GO:0048037;	NAD binding; catalytic activity; binding; oxidoreductase activity, acting on the CH-OH group of donors, NAD or NADP as acceptor; cation transmembrane transporter activity; cofactor binding;	GO:0008152; GO:0006813;	metabolic process; potassium ion transport;			amino acid metabolism.degradation.serine-glycine-cysteine group.glycine;
1590	GRMZM2G072406_T01	GRMZM2G072406	7	114507477	114509112	-1	1635							transport.misc;
1591	GRMZM2G072526_T01	GRMZM2G072526	7	154592554	154597261	-1	4707	GO:0004553;	hydrolase activity, hydrolyzing O-glycosyl compounds;	GO:0005975;	carbohydrate metabolic process;			misc.beta 1,3 glucan hydrolases;
1592	GRMZM2G072569_T01	GRMZM2G072569	1	281549281	281553623	1	4342	GO:0005524; GO:0005515; GO:0004674; GO:0004672; GO:0004713;	ATP binding; protein binding; protein serine/threonine kinase activity; protein kinase activity; protein tyrosine kinase activity;	GO:0006468;	protein amino acid phosphorylation;			signalling.receptor kinases.leucine rich repeat XI;
1593	GRMZM2G072589_T01	GRMZM2G072589	4	146860072	146861739	1	1667	GO:0016758;	transferase activity, transferring hexosyl groups;			GO:0016021;	integral to membrane;	misc.UDP glucosyl and glucoronyl transferases;
1594	GRMZM2G072700_T01	GRMZM2G072700	1	16240334	16248888	-1	8554	GO:0005524; GO:0003824; GO:0016820; GO:0015662; GO:0004008; GO:0046873;	ATP binding; catalytic activity; hydrolase activity, acting on acid anhydrides, catalyzing transmembrane movement of substances; ATPase activity, coupled to transmembrane movement of ions, phosphorylative mechanism; copper-exporting ATPase activity; metal ion transmembrane transporter activity;	GO:0008152; GO:0006754; GO:0030001;	metabolic process; ATP biosynthetic process; metal ion transport;	GO:0016020; GO:0016021;	membrane; integral to membrane;	transport.unspecified cations;
1595	GRMZM2G072780_T01	GRMZM2G072780	3	178917284	178920683	1	3399	GO:0016491; GO:0005507; GO:0008471;	oxidoreductase activity; copper ion binding; laccase activity;	GO:0055114; GO:0046274;	oxidation reduction; lignin catabolic process;	GO:0048046;	apoplast;	secondary metabolism.simple phenols;
1596	GRMZM2G072808_T01	GRMZM2G072808	3	178907264	178910110	1	2846	GO:0016491; GO:0005507; GO:0008471;	oxidoreductase activity; copper ion binding; laccase activity;	GO:0055114; GO:0046274;	oxidation reduction; lignin catabolic process;	GO:0048046;	apoplast;	secondary metabolism.simple phenols;
1597	GRMZM2G072853_T01	GRMZM2G072853	3	185727029	185731132	1	4103	GO:0004601; GO:0009055; GO:0020037;	peroxidase activity; electron carrier activity; heme binding;	GO:0006979;	response to oxidative stress;			RNA.processing.ribonucleases; cell.organisation;
1598	GRMZM2G072855_T02	GRMZM2G072855	7	114535895	114536954	1	1059	GO:0003677; GO:0016986;	DNA binding; transcription initiation factor activity;	GO:0006334; GO:0006352;	nucleosome assembly; transcription initiation;	GO:0005634; GO:0000786;	nucleus; nucleosome;	DNA.synthesis/chromatin structure.histone;
1599	GRMZM2G072886_T01	GRMZM2G072886	9	113942090	113943418	-1	1328	GO:0005215; GO:0005488;	transporter activity; binding;	GO:0006810; GO:0019953;	transport; sexual reproduction;	GO:0005576;	extracellular region;	cell wall.modification;
1600	GRMZM2G072890_T01	GRMZM2G072890	3	56647857	56648705	-1	848	GO:0050825;	ice binding;	GO:0042309; GO:0050826; GO:0006950;	homoiothermy; response to freezing; response to stress;			not assigned.unknown;
1601	GRMZM2G072892_T01	GRMZM2G072892	1	55672985	55678086	-1	5101	GO:0005524; GO:0005216; GO:0004872;	ATP binding; ion channel activity; receptor activity;	GO:0006811;	ion transport;	GO:0016020; GO:0016021;	membrane; integral to membrane;	transport.misc;
1602	GRMZM2G072911_T01	GRMZM2G072911	5	195258773	195262102	-1	3329	GO:0003824; GO:0005488; GO:0050662; GO:0008831;	catalytic activity; binding; coenzyme binding; dTDP-4-dehydrorhamnose reductase activity;	GO:0008152; GO:0044237; GO:0045226;	metabolic process; cellular metabolic process; extracellular polysaccharide biosynthetic process;			cell wall.precursor synthesis.RHM;
1603	GRMZM2G072916_T01	GRMZM2G072916	4	151288647	151291304	1	2657							misc.UDP glucosyl and glucoronyl transferases;
1604	GRMZM2G073054_T01	GRMZM2G073054	2	58470011	58473640	1	3629	GO:0004553;	hydrolase activity, hydrolyzing O-glycosyl compounds;	GO:0005975;	carbohydrate metabolic process;			major CHO metabolism.synthesis.starch.starch branching;
1605	GRMZM2G073059_T01	GRMZM2G073059	4	240328531	240332138	1	3607							DNA.unspecified;
1606	GRMZM2G073250_T01	GRMZM2G073250	5	188083055	188086342	-1	3287	GO:0005524; GO:0004674; GO:0004672; GO:0004713;	ATP binding; protein serine/threonine kinase activity; protein kinase activity; protein tyrosine kinase activity;	GO:0006468;	protein amino acid phosphorylation;			signalling.receptor kinases.DUF 26;
1607	GRMZM2G073275_T02	GRMZM2G073275	7	114544368	114545258	1	890	GO:0003677; GO:0016986;	DNA binding; transcription initiation factor activity;	GO:0006334; GO:0006352;	nucleosome assembly; transcription initiation;	GO:0005634; GO:0000786;	nucleus; nucleosome;	DNA.synthesis/chromatin structure.histone;
1608	GRMZM2G073303_T01	GRMZM2G073303	6	98207505	98208735	-1	1230							not assigned.unknown;
1609	GRMZM2G073312_T01	GRMZM2G073312	6	98192392	98206395	1	14003	GO:0008270; GO:0046872; GO:0004222; GO:0003824;	zinc ion binding; metal ion binding; metalloendopeptidase activity; catalytic activity;	GO:0006508;	proteolysis;			protein.degradation;
1610	GRMZM2G073351_T01	GRMZM2G073351	5	24724528	24727749	-1	3221	GO:0003824; GO:0005488; GO:0016630;	catalytic activity; binding; protochlorophyllide reductase activity;	GO:0008152;	metabolic process;			tetrapyrrole synthesis.protochlorophyllide reductase;
1611	GRMZM2G073373_T01	GRMZM2G073373	1	11844185	11845606	1	1421			GO:0009664; GO:0019953;	plant-type cell wall organization; sexual reproduction;	GO:0005576;	extracellular region;	cell wall.modification;
1612	GRMZM2G073427_T01	GRMZM2G073427	1	170440180	170445067	1	4887	GO:0003677; GO:0003700; GO:0043565;	DNA binding; transcription factor activity; sequence-specific DNA binding;	GO:0006355;	regulation of transcription, DNA-dependent;	GO:0005634;	nucleus;	RNA.regulation of transcription.bZIP transcription factor family;
1613	GRMZM2G073465_T01	GRMZM2G073465	10	145034930	145039225	1	4295	GO:0004197; GO:0008234;	cysteine-type endopeptidase activity; cysteine-type peptidase activity;	GO:0006508;	proteolysis;			protein.degradation.cysteine protease;
1614	GRMZM2G073498_T01	GRMZM2G073498	9	142737331	142741464	-1	4133	GO:0015450;	P-P-bond-hydrolysis-driven protein transmembrane transporter activity;	GO:0015031;	protein transport;	GO:0016020;	membrane;	protein.targeting.secretory pathway.unspecified;
1615	GRMZM2G073504_T01	GRMZM2G073504	7	136068685	136079107	-1	10422							protein.degradation;
1616	GRMZM2G073551_T01	GRMZM2G073551	6	169129289	169131550	1	2261			GO:0007186;	G-protein coupled receptor protein signaling pathway;	GO:0016021;	integral to membrane;	TCA / org. transformation.other organic acid transformaitons.malic;
1617	GRMZM2G073571_T03	GRMZM2G073571	4	245028374	245035945	1	7571	GO:0005215; GO:0004298;	transporter activity; threonine-type endopeptidase activity;	GO:0006810; GO:0006511;	transport; ubiquitin-dependent protein catabolic process;	GO:0005622; GO:0005839;	intracellular; proteasome core complex;	transport.misc;
1618	GRMZM2G073581_T01	GRMZM2G073581	10	141316117	141325406	-1	9289							DNA.synthesis/chromatin structure; development.unspecified;
1619	GRMZM2G073725_T01	GRMZM2G073725	1	247947630	247950470	-1	2840							cell wall.cell wall proteins.RGP;
1620	GRMZM2G073750_T01	GRMZM2G073750	3	120045821	120052020	-1	6199	GO:0003677;	DNA binding;	GO:0006355; GO:0045449; GO:0009725;	regulation of transcription, DNA-dependent; regulation of transcription; response to hormone stimulus;	GO:0005634;	nucleus;	RNA.regulation of transcription.ARF, Auxin Response Factor family;
1621	GRMZM2G073774_T01	GRMZM2G073774	8	78130845	78138150	1	7305	GO:0009055; GO:0016491; GO:0050660; GO:0050661; GO:0004368; GO:0004499; GO:0004148;	electron carrier activity; oxidoreductase activity; FAD binding; NADP binding; glycerol-3-phosphate dehydrogenase activity; flavin-containing monooxygenase activity; dihydrolipoyl dehydrogenase activity;	GO:0008033; GO:0006072; GO:0045454;	tRNA processing; glycerol-3-phosphate metabolic process; cell redox homeostasis;	GO:0005737; GO:0009331;	cytoplasm; glycerol-3-phosphate dehydrogenase complex;	TCA / org. transformation.TCA.pyruvate DH.E3; misc.short chain dehydrogenase/reductase (SDR);
1622	GRMZM2G073814_T02	GRMZM2G073814	1	209873762	209878200	1	4438							amino acid metabolism.synthesis.serine-glycine-cysteine group.serine;
1623	GRMZM2G073861_T01	GRMZM2G073861	2	8457090	8460491	1	3401	GO:0003677;	DNA binding;					not assigned.unknown;
1624	GRMZM2G073954_T01	GRMZM2G073954	4	169499146	169501868	-1	2722	GO:0015105; GO:0015137;	arsenite transmembrane transporter activity; citrate transmembrane transporter activity;	GO:0015746;	citrate transport;	GO:0016021;	integral to membrane;	transport.misc;
1625	GRMZM2G074053_T01	GRMZM2G074053	5	193568819	193570847	1	2028	GO:0031177;	phosphopantetheine binding;	GO:0006865;	amino acid transport;	GO:0016020;	membrane;	transport.amino acids;
1626	GRMZM2G074085_T01	GRMZM2G074085	9	44357191	44359707	1	2516	GO:0003735;	structural constituent of ribosome;	GO:0006412;	translation;	GO:0005622; GO:0005840;	intracellular; ribosome;	protein.synthesis.ribosomal protein.eukaryotic.60S subunit.L31;
1627	GRMZM2G074099_T01	GRMZM2G074099	5	168277513	168282756	1	5243	GO:0008508;	bile acid:sodium symporter activity;	GO:0006814;	sodium ion transport;	GO:0016020;	membrane;	transport.misc;
1628	GRMZM2G074103_T01	GRMZM2G074103	8	25358503	25365312	-1	6809	GO:0005215; GO:0005524; GO:0042626; GO:0000166; GO:0017111; GO:0016887;	transporter activity; ATP binding; ATPase activity, coupled to transmembrane movement of substances; nucleotide binding; nucleoside-triphosphatase activity; ATPase activity;	GO:0006810;	transport;	GO:0016020; GO:0016021; GO:0009276;	membrane; integral to membrane; Gram-negative-bacterium-type cell wall;	transport.ABC transporters and multidrug resistance systems;
1629	GRMZM2G074122_T01	GRMZM2G074122	4	232871577	232882863	-1	11286	GO:0003824; GO:0008964;	catalytic activity; phosphoenolpyruvate carboxylase activity;	GO:0006099;	tricarboxylic acid cycle;			glycolysis.PEPCase;
1630	GRMZM2G074138_T02	GRMZM2G074138	1	75421144	75427234	-1	6090							misc.gluco-, galacto- and mannosidases;
1631	GRMZM2G074267_T01	GRMZM2G074267	5	205646415	205649831	1	3416					GO:0016021;	integral to membrane;	hormone metabolism.auxin.signal transduction;
1632	GRMZM2G074282_T01	GRMZM2G074282	5	65736173	65739439	-1	3266	GO:0051287; GO:0003824; GO:0005488; GO:0016616; GO:0048037;	NAD binding; catalytic activity; binding; oxidoreductase activity, acting on the CH-OH group of donors, NAD or NADP as acceptor; cofactor binding;	GO:0008152;	metabolic process;			amino acid metabolism.degradation.serine-glycine-cysteine group.glycine;
1633	GRMZM2G074307_T01	GRMZM2G074307	4	97145718	97148294	-1	2576							not assigned.unknown;
1634	GRMZM2G074361_T01	GRMZM2G074361	6	160283054	160284818	1	1764	GO:0003779;	actin binding;	GO:0007010; GO:0030036;	cytoskeleton organization; actin cytoskeleton organization;	GO:0015629;	actin cytoskeleton;	cell.organisation;
1635	GRMZM2G074401_T01	GRMZM2G074401	1	44960905	44963818	1	2913	GO:0016491;	oxidoreductase activity;	GO:0006629;	lipid metabolic process;			lipid metabolism.FA desaturation.omega 3 desaturase;
1636	GRMZM2G074416_T01	GRMZM2G074416	5	21468143	21469606	-1	1463							not assigned.unknown;
1637	GRMZM2G074454_T01	GRMZM2G074454	6	117984172	117989535	-1	5363	GO:0009055; GO:0016491; GO:0003824; GO:0005488; GO:0008442; GO:0015450; GO:0004616;	electron carrier activity; oxidoreductase activity; catalytic activity; binding; 3-hydroxyisobutyrate dehydrogenase activity; P-P-bond-hydrolysis-driven protein transmembrane transporter activity; phosphogluconate dehydrogenase (decarboxylating) activity;	GO:0008152; GO:0015031; GO:0006573; GO:0006098;	metabolic process; protein transport; valine metabolic process; pentose-phosphate shunt;	GO:0016020;	membrane;	amino acid metabolism.degradation.branched-chain group.valine;
1638	GRMZM2G074479_T01	GRMZM2G074479	7	7937748	7946959	-1	9211	GO:0019787;	small conjugating protein ligase activity;	GO:0043687; GO:0051246;	post-translational protein modification; regulation of protein metabolic process;			protein.degradation.ubiquitin.E2;
1639	GRMZM2G074483_T01	GRMZM2G074483	1	183347308	183350791	-1	3483							transport.potassium;
1640	GRMZM2G074585_T03	GRMZM2G074585	10	99435696	99437015	-1	1319							not assigned.unknown;
1641	GRMZM2G074589_T01	GRMZM2G074589	9	103712476	103721812	-1	9336	GO:0004066;	asparagine synthase (glutamine-hydrolyzing) activity;	GO:0008152; GO:0006529;	metabolic process; asparagine biosynthetic process;			amino acid metabolism.synthesis.aspartate family.asparagine;
1642	GRMZM2G074604_T01	GRMZM2G074604	5	185858700	185862441	-1	3741	GO:0003824; GO:0016211; GO:0016841;	catalytic activity; ammonia ligase activity; ammonia-lyase activity;	GO:0009058; GO:0006559;	biosynthetic process; L-phenylalanine catabolic process;	GO:0005737;	cytoplasm;	secondary metabolism.phenylpropanoids.lignin biosynthesis.PAL;
1643	GRMZM2G074687_T01	GRMZM2G074687	2	167386695	167390893	-1	4198	GO:0005509; GO:0051082;	calcium ion binding; unfolded protein binding;	GO:0006457;	protein folding;	GO:0005783;	endoplasmic reticulum;	signalling.calcium;
1644	GRMZM2G074781_T01	GRMZM2G074781	7	99763091	99765189	1	2098	GO:0003824; GO:0005509; GO:0043169; GO:0004556;	catalytic activity; calcium ion binding; cation binding; alpha-amylase activity;	GO:0005975;	carbohydrate metabolic process;			major CHO metabolism.degradation.starch.starch cleavage;
1645	GRMZM2G074792_T01	GRMZM2G074792	6	158345062	158349030	1	3968							cell wall.cellulose synthesis;
1646	GRMZM2G074844_T01	GRMZM2G074844	8	105070244	105072024	-1	1780							transport.misc;
1647	GRMZM2G074850_T01	GRMZM2G074850	6	67638572	67640495	1	1923	GO:0003824; GO:0005488; GO:0050662;	catalytic activity; binding; coenzyme binding;	GO:0008152; GO:0044237;	metabolic process; cellular metabolic process;			cell wall.precursor synthesis.GMD;
1648	GRMZM2G074898_T01	GRMZM2G074898	5	19021668	19024840	1	3172	GO:0003735;	structural constituent of ribosome;	GO:0006412;	translation;	GO:0005622; GO:0005840;	intracellular; ribosome;	protein.synthesis.ribosomal protein.eukaryotic.60S subunit.L24;
1649	GRMZM2G075003_T01	GRMZM2G075003	1	194908588	194910840	-1	2252			GO:0006626; GO:0045039;	protein targeting to mitochondrion; protein import into mitochondrial inner membrane;	GO:0042719;	mitochondrial intermembrane space protein transporter complex;	protein.targeting.mitochondria;
1650	GRMZM2G075051_T01	GRMZM2G075051	5	30576764	30583973	1	7209	GO:0005525; GO:0005524; GO:0005515; GO:0003924; GO:0008134;	GTP binding; ATP binding; protein binding; GTPase activity; transcription factor binding;	GO:0006355; GO:0007165; GO:0006886; GO:0007264; GO:0015031; GO:0006913;	regulation of transcription, DNA-dependent; signal transduction; intracellular protein transport; small GTPase mediated signal transduction; protein transport; nucleocytoplasmic transport;	GO:0005622;	intracellular;	signalling.G-proteins;
1651	GRMZM2G075136_T01	GRMZM2G075136	5	207316410	207320933	-1	4523	GO:0008270; GO:0004181;	zinc ion binding; metallocarboxypeptidase activity;	GO:0006508;	proteolysis;			transport.misc;
1652	GRMZM2G075144_T01	GRMZM2G075144	3	163926910	163928228	-1	1318	GO:0008137;	NADH dehydrogenase (ubiquinone) activity;	GO:0042773;	ATP synthesis coupled electron transport;			PS.lightreaction.cyclic electron flow-chlororespiration;
1653	GRMZM2G075148_T01	GRMZM2G075148	2	210144624	210152441	-1	7817					GO:0016021;	integral to membrane;	stress.abiotic.drought/salt;
1654	GRMZM2G075196_T01	GRMZM2G075196	5	203298569	203306541	-1	7972	GO:0003723; GO:0008757;	RNA binding; S-adenosylmethionine-dependent methyltransferase activity;	GO:0006364;	rRNA processing;			DNA.synthesis/chromatin structure;
1655	GRMZM2G075229_T01	GRMZM2G075229	1	221841833	221845968	-1	4135	GO:0005215; GO:0022891;	transporter activity; substrate-specific transmembrane transporter activity;	GO:0006810; GO:0055085;	transport; transmembrane transport;	GO:0016020; GO:0016021;	membrane; integral to membrane;	transporter.sugars;
1656	GRMZM2G075247_T01	GRMZM2G075247	1	221793164	221797678	-1	4514	GO:0005524; GO:0004674; GO:0004672; GO:0005529; GO:0004713;	ATP binding; protein serine/threonine kinase activity; protein kinase activity; sugar binding; protein tyrosine kinase activity;	GO:0006468; GO:0048544;	protein amino acid phosphorylation; recognition of pollen;			signalling.receptor kinases.DUF 26;
1657	GRMZM2G075372_T01	GRMZM2G075372	5	203311409	203315996	-1	4587							transporter.sugars;
1658	GRMZM2G075408_T02	GRMZM2G075408	6	72743932	72747923	-1	3991			GO:0006810; GO:0006888;	transport; ER to Golgi vesicle-mediated transport;	GO:0005801;	cis-Golgi network;	protein.targeting.unknown;
1659	GRMZM2G075436_T01	GRMZM2G075436	1	234250473	234252412	1	1939	GO:0004553; GO:0030248;	hydrolase activity, hydrolyzing O-glycosyl compounds; cellulose binding;	GO:0005975;	carbohydrate metabolic process;	GO:0005576; GO:0016020;	extracellular region; membrane;	misc.UDP glucosyl and glucoronyl transferases;
1660	GRMZM2G075438_T01	GRMZM2G075438	7	149597703	149601468	-1	3765	GO:0008270; GO:0005524; GO:0004674; GO:0004672; GO:0030528; GO:0004713;	zinc ion binding; ATP binding; protein serine/threonine kinase activity; protein kinase activity; transcription regulator activity; protein tyrosine kinase activity;	GO:0006355; GO:0006468; GO:0006352;	regulation of transcription, DNA-dependent; protein amino acid phosphorylation; transcription initiation;	GO:0005667;	transcription factor complex;	signalling.receptor kinases.DUF 26;
1661	GRMZM2G075492_T01	GRMZM2G075492	1	234240650	234242638	1	1988					GO:0016020;	membrane;	misc.UDP glucosyl and glucoronyl transferases;
1662	GRMZM2G075594_T01	GRMZM2G075594	3	228297411	228302606	-1	5195	GO:0015520;	tetracycline:hydrogen antiporter activity;	GO:0046677; GO:0015904;	response to antibiotic; tetracycline transport;	GO:0016021;	integral to membrane;	transporter.sugars; transport.misc;
1663	GRMZM2G075628_T01	GRMZM2G075628	6	32937	42235	-1	9298	GO:0005198; GO:0005199;	structural molecule activity; structural constituent of cell wall;	GO:0007186; GO:0007155;	G-protein coupled receptor protein signaling pathway; cell adhesion;	GO:0016021; GO:0015629;	integral to membrane; actin cytoskeleton;	RNA.regulation of transcription.PWWP domain protein;
1664	GRMZM2G075680_T01	GRMZM2G075680	2	121279975	121293998	-1	14023	GO:0008270; GO:0005515; GO:0005199;	zinc ion binding; protein binding; structural constituent of cell wall;	GO:0006886; GO:0006888;	intracellular protein transport; ER to Golgi vesicle-mediated transport;	GO:0030127;	COPII vesicle coat;	protein.targeting.secretory pathway.golgi;
1665	GRMZM2G075710_T01	GRMZM2G075710	6	119603299	119604182	-1	883	GO:0017153;	sodium:dicarboxylate symporter activity;	GO:0006835;	dicarboxylic acid transport;	GO:0016020;	membrane;	development.unspecified;
1666	GRMZM2G075719_T01	GRMZM2G075719	7	144813649	144818626	1	4977	GO:0005525; GO:0005515; GO:0003924;	GTP binding; protein binding; GTPase activity;	GO:0007165; GO:0006886; GO:0007264; GO:0015031; GO:0006913;	signal transduction; intracellular protein transport; small GTPase mediated signal transduction; protein transport; nucleocytoplasmic transport;	GO:0005622;	intracellular;	signalling.G-proteins;
1667	GRMZM2G075870_T01	GRMZM2G075870	1	7999995	8001993	-1	1998	GO:0005215; GO:0005315;	transporter activity; inorganic phosphate transmembrane transporter activity;	GO:0006810; GO:0006817;	transport; phosphate transport;	GO:0016021;	integral to membrane;	transport.phosphate;
1668	GRMZM2G075893_T01	GRMZM2G075893	1	8000123	8001993	1	1870							not assigned.unknown;
1669	GRMZM2G075900_T01	GRMZM2G075900	3	114385420	114395930	-1	10510	GO:0004427; GO:0009678;	inorganic diphosphatase activity; hydrogen-translocating pyrophosphatase activity;	GO:0015992;	proton transport;	GO:0016020;	membrane;	transport.p- and v-ATPases;
1670	GRMZM2G075942_T01	GRMZM2G075942	4	185927805	185952636	1	24831	GO:0003723; GO:0003676;	RNA binding; nucleic acid binding;					RNA.RNA binding;
1671	GRMZM2G075992_T01	GRMZM2G075992	8	32566798	32568926	1	2128	GO:0005524; GO:0004674; GO:0004713;	ATP binding; protein serine/threonine kinase activity; protein tyrosine kinase activity;	GO:0006468;	protein amino acid phosphorylation;			protein.postranslational modification;
1672	GRMZM2G076049_T01	GRMZM2G076049	5	203910301	203913458	1	3157	GO:0004553; GO:0003824;	hydrolase activity, hydrolyzing O-glycosyl compounds; catalytic activity;	GO:0005975;	carbohydrate metabolic process;			misc.gluco-, galacto- and mannosidases;
1673	GRMZM2G076075_T02	GRMZM2G076075	2	184506351	184510607	1	4256	GO:0004347;	glucose-6-phosphate isomerase activity;	GO:0006096; GO:0006094;	glycolysis; gluconeogenesis;			transport.metabolite transporters at the envelope membrane;
1674	GRMZM2G076114_T01	GRMZM2G076114	1	291594169	291597785	1	3616	GO:0003677; GO:0005524; GO:0004672;	DNA binding; ATP binding; protein kinase activity;	GO:0006334; GO:0006468;	nucleosome assembly; protein amino acid phosphorylation;	GO:0005634; GO:0000786;	nucleus; nucleosome;	protein.postranslational modification;
1675	GRMZM2G076157_T01	GRMZM2G076157	10	69013296	69014561	-1	1265	GO:0004553; GO:0016762;	hydrolase activity, hydrolyzing O-glycosyl compounds; xyloglucan:xyloglucosyl transferase activity;	GO:0005975; GO:0006073;	carbohydrate metabolic process; glucan metabolic process;	GO:0005618; GO:0048046;	cell wall; apoplast;	cell wall.modification;
1676	GRMZM2G076225_T03	GRMZM2G076225	7	146793331	146799241	1	5910	GO:0016491; GO:0005507;	oxidoreductase activity; copper ion binding;					misc.oxidases - copper, flavone etc.;
1677	GRMZM2G076257_T01	GRMZM2G076257	1	191075311	191079239	1	3928							TCA / org. transformation.other organic acid transformaitons.malic;
1678	GRMZM2G076276_T02	GRMZM2G076276	5	13148659	13153252	-1	4593	GO:0016757;	transferase activity, transferring glycosyl groups;					misc.UDP glucosyl and glucoronyl transferases;
1679	GRMZM2G076313_T01	GRMZM2G076313	5	198956849	198959706	1	2857	GO:0005215;	transporter activity;	GO:0006857;	oligopeptide transport;	GO:0016020;	membrane;	transport.peptides and oligopeptides;
1680	GRMZM2G076318_T01	GRMZM2G076318	6	102252511	102253089	-1	578	GO:0008289;	lipid binding;	GO:0006869;	lipid transport;			not assigned.unknown;
1681	GRMZM2G076526_T02	GRMZM2G076526	9	88311228	88319638	-1	8410	GO:0005524; GO:0000166; GO:0017111; GO:0016887;	ATP binding; nucleotide binding; nucleoside-triphosphatase activity; ATPase activity;			GO:0016020;	membrane;	transport.ABC transporters and multidrug resistance systems;
1682	GRMZM2G076537_T01	GRMZM2G076537	1	47637027	47644874	1	7847	GO:0003676; GO:0004527;	nucleic acid binding; exonuclease activity;			GO:0005622;	intracellular;	DNA.unspecified;
1683	GRMZM2G076562_T01	GRMZM2G076562	5	198310874	198312242	-1	1368	GO:0004601; GO:0009055; GO:0020037;	peroxidase activity; electron carrier activity; heme binding;	GO:0006979;	response to oxidative stress;			misc.peroxidases;
1684	GRMZM2G076584_T01	GRMZM2G076584	2	57088517	57091959	-1	3442	GO:0004553;	hydrolase activity, hydrolyzing O-glycosyl compounds;	GO:0005975;	carbohydrate metabolic process;			misc.beta 1,3 glucan hydrolases;
1685	GRMZM2G076673_T01	GRMZM2G076673	2	8866548	8869615	1	3067	GO:0004047;	aminomethyltransferase activity;	GO:0006546;	glycine catabolic process;	GO:0005737;	cytoplasm;	amino acid metabolism.degradation.serine-glycine-cysteine group.glycine;
1686	GRMZM2G076723_T01	GRMZM2G076723	1	198591257	198596276	-1	5019	GO:0046872; GO:0009055; GO:0016491; GO:0050660; GO:0005506; GO:0020037; GO:0030151; GO:0046857;	metal ion binding; electron carrier activity; oxidoreductase activity; FAD binding; iron ion binding; heme binding; molybdenum ion binding; oxidoreductase activity, acting on other nitrogenous compounds as donors, with NAD or NADP as acceptor;	GO:0055114; GO:0042128;	oxidation reduction; nitrate assimilation;			N-metabolism.nitrate metabolism.NR;
1687	GRMZM2G076826_T01	GRMZM2G076826	2	8874765	8877980	-1	3215							protein.degradation.autophagy;
1688	GRMZM2G076868_T01	GRMZM2G076868	6	16125867	16128746	-1	2879	GO:0005524; GO:0004674; GO:0004672; GO:0004713; GO:0050662; GO:0004420;	ATP binding; protein serine/threonine kinase activity; protein kinase activity; protein tyrosine kinase activity; coenzyme binding; hydroxymethylglutaryl-CoA reductase (NADPH) activity;	GO:0007186; GO:0006468; GO:0015936;	G-protein coupled receptor protein signaling pathway; protein amino acid phosphorylation; coenzyme A metabolic process;	GO:0016021;	integral to membrane;	protein.postranslational modification.kinase.receptor like cytoplasmatic kinase VII;
1689	GRMZM2G076943_T01	GRMZM2G076943	6	43545583	43548646	1	3063	GO:0005524; GO:0004674; GO:0004672; GO:0004713;	ATP binding; protein serine/threonine kinase activity; protein kinase activity; protein tyrosine kinase activity;	GO:0006468;	protein amino acid phosphorylation;			signalling.receptor kinases.DUF 26;
1690	GRMZM2G076985_T01	GRMZM2G076985	5	41163864	41168036	1	4172	GO:0016491; GO:0005507;	oxidoreductase activity; copper ion binding;					misc.oxidases - copper, flavone etc.;
1691	GRMZM2G076987_T01	GRMZM2G076987	7	149082859	149087303	1	4444	GO:0005524; GO:0004674; GO:0004672; GO:0004713;	ATP binding; protein serine/threonine kinase activity; protein kinase activity; protein tyrosine kinase activity;	GO:0006468;	protein amino acid phosphorylation;			signalling.receptor kinases.DUF 26;
[truncated: 3,067 more rows]
