# Supplementary material for: Targeted Sequencing Reveals Large-Scale Sequence Polymorphism in Maize Candidate Genes for Biomass Production and Composition
Source: PLoS One. 2015 Jul 7;10(7):e0132120. doi: 10.1371/journal.pone.0132120 (PMC4495061; doi:10.1371/journal.pone.0132120)
Supplement: S13 Table — (XLSX) [file pone.0132120.s021.xlsx]

## Sheet: mm5_positions_AGPv1_anchored_AG
Table: NimbleGen array design with MM5 positions anchored in AGPv1 and AGPv3
#ID	chromosome	AGPv1	AGPv3	captured	merged	status	acnhoring method	start (AGPv1)	start (AGPv3)	start (mm5 v1)	start (mm5 v3)	end (AGPv1)	end (AGPv3)	end (mm5 v1)	end (mm5 v3)	strand (AGPv1)	strand (AGPv3)
1801	4	GRMZM2G082007_T01	GRMZM2G082007_T01	captured	0	anchored	GFF	169050756	169989717	169050256	169989217	169054714	169993675	169056214	169995175	-	-
3074	6	GRMZM2G150256_T01	GRMZM2G150256_T01	captured	1	anchored	GFF	87784314	89066267	87783814	89065767	87789238	89071191	87793730	89072691	-	-
3509	6	GRMZM2G175593_T01	GRMZM2G175593_T01	captured	0	anchored	GFF	168984356	168069027	168982856	168067527	168986163	168070834	168986663	168071334	+	+
3163	1	GRMZM2G155329_T01	GRMZM2G155329_T01	captured	0	anchored	GFF	291983147	293118119	291982647	293117619	291984675	293119647	291986175	293121147	-	-
1178	3	GRMZM2G049373_T01	GRMZM2G049373_T01	captured	0	anchored	GFF	171333439	173048169	171331939	173047669	171336121	173050851	171336621	173052351	+	-
4628	9	GRMZM2G468405_T01		captured	0	anchored	BLAST	96611906		96610406	96610406	96620563		96621063	96621063	+
1387	6	GRMZM2G061821_T01	GRMZM2G061821_T01	captured	0	anchored	GFF	92068868	93345204	92067368	93343704	92081088	93357424	92081588	93357924	+	+
1932	9	GRMZM2G089686_T01	GRMZM2G089686_T01	captured	0	anchored	GFF	147819880	152402913	147819380	152402413	147821568	152404601	147823068	152406101	-	-
458	5	GRMZM2G012044_T01	GRMZM2G012044_T01	captured	1	anchored	GFF	203434709	204372532	203434209	204371032	203438971	204376794	203442379	204377294	-	+
2634	9	GRMZM2G126900_T02	GRMZM2G126900_T02	captured	0	anchored	GFF	54849246	57432621	54847746	57431121	54852372	57435747	54852872	57436247	+	+
1785	4	GRMZM2G081582_T01	GRMZM2G081582_T01	captured	0	anchored	GFF	142571466	143491905	142570966	143491405	142576541	143496980	142578041	143498480	-	-
4361	3	GRMZM2G424486_T01		captured	0	anchored	BLAST	203137840		203137340	203137340	203140082		203141582	203141504	-
1250	3	GRMZM2G054559_T01	GRMZM2G054559_T01	captured	0	anchored	GFF	11952294	12195404	11950794	12193904	11957239	12200349	11957739	12200849	+	+
2507	4	GRMZM2G120373_T01	GRMZM2G120373_T01	captured	0	anchored	GFF	145805408	146715706	145803908	146714206	145824523	146734821	145825023	146735321	+	+
3957	2	GRMZM2G354053_T01	GRMZM2G354053_T01	captured	1	anchored	GFF	13303959	13410744	13303459	13410244	13306966	13413751	13311329	13415251	-	-
1630	1	GRMZM2G074138_T02	GRMZM2G074138_T02	captured	0	anchored	GFF	75421144	76617738	75420644	76617238	75427234	76623828	75428734	76625328	-	-
3497	7	GRMZM2G174855_T01	GRMZM2G174855_T01	captured	0	anchored	GFF	148602849	154293669	148601349	154292169	148604928	154295748	148605428	154296248	+	+
4340	2	GRMZM2G421279_T01	GRMZM2G421279_T01	captured	0	anchored	GFF	14683470	14732307	14681970	14730807	14684326	14733163	14684826	14733663	+	+
3185	5	GRMZM2G156599_T01	GRMZM2G156599_T01	captured	0	anchored	GFF	190013095	190726052	190012595	190725552	190016225	190729182	190017725	190730682	-	-
3109	2	GRMZM2G151826_T01	GRMZM2G151826_T01	captured	1	anchored	GFF	201358913	204892526	201355840	204891026	201360418	204894031	201361918	204894531	-	+
3919	7	GRMZM2G347270_T01	GRMZM2G347270_T01	captured	0	anchored	GFF	7228057	7345939	7226557	7344439	7233851	7351733	7234351	7352233	+	+
728	9	GRMZM2G025113_T01		captured	0	anchored	BLAST	126298362		126296862	126296862	126306157		126306657	126306657	+
1244	8	GRMZM2G053952_T01	GRMZM2G053952_T01	captured	0	anchored	GFF	126867522	127736107	126867022	127735607	126869447	127738032	126870947	127739532	-	-
1638	7	GRMZM2G074479_T01	GRMZM2G074479_T01	captured	0	anchored	GFF	7937748	8056451	7937248	8055951	7946959	8065662	7948459	8067162	-	-
3936	5	GRMZM2G349996_T01	GRMZM2G349996_T01	captured	0	anchored	GFF	127095856	127846385	127095356	127845885	127096898	127847427	127098398	127848927	-	-
29	9	AC191555.2_FGT002	GRMZM2G115032_T01 934	captured	0	anchored	BLAST	129517372		129515872	129515872	129518564		129519064	129519064	+
350	1	GRMZM2G007025_T01	GRMZM2G007025_T01	captured	0	anchored	GFF	2846365	2871385	2844865	2869885	2849042	2874062	2849542	2874562	+	+
4087	8	GRMZM2G375975_T01	GRMZM2G375975_T01	captured	0	anchored	GFF	145450588	146365916	145450088	146365416	145456281	146371609	145457781	146373109	-	-
1969	9	GRMZM2G091621_T01	GRMZM2G091621_T01	captured	0	anchored	GFF	140755546	145433773	140755046	145433273	140757462	145435689	140758962	145437189	-	-
1810	2	GRMZM2G082580_T01	GRMZM2G082580_T01	captured	0	anchored	GFF	167889038	171408315	167888538	171406815	167893090	171412367	167894590	171412867	-	+
2203	7	GRMZM2G104678_T01		captured	0	anchored	BLAST	130373009		130371509	130371509	130374956		130375456	130375456	+
4358	4	GRMZM2G423930_T01	GRMZM2G423930_T01	captured	0	anchored	GFF	196746160	191216850	196744660	191215350	196747544	191218234	196748044	191218734	+	+
2754	3	GRMZM2G132678_T01	GRMZM2G132678_T01	captured	0	anchored	GFF	20525718	20803426	20525218	20802926	20536524	20814232	20538024	20815732	-	-
1546	3	GRMZM2G070360_T01	GRMZM2G070360_T01	captured	0	anchored	GFF	210597353	212237694	210596853	212237194	210606712	212247053	210608212	212248553	-	-
2994	8	GRMZM2G145595_T01	GRMZM2G145595_T01	captured	0	anchored	GFF	42283338	42288231	42282838	42287731	42291699	42296592	42293199	42298092	-	-
4003	6	GRMZM2G361064_T02	GRMZM2G361064_T02	captured	0	anchored	GFF	154280790	154325086	154280290	154324586	154283212	154327260	154284712	154328760	-	-
3256	4	GRMZM2G160268_T01	GRMZM2G160268_T01	captured	0	anchored	GFF	90483975	83199639	90482475	83198139	90485411	83200951	90485911	83201451	+	+
311	9	GRMZM2G005339_T01	GRMZM2G005339_T01	captured	0	anchored	GFF	19194407	19297443	19193907	19296943	19196297	19299333	19197797	19300833	-	-
4537	5	GRMZM2G451314_T01	GRMZM2G451314_T01	captured	0	anchored	GFF	169719400	170458851	169718900	170458351	169723915	170463366	169725415	170464866	-	-
3844	5	GRMZM2G334941_T01	GRMZM2G334941_T01	captured	0	anchored	GFF	47381998	48104771	47381498	48104271	47383391	48106164	47384891	48107664	-	-
825	8	GRMZM2G029027_T01	GRMZM2G029027_T01	captured	0	anchored	GFF	124193785	125119625	124192285	125119125	124199054	125124894	124199554	125126394	+	-
917	6	GRMZM2G035023_T01	GRMZM2G035023_T01	captured	0	anchored	GFF	3433525	3431324	3433025	3430824	3435247	3433046	3436747	3434546	-	-
3431	3	GRMZM2G170388_T01	GRMZM2G170388_T01	captured	0	anchored	GFF	51557092	51900679	51556592	51900179	51559134	51902721	51560634	51904221	-	-
495	9	GRMZM2G014240_T01	GRMZM2G014240_T01	captured	0	anchored	GFF	14209967	14328479	14209467	14327979	14215187	14333699	14216687	14335199	-	-
4501	2	GRMZM2G447090_T01	GRMZM2G447090_T01	captured	0	anchored	GFF	24249418	24984707	24248918	24983207	24251879	24987168	24253379	24987668	-	+
3889	10	GRMZM2G341304_T01	GRMZM2G341304_T01	captured	0	anchored	GFF	82006055	82113652	82004555	82112152	82008180	82115777	82008680	82116277	+	+
3302	6	GRMZM2G162659_T01	GRMZM2G162659_T01	captured	0	anchored	GFF	140480721	140501700	140480221	140501200	140481720	140502699	140483220	140504199	-	-
2086	9	GRMZM2G098750_T01	GRMZM2G098750_T01	captured	0	anchored	GFF	18924823	19026221	18924323	19025721	18926276	19027674	18927776	19029174	-	-
1322	1	GRMZM2G058402_T01	GRMZM2G058402_T01	captured	0	anchored	GFF	204081271	204728182	204080771	204727682	204092690	204739601	204094190	204741101	-	-
1816	9	GRMZM2G082855_T03	GRMZM2G082855_T03	captured	0	anchored	GFF	24022083	24074405	24021583	24073905	24028902	24081173	24030402	24082673	-	-
2460	4	GRMZM2G117755_T01	GRMZM2G117755_T01	captured	0	anchored	GFF	81764884	74484144	81763384	74482644	81768731	74487991	81769231	74488491	+	+
4293	5	GRMZM2G413006_T01	GRMZM2G413006_T01	captured	0	anchored	GFF	53291137	54007175	53290637	54006675	53293014	54009052	53294514	54010552	-	-
2699	8	GRMZM2G129843_T01	GRMZM2G129843_T01	captured	0	anchored	GFF	7862815	7747381	7862315	7746881	7863584	7748150	7865084	7749650	-	-
1259	1	GRMZM2G055452_T01		captured	0	anchored	BLAST	268543267		268541767	268541767	268555815		268556315	268556315	+
3824	3	GRMZM2G332478_T01	GRMZM2G332478_T01	captured	1	anchored	GFF	214352261	216010573	214350761	216009073	214353037	216011349	214357180	216011849	+	+
3574	9	GRMZM2G178787_T01	GRMZM2G178787_T01	captured	0	anchored	GFF	146924486	151539135	146922986	151537635	146928583	151543232	146929083	151543732	+	+
2976	8	GRMZM2G144504_T01	GRMZM2G144504_T01	captured	0	anchored	GFF	94864691	95587160	94864191	95586660	94868137	95590606	94869637	95592106	-	-
3475	3	GRMZM2G173534_T01	GRMZM2G173534_T01	captured	0	anchored	GFF	155138407	156404566	155136907	156403066	155141352	156407511	155141852	156408011	+	+
4319	7	GRMZM2G418135_T01		not captured	0	not anchored		74345301				74345889				-
3421	3	GRMZM2G169785_T01	GRMZM2G169785_T01	captured	1	anchored	GFF	189300104	191110332	189298604	191109832	189302999	191113227	189304499	191114727	-	-
3238	1	GRMZM2G159397_T01	GRMZM2G159397_T01	captured	0	anchored	GFF	193880697	194046502	193879197	194045002	193888751	194054556	193889251	194055056	+	+
2274	4	GRMZM2G108364_T02	GRMZM2G108364_T02	captured	0	anchored	GFF	172083422	173022083	172081922	173020583	172086543	173025204	172087043	173025704	+	+
2002	7	GRMZM2G093276_T01	GRMZM2G093276_T01	captured	0	anchored	GFF	21758787	21809955	21757287	21809455	21760796	21811964	21761296	21813464	+	-
4591	4	GRMZM2G460406_T01	GRMZM2G460406_T01	captured	0	anchored	GFF	222298224	217206578	222297724	217206078	222312523	217220877	222314023	217222377	-	-
1203	3	GRMZM2G051262_T01	GRMZM2G051262_T01	captured	0	anchored	GFF	4138248	4189567	4137748	4189067	4144174	4195493	4145674	4196993	-	-
4261	4	GRMZM2G407996_T01	GRMZM2G407996_T01	captured	0	anchored	GFF	129990956	131204515	129989456	131203015	129993720	131207279	129994220	131207779	+	+
2088	2	GRMZM2G098828_T01	GRMZM2G098828_T01	captured	0	anchored	GFF	175362293	178911234	175361793	178910734	175370736	178919677	175372236	178921177	-	-
1068	10	GRMZM2G043776_T01	GRMZM2G043776_T01	captured	0	anchored	GFF	147565472	147541806	147564972	147540306	147569439	147545773	147570939	147546273	-	+
4429	1	GRMZM2G435276_T01	GRMZM2G435276_T01	captured	0	anchored	GFF	9728052	9667945	9727552	9666445	9729608	9669501	9731108	9670001	-	+
486	5	GRMZM2G013324_T01	GRMZM2G013324_T01	captured	0	anchored	GFF	178759091	179056239	178758591	179054739	178764281	179061429	178765781	179061929	-	+
2134	10	GRMZM2G100931_T01	GRMZM2G100931_T01	captured	0	anchored	GFF	138648150	139038234	138647650	139037734	138649618	139039702	138651118	139041202	-	-
1354	9	GRMZM2G060507_T01	GRMZM2G060507_T01	captured	0	anchored	GFF	149395422	154007940	149393922	154007440	149399125	154011643	149399625	154013143	+	-
4066	9	GRMZM2G370928_T01	GRMZM2G370928_T01	captured	0	anchored	GFF	41764316	42766898	41762816	42765398	41765934	42768516	41766434	42769016	+	+
4213	8	GRMZM2G400497_T01	GRMZM2G400497_T01	captured	0	anchored	GFF	824672	839459	823172	837959	826464	841251	826964	841751	+	+
8	5	AC159612.1_FGT008		captured	0	anchored	BLAST	4564415		4563915	4563915	4568337		4569837	4569837	-
3239	5	GRMZM2G159399_T02	GRMZM2G159399_T02	captured	0	anchored	GFF	27804742	27967687	27804242	27967187	27809156	27969438	27810656	27970938	-	-
2359	4	GRMZM2G112456_T02	GRMZM2G112456_T02	captured	0	anchored	GFF	156890771	157943361	156890271	157942861	156895437	157948027	156896937	157949527	-	-
2045	10	GRMZM2G095826_T01	GRMZM2G095826_T01	captured	0	anchored	GFF	113983268	114204491	113981768	114202991	113987510	114208733	113988010	114209233	+	+
686	10	GRMZM2G022740_T01	GRMZM2G022740_T01	captured	0	anchored	GFF	85807224	85918253	85806724	85917753	85808896	85919925	85810396	85921425	-	-
3149	4	GRMZM2G154366_T01	GRMZM2G154366_T01	captured	0	anchored	GFF	5376528	5388431	5376028	5387931	5383843	5395746	5385343	5397246	-	-
943	10	GRMZM2G036685_T01	GRMZM2G036685_T01	captured	0	anchored	GFF	4083797	4561180	4083297	4560680	4090629	4568012	4092129	4569512	-	-
1887	1	GRMZM2G086869_T01	GRMZM2G086869_T01	captured	0	anchored	GFF	95550063	96691231	95549563	96690731	95552007	96693175	95553507	96694675	-	-
4258	8	GRMZM2G406715_T01	GRMZM2G406715_T01	captured	0	anchored	GFF	34618279	34622941	34616779	34621441	34625417	34631961	34625917	34632461	+	+
1585	10	GRMZM2G072121_T01	GRMZM2G072121_T01	captured	0	anchored	GFF	134424205	134816065	134422705	134814565	134425451	134829098	134425951	134829598	+	+
4709	10	GRMZM2G481373_T01	GRMZM2G481373_T01	captured	0	anchored	GFF	125207147	125560143	125206647	125559643	125209916	125562912	125211416	125564412	-	-
4474	1	GRMZM2G443111_T01	GRMZM2G443111_T01	captured	0	anchored	GFF	105996096	107169329	105994596	107167829	106006409	107170089	106006909	107170589	+	+
2705	5	GRMZM2G130053_T01	GRMZM2G130053_T01	captured	0	anchored	GFF	7072097	7119675	7071597	7119175	7074099	7121677	7075599	7123177	-	-
690	2	GRMZM2G022861_T01		captured	0	anchored	BLAST	6012786		6012286	6012286	6022658		6024158	6024158	-
61	8	AC199371.3_FGT001		not captured	0	not anchored		87326058				87329176				-
4475	2	GRMZM2G443445_T01	GRMZM2G443445_T01	captured	0	anchored	GFF	8732384	8784044	8730884	8782544	8734603	8786263	8735103	8786763	+	+
4094	1	GRMZM2G377780_T01	GRMZM2G377780_T01	captured	1	anchored	GFF	12135355	12173132	12133855	12172632	12145700	12183477	12147200	12184977	-	-
3540	3	GRMZM2G177220_T01	GRMZM2G177220_T01	captured	0	anchored	GFF	164326884	165939858	164325384	165938358	164330847	165943821	164331347	165944321	+	+
4704	2	GRMZM2G479684_T01	GRMZM2G479684_T01	captured	0	anchored	GFF	14593577	14631515	14593077	14631015	14594374	14632312	14595874	14633812	-	-
2394	4	GRMZM2G113967_T01	GRMZM2G113967_T01	captured	0	anchored	GFF	183045250	184154939	183044750	184154439	183047879	184157568	183049379	184159068	-	-
1266	4	GRMZM2G055782_T01	GRMZM2G055782_T01	captured	0	anchored	GFF	124795683	126011254	124795183	126010754	124796934	126012505	124798434	126014005	-	-
3419	2	GRMZM2G169669_T01	GRMZM2G169669_T01	captured	0	anchored	GFF	198518023	202080394	198517523	202079894	198520407	202082778	198521907	202084278	-	-
3326	9	GRMZM2G164283_T01	GRMZM2G164283_T01	captured	0	anchored	GFF	131067646	135711490	131066146	135709990	131068979	135712823	131069479	135713323	+	+
2654	8	GRMZM2G127650_T01	GRMZM2G127650_T01	captured	1	anchored	GFF	31829651	26873839	31824197	26872339	31832275	26876463	31832775	26876963	+	+
4209	10	GRMZM2G399594_T01		captured	0	anchored	BLAST	80493084		80492584	80346953	80497931		80499431	80352345	-
4144	1	GRMZM2G386973_T01		captured	0	anchored	BLAST	234934498		234932998	234932998	234936864		234937364	234937364	+
3627	9	GRMZM2G181202_T01	GRMZM2G181202_T01	captured	0	anchored	GFF	114452514	118276389	114452014	118275889	114453864	118277739	114455364	118279239	-	-
39	5	AC194671.1_FGT004		not captured	0	not anchored		129947714				129948683				+
558	1	GRMZM2G017087_T01	GRMZM2G017087_T01	captured	0	anchored	GFF	270429924	271407490	270428424	271406990	270431507	271415210	270432007	271416710	+	-
3200	8	GRMZM2G157320_T01		captured	0	anchored	BLAST	53847552		53847052	53847052	53853201		53854701	53854701	-
573	8	GRMZM2G017821_T01	GRMZM2G017821_T01	captured	0	anchored	GFF	76417331	77106424	76415831	77104924	76419562	77108655	76420062	77109155	+	+
2710	3	GRMZM2G130276_T01	GRMZM2G110922_T03 3413	captured	0	anchored	BLAST	174815893		174815393	174815393	174817719		174819219	174819219	-
1084	5	GRMZM2G044359_T01	GRMZM2G044359_T01	captured	0	anchored	GFF	179400041	180233376	179398541	180231876	179402841	180236176	179403341	180236676	+	+
4570	1	GRMZM2G455817_T01	GRMZM2G455817_T01	captured	0	anchored	GFF	244829819	245752276	244828319	245751776	244834221	245756678	244834721	245758178	+	-
3446	8	GRMZM2G171279_T01	GRMZM2G171279_T01	captured	0	anchored	GFF	145711985	146628450	145710485	146626950	145717377	146633412	145717877	146633912	+	+
638	1	GRMZM2G020631_T01	GRMZM2G020631_T01	captured	0	anchored	GFF	195618098	195785845	195617598	195785345	195621373	195789120	195622873	195790620	-	-
2350	1	GRMZM2G111837_T01	GRMZM2G111837_T01	captured	1	anchored	GFF	289538722	290666927	289537222	290665427	289540789	290668994	289546046	290669494	+	+
2479	10	GRMZM2G118610_T01	GRMZM2G118610_T01	captured	0	anchored	GFF	64293612	64494294	64293112	64493794	64296642	64497324	64298142	64498824	-	-
1	2	AC148152.3_FGT008	AC148152.3_FGT008	captured	0	anchored	GFF	228196232	231879065	228195732	231878565	228200539	231883597	228202039	231885097	-	-
3218	5	GRMZM2G158333_T01	GRMZM2G158333_T01	captured	0	anchored	GFF	160376039	161082251	160374539	161080751	160378019	161083780	160378519	161084280	+	+
506	6	GRMZM2G014780_T01	GRMZM2G014780_T01	captured	1	anchored	GFF	78050703	79373440	78050203	79372940	78052462	79375027	78055136	79376527	-	-
4184	2	GRMZM2G394450_T01	GRMZM2G394450_T01	captured	0	anchored	GFF	22804880	23504839	22804380	23504339	22809451	23509410	22810951	23510910	-	-
2937	9	GRMZM2G142109_T03	GRMZM2G142109_T03	captured	0	anchored	GFF	69439542	74004066	69439042	74003566	69443764	74008288	69445264	74009788	-	-
661	5	GRMZM2G021514_T01	GRMZM2G021514_T01	captured	0	anchored	GFF	209453702	210304172	209452202	210302672	209458890	210309630	209459390	210310130	+	+
3157	8	GRMZM2G154960_T01	GRMZM2G154960_T01	captured	0	anchored	GFF	166780734	167624724	166780234	167624224	166783771	167627761	166785271	167629261	-	-
2845	1	GRMZM2G137788_T01	GRMZM2G137788_T01	captured	0	anchored	GFF	267793228	268802186	267792728	268801686	267797329	268806287	267798829	268807787	-	-
2482	8	GRMZM2G118770_T01	GRMZM2G118770_T01	captured	0	anchored	GFF	173788781	174612565	173788281	174612065	173793322	174617106	173794822	174618606	-	-
2719	7	GRMZM2G130686_T01	GRMZM2G130686_T01	captured	0	anchored	GFF	33514278	31321221	33513778	31320721	33515673	31322616	33517173	31324116	-	-
1935	9	GRMZM2G089713_T01	GRMZM2G089713_T01	captured	1	anchored	GFF	11336707	11500926	11335207	11499426	11343468	11507687	11348969	11508187	+	+
2690	2	GRMZM2G129386_T01	GRMZM2G129386_T01	captured	1	anchored	GFF	14811101	14894028	14810601	14893528	14818816	14901743	14822593	14903243	-	-
581	10	GRMZM2G018281_T02	GRMZM2G018281_T02	captured	1	anchored	GFF	126905099	127269130	126903599	127267630	126906750	127274514	126907722	127275014	+	+
2727	1	GRMZM2G131254_T01	GRMZM2G131254_T01	captured	0	anchored	GFF	179208066	179371866	179207566	179371366	179211165	179374965	179212665	179376465	-	-
4046	5	GRMZM2G367110_T01	GRMZM2G367110_T01	captured	0	anchored	GFF	120237396	121047594	120235896	121047094	120239025	121049223	120239525	121050723	+	-
4676	1	GRMZM2G474407_T01	GRMZM2G474407_T01	captured	0	anchored	GFF	35875414	35837294	35874914	35836794	35876180	35838060	35877680	35839560	-	-
4200	9	GRMZM2G398341_T01	GRMZM2G398341_T01	captured	0	anchored	GFF	22371906	22435015	22371406	22434515	22385214	22448323	22386714	22449823	-	-
4567	6	GRMZM2G455587_T01	GRMZM2G455587_T01	captured	0	anchored	GFF	165904335	166006893	165902835	166005393	165907188	166009746	165907688	166010246	+	+
678	4	GRMZM2G022375_T01	GRMZM2G346113_T02 3981	captured	0	anchored	BLAST	185559013		185557513	185557513	185563052		185563552	185563552	+
4328	4	GRMZM2G419239_T01	GRMZM2G419239_T01	captured	0	anchored	GFF	222232027	217140381	222231527	217139881	222233470	217141824	222234970	217143324	-	-
3862	6	GRMZM2G337659_T01	GRMZM2G337659_T01	captured	0	anchored	GFF	16916567	27503975	16915067	27503475	16929746	27517154	16930246	27518654	+	-
1517	10	GRMZM2G068808_T01	GRMZM2G068808_T01	captured	0	anchored	GFF	75632566	75822918	75632066	75822418	75638087	75828439	75639587	75829939	-	-
2808	5	GRMZM2G135904_T01	GRMZM2G135904_T01	captured	0	anchored	GFF	58340115	59063709	58338615	59062209	58345603	59067442	58346103	59067942	+	+
3025	7	GRMZM2G147716_T01	GRMZM2G147716_T01	captured	0	anchored	GFF	158727463	164451097	158726963	164450597	158733185	164456819	158734685	164458319	-	-
1975	2	GRMZM2G092125_T01	GRMZM2G092125_T01	captured	0	anchored	GFF	165681176	169186912	165679676	169185412	165684687	169190423	165685187	169190923	+	+
2910	6	GRMZM2G140721_T01	GRMZM2G140721_T01	captured	0	anchored	GFF	155762459	155804687	155760959	155803187	155768748	155810976	155769248	155811476	+	+
1973	2	GRMZM2G091956_T01	GRMZM2G091956_T01	captured	0	anchored	GFF	226238426	229937119	226236926	229935619	226240638	229938667	226241138	229939167	+	+
1991	1	GRMZM2G092746_T01	GRMZM2G092746_T01	captured	0	anchored	GFF	289506585	290634790	289506085	290634290	289508232	290636437	289509732	290637937	-	-
927	5	GRMZM2G035506_T01	GRMZM2G035506_T01	captured	0	anchored	GFF	144467305	145254488	144466805	145253988	144468543	145255726	144470043	145257226	-	-
3180	2	GRMZM2G156365_T01	GRMZM2G156365_T01	captured	0	anchored	GFF	11924270	12031055	11923770	12030555	11927981	12034766	11929481	12036266	-	-
2302	2	GRMZM2G109865_T01	GRMZM2G109865_T01	captured	0	anchored	GFF	17609417	18313398	17607917	18311898	17611851	18315832	17612351	18316332	+	+
3849	5	GRMZM2G335978_T01	GRMZM2G335978_T01	captured	0	anchored	GFF	206991708	208108461	206990208	208106961	206996115	208112868	206996615	208113368	+	+
2745	5	GRMZM2G132036_T02	GRMZM2G132036_T02	captured	0	anchored	GFF	20798344	20929343	20797844	20928843	20803759	20934758	20805259	20936258	-	-
652	1	GRMZM2G021074_T01	GRMZM2G021074_T01	captured	0	anchored	GFF	207574997	208211934	207574497	208211434	207578936	208215873	207580436	208217373	-	-
2400	2	GRMZM2G114153_T01	GRMZM2G114153_T01	captured	0	anchored	GFF	26647391	27351875	26645891	27350375	26648679	27353163	26649179	27353663	+	+
2034	2	GRMZM2G094955_T01	GRMZM2G094955_T01	captured	0	anchored	GFF	219659901	223375329	219658401	223373829	219662509	223377937	219663009	223378437	+	+
4445	4	GRMZM2G438007_T01	GRMZM2G438007_T01	captured	0	anchored	GFF	73069794	65769675	73069294	65769175	73073471	65773352	73074971	65774852	-	-
4405	7	GRMZM2G431039_T01	GRMZM2G431039_T01	captured	0	anchored	GFF	149418352	155109172	149416852	155107672	149421093	155111913	149421593	155112413	+	+
3851	8	GRMZM2G336337_T01	GRMZM2G336337_T01	captured	1	anchored	GFF	168749356	169586736	168745695	169586236	168751883	169589263	168753383	169590763	-	-
2029	6	GRMZM2G094692_T01	GRMZM2G094692_T01	captured	0	anchored	GFF	163539923	163634343	163539423	163633843	163544872	163636542	163546372	163638042	-	-
3552	6	GRMZM2G177726_T01	GRMZM2G177726_T01	captured	0	anchored	GFF	68085466	69419517	68083966	69418017	68094098	69428149	68094598	69428649	+	+
844	9	GRMZM2G030144_T01	GRMZM2G030144_T01	captured	0	anchored	GFF	15936151	16040794	15935651	16040294	15946262	16050905	15947762	16052405	-	-
4447	1	GRMZM2G438386_T01	GRMZM2G438386_T01	captured	0	anchored	GFF	224493494	225170303	224492994	225169803	224497305	225174114	224498805	225175614	-	-
4552	3	GRMZM2G454081_T03	GRMZM2G454081_T03	captured	0	anchored	GFF	192262881	194102291	192261381	194100791	192268955	194108365	192269455	194108865	+	+
2723	7	GRMZM2G131026_T01	GRMZM2G131026_T01	captured	0	anchored	GFF	167734135	173527843	167732635	173526343	167738192	173531900	167738692	173532400	+	+
4218	4	GRMZM2G400928_T01		captured	0	anchored	BLAST	227905258		227903758	227903758	227907786		227908286	227908186	+
272	4	GRMZM2G003411_T01	GRMZM2G003411_T01	captured	0	anchored	GFF	236958153	231940939	236956653	231940439	236964809	231947595	236965309	231949095	+	-
775	8	GRMZM2G027333_T01	GRMZM2G027333_T01	captured	0	anchored	GFF	138028627	138876899	138027127	138875399	138032507	138880779	138033007	138881279	+	+
2518	1	GRMZM2G121228_T01	GRMZM2G121228_T01	captured	0	anchored	GFF	285036028	286192566	285035528	286192066	285040347	286196885	285041847	286198385	-	-
20	1	AC186302.3_FGT013	AC186302.3_FGT013	captured	0	anchored	GFF	280829189	281822399	280827689	281820899	280830212	281823422	280830712	281823922	+	+
2376	9	GRMZM2G113245_T01	GRMZM2G113245_T01	captured	0	anchored	GFF	150455393	155049580	150453893	155048080	150457872	155052059	150458372	155052559	+	+
1983	2	GRMZM2G092327_T01	GRMZM2G092327_T01	captured	0	anchored	GFF	228986017	232669592	228984517	232668092	228991279	232674854	228991779	232675354	+	+
3100	5	GRMZM2G151425_T01	GRMZM2G151425_T01	captured	0	anchored	GFF	210443874	211253716	210442374	211252216	210445555	211255397	210446055	211255897	+	+
3787	10	GRMZM2G324398_T01	GRMZM2G324398_T01	captured	1	anchored	GFF	126905019	127272783	126903599	127272283	126906222	127273986	126907722	127275486	-	-
4304	1	GRMZM2G414791_T01	GRMZM2G414791_T01	captured	0	anchored	GFF	237260130	238023161	237258630	238021661	237261889	238024920	237262389	238025420	+	+
3562	1	GRMZM2G178079_T01	GRMZM2G178079_T01	captured	0	anchored	GFF	80365846	81588783	80364346	81587283	80371174	81594111	80371674	81594611	+	+
1627	5	GRMZM2G074099_T01	GRMZM2G074099_T01	captured	0	anchored	GFF	168277513	168910837	168276013	168909337	168282756	168926688	168283256	168927188	+	+
4180	4	GRMZM2G393843_T01	GRMZM2G393843_T01	captured	0	anchored	GFF	150038518	150900858	150037018	150899358	150040779	150903119	150041279	150903619	+	+
4139	8	GRMZM2G386170_T01	GRMZM2G386170_T01	captured	0	anchored	GFF	31544274	26588462	31543774	26587962	31546067	26590255	31547567	26591755	-	-
468	5	GRMZM2G012302_T01		captured	0	anchored	BLAST	165484008		165482508	165482508	165491930		165492430	165492430	+
3030	1	GRMZM2G147849_T01	GRMZM2G147849_T01	captured	0	anchored	GFF	272694897	273761376	272694397	273760876	272697583	273764703	272699083	273766203	-	-
1019	2	GRMZM2G040965_T01	GRMZM2G040965_T01	captured	0	anchored	GFF	190680119	194268975	190678619	194267475	190683700	194272556	190684200	194273056	+	+
700	2	GRMZM2G023328_T02	GRMZM2G023328_T02	captured	0	anchored	GFF	221521341	225215888	221520841	225215388	221528266	225222813	221529766	225224313	-	-
78	1	AC203966.5_FGT002	AC203966.5_FGT002	captured	0	anchored	GFF	298523863	299718304	298523363	299717804	298527655	299722096	298529155	299723596	-	-
3369	5	GRMZM2G166771_T01	GRMZM2G166771_T01	captured	0	anchored	GFF	44875904	45567569	44875404	45567069	44881727	45573392	44883227	45574892	-	-
413	1	GRMZM2G010154_T01	GRMZM2G010154_T01	captured	0	anchored	GFF	254675156	255628590	254674656	255628090	254677330	255629937	254678830	255631437	-	-
294	9	GRMZM2G004528_T02	GRMZM2G004528_T02	captured	1	anchored	GFF	144797889	149505656	144796389	149504156	144802902	149510669	144806764	149511169	+	+
764	1	GRMZM2G026807_T01	GRMZM2G026807_T01	captured	0	anchored	GFF	14563890	14623612	14562390	14622112	14579039	14638761	14579539	14639261	+	+
2075	10	GRMZM2G098290_T01	GRMZM2G098290_T01	captured	0	anchored	GFF	146022264	145900776	146021764	145900276	146030957	145906241	146032457	145907741	-	-
4582	1	GRMZM2G458441_T01	GRMZM2G458441_T01	captured	0	anchored	GFF	189157628	189312010	189156128	189310510	189162660	189317042	189163160	189317542	+	+
1981	9	GRMZM2G092296_T01	GRMZM2G092296_T01	captured	0	anchored	GFF	22604540	22666627	22603040	22665127	22606750	22668837	22607250	22669337	+	+
3638	3	GRMZM2G300862_T01	GRMZM2G300862_T01	captured	0	anchored	GFF	155171308	156437467	155169808	156435967	155176030	156442189	155176530	156442689	+	+
2081	8	GRMZM2G098443_T01	GRMZM2G098443_T01	captured	0	anchored	GFF	95491013	96201480	95489513	96199980	95491879	96202346	95492379	96202846	+	+
606	3	GRMZM2G019266_T01	GRMZM2G019266_T01	captured	0	anchored	GFF	170969566	172666888	170969066	172666388	170975360	172672682	170976860	172674182	-	-
4416	1	GRMZM2G433253_T01	GRMZM2G433253_T01	captured	0	anchored	GFF	113740738	114919800	113740238	114919300	113741735	114921553	113743235	114923053	-	-
3559	9	GRMZM2G178024_T01		captured	0	anchored	BLAST	147855833		147855333	147855333	147858926		147860426	147860426	-
2522	1	GRMZM2G121293_T01	GRMZM2G121293_T01	captured	0	anchored	GFF	248621471	249596401	248619971	249594901	248624425	249599355	248624925	249599855	+	+
1855	3	GRMZM2G085078_T01	GRMZM2G085078_T01	captured	0	anchored	GFF	206749335	208411907	206747835	208410407	206761045	208423617	206761545	208424117	+	+
432	4	GRMZM2G010912_T01	GRMZM2G010912_T01	captured	0	anchored	GFF	173101970	174040667	173101470	174040167	173103683	174042380	173105183	174043880	-	-
4235	4	GRMZM2G403915_T01	GRMZM2G403915_T01	captured	0	anchored	GFF	122797579	124006747	122797079	124006247	122824041	124021777	122825541	124023277	-	-
2415	6	GRMZM2G115049_T01	GRMZM2G115049_T01	captured	0	anchored	GFF	161558933	161642062	161557433	161640562	161559390	161645447	161559890	161645947	+	+
708	5	GRMZM2G023982_T01	GRMZM2G023982_T01	captured	0	anchored	GFF	20881098	21012110	20879598	21010610	20882329	21025199	20882829	21025699	+	+
2583	2	GRMZM2G124524_T01	GRMZM2G124524_T01	captured	0	anchored	GFF	146538662	149971656	146537162	149970156	146544533	149977527	146545033	149978027	+	+
2589	8	GRMZM2G124758_T01	GRMZM2G124758_T01	captured	0	anchored	GFF	68477198	69716264	68476698	69715764	68479068	69718134	68480568	69719634	-	-
3286	3	GRMZM2G161868_T01	GRMZM2G161868_T01	captured	0	anchored	GFF	200573697	202434872	200572197	202433372	200576519	202437694	200577019	202438194	+	+
2814	3	GRMZM2G136106_T01	GRMZM2G136106_T01	captured	0	anchored	GFF	55983993	56283553	55983493	56282053	55990146	56289706	55991646	56290206	-	+
710	3	GRMZM2G024144_T01	GRMZM2G024144_T01	captured	0	anchored	GFF	209229271	210870493	209227771	210868993	209231345	210872567	209231845	210873067	+	+
1656	1	GRMZM2G075247_T01	GRMZM2G075247_T01	captured	0	anchored	GFF	221793164	222450586	221792664	222450086	221797678	222455100	221799178	222456600	-	-
856	1	GRMZM2G030850_T01	GRMZM2G030850_T01	captured	0	anchored	GFF	122987709	124133868	122986209	124132368	122990049	124136208	122990549	124136708	+	+
1664	2	GRMZM2G075680_T01	GRMZM2G075680_T01	captured	0	anchored	GFF	121279975	124724907	121279475	124724407	121293998	124738930	121295498	124740430	-	-
112	6	AC209050.3_FGT001	AC209050.3_FGT001	captured	0	anchored	GFF	96610464	96556663	96609964	96555163	96614318	96560517	96615818	96561017	-	+
3211	10	GRMZM2G157879_T01	GRMZM2G157879_T01	captured	1	anchored	GFF	96007289	96139584	96005789	96138084	96011030	96143325	96013476	96143825	+	+
191	9	AC233901.1_FGT001		captured	0	anchored	BLAST	148422279		148421779	148421779	148430553		148432053	148432053	-
4613	2	GRMZM2G465188_T01	GRMZM2G465188_T01	captured	0	anchored	GFF	21794712	22496748	21794212	22496248	21796818	22498854	21798318	22500354	-	-
3612	8	GRMZM2G180335_T01	GRMZM2G180335_T01	captured	0	anchored	GFF	160441022	161293943	160439522	161292443	160450478	161303399	160450978	161303899	+	+
588	5	GRMZM2G018586_T01	GRMZM2G018586_T01	captured	0	anchored	GFF	208478817	209333273	208478317	209332773	208487204	209341660	208488704	209343160	-	-
1684	2	GRMZM2G076584_T01	GRMZM2G076584_T01	captured	0	anchored	GFF	57088517	57755133	57088017	57754633	57091959	57758575	57093459	57760075	-	-
756	2	GRMZM2G026532_T01	GRMZM2G026532_T01	captured	0	anchored	GFF	200621193	204176991	200619693	204175491	200623439	204179237	200623939	204179737	+	+
262	8	GRMZM2G003022_T01	GRMZM2G003022_T01	captured	0	anchored	GFF	38522125	38526610	38520625	38525110	38526712	38531197	38527212	38531697	+	+
1944	10	GRMZM2G090441_T01	GRMZM2G090441_T01	captured	0	anchored	GFF	107727840	107917988	107726340	107916488	107729565	107919713	107730065	107920213	+	+
4422	3	GRMZM2G434155_T01	GRMZM2G434155_T01	captured	0	anchored	GFF	14619401	14871302	14617901	14869802	14620766	14872667	14621266	14873167	+	+
2590	1	GRMZM2G124785_T01	GRMZM2G124785_T01	captured	0	anchored	GFF	49444541	49317235	49444041	49316735	49446991	49319685	49448491	49321185	-	-
542	10	GRMZM2G016346_T01	GRMZM2G016346_T01	captured	0	anchored	GFF	88455411	88549996	88454911	88549496	88456133	88550718	88457633	88552218	-	-
3750	5	GRMZM2G318346_T01	GRMZM2G318346_T01	captured	0	anchored	GFF	3534893	3540056	3534393	3539556	3540112	3545275	3541612	3546775	-	-
3114	2	GRMZM2G152189_T01	GRMZM2G152189_T01	captured	0	anchored	GFF	206594946	210201034	206594446	210200534	206596126	210202214	206597626	210203714	-	-
4649	5	GRMZM2G470756_T01	GRMZM2G470756_T01	captured	0	anchored	GFF	164442194	165037963	164441694	165037463	164443196	165038965	164444696	165040465	-	-
2099	4	GRMZM2G099297_T01	GRMZM2G099297_T01	captured	0	anchored	GFF	170861601	171800262	170860101	171798762	170863355	171802016	170863855	171802516	+	+
2476	3	GRMZM2G118441_T01	GRMZM2G118441_T01	captured	0	anchored	GFF	182326990	184124413	182325490	184122913	182329211	184126634	182329711	184127134	+	+
2988	3	GRMZM2G145179_T01	GRMZM2G145179_T01	captured	0	anchored	GFF	2320950	2342934	2320450	2342434	2323251	2345235	2324751	2346735	-	-
170	3	AC230011.2_FGT002	AC230011.2_FGT002	captured	0	anchored	GFF	110176267	113913960	110175767	113913460	110182574	113920267	110184074	113921767	-	-
1921	4	GRMZM2G089244_T01	GRMZM2G089244_T01	captured	0	anchored	GFF	212496793	207043753	212495293	207042253	212499376	207046336	212499876	207046836	+	+
3217	8	GRMZM2G158309_T01		captured	0	anchored	BLAST	132551261		132549761	132549761	132553539		132554039	132554039	+
26	2	AC190613.3_FGT001	AC190613.3_FGT001	captured	0	anchored	GFF	76118876	76845013	76117376	76843513	76121782	76847919	76122282	76848419	+	+
2116	3	GRMZM2G099875_T01	GRMZM2G099875_T01	captured	0	anchored	GFF	144422840	148318905	144421340	148318405	144425301	148321366	144425801	148322866	+	-
2250	3	GRMZM2G107211_T01	GRMZM2G107211_T01	captured	0	anchored	GFF	20812935	21090513	20812435	21090013	20820026	21097604	20821526	21099104	-	-
526	7	GRMZM2G015703_T01	GRMZM2G015703_T01	captured	0	anchored	GFF	163618458	169290536	163616958	169290036	163624514	169296592	163625014	169298092	+	-
1901	9	GRMZM2G087901_T01	GRMZM2G087901_T01	captured	0	anchored	GFF	146899743	151514437	146898243	151512937	146904067	151518716	146904567	151519216	+	+
3500	2	GRMZM2G175082_T01	GRMZM2G175082_T01	captured	0	anchored	GFF	226110322	229789265	226109822	229788765	226111875	229790818	226113375	229792318	-	-
359	5	GRMZM2G007260_T01	GRMZM2G007260_T01	captured	0	anchored	GFF	4437502	4495639	4437002	4495139	4442382	4500519	4443882	4502019	-	-
1229	8	GRMZM2G052364_T01	GRMZM2G052364_T01	captured	0	anchored	GFF	96833131	97541497	96831631	97539997	96834459	97542825	96834959	97543325	+	+
2614	2	GRMZM2G125850_T01	GRMZM2G125850_T01	captured	0	anchored	GFF	200732783	204288581	200732283	204288081	200735954	204289263	200737454	204290763	-	-
2608	2	GRMZM2G125495_T01	GRMZM2G125495_T01	captured	0	anchored	GFF	200700786	204256584	200699286	204255084	200705284	204261082	200705784	204261582	+	+
1001	1	GRMZM2G039968_T02	GRMZM2G039968_T02	captured	0	anchored	GFF	27876020	27772845	27875520	27772345	27878919	27773337	27880419	27774837	-	-
3694	8	GRMZM2G310175_T01	GRMZM2G310175_T01	captured	0	anchored	GFF	79504396	80203645	79503896	80202145	79507276	80206525	79508776	80207025	-	+
232	7	GRMZM2G000818_T01	GRMZM2G000818_T01	captured	0	anchored	GFF	170339272	176175338	170337772	176173838	170347313	176183379	170347813	176183879	+	+
3458	5	GRMZM2G172132_T01	GRMZM2G172132_T01	captured	0	anchored	GFF	7184166	7231744	7182666	7230244	7200577	7248155	7201077	7248655	+	+
3054	5	GRMZM2G149289_T01	GRMZM2G149289_T01	captured	0	anchored	GFF	11007674	11063538	11006174	11062038	11020929	11076793	11021429	11077293	+	+
1182	9	GRMZM2G049693_T01	GRMZM2G049693_T01	captured	0	anchored	GFF	27923246	28017160	27921746	28015660	27927612	28021526	27928112	28022026	+	+
225	4	GRMZM2G000596_T01		captured	0	anchored	BLAST	39655781		39655281	39655281	39661077		39662577	39662577	-
1447	4	GRMZM2G064501_T01	GRMZM2G064501_T01	captured	0	anchored	GFF	35387691	35584296	35387191	35583796	35389893	35586498	35391393	35587998	-	-
142	7	AC212684.3_FGT012	AC212684.3_FGT012	captured	0	anchored	GFF	166655104	172405097	166654604	172404597	166657368	172407361	166658868	172408861	-	-
207	3	AC235537.1_FGT002		captured	0	anchored	BLAST	44037452		44036952	44036952	44039221		44040721	44040721	-
1510	2	GRMZM2G068212_T01	GRMZM2G068212_T01	captured	0	anchored	GFF	158562287	162036805	158561787	162036305	158622847	162097479	158624347	162098979	-	-
48	1	AC195940.2_FGT003		not captured	0	not anchored		7659735				7663387				-
4491	3	GRMZM2G445201_T01	GRMZM2G445201_T01	captured	0	anchored	GFF	182468909	184272549	182467409	184271049	182474450	184276735	182474950	184277235	+	+
3641	4	GRMZM2G301516_T01	GRMZM2G301516_T01	captured	0	anchored	GFF	236097810	231032672	236097310	231032172	236099217	231034079	236100717	231035579	-	-
3585	6	GRMZM2G179069_T01	GRMZM2G179069_T01	captured	0	anchored	GFF	29541663	36946638	29540163	36945138	29543630	36948605	29544130	36949105	+	+
3170	10	GRMZM2G156004_T01	GRMZM2G156004_T01	captured	0	anchored	GFF	141247983	141037088	141247483	141035588	141249863	141038968	141251363	141039468	-	+
1988	2	GRMZM2G092581_T01	GRMZM2G092581_T01	captured	0	anchored	GFF	142035640	145434800	142034140	145434300	142038927	145438087	142039427	145439587	+	-
3923	5	GRMZM2G347605_T01	GRMZM2G347605_T01	captured	0	anchored	GFF	57922580	58640328	57921080	58639828	57925111	58642859	57925611	58644359	+	-
4128	1	GRMZM2G383854_T01	GRMZM2G383854_T01	captured	0	anchored	GFF	83215786	84445171	83215286	84444671	83217871	84447256	83219371	84448756	-	-
3730	4	GRMZM2G315506_T01	GRMZM2G315506_T01	captured	0	anchored	GFF	31180673	31335510	31180173	31335010	31184454	31339291	31185954	31340791	-	-
3135	5	GRMZM2G153815_T01	GRMZM2G153815_T01	captured	0	anchored	GFF	21575886	21719063	21574386	21717563	21581519	21724696	21582019	21725196	+	+
4356	1	GRMZM2G423886_T01	GRMZM2G423886_T01	captured	0	anchored	GFF	86926612	92520823	86925112	92519323	86929307	92523518	86929807	92524018	+	+
3665	10	GRMZM2G305146_T01	GRMZM2G305146_T01	captured	0	anchored	GFF	135886252	136269848	135884752	136268348	135888399	136271995	135888899	136272495	+	+
4343	7	GRMZM2G421470_T01	GRMZM2G421470_T01	captured	0	anchored	GFF	54188768	53492099	54188268	53491599	54199161	53502492	54200661	53503992	-	-
4376	7	GRMZM2G427954_T01	GRMZM2G427954_T01	captured	0	anchored	GFF	163099066	168853664	163098566	168853164	163100530	168855128	163102030	168856628	-	-
4243	5	GRMZM2G404767_T01	GRMZM2G404767_T01	captured	0	anchored	GFF	174865328	175682665	174863828	175681165	174868643	175685980	174869143	175686480	+	+
659	4	GRMZM2G021401_T01	GRMZM2G021401_T01	captured	0	anchored	GFF	182135939	183235791	182134439	183234291	182139482	183239334	182139982	183239834	+	+
2774	4	GRMZM2G134023_T01	GRMZM2G134023_T01	captured	0	anchored	GFF	155326757	156218331	155326257	156217831	155327940	156219514	155329440	156221014	-	-
2763	8	GRMZM2G133029_T01	GRMZM2G133029_T01	captured	0	anchored	GFF	170971579	171776092	170971079	171775592	170976288	171780801	170977788	171782301	-	-
1141	4	GRMZM2G047414_T01	GRMZM2G047414_T01	captured	0	anchored	GFF	175733642	176676899	175732142	176675399	175737219	176680476	175737719	176680976	+	+
984	5	GRMZM2G038791_T01	GRMZM2G038791_T01	captured	0	anchored	GFF	73316144	74072447	73315644	74071947	73323813	74080094	73325313	74081594	-	-
1155	3	GRMZM2G047961_T01	GRMZM2G047961_T01	captured	1	anchored	GFF	213795330	215454307	213792001	215452807	213798131	215457108	213798631	215457608	+	+
3372	10	GRMZM2G166899_T01	GRMZM2G166899_T01	captured	0	anchored	GFF	93956709	94083581	93956209	94083081	93958090	94084962	93959590	94086462	-	-
1485	8	GRMZM2G066500_T01	GRMZM2G066500_T01	captured	0	anchored	GFF	38701184	38705669	38700684	38705169	38704276	38708761	38705776	38710261	-	-
788	8	GRMZM2G027782_T01	GRMZM2G027782_T01	captured	0	anchored	GFF	53137606	56183308	53136106	56181808	53139503	56185205	53140003	56185705	+	+
128	2	AC210976.4_FGT017	AC210976.4_FGT017	captured	0	anchored	GFF	228367472	232051047	228366972	232050547	228369160	232052735	228370660	232054235	-	-
4115	7	GRMZM2G381395_T01	GRMZM2G381395_T01	captured	0	anchored	GFF	160435720	166160578	160434220	166159078	160450637	166175495	160451137	166175995	+	+
1313	7	GRMZM2G058070_T01	GRMZM2G058070_T01	captured	0	anchored	GFF	149709455	155404548	149708955	155403048	149710755	155405848	149712255	155406348	-	+
278	2	GRMZM2G003752_T01	GRMZM2G003752_T01	captured	0	anchored	GFF	16139578	16230477	16138078	16228977	16141643	16232542	16142143	16233042	+	+
1617	4	GRMZM2G073571_T03	GRMZM2G073571_T03	captured	0	anchored	GFF	245028374	239953268	245026874	239951768	245035945	239960839	245036445	239961339	+	+
3521	5	GRMZM2G176253_T01	GRMZM2G176253_T01	captured	0	anchored	GFF	177071910	177886240	177071410	177885740	177075551	177889881	177077051	177891381	-	-
490	6	GRMZM2G013798_T01	GRMZM2G013798_T01	captured	0	anchored	GFF	160894463	160965405	160893963	160964905	160899552	160969416	160901052	160970916	-	-
1843	8	GRMZM2G084192_T01	GRMZM2G084192_T01	captured	0	anchored	GFF	87307860	88053717	87307360	88053217	87329257	88075114	87330757	88076614	-	-
2626	7	GRMZM2G126261_T01	GRMZM2G126261_T01	captured	0	anchored	GFF	167070464	172820457	167068964	172818957	167072295	172822288	167072795	172822788	+	+
1112	5	GRMZM2G046055_T01	GRMZM2G046055_T01	captured	0	anchored	GFF	9905466	9961917	9904966	9961417	9906615	9963066	9908115	9964566	-	-
1294	4	GRMZM2G057171_T01		not captured	0	not anchored		155848284				155849738				-
461	5	GRMZM2G012209_T04	GRMZM2G012209_T04	captured	0	anchored	GFF	39181740	39896029	39180240	39894529	39193854	39908143	39194354	39908643	+	+
2712	6	GRMZM2G130401_T01		not captured	0	not anchored		99743960				99746706				-
1562	3	GRMZM2G071270_T01	GRMZM2G071270_T01	captured	0	anchored	GFF	141978779	145834548	141978279	145834048	141988723	145844492	141990223	145845992	-	-
1426	10	GRMZM2G063592_T01	GRMZM2G063592_T01	captured	0	anchored	GFF	89905507	90002693	89905007	90002193	89917449	90014635	89918949	90016135	-	-
3451	2	GRMZM2G171556_T01	GRMZM2G171556_T01	captured	0	anchored	GFF	18682568	19386395	18681068	19384895	18685740	19389567	18686240	19390067	+	+
4640	5	GRMZM2G469689_T01	GRMZM2G469689_T01	captured	0	anchored	GFF	136114423	136887001	136113923	136886501	136115891	136888469	136117391	136889969	-	-
1358	10	GRMZM2G060721_T01	GRMZM2G060721_T01	captured	0	anchored	GFF	85631305	85759150	85629805	85757650	85632620	85760465	85633120	85760965	+	+
782	5	GRMZM2G027516_T01	GRMZM2G027516_T01	captured	0	anchored	GFF	87252993	88007276	87252493	88006776	87253419	88007702	87254919	88009202	-	-
3647	3	GRMZM2G302002_T01	GRMZM2G302002_T01	captured	0	anchored	GFF	20670605	20948183	20670105	20947683	20672361	20949599	20673861	20951099	-	-
2281	4	GRMZM2G108712_T01	GRMZM2G108712_T01	captured	0	anchored	GFF	172124211	173062872	172123711	173062372	172126189	173064850	172127689	173066350	-	-
1557	4	GRMZM2G071010_T01	GRMZM2G071010_T01	captured	0	anchored	GFF	226106089	221022433	226104589	221020933	226109079	221025423	226109579	221025923	+	+
1486	5	GRMZM2G066578_T01	GRMZM2G066578_T01	captured	0	anchored	GFF	29218552	29918040	29217052	29916540	29226374	29925862	29226874	29926362	+	+
425	9	GRMZM2G010740_T01	GRMZM2G010740_T01	captured	1	anchored	GFF	23011588	23070017	23011088	23069517	23014170	23072481	23018431	23073981	-	-
2056	1	GRMZM2G096683_T01	GRMZM2G096683_T01	captured	0	anchored	GFF	78210423	79423970	78208923	79422470	78212268	79425815	78212768	79426315	+	+
3607	3	GRMZM2G180065_T01	GRMZM2G180065_T01	captured	0	anchored	GFF	35163006	35495835	35162506	35495335	35170422	35503247	35171922	35504747	-	-
2876	8	GRMZM2G139396_T01	GRMZM2G139396_T01	captured	0	anchored	GFF	170488579	171303513	170487079	171302013	170490051	171304985	170490551	171305485	+	+
3648	8	GRMZM2G302074_T01	GRMZM2G302074_T01	captured	0	anchored	GFF	158617535	159451659	158617035	159451159	158619380	159453504	158620880	159455004	-	-
3428	2	GRMZM2G170208_T01	GRMZM2G170208_T01	captured	0	anchored	GFF	95553821	99805638	95553321	99805138	95555727	99807544	95557227	99809044	-	-
781	3	GRMZM2G027478_T01	GRMZM2G027478_T01	captured	0	anchored	GFF	182530574	184334214	182530074	184333714	182534479	184338119	182535979	184339619	-	-
3015	5	GRMZM2G147046_T01	GRMZM2G147046_T01	captured	0	anchored	GFF	7514480	7606116	7513980	7604616	7519629	7611265	7521129	7611765	-	+
1950	3	GRMZM2G090722_T01	GRMZM2G090722_T01	captured	0	anchored	GFF	230030627	231685690	230030127	231685190	230041502	231696565	230043002	231698065	-	-
2782	7	GRMZM2G134496_T01	GRMZM2G134496_T01	captured	0	anchored	GFF	95443005	100909612	95442505	100909112	95444852	100911459	95446352	100912959	-	-
2037	5	GRMZM2G095299_T01	GRMZM2G095299_T01	captured	0	anchored	GFF	181652046	182486593	181651546	182486093	181653511	182488058	181655011	182489558	-	-
532	1	GRMZM2G015967_T01	GRMZM2G015967_T01	captured	0	anchored	GFF	218868771	219526880	218868271	219526380	218872889	219530998	218874389	219532498	-	-
1193	5	GRMZM2G050450_T01	GRMZM2G050450_T01	captured	0	anchored	GFF	58764734	59488143	58764234	59487643	58766485	59489894	58767985	59491394	-	-
3963	7	GRMZM2G355316_T01	GRMZM2G355316_T01	captured	0	anchored	GFF	123148290	128929221	123147790	128928721	123149086	128930017	123150586	128931517	-	-
2455	2	GRMZM2G117564_T01	GRMZM2G117564_T01	captured	0	anchored	GFF	209453111	213142636	209451611	213141136	209455866	213145421	209456366	213145921	+	+
55	3	AC197541.3_FGT004		not captured	0	not anchored		167438888				167440890				-
3592	2	GRMZM2G179452_T01	GRMZM2G179452_T01	captured	1	anchored	GFF	199417184	202972982	199410378	202971482	199418721	202974519	199419221	202975019	+	+
1890	3	GRMZM2G087101_T01	GRMZM2G087101_T01	captured	1	anchored	GFF	208037561	209674396	208036061	209672896	208039369	209676204	208040318	209676704	+	+
1681	9	GRMZM2G076526_T02	GRMZM2G076526_T02	captured	0	anchored	GFF	88311228	92255481	88310728	92254981	88319638	92263891	88321138	92265391	-	-
872	2	GRMZM2G032154_T01	GRMZM2G032154_T01	captured	0	anchored	GFF	203570212	207161546	203568712	207160046	203570999	207162333	203571499	207162833	+	+
1146	3	GRMZM2G047616_T01	GRMZM2G047616_T01	captured	0	anchored	GFF	54686466	55030051	54685966	55029551	54688339	55031924	54689839	55033424	-	-
395	10	GRMZM2G009443_T01	GRMZM2G009443_T01	captured	0	anchored	GFF	35586545	35591531	35585045	35590031	35593339	35598325	35593839	35598825	+	+
89	10	AC205413.4_FGT001	AC205413.4_FGT001	captured	0	anchored	GFF	86002567	86113596	86002067	86113096	86003589	86114618	86005089	86116118	-	-
988	6	GRMZM2G039173_T01	GRMZM2G039173_T01	captured	0	anchored	GFF	153773444	153817234	153771944	153815734	153775240	153819030	153775740	153819530	+	+
4342	7	GRMZM2G421463_T01	GRMZM2G421463_T01	captured	0	anchored	GFF	119111385	124599410	119109885	124597910	119117568	124605593	119118068	124606093	+	+
3584	10	GRMZM2G179005_T03	GRMZM2G179005_T03	captured	0	anchored	GFF	115315847	115538701	115314347	115537201	115316748	115539595	115317248	115540095	+	+
2295	3	GRMZM2G109618_T01	GRMZM2G109618_T01	captured	0	anchored	GFF	228103895	229761643	228103395	229761143	228108810	229766558	228110310	229768058	-	-
1550	2	GRMZM2G070468_T01	GRMZM2G070468_T01	captured	0	anchored	GFF	10959289	11063152	10958789	11062652	10962921	11068032	10964421	11069532	-	-
1454	7	GRMZM2G064799_T01	GRMZM2G064799_T01	captured	0	anchored	GFF	4240127	4239369	4238627	4237869	4244957	4244199	4245457	4244699	+	+
2533	4	GRMZM2G122039_T01	GRMZM2G122039_T01	captured	0	anchored	GFF	219829430	214746387	219828930	214745887	219832134	214749091	219833634	214750591	-	-
3960	7	GRMZM2G354519_T01	GRMZM2G354519_T01	captured	0	anchored	GFF	7463631	7581513	7462131	7580013	7465447	7583329	7465947	7583829	+	+
4434	9	GRMZM2G436344_T01	GRMZM2G436344_T01	captured	0	anchored	GFF	98793520	102777932	98793020	102777432	98797057	102781469	98798557	102782969	-	-
1584	1	GRMZM2G072117_T01	GRMZM2G072117_T01	captured	0	anchored	GFF	98852450	99997696	98850950	99996196	98856873	100002119	98857373	100002619	+	+
1675	10	GRMZM2G076157_T01	GRMZM2G076157_T01	captured	0	anchored	GFF	69013296	69250924	69012796	69250424	69014561	69252189	69016061	69253689	-	-
649	4	GRMZM2G020938_T01	GRMZM2G020938_T01	captured	0	anchored	GFF	161780075	162720136	161779575	162719636	161783354	162723415	161784854	162724915	-	-
3903	9	GRMZM2G342907_T01	GRMZM2G342907_T01	captured	0	anchored	GFF	144472834	149179921	144472334	149179421	144476351	149183438	144477851	149184938	-	-
2150	4	GRMZM2G101872_T01	GRMZM2G101872_T01	captured	0	anchored	GFF	242339183	237270999	242338683	237270499	242340169	237271985	242341669	237273485	-	-
1318	8	GRMZM2G058305_T01	GRMZM2G058305_T01	captured	0	anchored	GFF	74431358	75119745	74430858	75119245	74435370	75123757	74436870	75125257	-	-
642	9	GRMZM2G020721_T01	GRMZM2G020721_T01	captured	0	anchored	GFF	129906481	134551623	129904981	134550123	129911758	134556900	129912258	134557400	+	+
1764	4	GRMZM2G080056_T01	GRMZM2G080056_T01	captured	0	anchored	GFF	236487012	231421874	236485512	231420374	236489008	231423870	236489508	231424370	+	+
3348	7	GRMZM2G165828_T01	GRMZM2G165828_T01	captured	0	anchored	GFF	807419	803648	806919	803148	810471	806700	811971	808200	-	-
1908	2	GRMZM2G088293_T01	GRMZM2G088293_T01	captured	0	anchored	GFF	152206024	155653997	152204524	155652497	152213988	155661961	152214488	155662461	+	+
4291	6	GRMZM2G412577_T01	GRMZM2G412577_T01	captured	0	anchored	GFF	70286789	71623516	70285289	71622016	70287442	71624169	70287942	71624669	+	+
2792	2	GRMZM2G135195_T01	GRMZM2G135195_T01	captured	0	anchored	GFF	225008737	228705460	225008237	228704960	225011848	228708571	225013348	228710071	-	-
1718	4	GRMZM2G078143_T01	GRMZM2G078143_T01	captured	0	anchored	GFF	20636740	20795669	20636240	20795169	20639353	20799891	20640853	20801391	-	-
1098	3	GRMZM2G045330_T01	GRMZM2G045330_T01	captured	1	anchored	GFF	4326875	4339924	4314618	4338424	4332507	4345556	4334007	4346056	-	+
3003	8	GRMZM2G146031_T01	GRMZM2G146031_T01	captured	0	anchored	GFF	5179342	5226455	5177842	5224955	5198099	5245212	5198599	5245712	+	+
2665	7	GRMZM2G128520_T01	GRMZM2G128520_T01	captured	0	anchored	GFF	8988844	9107769	8988344	9107269	8999422	9118347	9000922	9119847	-	-
4609	9	GRMZM2G465046_T01	GRMZM2G465046_T01	captured	0	anchored	GFF	4254463	4309208	4253963	4308708	4255811	4310556	4257311	4312056	-	-
184	5	AC233881.1_FGT006	AC233881.1_FGT006	captured	0	anchored	GFF	199398070	200296333	199396570	200294833	199398832	200297095	199399332	200297595	+	+
776	5	GRMZM2G027351_T01	GRMZM2G027351_T01	captured	0	anchored	GFF	4640917	4651758	4639417	4650258	4644894	4655735	4645394	4656235	+	+
3738	8	GRMZM2G316889_T01	GRMZM2G316889_T01	captured	0	anchored	GFF	100219575	100937246	100218075	100935746	100225346	100943017	100225846	100943517	+	+
1570	4	GRMZM2G071630_T01	GRMZM2G071630_T01	captured	0	anchored	GFF	132040520	133130993	132039020	133129493	132043909	133134382	132044409	133134882	+	+
2673	5	GRMZM2G128877_T02	GRMZM2G128877_T02	captured	0	anchored	GFF	86620107	87347943	86618607	87346443	86632286	87360122	86632786	87360622	+	+
1269	3	GRMZM2G055898_T01	GRMZM2G055898_T01	captured	0	anchored	GFF	196570362	198455740	196569862	198455240	196574406	198459784	196575906	198461284	-	-
181	7	AC233869.1_FGT004		captured	0	anchored	BLAST	124225194		124224694	124224694	124230814		124232314	124232314	-
412	4	GRMZM2G010152_T01	GRMZM2G010152_T01	captured	0	anchored	GFF	241346173	236277989	241344673	236276489	241351500	236283316	241352000	236283816	+	+
1671	8	GRMZM2G075992_T01	GRMZM2G075992_T01	captured	0	anchored	GFF	32566798	32574506	32565298	32574006	32568926	32576625	32569426	32578125	+	-
4242	5	GRMZM2G404762_T01		not captured	0	not anchored		209068028				209071594				+
830	5	GRMZM2G029400_T01	GRMZM2G029400_T01	captured	0	anchored	GFF	136419364	137191942	136417864	137190442	136422490	137195068	136422990	137195568	+	+
3721	3	GRMZM2G314075_T01	GRMZM2G314075_T01	captured	0	anchored	GFF	64905775	65665421	64904275	65664921	64906413	65666059	64906913	65667559	+	-
2893	2	GRMZM2G140078_T01	GRMZM2G140078_T01	captured	0	anchored	GFF	174377246	177921904	174376746	177921404	174379806	177924464	174381306	177925964	-	-
2062	1	GRMZM2G097137_T01	GRMZM2G097137_T01	captured	0	anchored	GFF	262336957	263263659	262335457	263262159	262339802	263266504	262340302	263267004	+	+
3935	6	GRMZM2G349834_T01	GRMZM2G349834_T01	captured	0	anchored	GFF	102832411	102842181	102831911	102841681	102835701	102845471	102837201	102846971	-	-
1101	7	GRMZM2G045430_T01		captured	0	anchored	BLAST	150516048		150515548	150515548	150522468		150523968	150523968	-
326	10	GRMZM2G006042_T01	GRMZM2G006042_T01	captured	0	anchored	GFF	13836916	13788443	13836416	13787943	13842930	13794457	13844430	13795957	-	-
1165	5	GRMZM2G048281_T01	GRMZM2G048281_T01	captured	0	anchored	GFF	18433990	18557393	18432490	18555893	18440008	18563411	18440508	18563911	+	+
2886	5	GRMZM2G139805_T01	GRMZM2G139805_T01	captured	0	anchored	GFF	3597163	3602326	3595663	3600826	3600619	3605782	3601119	3606282	+	+
2543	3	GRMZM2G122431_T01	GRMZM2G122431_T01	captured	0	anchored	GFF	141371243	145209829	141369743	145208329	141374584	145213170	141375084	145213670	+	+
3940	2	GRMZM2G351023_T01	GRMZM2G351023_T01	captured	0	anchored	GFF	76461448	77184506	76459948	77183006	76483084	77206142	76483584	77206642	+	+
335	5	GRMZM2G006474_T01	GRMZM2G006474_T01	captured	0	anchored	GFF	14380122	14489234	14379622	14488734	14386296	14495408	14387796	14496908	-	-
3531	1	GRMZM2G176630_T01	GRMZM2G176630_T01	captured	0	anchored	GFF	288455031	289632446	288454531	289631946	288458937	289636352	288460437	289637852	-	-
4681	1	GRMZM2G475495_T01	GRMZM2G475495_T01	captured	0	anchored	GFF	182699132	182878240	182698632	182877740	182701199	182880307	182702699	182881807	-	-
4287	10	GRMZM2G412207_T01	GRMZM2G412207_T01	captured	0	anchored	GFF	101762262	101906099	101761762	101905599	101764918	101907686	101766418	101909186	-	-
2791	4	GRMZM2G135186_T03	GRMZM2G135186_T03	captured	0	anchored	GFF	162859197	163798958	162857697	163797458	162862270	163802031	162862770	163802531	+	+
4481	2	GRMZM2G443885_T01	GRMZM2G443885_T01	captured	0	anchored	GFF	4978019	4994357	4976519	4992857	4980288	4996626	4980788	4997126	+	+
1867	5	GRMZM2G085646_T02	GRMZM2G085646_T02	captured	0	anchored	GFF	5268876	5287242	5268376	5285742	5270353	5288719	5271853	5289219	-	+
4742	4	GRMZM2G702411_T01	GRMZM2G702411_T01	captured	0	anchored	GFF	38645972	38835017	38644472	38833517	38647577	38836622	38648077	38837122	+	+
3969	2	GRMZM2G355752_T01	GRMZM2G355752_T01	captured	0	anchored	GFF	230536646	234220402	230535146	234218902	230538179	234221935	230538679	234222435	+	+
4664	1	GRMZM2G472167_T01	GRMZM2G472167_T01	captured	0	anchored	GFF	8507460	8552957	8505960	8552457	8510543	8556040	8511043	8557540	+	-
2505	2	GRMZM2G119940_T01		captured	0	anchored	BLAST	233738512		233738012	233738012	233740421		233741921	233741921	-
3533	4	GRMZM2G176698_T01	GRMZM2G176698_T01	captured	0	anchored	GFF	14088826	14130242	14088326	14128742	14103222	14144638	14104722	14145138	-	+
2936	5	GRMZM2G142082_T01	GRMZM2G142082_T01	captured	1	anchored	GFF	52511580	53228218	52510080	53226718	52512506	53229144	52513931	53229644	+	+
440	1	GRMZM2G011144_T01		captured	0	anchored	BLAST	250887330		250886830	250886830	250892143		250893643	250893643	-
1289	2	GRMZM2G056996_T01	GRMZM2G056996_T01	captured	0	anchored	GFF	57326621	58003495	57326121	58002995	57356859	58033733	57358359	58035233	-	-
2525	3	GRMZM2G121404_T01	GRMZM2G121404_T01	captured	0	anchored	GFF	37334642	37667172	37334142	37666672	37344086	37676616	37345586	37678116	-	-
841	1	GRMZM2G030016_T01	GRMZM2G030016_T01	captured	0	anchored	GFF	46264135	46131119	46263635	46129619	46266986	46133970	46268486	46134470	-	+
1898	10	GRMZM2G087809_T01	GRMZM2G087809_T01	captured	0	anchored	GFF	121149165	121436895	121148665	121436395	121150437	121437752	121151937	121439252	-	-
4668	7	GRMZM2G472852_T01	GRMZM2G472852_T01	captured	0	anchored	GFF	166966590	172716583	166966090	172716083	166967300	172717293	166968800	172718793	-	-
1044	10	GRMZM2G042541_T02		captured	0	anchored	BLAST	96207378		96205878	96205878	96210893		96211393	96211393	+
3513	1	GRMZM2G175779_T01	GRMZM2G175779_T01	captured	0	anchored	GFF	206212639	206831547	206212139	206831047	206216966	206835874	206218466	206837374	-	-
1751	1	GRMZM2G079668_T01	GRMZM2G079668_T01	captured	0	anchored	GFF	262282335	263209037	262280835	263207537	262288193	263214895	262288693	263215395	+	+
4029	10	GRMZM2G364748_T01	GRMZM2G364748_T01	captured	0	anchored	GFF	68696977	68937177	68696477	68936677	68698735	68938935	68700235	68940435	-	-
91	4	AC205562.3_FGT002	AC205562.3_FGT002	captured	0	anchored	GFF	80672237	73393297	80670737	73391797	80673199	73394259	80673699	73394759	+	+
2137	3	GRMZM2G101076_T01	GRMZM2G541107_T01 79	captured	0	anchored	BLAST	137515969		137514469	137514469	137558748		137559248	137559248	+
4116	3	GRMZM2G381473_T01	GRMZM2G381473_T01	captured	0	anchored	GFF	56754566	57097751	56754066	57097251	56759171	57102356	56760671	57103856	-	-
467	6	GRMZM2G012263_T01	GRMZM2G012263_T01	captured	0	anchored	GFF	107742188	110957379	107740688	110955879	107743872	110959063	107744372	110959563	+	+
2121	7	GRMZM2G100176_T01	GRMZM2G100176_T01	captured	0	anchored	GFF	2631542	2632407	2631042	2631907	2633663	2634436	2635163	2635936	-	-
474	9	GRMZM2G012863_T02	GRMZM2G012863_T02	captured	0	anchored	GFF	11100578	11221935	11099078	11220435	11105085	11226442	11105585	11226942	+	+
3563	3	GRMZM2G178102_T01	GRMZM2G178102_T01	captured	0	anchored	GFF	119446822	123281942	119446322	123281442	119453639	123288759	119455139	123290259	-	-
563	8	GRMZM2G017285_T01	GRMZM2G017285_T01	captured	0	anchored	GFF	5249034	5296147	5247534	5294647	5253749	5300862	5254249	5301362	+	+
3248	10	GRMZM2G159732_T01	GRMZM2G159732_T01	captured	0	anchored	GFF	109532709	109722375	109531209	109720875	109537362	109727028	109537862	109727528	+	+
2919	9	GRMZM2G141376_T01	GRMZM2G141376_T01	captured	0	anchored	GFF	73936853	78552685	73935353	78551185	73942022	78557854	73942522	78558354	+	+
4058	3	GRMZM2G369216_T01	GRMZM2G369216_T01	captured	0	anchored	GFF	207150697	208800763	207150197	208799263	207153560	208803538	207155060	208804038	-	+
2953	10	GRMZM2G143102_T01	GRMZM2G143102_T01	captured	0	anchored	GFF	144009371	143870814	144008871	143869314	144011968	143873411	144013468	143873911	-	+
3489	6	GRMZM2G174619_T01	GRMZM2G174619_T01	captured	0	anchored	GFF	112956807	112990138	112956307	112989638	112965283	112998614	112966783	113000114	-	-
68	6	AC202179.3_FGT005	AC202179.3_FGT005	captured	0	anchored	GFF	82471712	83797317	82470212	83795817	82474040	83799645	82474540	83800145	+	+
4106	2	GRMZM2G379577_T01	GRMZM2G379577_T01	captured	0	anchored	GFF	192739080	196310391	192738580	196309891	192743539	196314850	192745039	196316350	-	-
2514	8	GRMZM2G120779_T01	GRMZM2G120779_T01	captured	0	anchored	GFF	173822399	174646183	173820899	174644683	173824142	174647926	173824642	174648426	+	+
4176	4	GRMZM2G392975_T01	GRMZM2G392975_T01	captured	0	anchored	GFF	152748911	153654423	152747411	153652923	152752756	153658268	152753256	153658768	+	+
3628	10	GRMZM2G181227_T01	GRMZM2G181227_T01	captured	0	anchored	GFF	19519949	19483614	19518449	19482114	19525989	19489654	19526489	19490154	+	+
3807	9	GRMZM2G328168_T01	GRMZM2G328168_T01	captured	0	anchored	GFF	15258278	15371338	15257778	15370838	15261465	15372668	15262965	15374168	-	-
3995	5	GRMZM2G360455_T01	GRMZM2G360455_T01	captured	0	anchored	GFF	91080957	91835196	91079457	91833696	91097320	91851559	91097820	91852059	+	+
222	9	GRMZM2G000393_T01	GRMZM2G000393_T01	captured	0	anchored	GFF	14430036	14548030	14428536	14547530	14435135	14553129	14435635	14554629	+	-
2911	10	GRMZM2G140737_T01	GRMZM2G140737_T01	captured	1	anchored	GFF	17876674	17837806	17872937	17837306	17881486	17842618	17882986	17844118	-	-
2418	1	GRMZM2G115190_T01	GRMZM2G115190_T01	captured	0	anchored	GFF	299624190	300818531	299622690	300817031	299625608	300819949	299626108	300820449	+	+
3132	7	GRMZM2G153741_T01	GRMZM2G153741_T01	captured	0	anchored	GFF	9226796	9345721	9226296	9345221	9227772	9346697	9229272	9348197	-	-
305	1	GRMZM2G004996_T02	GRMZM2G004996_T02	captured	0	anchored	GFF	231525743	232238667	231524243	232237167	231530086	232243010	231530586	232243510	+	+
928	1	GRMZM2G035528_T01		captured	0	anchored	BLAST	172778966		172778466	172778466	172782948		172784448	172784448	-
1644	7	GRMZM2G074781_T01	GRMZM2G074781_T01	captured	0	anchored	GFF	99763091	105247639	99761591	105247139	99765189	105249737	99765689	105251237	+	-
1526	5	GRMZM2G069198_T01	GRMZM2G069198_T01	captured	0	anchored	GFF	42484748	43175325	42483248	43173825	42490368	43180945	42490868	43181445	+	+
4560	8	GRMZM2G455124_T01	GRMZM2G455124_T01	captured	0	anchored	GFF	152398667	153245760	152397167	153244260	152400666	153247759	152401166	153248259	+	+
4276	2	GRMZM2G410656_T01		captured	0	anchored	BLAST	201250027		201249527	201249527	201252921		201254421	201254421	-
3245	9	GRMZM2G159641_T01	GRMZM2G159641_T01	captured	0	anchored	GFF	84455914	88366219	84455414	88365719	84457711	88368016	84459211	88369516	-	-
217	2	GRMZM2G000166_T01	GRMZM2G000166_T01	captured	0	anchored	GFF	13640441	13719532	13639941	13719032	13642084	13721175	13643584	13722675	-	-
4076	6	GRMZM2G374248_T01	GRMZM2G374248_T01	captured	0	anchored	GFF	5289739	5287438	5289239	5286938	5290834	5288533	5292334	5290033	-	-
158	1	AC217401.3_FGT002	AC217401.3_FGT002	captured	0	anchored	GFF	263960570	264921042	263960070	264920542	263969067	264929904	263970567	264931404	-	-
281	4	GRMZM2G004131_T01	GRMZM2G004131_T01	captured	1	anchored	GFF	153168579	154074091	153162967	154073591	153170366	154075878	153171866	154077378	-	-
3832	10	GRMZM2G333183_T01	GRMZM2G333183_T01	captured	0	anchored	GFF	80347453	80585120	80346953	80584620	80353583	80591250	80355083	80592750	-	-
3412	1	GRMZM2G169372_T01	GRMZM2G169372_T01	captured	0	anchored	GFF	258436976	259363954	258435476	259363454	258438333	259365311	258438833	259366811	+	-
3658	5	GRMZM2G303915_T02	GRMZM2G303915_T02	captured	0	anchored	GFF	207751041	208605497	207749541	208603997	207759906	208614362	207760406	208614862	+	+
1418	9	GRMZM2G063435_T01	GRMZM2G063435_T01	captured	1	anchored	GFF	148358745	152946828	148351669	152945328	148360711	152948794	148361211	152949294	+	+
36	3	AC194298.3_FGT005	AC194298.3_FGT005	captured	0	anchored	GFF	202794635	204655710	202794135	204655210	202794823	204655898	202796323	204657398	-	-
1368	1	GRMZM2G061101_T01	GRMZM2G061101_T01	captured	0	anchored	GFF	256510838	257512113	256509338	257510613	256517534	257518809	256518034	257519309	+	+
748	8	GRMZM2G026015_T01	GRMZM2G026015_T01	captured	0	anchored	GFF	16958902	16918707	16957402	16917207	16960982	16920787	16961482	16921287	+	+
472	6	GRMZM2G012479_T01	GRMZM2G012479_T01	captured	0	anchored	GFF	108896217	107130613	108894717	107129113	108901243	107135639	108901743	107136139	+	+
1655	1	GRMZM2G075229_T01	GRMZM2G075229_T01	captured	0	anchored	GFF	221841833	222499255	221841333	222498755	221845968	222503390	221847468	222504890	-	-
1943	6	GRMZM2G090338_T01	GRMZM2G090338_T01	captured	0	anchored	GFF	157170879	157217904	157170379	157217404	157175699	157222724	157177199	157224224	-	-
711	5	GRMZM2G024150_T01	GRMZM2G024150_T01	captured	0	anchored	GFF	3524855	3530018	3524355	3529518	3525987	3531150	3527487	3532650	-	-
132	3	AC211319.3_FGT001	AC211319.3_FGT001	captured	1	anchored	GFF	213792501	215451478	213792001	215450978	213796309	215455286	213798631	215456786	-	-
1791	2	GRMZM2G081774_T01	GRMZM2G081774_T01	captured	0	anchored	GFF	195536966	199086494	195536466	199084994	195545845	199095373	195547345	199095873	-	+
3779	3	GRMZM2G322723_T02	GRMZM2G322723_T02	captured	0	anchored	GFF	188689288	190499516	188687788	190498016	188697368	190507596	188697868	190508096	+	+
3747	9	GRMZM2G317938_T01	GRMZM2G317938_T01	captured	0	anchored	GFF	149326029	153940111	149325529	153939611	149330137	153944219	149331637	153945719	-	-
2180	1	GRMZM2G103672_T01	GRMZM2G103672_T01	captured	0	anchored	GFF	251141985	251197737	251141485	251196237	251149270	251199346	251150770	251199846	-	+
2769	2	GRMZM2G133624_T01	GRMZM2G133624_T01	captured	0	anchored	GFF	141942151	145363184	141941651	145362684	141945404	145366437	141946904	145367937	-	-
1428	1	GRMZM2G063824_T01	GRMZM2G063824_T01	captured	0	anchored	GFF	131039498	132177477	131037998	132175977	131041236	132179215	131041736	132179715	+	+
4081	6	GRMZM2G375015_T01	GRMZM2G375015_T01	captured	0	anchored	GFF	28576111	13087696	28575611	13087196	28582357	13088240	28583857	13089740	-	-
1018	5	GRMZM2G040964_T01	GRMZM2G040964_T01	captured	0	anchored	GFF	170500598	171242128	170499098	171240628	170504391	171245921	170504891	171246421	+	+
1125	3	GRMZM2G046681_T02	GRMZM2G046681_T02	captured	0	anchored	GFF	224994077	226660331	224992577	226658831	224999034	226665288	224999534	226665788	+	+
2279	1	GRMZM2G108576_T01	GRMZM2G108576_T01	captured	0	anchored	GFF	62560508	62503200	62560008	62502700	62562055	62504747	62563555	62506247	-	-
741	1	GRMZM2G025642_T01	GRMZM2G025642_T01	captured	0	anchored	GFF	5608665	5629470	5608165	5628970	5615614	5636419	5617114	5637919	-	-
998	1	GRMZM2G039891_T01	GRMZM2G039891_T01	captured	0	anchored	GFF	279989138	281046407	279988638	281045907	279992910	281050179	279994410	281051679	-	-
2806	7	GRMZM2G135763_T01	GRMZM2G135763_T01	captured	0	anchored	GFF	115835234	121285300	115833734	121283800	115839284	121289350	115839784	121289850	+	+
4621	2	GRMZM2G466543_T01	GRMZM2G466543_T01	captured	1	anchored	GFF	163027537	166506882	163025778	166506382	163028998	166509171	163030498	166510671	-	-
3032	8	GRMZM2G148030_T01		captured	0	anchored	BLAST	172710402		172709902	172709902	172718221		172719721	172719721	-
1789	4	GRMZM2G081666_T01	GRMZM2G081666_T01	captured	0	anchored	GFF	232530569	227476386	232530069	227474886	232534827	227480644	232536327	227481144	-	+
3880	3	GRMZM2G340251_T02	GRMZM2G340251_T02	captured	0	anchored	GFF	122630112	126479381	122629612	126478881	122635063	126484332	122636563	126485832	-	-
4757	10	GRMZM2G704403_T01	GRMZM2G704403_T01	captured	0	anchored	GFF	17045461	16995272	17043961	16993772	17047489	16997300	17047989	16997800	+	+
3947	3	GRMZM2G352159_T01	GRMZM2G352159_T01	captured	0	anchored	GFF	87617291	107585492	87615791	107584992	87623665	107591866	87624165	107593366	+	-
3192	3	GRMZM2G156877_T01	GRMZM2G156877_T01	captured	0	anchored	GFF	192393900	194233310	192392400	194231810	192395766	194235176	192396266	194235676	+	+
2076	5	GRMZM2G098298_T01	GRMZM2G098298_T01	captured	0	anchored	GFF	158211443	158904820	158209943	158903320	158214942	158908319	158215442	158908819	+	+
4294	7	GRMZM2G413044_T01	GRMZM2G413044_T01	captured	0	anchored	GFF	142899087	148500781	142897587	148499281	142900845	148502539	142901345	148503039	+	+
1545	1	GRMZM2G070322_T01	GRMZM2G070322_T01	captured	0	anchored	GFF	286496703	287653694	286496203	287653194	286498504	287655495	286500004	287656995	-	-
1838	9	GRMZM2G083841_T01	GRMZM2G083841_T01	captured	0	anchored	GFF	59744401	62306266	59742901	62304766	59750163	62311673	59750663	62312173	+	+
1773	9	GRMZM2G080423_T01	GRMZM2G080423_T01	captured	0	anchored	GFF	125890614	130508640	125889114	130507140	125892580	130510606	125893080	130511106	+	+
1058	6	GRMZM2G043350_T01	GRMZM2G043350_T01	captured	0	anchored	GFF	105766133	105759930	105765633	105759430	105773450	105767247	105774950	105768747	-	-
3883	7	GRMZM2G340656_T01	GRMZM2G340656_T01	captured	0	anchored	GFF	18920238	19063729	18919738	19062229	18923907	19083475	18925407	19083975	-	+
3704	1	GRMZM2G311182_T01	GRMZM2G311182_T01	captured	1	anchored	GFF	56855835	56758337	56855335	56757837	56860667	56763169	56865437	56764669	-	-
3166	1	GRMZM2G155525_T01	GRMZM2G155525_T01	captured	1	anchored	GFF	291975498	293110470	291974081	293109970	291977318	293112290	291978818	293113790	-	-
3392	6	GRMZM2G168274_T01	GRMZM2G168274_T01	captured	1	anchored	GFF	109040201	107274806	109030017	107274306	109041896	107276289	109043396	107277789	-	-
2860	2	GRMZM2G138454_T01	GRMZM2G138454_T01	captured	1	anchored	GFF	183360642	186915390	183355496	186913890	183365999	186916749	183366499	186917249	+	+
3141	1	GRMZM2G154090_T01	GRMZM2G154090_T01	captured	0	anchored	GFF	236070878	236840157	236069378	236838657	236072897	236842176	236073397	236842676	+	+
1535	7	GRMZM2G069676_T01	GRMZM2G069676_T01	captured	0	anchored	GFF	43936183	41746480	43934683	41745980	43948640	41747865	43949140	41749365	+	-
3775	1	GRMZM2G321870_T01	GRMZM2G321870_T01	captured	0	anchored	GFF	47448999	47325849	47448499	47325349	47451035	47327885	47452535	47329385	-	-
4253	5	GRMZM2G405567_T01	GRMZM2G405567_T01	captured	0	anchored	GFF	205763066	206893813	205762566	206893313	205766194	206896941	205767694	206898441	-	-
1335	8	GRMZM2G059117_T01	GRMZM2G059117_T01	captured	0	anchored	GFF	156149413	157002878	156148913	157002378	156153165	157006630	156154665	157008130	-	-
4652	6	GRMZM2G471083_T01	GRMZM2G471083_T01	captured	0	anchored	GFF	97099643	97070014	97098143	97068514	97110587	97080958	97111087	97081458	+	+
3780	6	GRMZM2G322892_T01	GRMZM2G322892_T01	captured	0	anchored	GFF	97576621	97546992	97576121	97546492	97579081	97549452	97580581	97550952	-	-
3974	2	GRMZM2G356178_T01	GRMZM2G356178_T01	captured	0	anchored	GFF	141296281	144709198	141295781	144708698	141297975	144710892	141299475	144712392	-	-
3918	5	GRMZM2G347174_T02	GRMZM2G347174_T02	captured	0	anchored	GFF	30856516	31562406	30856016	31561906	30859235	31565125	30860735	31566625	-	-
3409	4	GRMZM2G169020_T02	GRMZM2G169020_T02	captured	0	anchored	GFF	242024876	236956692	242024376	236956192	242027840	236959656	242029340	236961156	-	-
4490	5	GRMZM2G445169_T01	GRMZM2G445169_T01	captured	0	anchored	GFF	2278658	2275248	2277158	2273748	2281222	2277812	2281722	2278312	+	+
165	9	AC219190.3_FGT002	AC219190.3_FGT002	captured	0	anchored	GFF	97168335	101140281	97167835	101139781	97170581	101142527	97172081	101144027	-	-
4579	1	GRMZM2G458009_T01		captured	0	anchored	BLAST	4168921		4167421	4167421	4175951		4176451	4176451	+
2351	2	GRMZM2G111909_T01	GRMZM2G111909_T01	captured	0	anchored	GFF	118116728	121563121	118115228	121561621	118121445	121567838	118121945	121568338	+	+
729	3	GRMZM2G025135_T01	GRMZM2G025135_T01	captured	1	anchored	GFF	163874719	165487693	163873219	165486193	163877256	165490230	163877913	165490730	+	+
4509	3	GRMZM2G447867_T01		captured	0	anchored	BLAST	13307654		13306154	13306154	13308334		13308834	13308834	+
2	9	AC149818.2_FGT001	AC149818.2_FGT001	captured	0	anchored	GFF	148093497	152681211	148091997	152679711	148099988	152686897	148100488	152687397	+	+
4229	3	GRMZM2G403313_T01	GRMZM2G403313_T01	captured	0	anchored	GFF	102469345	92708315	102467845	92707815	102470428	92709184	102470928	92710684	+	-
2125	5	GRMZM2G100593_T01	GRMZM2G100593_T01	captured	0	anchored	GFF	205894633	207025280	205893133	207023780	205898203	207028850	205898703	207029350	+	+
2553	8	GRMZM2G122853_T01	GRMZM2G122853_T01	captured	0	anchored	GFF	17505	17505	17005	17005	19257	19257	20757	20757	-	-
1231	10	GRMZM2G052515_T01	GRMZM2G052515_T01	captured	0	anchored	GFF	6186648	6663939	6186148	6663439	6191341	6668632	6192841	6670132	-	-
2979	3	GRMZM2G144621_T01	GRMZM2G144621_T01	captured	1	anchored	GFF	41411055	41741702	41409555	41740202	41413399	41744046	41415590	41744546	+	+
3270	7	GRMZM2G160614_T01	GRMZM2G160614_T01	captured	0	anchored	GFF	76560424	87537163	76558924	87535663	76564363	87541102	76564863	87541602	+	+
2446	1	GRMZM2G116902_T01	GRMZM2G116902_T01	captured	0	anchored	GFF	31298291	31253764	31297791	31253264	31300145	31255618	31301645	31257118	-	-
973	8	GRMZM2G038152_T01	GRMZM2G038152_T01	captured	0	anchored	GFF	36693731	36690396	36692231	36688896	36697951	36694616	36698451	36695116	+	+
2961	3	GRMZM2G143235_T01	GRMZM2G143235_T01	captured	0	anchored	GFF	5386861	5581793	5386361	5581293	5393039	5587971	5394539	5589471	-	-
2569	2	GRMZM2G123866_T01	GRMZM2G123866_T01	captured	0	anchored	GFF	481899	506656	481399	506156	495933	510774	497433	512274	-	-
1046	2	GRMZM2G042612_T01	GRMZM2G042612_T01	captured	0	anchored	GFF	203303135	206933887	203302635	206932387	203303952	206934704	203305452	206935204	-	+
319	9	GRMZM2G005798_T01	GRMZM2G005798_T01	captured	0	anchored	GFF	85612914	89530371	85611414	89528871	85614110	89532175	85614610	89532675	+	+
4021	1	GRMZM2G363545_T04	GRMZM2G363545_T04	captured	0	anchored	GFF	289923736	291051941	289923236	291051441	289929683	291057888	289931183	291059388	-	-
2571	10	GRMZM2G123922_T01	GRMZM2G123922_T01	captured	0	anchored	GFF	111068801	111258316	111068301	111257816	111076315	111265830	111077815	111267330	-	-
2857	7	GRMZM2G138410_T01	GRMZM2G138410_T01	captured	0	anchored	GFF	77562235	88534216	77561735	88533716	77573691	88573378	77575191	88574878	-	-
1179	9	GRMZM2G049484_T01	GRMZM2G049484_T01	captured	0	anchored	GFF	145961420	150616637	145959920	150615137	145965722	150620939	145966222	150621439	+	+
1922	1	GRMZM2G089248_T01	GRMZM2G089248_T01	captured	1	anchored	GFF	91425829	89004780	91424329	89003280	91427510	89006461	91432277	89006961	+	+
735	8	GRMZM2G025387_T01	GRMZM2G025387_T01	captured	0	anchored	GFF	143688020	144618028	143686520	144616528	143692894	144622902	143693394	144623402	+	+
3048	1	GRMZM2G149024_T01	GRMZM2G149024_T01	captured	0	anchored	GFF	255724445	256720152	255723945	256719652	255726186	256721893	255727686	256723393	-	-
2948	4	GRMZM2G142768_T01	GRMZM2G142768_T01	captured	0	anchored	GFF	170463924	171402585	170462424	171401085	170466346	171405007	170466846	171405507	+	+
1271	8	GRMZM2G056014_T01	GRMZM2G056014_T01	captured	0	anchored	GFF	131564016	132408451	131562516	132406951	131568635	132413070	131569135	132413570	+	+
4566	9	GRMZM2G455568_T01	GRMZM2G455568_T01	captured	1	anchored	GFF	13657713	13777074	13655947	13776574	13660488	13777439	13661988	13778939	-	-
344	8	GRMZM2G006734_T01	GRMZM2G006734_T01	captured	0	anchored	GFF	4403276	4450389	4402776	4449889	4406682	4453795	4408182	4455295	-	-
4682	10	GRMZM2G475882_T01	GRMZM2G475882_T01	captured	0	anchored	GFF	147258507	147154383	147258007	147153883	147267504	147163265	147269004	147164765	-	-
2103	4	GRMZM2G099420_T01	GRMZM2G099420_T01	captured	0	anchored	GFF	170874686	171813347	170874186	171812847	170876491	171815152	170877991	171816652	-	-
2949	5	GRMZM2G142779_T01	GRMZM2G142779_T01	captured	0	anchored	GFF	204645921	205782587	204644421	205782087	204650354	205786790	204650854	205788290	+	-
1710	8	GRMZM2G077546_T01	GRMZM2G077546_T01	captured	0	anchored	GFF	69660312	70900643	69658812	70899143	69667729	70908060	69668229	70908560	+	+
2224	4	GRMZM2G105901_T01	GRMZM2G105901_T01	captured	0	anchored	GFF	41970342	42177614	41969842	42177114	41972035	42179307	41973535	42180807	-	-
1133	1	GRMZM2G046888_T01	GRMZM2G046888_T01	captured	0	anchored	GFF	8913902	8937549	8913402	8937049	8916359	8940006	8917859	8941506	-	-
2421	7	GRMZM2G115304_T01	GRMZM2G115304_T01	captured	0	anchored	GFF	123594611	129376221	123593111	129374721	123602157	129383767	123602657	129384267	+	+
209	5	AC235545.1_FGT001		captured	0	anchored	BLAST	183248087		183246587	183246587	183250029		183250529	183250529	+
2837	5	GRMZM2G137468_T01	GRMZM2G137468_T01	captured	0	anchored	GFF	164326146	164921859	164325646	164921359	164332368	164928081	164333868	164929581	-	-
4456	4	GRMZM2G439422_T01	GRMZM2G439422_T01	captured	0	anchored	GFF	181684362	182784214	181683862	182783714	181685915	182785767	181687415	182787267	-	-
4132	6	GRMZM2G385182_T01	GRMZM2G385182_T01	captured	1	anchored	GFF	91866907	93141658	91866407	93141158	91881169	93155920	91889495	93157420	-	-
1118	1	GRMZM2G046382_T01	GRMZM2G046382_T01	captured	0	anchored	GFF	38778054	38724461	38776554	38722961	38779107	38725514	38779607	38726014	+	+
1575	5	GRMZM2G071778_T01		captured	0	anchored	BLAST	204276080		204274580	204274580	204279695		204280195	204280195	+
2428	9	GRMZM2G115762_T01	GRMZM2G115762_T01	captured	0	anchored	GFF	132416252	137055355	132415752	137053855	132418556	137057659	132420056	137058159	-	+
4718	7	GRMZM2G504757_T01	GRMZM2G504757_T01	captured	0	anchored	GFF	163181707	168936397	163181207	168935897	163182613	168937266	163184113	168938766	-	-
4460	1	GRMZM2G441221_T01		captured	0	anchored	BLAST	171719339		171717839	171717839	171721258		171721758	171721758	+
4191	1	GRMZM2G396212_T01	GRMZM2G396212_T01	captured	0	anchored	GFF	67780814	66979297	67780314	66978797	67783374	66981857	67784874	66983357	-	-
600	5	GRMZM2G018820_T01	GRMZM2G018820_T01	captured	0	anchored	GFF	164229605	164767365	164229105	164766865	164232980	164770740	164234480	164772240	-	-
80	6	AC204352.3_FGT012	AC204352.3_FGT012	captured	0	anchored	GFF	156977854	157024879	156977354	157024379	156979243	157026268	156980743	157027768	-	-
336	1	GRMZM2G006477_T01	GRMZM2G006477_T01	captured	0	anchored	GFF	54446285	54344216	54444785	54342716	54453046	54350977	54453546	54351477	+	+
457	3	GRMZM2G011980_T01	GRMZM2G011980_T01	captured	0	anchored	GFF	229119022	230774085	229118522	230773585	229123357	230778420	229124857	230779920	-	-
1301	3	GRMZM2G057413_T01	GRMZM2G057413_T01	captured	0	anchored	GFF	144208480	148071103	144206980	148069603	144209656	148072149	144210156	148072649	+	+
383	2	GRMZM2G008892_T01	GRMZM2G008892_T01	captured	0	anchored	GFF	27511564	28216048	27511064	28215548	27513750	28218234	27515250	28219734	-	-
2532	2	GRMZM2G121948_T01	GRMZM2G121948_T01	captured	0	anchored	GFF	217294563	220990570	217293063	220989070	217298481	220994488	217298981	220994988	+	+
3817	3	GRMZM2G329311_T01		captured	0	anchored	BLAST	177385302		177383802	177383802	177386903		177387403	177387403	+
1873	1	GRMZM2G086072_T01	GRMZM2G086072_T01	captured	0	anchored	GFF	11443738	11479832	11442238	11478332	11451018	11487112	11451518	11487612	+	+
2497	6	GRMZM2G119714_T01	GRMZM2G119714_T01	captured	0	anchored	GFF	90491408	91723052	90490908	91721552	90501378	91733022	90502878	91733522	-	+
3651	3	GRMZM2G302559_T01	GRMZM2G302559_T01	captured	0	anchored	GFF	181283049	183092037	181281549	183090537	181287816	183096804	181288316	183097304	+	+
4157	5	GRMZM2G389557_T01	GRMZM2G389557_T01	captured	1	anchored	GFF	62577490	63305824	62575568	63305324	62579931	63308265	62581431	63309765	-	-
92	5	AC205703.4_FGT010	AC205703.4_FGT010	captured	0	anchored	GFF	180422803	181257450	180421303	181255950	180426489	181261136	180426989	181261636	+	+
3687	7	GRMZM2G309258_T01	GRMZM2G309258_T01	captured	0	anchored	GFF	148973327	154664147	148971827	154662647	148976299	154667119	148976799	154667619	+	+
1212	7	GRMZM2G051771_T01	GRMZM2G051771_T01	captured	0	anchored	GFF	36200191	34005337	36199691	34004837	36205338	34010484	36206838	34011984	-	-
2253	2	GRMZM2G107501_T01	GRMZM2G107501_T01	captured	0	anchored	GFF	228003458	231686971	228001958	231685471	228005945	231689458	228006445	231689958	+	+
2787	2	GRMZM2G134998_T01	GRMZM2G134998_T01	captured	0	anchored	GFF	170949769	174474853	170949269	174474353	170951289	174476373	170952789	174477873	-	-
2433	4	GRMZM2G116079_T01	GRMZM2G116079_T01	captured	0	anchored	GFF	237505802	232434818	237504302	232433318	237512852	232441868	237513352	232442368	+	+
1477	10	GRMZM2G066162_T01	GRMZM2G066162_T01	captured	0	anchored	GFF	127462233	127829997	127460733	127828497	127465025	127832789	127465525	127833289	+	+
1164	7	GRMZM2G048210_T01	GRMZM2G048210_T01	captured	1	anchored	GFF	166410697	172160391	166404111	172159891	166415699	172165393	166417199	172166893	-	-
2824	1	GRMZM2G136534_T01	GRMZM2G136534_T01	captured	0	anchored	GFF	194437732	194603537	194437232	194603037	194440871	194606676	194442371	194608176	-	-
4597	5	GRMZM2G462613_T01	GRMZM2G462613_T01	captured	0	anchored	GFF	95633621	96392076	95632121	96390576	95641316	96399771	95641816	96400271	+	+
505	3	GRMZM2G014770_T01	GRMZM2G014770_T01	captured	0	anchored	GFF	199432043	201327569	199431543	201327069	199436039	201331565	199437539	201333065	-	-
2739	1	GRMZM2G131853_T01	GRMZM2G131853_T01	captured	0	anchored	GFF	78972577	80195515	78972077	80195015	78977136	80200074	78978636	80201574	-	-
670	4	GRMZM2G021912_T01	GRMZM2G021912_T01	captured	0	anchored	GFF	180307141	181251421	180305641	181249921	180311281	181255561	180311781	181256061	+	+
1094	9	GRMZM2G045257_T01	GRMZM2G045257_T01	captured	0	anchored	GFF	148493248	153083823	148491748	153082323	148497048	153087623	148497548	153088123	+	+
419	2	GRMZM2G010435_T01	GRMZM2G010435_T01	captured	0	anchored	GFF	2536337	2553629	2534837	2552129	2539969	2557261	2540469	2557761	+	+
995	3	GRMZM2G039867_T01	GRMZM2G039867_T01	captured	0	anchored	GFF	146264923	150088574	146263423	150087074	146267899	150091550	146268399	150092050	+	+
837	9	GRMZM2G029856_T01	GRMZM2G029856_T01	captured	1	anchored	GFF	101997780	106070512	101996280	106069012	101999868	106072600	102001368	106073100	+	+
2015	2	GRMZM2G093826_T01	GRMZM2G093826_T01	captured	0	anchored	GFF	61726963	62482767	61725463	62481267	61731917	62487721	61732417	62488221	+	+
4521	4	GRMZM2G449950_T01	GRMZM2G449950_T01	captured	0	anchored	GFF	163266068	164205529	163265568	164205029	163267283	164206744	163268783	164208244	-	-
625	8	GRMZM2G020008_T01	GRMZM2G020008_T01	captured	0	anchored	GFF	145916020	146832425	145915520	146831925	145917969	146834374	145919469	146835874	-	-
149	4	AC214641.2_FGT002	AC214641.2_FGT002	captured	0	anchored	GFF	244562538	239491475	244561038	239489975	244564143	239493080	244564643	239493580	+	+
3208	9	GRMZM2G157729_T01	GRMZM2G157729_T01	captured	0	anchored	GFF	123753811	128357144	123752311	128355644	123758650	128361983	123759150	128362483	+	+
3839	7	GRMZM2G334165_T01	GRMZM2G334165_T01	captured	0	anchored	GFF	104864496	110325592	104862996	110324092	104869036	110330132	104869536	110330632	+	+
406	1	GRMZM2G009895_T01	GRMZM2G009895_T01	captured	0	anchored	GFF	274383953	275452210	274383453	275451710	274387907	275456164	274389407	275457664	-	-
2289	9	GRMZM2G109332_T01	GRMZM2G109332_T01	captured	0	anchored	GFF	69239586	73924580	69239086	73923080	69241945	73926838	69243445	73927338	-	+
3283	1	GRMZM2G161540_T01	GRMZM2G161540_T01	captured	0	anchored	GFF	1764818	1777859	1764318	1777359	1767737	1780778	1769237	1782278	-	-
2312	5	GRMZM2G110175_T01		captured	0	anchored	BLAST	98298526		98297026	98297026	98302880		98303380	98303380	+
19	1	AC186299.3_FGT004		not captured	0	not anchored		204091793				204092575				-
3096	1	GRMZM2G151236_T01	GRMZM2G151236_T01	captured	0	anchored	GFF	180675165	180854373	180674665	180853873	180685568	180864776	180687068	180866276	-	-
3637	1	GRMZM2G300692_T01	GRMZM2G300692_T01	captured	0	anchored	GFF	47582272	47459122	47580772	47457622	47585011	47461861	47585511	47462361	+	+
1030	6	GRMZM2G041961_T01	GRMZM2G041961_T01	captured	0	anchored	GFF	142596825	142593372	142596325	142592872	142600032	142596579	142601532	142598079	-	-
365	3	GRMZM2G007685_T01	GRMZM2G007685_T01	captured	0	anchored	GFF	53214078	53557663	53212578	53556163	53215024	53558609	53215524	53559109	+	+
2730	4	GRMZM2G131332_T01	GRMZM2G131332_T01	captured	0	anchored	GFF	19191977	19350551	19191477	19350051	19194882	19353456	19196382	19354956	-	-
763	8	GRMZM2G026804_T01	GRMZM2G026804_T01	captured	0	anchored	GFF	32760453	32757373	32758953	32755873	32762679	32759599	32763179	32760099	+	+
3255	7	GRMZM2G160265_T01	GRMZM2G160265_T01	captured	0	anchored	GFF	33581042	31335633	33579542	31335133	33582043	31336634	33582543	31338134	+	-
3332	1	GRMZM2G164761_T01	GRMZM2G164761_T01	captured	0	anchored	GFF	238503361	239266392	238502861	239265892	238506800	239269831	238508300	239271331	-	-
4632	7	GRMZM2G468657_T01	GRMZM2G468657_T01	captured	0	anchored	GFF	148855263	154546083	148854763	154545583	148857019	154547839	148858519	154549339	-	-
2021	8	GRMZM2G094241_T01	GRMZM2G094241_T01	captured	0	anchored	GFF	129504353	130383323	129502853	130381823	129509919	130388889	129510419	130389389	+	+
3430	1	GRMZM2G170382_T01	GRMZM2G170382_T01	captured	0	anchored	GFF	34323596	34257655	34322096	34256155	34327657	34261716	34328157	34262216	+	+
4590	5	GRMZM2G460396_T01	GRMZM2G460396_T01	captured	1	anchored	GFF	7322503	7367257	7318243	7366757	7328039	7375474	7329539	7376974	-	-
3318	8	GRMZM2G163658_T01	GRMZM2G163658_T01	captured	0	anchored	GFF	116210469	117142617	116209969	117142117	116228488	117160636	116229988	117162136	-	-
570	4	GRMZM2G017578_T01	GRMZM2G017578_T01	captured	0	anchored	GFF	207113530	201637783	207113030	201636283	207117221	201641474	207118721	201641974	-	+
3123	8	GRMZM2G152958_T01	GRMZM2G152958_T01	captured	0	anchored	GFF	78033895	78721841	78032395	78720341	78041028	78728974	78041528	78729474	+	+
1880	2	GRMZM2G086484_T01	GRMZM2G086484_T01	captured	0	anchored	GFF	16281362	16372261	16280862	16371761	16289092	16379991	16290592	16381491	-	-
3761	6	GRMZM2G319988_T01	GRMZM2G319988_T01	captured	0	anchored	GFF	105729006	105784746	105728506	105784246	105735278	105791018	105736778	105792518	-	-
252	8	GRMZM2G002034_T01	GRMZM2G002034_T01	captured	0	anchored	GFF	72045387	73369713	72043887	73369213	72048797	73372535	72049297	73374035	+	-
4063	5	GRMZM2G370332_T01	GRMZM2G370332_T01	captured	0	anchored	GFF	93741063	94481164	93740563	94480664	93744769	94484870	93746269	94486370	-	-
3389	1	GRMZM2G168170_T01	GRMZM2G168170_T01	captured	0	anchored	GFF	176782349	176971019	176781849	176970519	176784642	176973312	176786142	176974812	-	-
883	3	GRMZM2G033126_T01	GRMZM2G033126_T01	captured	0	anchored	GFF	12737292	12984348	12736792	12983848	12750106	12997162	12751606	12998662	-	-
4610	5	GRMZM2G465086_T01		captured	1	anchored	BLAST	5194746		5193246	5193246	5197696		5199093	5199093	+
1998	9	GRMZM2G093195_T01	GRMZM2G093195_T01	captured	0	anchored	GFF	26658450	26725936	26656950	26724436	26662397	26729883	26662897	26730383	+	+
2930	6	GRMZM2G141931_T01	GRMZM2G141931_T01	captured	0	anchored	GFF	82616020	83941625	82614520	83940125	82621614	83947219	82622114	83947719	+	+
1367	8	GRMZM2G061088_T01	GRMZM2G061088_T01	captured	0	anchored	GFF	37808541	37813026	37808041	37812526	37812391	37816876	37813891	37818376	-	-
3825	4	GRMZM2G332505_T01	GRMZM2G332505_T01	captured	0	anchored	GFF	217608697	212528029	217608197	212527529	217611336	212530668	217612836	212532168	-	-
1070	6	GRMZM2G043822_T01	GRMZM2G043822_T01	captured	0	anchored	GFF	91703765	92976340	91703265	92975840	91706448	92979023	91707948	92980523	-	-
3117	1	GRMZM2G152549_T01	GRMZM2G152549_T01	captured	0	anchored	GFF	32130785	32086642	32129285	32085142	32136529	32092386	32137029	32092886	+	+
3618	3	GRMZM2G180732_T01	GRMZM2G180732_T01	captured	0	anchored	GFF	216130071	217642098	216129571	217640598	216135808	217647835	216137308	217648335	-	+
3275	3	GRMZM2G161154_T01	GRMZM2G161154_T01	captured	0	anchored	GFF	19559432	19835198	19558932	19834698	19560654	19836420	19562154	19837920	-	-
2463	5	GRMZM2G117872_T01	GRMZM2G117872_T01	captured	0	anchored	GFF	115594497	116379001	115592997	116377501	115597052	116381556	115597552	116382056	+	+
4332	10	GRMZM2G419806_T01	GRMZM2G419806_T01	captured	0	anchored	GFF	8770449	9225307	8769949	9224807	8774928	9229786	8776428	9231286	-	-
2493	4	GRMZM2G119482_T01	GRMZM2G119482_T01	captured	0	anchored	GFF	241213144	236150581	241212644	236150081	241229915	236167349	241231415	236168849	-	-
105	8	AC208341.4_FGT006	AC208341.4_FGT006	captured	0	anchored	GFF	95155701	95866168	95155201	95865668	95161786	95872253	95163286	95873753	-	-
4500	10	GRMZM2G447071_T01	GRMZM2G447071_T01	captured	0	anchored	GFF	56922487	47750564	56920987	47749064	56926706	47754783	56927206	47755283	+	+
2380	5	GRMZM2G113349_T01	GRMZM2G113349_T01	captured	0	anchored	GFF	51174653	51897880	51173153	51896380	51176244	51899471	51176744	51899971	+	+
111	3	AC208915.3_FGT010	AC208915.3_FGT010	captured	1	anchored	GFF	221875711	223539565	221874211	223538065	221876490	223540344	221878254	223540844	+	+
3549	7	GRMZM2G177631_T01	GRMZM2G177631_T01	captured	0	anchored	GFF	28700756	26503597	28699256	26502097	28706839	26509680	28707339	26510180	+	+
408	8	GRMZM2G009936_T01	GRMZM2G009936_T01	captured	0	anchored	GFF	115192834	116060353	115191334	116058853	115194919	116062438	115195419	116062938	+	+
3577	9	GRMZM2G178880_T03		not captured	0	not anchored		146946653				146950499				-
2777	6	GRMZM2G134130_T02	GRMZM2G134130_T02	captured	0	anchored	GFF	6262633	6261492	6262133	6260992	6263643	6262282	6265143	6263782	-	-
559	1	GRMZM2G017110_T01	GRMZM2G017110_T01	captured	0	anchored	GFF	198083275	198263650	198082775	198263150	198087087	198266845	198088587	198268345	-	-
3601	9	GRMZM2G179941_T01	GRMZM2G179941_T01	captured	0	anchored	GFF	95922390	99891500	95920890	99890000	95933609	99902719	95934109	99903219	+	+
580	2	GRMZM2G018241_T01	GRMZM2G018241_T01	captured	1	anchored	GFF	158282908	161757546	158281408	161756046	158289066	161763704	158289975	161764204	+	+
2800	1	GRMZM2G135447_T01	GRMZM2G135447_T01	captured	0	anchored	GFF	280753178	281887974	280751678	281886474	280760163	281894959	280760663	281895459	+	+
2523	9	GRMZM2G121308_T01	GRMZM2G121308_T01	captured	0	anchored	GFF	42600488	43591720	42598988	43590220	42601999	43593231	42602499	43593731	+	+
4618	7	GRMZM2G465999_T01	GRMZM2G465999_T01	captured	1	anchored	GFF	150553454	156150588	150545496	156150088	150557779	156154913	150558279	156156413	+	-
3808	7	GRMZM2G328171_T01	GRMZM2G328171_T01	captured	0	anchored	GFF	10463251	10580269	10462751	10579769	10464375	10581393	10465875	10582893	-	-
1257	9	GRMZM2G055320_T01	GRMZM2G055320_T01	captured	0	anchored	GFF	104704696	107810217	104703196	107808717	104711290	107816811	104711790	107817311	+	+
31	2	AC193475.3_FGT008		captured	1	anchored	BLAST	14462543		14461043	14461043	14465140		14472264	14472264	+
4717	5	GRMZM2G504595_T01	GRMZM2G504595_T01	captured	0	anchored	GFF	165876028	166505823	165874528	166504323	165877149	166506944	165877649	166507444	+	+
4093	6	GRMZM2G377663_T01	GRMZM2G377663_T01	captured	0	anchored	GFF	152953725	152997515	152952225	152996015	152955641	152999431	152956141	152999931	+	+
2307	5	GRMZM2G110013_T01	GRMZM2G110013_T01	captured	0	anchored	GFF	199326116	200228363	199324616	200226863	199327367	200229614	199327867	200230114	+	+
2706	9	GRMZM2G130079_T01	GRMZM2G130079_T01	captured	0	anchored	GFF	17626923	17731053	17625423	17729553	17627980	17732110	17628480	17732610	+	+
4439	7	GRMZM2G437207_T01	GRMZM2G437207_T01	captured	0	anchored	GFF	163159474	168905171	163157974	168904671	163161041	168906738	163161541	168908238	+	-
4160	9	GRMZM2G390284_T01	GRMZM5G833563_T01 2283	captured	0	anchored	BLAST	2480126		2479626	2479626	2481545		2483045	2483045	-
3336	3	GRMZM2G165044_T01	GRMZM2G165044_T01	captured	0	anchored	GFF	14810584	15062485	14809084	15060985	14814605	15066506	14815105	15067006	+	+
4629	9	GRMZM2G468439_T01	GRMZM2G468439_T01	captured	0	anchored	GFF	96717327	100677450	96715827	100676950	96718085	100679307	96718585	100680807	+	-
2133	2	GRMZM2G100872_T01	GRMZM2G100872_T01	captured	0	anchored	GFF	37161733	37226550	37161233	37225050	37166760	37231577	37168260	37232077	-	+
968	6	GRMZM2G038019_T01	GRMZM2G038019_T01	captured	0	anchored	GFF	148520677	148550323	148520177	148549823	148523549	148553195	148525049	148554695	-	-
675	1	GRMZM2G022269_T01	GRMZM2G022269_T01	captured	0	anchored	GFF	297287757	298487571	297287257	298487071	297293112	298492926	297294612	298494426	-	-
4722	6	GRMZM2G531699_T01	GRMZM2G531699_T01	captured	0	anchored	GFF	9606183	9545314	9604683	9543814	9610258	9549389	9610758	9549889	+	+
431	9	GRMZM2G010884_T01	GRMZM2G010884_T01	captured	0	anchored	GFF	99394886	103446560	99394386	103446060	99396754	103448428	99398254	103449928	-	-
3541	3	GRMZM2G177242_T01	GRMZM2G177242_T01	captured	0	anchored	GFF	14818043	15069944	14816543	15068444	14819479	15071380	14819979	15071880	+	+
382	1	GRMZM2G008773_T01	GRMZM2G008773_T01	captured	0	anchored	GFF	3862446	3883251	3860946	3881751	3863174	3883979	3863674	3884479	+	+
3487	4	GRMZM2G174598_T01	GRMZM2G174598_T01	captured	0	anchored	GFF	230530319	225448058	230529819	225447558	230533130	225450869	230534630	225452369	-	-
2846	1	GRMZM2G137839_T01	GRMZM2G137839_T01	captured	0	anchored	GFF	43841689	43682818	43840189	43681318	43844890	43686019	43845390	43686519	+	+
4208	8	GRMZM2G399541_T01	GRMZM2G399541_T01	captured	0	anchored	GFF	127465790	128344260	127465290	128343760	127466459	128344929	127467959	128346429	-	-
4729	10	GRMZM2G565856_T01	GRMZM2G565856_T01	captured	0	anchored	GFF	146949771	146844788	146949271	146844288	146954721	146850597	146956221	146852097	-	-
4329	2	GRMZM2G419290_T01	GRMZM2G419290_T01	captured	0	anchored	GFF	7157674	7209507	7157174	7208007	7161324	7213157	7162824	7213657	-	+
3863	1	GRMZM2G337766_T01	GRMZM2G337766_T01	captured	0	anchored	GFF	119217637	120370797	119217137	120370297	119221057	120374217	119222557	120375717	-	-
139	7	AC212570.3_FGT004	GRMZM2G460952_T01 522	captured	0	anchored	BLAST	20553559		20553059	20553059	20562131		20563631	20563631	-
129	2	AC211164.5_FGT004	AC211164.5_FGT004	captured	0	anchored	GFF	189435768	193025135	189435268	193024635	189437671	193027038	189439171	193028538	-	-
4662	7	GRMZM2G472052_T01	GRMZM2G472052_T01	captured	1	anchored	GFF	21079617	21151606	21077876	21150106	21090030	21162019	21091530	21162519	-	+
3008	2	GRMZM2G146395_T01	GRMZM2G146395_T01	captured	0	anchored	GFF	57492767	58171477	57492267	58170977	57495437	58174147	57496937	58175647	-	-
926	5	GRMZM2G035503_T01	GRMZM2G035503_T01	captured	0	anchored	GFF	207021209	208137962	207020709	208137462	207025415	208142168	207026915	208143668	-	-
4377	4	GRMZM2G428027_T01	GRMZM2G428027_T01	captured	0	anchored	GFF	176742163	177685320	176740663	177683820	176746013	177689170	176746513	177689670	+	+
1246	1	GRMZM2G054111_T01	GRMZM2G054111_T01	captured	0	anchored	GFF	9084401	9210655	9082901	9210155	9085854	9212108	9086354	9213608	+	-
1083	1	GRMZM2G044281_T01	GRMZM2G044281_T01	captured	0	anchored	GFF	41607723	41484792	41606223	41483292	41611389	41488458	41611889	41488958	+	+
4000	6	GRMZM2G360821_T01		not captured	0	not anchored		160909590				160911677				+
1293	3	GRMZM2G057150_T01	GRMZM2G057150_T01	captured	0	anchored	GFF	29872408	30234360	29871908	30233860	29877387	30239339	29878887	30240839	-	-
3024	8	GRMZM2G147714_T01	GRMZM2G147714_T01	captured	0	anchored	GFF	143038190	144003006	143037690	144002506	143042309	144007125	143043809	144008625	-	-
1792	2	GRMZM2G081790_T01	GRMZM2G081790_T01	captured	0	anchored	GFF	195674836	199230671	195674336	199230171	195678063	199233898	195679563	199235398	-	-
662	2	GRMZM2G021530_T01	GRMZM2G021530_T01	captured	0	anchored	GFF	21241934	21948509	21241434	21948009	21244651	21951226	21246151	21952726	-	-
168	9	AC225716.2_FGT003	AC225716.2_FGT003	captured	0	anchored	GFF	33387400	34374791	33385900	34373291	33388524	34375915	33389024	34376415	+	+
1518	5	GRMZM2G068904_T01	GRMZM2G068904_T01	captured	0	anchored	GFF	186020552	186889091	186020052	186888591	186023290	186891829	186024790	186893329	-	-
3447	2	GRMZM2G171296_T01	GRMZM2G171296_T01	captured	0	anchored	GFF	44083245	44262352	44082745	44261852	44083738	44262845	44085238	44264345	-	-
3444	1	GRMZM2G171110_T01	GRMZM2G171110_T01	captured	0	anchored	GFF	107645819	108816866	107645319	108816366	107647822	108818869	107649322	108820369	-	-
178	1	AC233859.1_FGT004		captured	0	anchored	BLAST	32568336		32566836	32566836	32572646		32573146	32573146	+
3156	9	GRMZM2G154678_T01	GRMZM2G154678_T01	captured	0	anchored	GFF	1325077	1328457	1323577	1326957	1328902	1332036	1329402	1332536	+	+
2728	9	GRMZM2G131309_T01	GRMZM2G131309_T01	captured	0	anchored	GFF	89597908	93553687	89596408	93552187	89602193	93557972	89602693	93558472	+	+
3992	10	GRMZM2G359735_T01	GRMZM2G359735_T01	captured	1	anchored	GFF	125812368	126160152	125805407	126158652	125817653	126165437	125818153	126165937	+	+
3439	2	GRMZM2G170896_T01	GRMZM2G170896_T01	captured	0	anchored	GFF	230676366	234360122	230674866	234358622	230679162	234362918	230679662	234363418	+	+
124	3	AC210168.4_FGT003	AC210168.4_FGT003	captured	0	anchored	GFF	122708543	126528728	122707043	126528228	122710089	126530274	122710589	126531774	+	-
1429	8	GRMZM2G063880_T01	GRMZM2G063880_T01	captured	0	anchored	GFF	70663775	71900055	70662275	71899555	70665154	71901434	70665654	71902934	+	-
4259	5	GRMZM2G407406_T01	GRMZM2G407406_T01	captured	0	anchored	GFF	144273766	145046945	144273266	145046445	144276560	145049739	144278060	145051239	-	-
1974	8	GRMZM2G092120_T01	GRMZM2G092120_T01	captured	0	anchored	GFF	167142181	167980072	167140681	167978572	167150046	167987937	167150546	167988437	+	+
2536	3	GRMZM2G122230_T01	GRMZM2G122230_T01	captured	0	anchored	GFF	35253771	35555193	35253271	35553693	35254700	35556122	35256200	35556622	-	+
4350	2	GRMZM2G422340_T01	GRMZM2G422340_T01	captured	0	anchored	GFF	7380890	7427628	7379390	7426128	7384243	7430981	7384743	7431481	+	+
3611	6	GRMZM2G180328_T01	GRMZM2G180328_T01	captured	0	anchored	GFF	148032568	148062214	148031068	148060714	148034587	148064233	148035087	148064733	+	+
2483	1	GRMZM2G118821_T01	GRMZM2G118821_T01	captured	0	anchored	GFF	257381579	258412803	257381079	258411303	257383783	258415007	257385283	258415507	-	+
1374	10	GRMZM2G061287_T01	GRMZM2G061287_T01	captured	0	anchored	GFF	137650989	138044223	137649489	138042723	137654956	138048190	137655456	138048690	+	+
2807	4	GRMZM2G135893_T01	GRMZM2G135893_T01	captured	0	anchored	GFF	152526825	153421585	152525325	153420085	152530888	153425648	152531388	153426148	+	+
2303	5	GRMZM2G109914_T01	GRMZM2G109914_T01	captured	0	anchored	GFF	94221525	94976117	94220025	94974617	94227804	94982396	94228304	94982896	+	+
2259	3	GRMZM2G107839_T01	GRMZM2G107839_T01	captured	0	anchored	GFF	230256601	231911306	230255101	231909806	230257759	231912399	230258259	231912899	+	+
2212	7	GRMZM2G105219_T01	GRMZM2G105219_T01	captured	0	anchored	GFF	141955159	147563974	141953659	147562474	141958039	147566854	141958539	147567354	+	+
716	5	GRMZM2G024505_T01		captured	0	anchored	BLAST	198799637		198798137	198798137	198803769		198804269	198804269	+
1886	1	GRMZM2G086788_T01	GRMZM2G086788_T01	captured	0	anchored	GFF	61355334	61293958	61354834	61293458	61358865	61297489	61360365	61298989	-	-
1972	7	GRMZM2G091919_T01	GRMZM2G091919_T01	captured	0	anchored	GFF	137426417	143037929	137425917	143037429	137428309	143039821	137429809	143041321	-	-
940	7	GRMZM2G036609_T01	GRMZM2G036609_T01	captured	0	anchored	GFF	165246599	171002271	165246099	171001771	165265413	171021085	165266913	171022585	-	-
685	5	GRMZM2G022645_T01	GRMZM2G022645_T01	captured	0	anchored	GFF	195675722	196559979	195674222	196558479	195679405	196563662	195679905	196564162	+	+
4169	1	GRMZM2G391815_T01	GRMZM2G391815_T01	captured	0	anchored	GFF	299412176	300606517	299410676	300605017	299420972	300615313	299421472	300615813	+	+
21	6	AC187080.3_FGT006	AC187080.3_FGT006	captured	0	anchored	GFF	90035076	91301113	90033576	91299613	90037978	91304015	90038478	91304515	+	+
523	5	GRMZM2G015418_T01	GRMZM2G015418_T01	captured	0	anchored	GFF	34281846	34988181	34280346	34986681	34284112	34990447	34284612	34990947	+	+
4360	10	GRMZM2G424112_T01	GRMZM2G424112_T01	captured	0	anchored	GFF	136119003	136502599	136118503	136502099	136119715	136503311	136121215	136504811	-	-
3823	1	GRMZM2G332412_T01	GRMZM2G332412_T01	captured	0	anchored	GFF	237138847	237901878	237138347	237901378	237140406	237903437	237141906	237904937	-	-
2377	1	GRMZM2G113250_T01	GRMZM2G113250_T01	captured	0	anchored	GFF	295144335	296340875	295143835	296340375	295149316	296345856	295150816	296347356	-	-
3975	2	GRMZM2G356273_T01	GRMZM2G356273_T01	captured	0	anchored	GFF	14552916	14766376	14551416	14765876	14554477	14767937	14554977	14769437	+	-
1460	9	GRMZM2G065199_T01	GRMZM2G065199_T01	captured	0	anchored	GFF	146709347	151318474	146707847	151316974	146710029	151319156	146710529	151319656	+	+
453	1	GRMZM2G011667_T01	GRMZM2G011667_T01	captured	0	anchored	GFF	148125697	66800131	148125197	66799631	148130594	66805028	148132094	66806528	-	-
2500	1	GRMZM2G119736_T01	GRMZM2G119736_T01	captured	0	anchored	GFF	5298773	5319578	5297273	5318078	5300769	5321574	5301269	5322074	+	+
3937	8	GRMZM2G350020_T01	GRMZM2G350020_T01	captured	0	anchored	GFF	165942976	166776052	165942476	166775552	165944972	166778048	165946472	166779548	-	-
1202	9	GRMZM2G051197_T01	GRMZM2G051197_T01	captured	0	anchored	GFF	18036895	18139856	18036395	18139356	18041546	18144507	18043046	18146007	-	-
3162	2	GRMZM2G155281_T01	GRMZM2G155281_T01	captured	0	anchored	GFF	69094623	69807566	69094123	69807066	69097606	69810549	69099106	69812049	-	-
3895	10	GRMZM2G341741_T01	GRMZM2G341741_T01	captured	0	anchored	GFF	105911261	106066627	105910761	106066127	105913465	106068831	105914965	106070331	-	-
3303	5	GRMZM2G162663_T01	GRMZM2G162663_T01	captured	0	anchored	GFF	167065081	167704907	167063581	167703407	167072726	167712552	167073226	167713052	+	+
351	6	GRMZM2G007038_T01	GRMZM2G007038_T01	captured	0	anchored	GFF	141877898	141876885	141876398	141875385	141884669	141881260	141885169	141881760	+	+
2838	1	GRMZM2G137502_T01	GRMZM2G137502_T01	captured	0	anchored	GFF	71454413	72625013	71452913	72623513	71456821	72627421	71457321	72627921	+	+
595	2	GRMZM2G018649_T01	GRMZM2G018649_T01	captured	0	anchored	GFF	165422230	168927966	165420730	168926466	165423653	168929389	165424153	168929889	+	+
2926	1	GRMZM2G141704_T01	GRMZM2G141704_T01	captured	1	anchored	GFF	43008733	42849862	43008233	42849362	43014375	42855504	43017411	42857004	-	-
1854	2	GRMZM2G084881_T01	GRMZM2G084881_T01	captured	0	anchored	GFF	162770371	166248729	162769871	166248229	162775456	166253814	162776956	166255314	-	-
1498	10	GRMZM2G067424_T01	GRMZM2G067424_T01	captured	0	anchored	GFF	146199009	146078442	146197509	146076942	146200764	146080197	146201264	146080697	+	+
835	4	GRMZM2G029573_T01	GRMZM2G029573_T01	captured	0	anchored	GFF	159506727	160486837	159505227	160485337	159513349	160493459	159513849	160493959	+	+
1267	3	GRMZM2G055795_T01	GRMZM2G055795_T01	captured	0	anchored	GFF	196553351	198438731	196551851	198437231	196558979	198444359	196559479	198444859	+	+
4620	2	GRMZM2G466534_T01	GRMZM2G466534_T01	captured	1	anchored	GFF	163027278	166507066	163025778	166505566	163029383	166509171	163030498	166509671	+	+
4015	6	GRMZM2G362785_T01	GRMZM2G362785_T01	captured	0	anchored	GFF	89964574	91230611	89963074	91229111	89976710	91242747	89977210	91243247	+	+
113	10	AC209206.3_FGT011	AC209206.3_FGT011	captured	0	anchored	GFF	137113643	137506877	137112143	137505377	137120181	137513415	137120681	137513915	+	+
901	5	GRMZM2G034278_T01	GRMZM2G034278_T01	captured	0	anchored	GFF	2865078	2861668	2863578	2860168	2869812	2866402	2870312	2866902	+	+
2191	10	GRMZM2G104260_T01	GRMZM2G104260_T01	captured	0	anchored	GFF	145674552	145554185	145673052	145552685	145675456	145555089	145675956	145555589	+	+
1056	9	GRMZM2G043295_T01	GRMZM2G043295_T01	captured	0	anchored	GFF	126168186	130786653	126166686	130786153	126170070	130788537	126170570	130790037	+	-
3664	10	GRMZM2G304965_T01	GRMZM2G304965_T01	captured	0	anchored	GFF	3512966	3990349	3511466	3988849	3515735	3993118	3516235	3993618	+	+
3108	5	GRMZM2G151755_T01	GRMZM2G151755_T01	captured	0	anchored	GFF	120307105	121087510	120306605	121087010	120308942	121089347	120310442	121090847	-	-
4365	4	GRMZM2G425999_T01	GRMZM2G425999_T01	captured	0	anchored	GFF	62440646	55109836	62440146	55108336	62443983	55113173	62445483	55113673	-	+
4285	8	GRMZM2G411766_T01	GRMZM2G411766_T01	captured	0	anchored	GFF	146623537	147544923	146623037	147544423	146625357	147546743	146626857	147548243	-	-
2753	1	GRMZM2G132623_T01	GRMZM2G132623_T01	captured	0	anchored	GFF	187499540	187674553	187499040	187674053	187501085	187676098	187502585	187677598	-	-
1473	9	GRMZM2G065939_T01	GRMZM2G065939_T01	captured	0	anchored	GFF	64575540	68521942	64574040	68520442	64576951	68523353	64577451	68523853	+	+
881	6	GRMZM2G032896_T01	GRMZM2G032896_T01	captured	0	anchored	GFF	132312999	132244541	132312499	132244041	132317420	132248962	132318920	132250462	-	-
2461	4	GRMZM2G117786_T01	GRMZM2G117786_T01	captured	0	anchored	GFF	89319561	82035094	89319061	82034594	89323556	82039089	89325056	82040589	-	-
3186	6	GRMZM2G156620_T01	GRMZM2G156620_T01	captured	0	anchored	GFF	165898054	166000612	165897554	166000112	165900426	166002984	165901926	166004484	-	-
405	9	GRMZM2G009869_T01	GRMZM2G009869_T01	captured	0	anchored	GFF	147223852	151838501	147222352	151837001	147228254	151842903	147228754	151843403	+	+
507	6	GRMZM2G014789_T01	GRMZM2G014789_T01	captured	1	anchored	GFF	78053821	79376558	78050203	79375058	78054636	79377373	78055136	79377873	+	+
3843	8	GRMZM2G334791_T03	GRMZM2G334791_T03	captured	0	anchored	GFF	164894852	165727932	164894352	165727432	164902329	165735409	164903829	165736909	-	-
1734	9	GRMZM2G078890_T01	GRMZM2G078890_T01	captured	0	anchored	GFF	118744887	123362060	118744387	123360560	118749060	123366233	118750560	123366733	-	+
3565	4	GRMZM2G178169_T01	GRMZM2G178169_T01	captured	0	anchored	GFF	90338530	83054063	90337030	83052563	90344825	83060358	90345325	83060858	+	+
3230	5	GRMZM2G159047_T03		captured	1	anchored	BLAST	66972756		66971129	66971129	66974553		66976053	66976053	-
1258	4	GRMZM2G055331_T01	GRMZM2G055331_T01	captured	0	anchored	GFF	72587807	65287688	72587307	65287188	72606368	65306249	72607868	65307749	-	-
4030	2	GRMZM2G365160_T01	GRMZM2G365160_T01	captured	0	anchored	GFF	209160457	212844778	209159957	212844278	209164304	212848625	209165804	212850125	-	-
2313	5	GRMZM2G110201_T01	GRMZM2G110201_T01	captured	0	anchored	GFF	30432738	31151419	30431238	31150919	30437032	31155713	30437532	31157213	+	-
392	3	GRMZM2G009282_T01	GRMZM2G009282_T01	captured	1	anchored	GFF	22460252	22821827	22458828	22821327	22465993	22827568	22467493	22829068	-	-
3653	2	GRMZM2G303135_T01	GRMZM2G303135_T01	captured	0	anchored	GFF	16153787	16244686	16153287	16244186	16155491	16246390	16156991	16247890	-	-
2242	4	GRMZM2G106741_T01	GRMZM2G106741_T01	captured	0	anchored	GFF	123779045	124976888	123778545	124976388	123782204	124980047	123783704	124981547	-	-
2254	1	GRMZM2G107540_T01	GRMZM2G107540_T01	captured	0	anchored	GFF	269062004	270119004	269061504	270117504	269063070	270120070	269064570	270120570	-	+
3354	8	GRMZM2G166089_T05	GRMZM2G166089_T05	captured	0	anchored	GFF	125519835	126398561	125518335	126397061	125527964	126406690	125528464	126407190	+	+
813	5	GRMZM2G028677_T01	GRMZM2G028677_T01	captured	0	anchored	GFF	159256001	159951347	159254501	159949847	159257916	159953262	159258416	159953762	+	+
2014	1	GRMZM2G093809_T01	GRMZM2G093809_T01	captured	0	anchored	GFF	179841789	180006011	179841289	180005511	179845120	180009342	179846620	180010842	-	-
644	7	GRMZM2G020766_T01	GRMZM2G020766_T01	captured	0	anchored	GFF	166540989	172301266	166540489	172300766	166552187	172312464	166553687	172313964	-	-
2477	8	GRMZM2G118462_T01	GRMZM2G118462_T01	captured	0	anchored	GFF	173149336	173973120	173147836	173971620	173154486	173978270	173154986	173978770	+	+
3360	2	GRMZM2G166281_T01	GRMZM2G166281_T01	captured	0	anchored	GFF	5258764	5275102	5257264	5273602	5263059	5279397	5263559	5279897	+	+
1820	3	GRMZM2G083176_T02	GRMZM2G083176_T02	captured	0	anchored	GFF	31793951	32125517	31793451	32125017	31796730	32128214	31798230	32129714	-	-
2110	5	GRMZM2G099604_T01	GRMZM2G099604_T01	captured	0	anchored	GFF	4324681	4335522	4324181	4335022	4326911	4337752	4328411	4339252	-	-
1342	6	GRMZM2G059845_T01	GRMZM2G059845_T01	captured	1	anchored	GFF	162662197	162756482	162656906	162754982	162665098	162759383	162665598	162759883	+	+
4359	1	GRMZM2G423972_T02	GRMZM2G423972_T02	captured	1	anchored	GFF	263268223	264221357	263266723	264219857	263272088	264225222	263277166	264225722	+	+
4185	10	GRMZM2G394500_T01	GRMZM2G394500_T01	captured	0	anchored	GFF	85539570	85654598	85539070	85653098	85544480	85659508	85545980	85660008	-	+
2457	6	GRMZM2G117582_T01	GRMZM2G117582_T01	captured	0	anchored	GFF	155665962	155708190	155665462	155707690	155670380	155712608	155671880	155714108	-	-
1968	5	GRMZM2G091595_T04	GRMZM2G091595_T04	captured	0	anchored	GFF	64143220	64872251	64142720	64871751	64150467	64879498	64151967	64880998	-	-
1802	5	GRMZM2G082169_T01		captured	0	anchored	BLAST	175975064		175974564	175974564	175975769		175977269	175977269	-
2775	9	GRMZM2G134045_T01	GRMZM2G134045_T01	captured	0	anchored	GFF	108668358	112127022	108666858	112125522	108674479	112137834	108674979	112138334	+	+
4065	2	GRMZM2G370507_T01	GRMZM2G370507_T01	captured	0	anchored	GFF	40101486	40268059	40100986	40266559	40102217	40268624	40103717	40269124	-	+
4009	4	GRMZM2G361693_T01	GRMZM2G361693_T01	captured	0	anchored	GFF	181808924	182908776	181807424	182907276	181813688	182913540	181814188	182914040	+	+
2273	2	GRMZM2G108338_T01	GRMZM2G108338_T01	captured	1	anchored	GFF	68514771	69230940	68495426	69230440	68516412	69232581	68517912	69234081	-	-
3476	9	GRMZM2G173615_T01	GRMZM2G173615_T01	captured	0	anchored	GFF	20397957	20480161	20397457	20479661	20398974	20481178	20400474	20482678	-	-
791	7	GRMZM2G027851_T01	GRMZM2G027851_T01	captured	0	anchored	GFF	166034149	171783843	166032649	171782343	166039124	171788818	166039624	171789318	+	+
3330	10	GRMZM2G164563_T01	GRMZM2G164563_T01	captured	0	anchored	GFF	146930402	146826278	146929902	146825778	146933022	146828898	146934522	146830398	-	-
1355	4	GRMZM2G060630_T01	GRMZM2G060630_T01	captured	0	anchored	GFF	177615447	178520983	177614947	178519483	177620094	178525630	177621594	178526130	-	+
3640	2	GRMZM2G301194_T01	GRMZM2G301194_T01	captured	0	anchored	GFF	40525819	40689619	40525319	40689119	40532837	40696637	40534337	40698137	-	-
2231	7	GRMZM2G106141_T01	GRMZM2G106141_T01	captured	0	anchored	GFF	30942573	28775368	30941073	28773868	30951595	28784390	30952095	28784890	+	+
3617	10	GRMZM2G180720_T01	GRMZM2G180720_T01	captured	0	anchored	GFF	42368188	58309702	42366688	58308202	42372397	58313911	42372897	58314411	+	+
3231	10	GRMZM2G159075_T01	GRMZM2G159075_T01	captured	0	anchored	GFF	99863157	100011935	99861657	100010435	99865328	100014106	99865828	100014606	+	+
3095	2	GRMZM2G151227_T01	GRMZM2G151227_T01	captured	0	anchored	GFF	220851374	224558005	220850874	224557505	220855359	224561990	220856859	224563490	-	-
916	3	GRMZM2G035008_T03	GRMZM2G035008_T03	captured	0	anchored	GFF	4537151	4557297	4536651	4555797	4544989	4566386	4546489	4566886	-	+
2043	8	GRMZM2G095655_T01	GRMZM2G095655_T01	captured	0	anchored	GFF	17231338	17191143	17229838	17189643	17232762	17192567	17233262	17193067	+	+
3646	1	GRMZM2G301885_T01	GRMZM2G301885_T01	captured	0	anchored	GFF	23988620	23922046	23987120	23921546	23990895	23924321	23991395	23925821	+	-
329	3	GRMZM2G006130_T01	GRMZM2G006130_T01	captured	0	anchored	GFF	228439362	230094425	228438862	230093925	228450402	230105465	228451902	230106965	-	-
525	7	GRMZM2G015654_T01	GRMZM2G015654_T01	captured	0	anchored	GFF	2617094	2617891	2616594	2617391	2618983	2619780	2620483	2621280	-	-
4476	5	GRMZM2G443548_T01	GRMZM2G443548_T01	captured	0	anchored	GFF	183068626	183923630	183068126	183923130	183070345	183925349	183071845	183926849	-	-
27	3	AC190623.3_FGT002	AC190623.3_FGT002	captured	0	anchored	GFF	190269648	192102986	190269148	192102486	190272902	192106240	190274402	192107740	-	-
787	7	GRMZM2G027756_T01	GRMZM2G027756_T01	captured	0	anchored	GFF	146112826	151760765	146112326	151760265	146128839	151776778	146130339	151778278	-	-
2331	9	GRMZM2G111082_T01	GRMZM2G111082_T01	captured	0	anchored	GFF	101880157	105953027	101879657	105952527	101881930	105954083	101883430	105955583	-	-
1902	5	GRMZM2G088064_T02	GRMZM2G088064_T02	captured	0	anchored	GFF	36539429	37251220	36538929	37250720	36544275	37252942	36545775	37254442	-	-
1561	1	GRMZM2G071208_T02	GRMZM2G071208_T02	captured	0	anchored	GFF	90413447	87992399	90411947	87990899	90419451	87998403	90419951	87998903	+	+
3909	9	GRMZM2G344993_T01	GRMZM2G344993_T01	captured	0	anchored	GFF	84660467	88570772	84658967	88569272	84661434	88572697	84661934	88573197	+	+
1866	8	GRMZM2G085600_T01	GRMZM2G085600_T01	captured	0	anchored	GFF	167722266	168560797	167720766	168559297	167726202	168564733	167726702	168565233	+	+
2001	6	GRMZM2G093272_T01	GRMZM2G093272_T01	captured	1	anchored	GFF	151053190	151081203	151051690	151079703	151056046	151084059	151060177	151084559	+	+
4394	6	GRMZM2G430680_T01	GRMZM2G430680_T01	captured	0	anchored	GFF	81011168	82333505	81009668	82332005	81027958	82350295	81028458	82350795	+	+
3736	8	GRMZM2G316685_T01	GRMZM2G316685_T01	captured	0	anchored	GFF	15094782	15049560	15094282	15049060	15100712	15055490	15102212	15056990	-	-
3731	2	GRMZM2G315692_T01	GRMZM2G315692_T01	captured	0	anchored	GFF	225508341	229208092	225507841	229206592	225509440	229209191	225510940	229209691	-	+
3216	2	GRMZM2G158240_T01	GRMZM2G158240_T01	captured	0	anchored	GFF	217115064	220811071	217114564	220810571	217117669	220813676	217119169	220815176	-	-
1310	1	GRMZM2G057935_T01	GRMZM2G057935_T01	captured	0	anchored	GFF	275980173	277059620	275978673	277059120	275985176	277064623	275985676	277066123	+	-
3459	10	GRMZM2G172163_T01		captured	0	anchored	BLAST	82272324		82270824	82299656	82273054		82273554	82302385	+
2115	2	GRMZM2G099867_T01	GRMZM2G099867_T01	captured	0	anchored	GFF	125195779	128590851	125194279	128589351	125196533	128591605	125197033	128592105	+	+
4703	9	GRMZM2G479581_T01		not captured	0	not anchored		146958040				146959088				+
4357	6	GRMZM2G423898_T01	GRMZM2G423898_T01	captured	0	anchored	GFF	139629311	139642596	139627811	139641096	139629750	139643035	139630250	139643535	+	+
4578	8	GRMZM2G457929_T01	GRMZM2G457929_T01	captured	0	anchored	GFF	17863484	18824450	17862984	18823950	17865506	18826472	17867006	18827972	-	-
4234	5	GRMZM2G403719_T01	GRMZM2G403719_T01	captured	0	anchored	GFF	14062107	14152069	14060607	14150569	14076510	14166472	14077010	14166972	+	+
3695	7	GRMZM2G310283_T01	GRMZM2G310283_T01	captured	0	anchored	GFF	161498843	167259063	161497343	167257563	161509121	167269341	161509621	167269841	+	+
1239	7	GRMZM2G053338_T01	GRMZM2G053338_T01	captured	0	anchored	GFF	157013340	162709132	157012840	162708632	157015819	162711603	157017319	162713103	-	-
4489	2	GRMZM2G444808_T02	GRMZM2G444808_T02	captured	0	anchored	GFF	149400311	152841914	149398811	152840414	149425260	152866863	149425760	152867363	+	+
3035	6	GRMZM2G148200_T01	GRMZM2G148200_T01	captured	0	anchored	GFF	123586754	123519256	123585254	123517756	123591509	123524011	123592009	123524511	+	+
769	1	GRMZM2G027047_T01		captured	0	anchored	BLAST	294217357		294215857	294215857	294221543		294222043	294222043	+
1181	5	GRMZM2G049675_T01	GRMZM2G049675_T01	captured	0	anchored	GFF	174813823	175629508	174812323	175628008	174815175	175630860	174815675	175631360	+	+
1809	1	GRMZM2G082529_T01	GRMZM2G082529_T01	captured	0	anchored	GFF	227177254	227894411	227175754	227892911	227182941	227900098	227183441	227900598	+	+
803	1	GRMZM2G028286_T01	GRMZM2G028286_T01	captured	1	anchored	GFF	280655225	281712274	280653450	281711774	280659097	281716146	280660597	281717646	-	-
2744	10	GRMZM2G131969_T01	GRMZM2G131969_T01	captured	0	anchored	GFF	131790927	132197208	131789427	132195708	131795241	132201522	131795741	132202022	+	+
2559	1	GRMZM2G123204_T01	GRMZM2G123204_T01	captured	1	anchored	GFF	263272954	264226088	263266723	264224588	263276666	264229800	263277166	264230300	+	+
4133	9	GRMZM2G385200_T01	GRMZM2G385200_T01	captured	0	anchored	GFF	131160260	135804104	131158760	135802604	131161491	135805335	131161991	135805835	+	+
3199	10	GRMZM2G157313_T01	GRMZM2G157313_T01	captured	0	anchored	GFF	99383361	99538923	99382861	99537423	99386086	99541648	99387586	99542148	-	+
4669	7	GRMZM2G473001_T01	GRMZM2G473001_T01	captured	0	anchored	GFF	75484741	86459173	75484241	86458673	75490481	86464913	75491981	86466413	-	-
60	1	AC199175.2_FGT006	AC199175.2_FGT006	captured	0	anchored	GFF	242426160	243216781	242425660	243216281	242427014	243217635	242428514	243219135	-	-
1245	4	GRMZM2G054013_T03	GRMZM2G054013_T03	captured	0	anchored	GFF	157113500	158170022	157113000	158169522	157118608	158174434	157120108	158175934	-	-
1400	7	GRMZM2G062569_T01		captured	0	anchored	BLAST	151734369		151732869	151732869	151736965		151737465	151737465	+
1067	8	GRMZM2G043764_T01	GRMZM2G043764_T01	captured	0	anchored	GFF	65993904	67233891	65992404	67232391	66005268	67245255	66005768	67245755	+	+
691	3	GRMZM2G022915_T01	GRMZM2G022915_T01	captured	0	anchored	GFF	212722524	214355254	212721024	214353754	212726575	214361335	212727075	214361835	+	+
2615	7	GRMZM2G125853_T01	GRMZM2G125853_T01	captured	0	anchored	GFF	110563219	115996520	110561719	115995020	110577335	116010636	110577835	116011136	+	+
1676	7	GRMZM2G076225_T03	GRMZM2G076225_T03	captured	0	anchored	GFF	146793331	152475227	146791831	152473727	146799241	152481137	146799741	152481637	+	+
1388	3	GRMZM2G061830_T01	GRMZM2G061830_T01	captured	0	anchored	GFF	11294204	11535354	11292704	11533854	11299295	11540445	11299795	11540945	+	+
3134	4	GRMZM2G153760_T01	GRMZM2G153760_T01	captured	0	anchored	GFF	80946516	73632520	80945016	73632020	80952158	73638162	80952658	73639662	+	-
346	2	GRMZM2G006765_T01	GRMZM2G006765_T01	captured	0	anchored	GFF	137286994	140690303	137286494	140688803	137289620	140690952	137291120	140691452	-	+
3085	7	GRMZM2G150780_T01	GRMZM2G150780_T01	captured	0	anchored	GFF	123348263	129128994	123347763	129128494	123349681	129130412	123351181	129131912	-	-
3171	4	GRMZM2G156026_T01	GRMZM2G156026_T01	captured	0	anchored	GFF	233202717	228133181	233201217	228131681	233204962	228135426	233205462	228135926	+	+
427	9	GRMZM2G010768_T01	GRMZM2G010768_T01	captured	1	anchored	GFF	23015778	23074207	23011088	23073707	23016931	23075360	23018431	23076860	-	-
4735	6	GRMZM2G701207_T01	GRMZM2G701207_T01	captured	0	anchored	GFF	154490030	154534441	154488530	154532941	154496492	154540903	154496992	154541403	+	+
82	6	AC204573.3_FGT015	AC204573.3_FGT015	captured	0	anchored	GFF	108427481	111642909	108425981	111641409	108429450	111644878	108429950	111645378	+	+
3464	1	GRMZM2G172602_T01	GRMZM2G172602_T01	captured	0	anchored	GFF	234121658	234885177	234121158	234883677	234123079	234886598	234124579	234887098	-	+
2202	4	GRMZM2G104651_T01	GRMZM2G104651_T01	captured	0	anchored	GFF	77951597	70658512	77951097	70657012	77952873	70659788	77954373	70660288	-	+
650	1	GRMZM2G020940_T01	GRMZM2G020940_T01	captured	0	anchored	GFF	53708206	53618695	53707706	53618195	53709622	53620586	53711122	53622086	-	-
4635	10	GRMZM2G468756_T01	GRMZM2G468756_T01	captured	1	anchored	GFF	132178529	132565063	132178029	132564563	132181199	132567733	132191561	132569233	-	-
1154	9	GRMZM2G047956_T01	GRMZM2G047956_T01	captured	0	anchored	GFF	53594376	54059936	53593876	54058436	53595659	54061219	53597159	54061719	-	+
895	10	GRMZM2G033985_T01	GRMZM2G033985_T01	captured	0	anchored	GFF	54866606	45710676	54865106	45709176	54868675	45712745	54869175	45713245	+	+
1763	6	GRMZM2G080045_T01	GRMZM2G080045_T01	captured	0	anchored	GFF	152657192	152700982	152655692	152699482	152660110	152703900	152660610	152704400	+	+
4499	3	GRMZM2G446858_T01	GRMZM2G446858_T01	captured	0	anchored	GFF	195218799	197085779	195218299	197085279	195222425	197089273	195223925	197090773	-	-
69	6	AC202864.3_FGT002	AC202864.3_FGT002	captured	0	anchored	GFF	160671441	160741348	160670941	160740848	160672934	160742841	160674434	160744341	-	-
4299	1	GRMZM2G413972_T01	GRMZM2G413972_T01	captured	0	anchored	GFF	130203434	131341413	130201934	131339913	130205685	131343664	130206185	131344164	+	+
1910	6	GRMZM2G088361_T01	GRMZM2G088361_T01	captured	0	anchored	GFF	152613395	152657185	152612895	152656685	152618026	152661816	152619526	152663316	-	-
2762	2	GRMZM2G133012_T01	GRMZM2G133012_T01	captured	0	anchored	GFF	27296613	28001097	27296113	28000597	27299265	28003749	27300765	28005249	-	-
3076	4	GRMZM2G150337_T04	GRMZM2G150337_T04	captured	0	anchored	GFF	245428646	240330127	245427146	240329627	245434534	240336015	245435034	240337515	+	-
224	9	GRMZM2G000587_T01	GRMZM2G000587_T01	captured	0	anchored	GFF	1584159	1587521	1582659	1586021	1585783	1589145	1586283	1589645	+	+
3608	7	GRMZM2G180082_T01	GRMZM2G180082_T01	captured	0	anchored	GFF	147805395	153490387	147804895	153489887	147807359	153492351	147808859	153493851	-	-
3402	4	GRMZM2G168629_T01	GRMZM2G168629_T01	captured	0	anchored	GFF	241974247	236906063	241972747	236904563	241985162	236916978	241985662	236917478	+	+
3264	6	GRMZM2G160504_T01	GRMZM2G160504_T01	captured	1	anchored	GFF	165222538	165325124	165221038	165323624	165227867	165330453	165235500	165330953	+	+
2711	3	GRMZM2G130375_T03	GRMZM2G130375_T03	captured	0	anchored	GFF	219077507	220735889	219076007	220734389	219085227	220743609	219085727	220744109	+	+
3501	10	GRMZM2G175140_T01	GRMZM2G175140_T01	captured	0	anchored	GFF	129730399	130101668	129729899	130100168	129732478	130103747	129733978	130104247	-	+
1982	5	GRMZM2G092311_T01	GRMZM2G092311_T01	captured	0	anchored	GFF	84670952	85425435	84669452	85423935	84672259	85426742	84672759	85427242	+	+
2393	9	GRMZM2G113866_T01	GRMZM2G113866_T01	captured	0	anchored	GFF	120423260	125021720	120422760	125021220	120428268	125026728	120429768	125028228	-	-
3423	4	GRMZM2G169871_T01	GRMZM2G169871_T01	captured	1	anchored	GFF	245104621	240029515	245103121	240028015	245114015	240038909	245124369	240039409	+	+
426	2	GRMZM2G010765_T01	GRMZM2G010765_T01	captured	0	anchored	GFF	77684553	78408001	77684053	78407501	77689062	78412510	77690562	78414010	-	-
4127	1	GRMZM2G383790_T01	GRMZM2G383790_T01	captured	0	anchored	GFF	49013631	48886325	49013131	48885825	49014998	48887692	49016498	48889192	-	-
3222	5	GRMZM2G158568_T01	GRMZM2G158568_T01	captured	0	anchored	GFF	202450899	203369661	202450399	203369161	202453374	203372136	202454874	203373636	-	-
1435	9	GRMZM2G064005_T01	GRMZM2G064005_T01	captured	0	anchored	GFF	149374761	154042003	149373261	154041503	149379333	154046575	149379833	154048075	+	-
279	2	GRMZM2G003796_T01	GRMZM2G003796_T01	captured	0	anchored	GFF	99835666	104162943	99834166	104161443	99837552	104164829	99838052	104165329	+	+
2408	8	GRMZM2G114572_T01	GRMZM2G114572_T01	captured	0	anchored	GFF	28213054	29375943	28212554	29375443	28215029	29377918	28216529	29379418	-	-
483	8	GRMZM2G013166_T01		captured	0	anchored	BLAST	160611786		160610286	160610286	160617441		160617941	160617941	+
498	10	GRMZM2G014397_T01	GRMZM2G014397_T01	captured	0	anchored	GFF	10277313	10731115	10275813	10729615	10282746	10736548	10283246	10737048	+	+
4145	9	GRMZM2G386998_T01	GRMZM2G386998_T01	captured	0	anchored	GFF	142491701	147164823	142491201	147164323	142496723	147169845	142498223	147171345	-	-
3520	6	GRMZM2G176217_T01	GRMZM2G176217_T01	captured	1	anchored	GFF	158607286	158645247	158605786	158643747	158609631	158647592	158616686	158648092	+	+
2055	6	GRMZM2G096680_T01	GRMZM2G096680_T01	captured	0	anchored	GFF	31867671	39431501	31866171	39430001	31868494	39432324	31868994	39432824	+	+
1487	4	GRMZM2G066615_T01	GRMZM2G066615_T01	captured	0	anchored	GFF	157309391	158364978	157307891	158363478	157316570	158372157	157317070	158372657	+	+
4311	4	GRMZM2G416142_T01	GRMZM2G416142_T01	captured	0	anchored	GFF	126481537	127723319	126481037	127721819	126485752	127727534	126487252	127728034	-	+
4698	1	GRMZM2G478561_T01		captured	0	anchored	BLAST	258891933		258890433	258890433	258894077		258894577	258894577	+
2028	4	GRMZM2G094579_T01	GRMZM2G094579_T01	captured	0	anchored	GFF	245099515	240024409	245098015	240022909	245102047	240026941	245102547	240027441	+	+
1540	4	GRMZM2G070011_T01	GRMZM2G070011_T01	captured	0	anchored	GFF	15274267	15320600	15273767	15319100	15275754	15322087	15277254	15322587	-	+
3075	6	GRMZM2G150276_T01	GRMZM2G150276_T01	captured	1	anchored	GFF	87790294	89072247	87783814	89071747	87792230	89074183	87793730	89075683	-	-
1606	5	GRMZM2G073250_T01	GRMZM2G073250_T01	captured	0	anchored	GFF	188083055	188806743	188082555	188806243	188086342	188810030	188087842	188811530	-	-
2064	10	GRMZM2G097286_T01	GRMZM2G097286_T01	captured	0	anchored	GFF	31940819	31984460	31939319	31982960	31942488	31986129	31942988	31986629	+	+
99	7	AC207655.2_FGT003	AC207655.2_FGT003	captured	0	anchored	GFF	131183466	137015473	131181966	137014973	131188059	137020066	131188559	137021566	+	-
3553	8	GRMZM2G177770_T01	GRMZM2G177770_T01	captured	0	anchored	GFF	66641988	67881975	66640488	67880475	66642857	67882844	66643357	67883344	+	+
1933	4	GRMZM2G089698_T01	GRMZM2G089698_T01	captured	0	anchored	GFF	93607151	86309091	93606651	86308591	93608986	86310926	93610486	86312426	-	-
2022	2	GRMZM2G094255_T01	GRMZM2G094255_T01	captured	0	anchored	GFF	9503568	9552793	9503068	9552293	9507893	9557118	9509393	9558618	-	-
790	5	GRMZM2G027825_T01	GRMZM2G027825_T01	captured	0	anchored	GFF	4654729	4665570	4653229	4664070	4658565	4669406	4659065	4669906	+	+
533	2	GRMZM2G015973_T02		captured	0	anchored	BLAST	66618062		66617562	66617562	66622664		66624164	66624164	-
4446	9	GRMZM2G438129_T01	GRMZM2G438129_T01	captured	0	anchored	GFF	34403352	35393789	34402852	35393289	34404274	35394711	34405774	35396211	-	-
2080	3	GRMZM2G098434_T01	GRMZM2G098434_T01	captured	0	anchored	GFF	120819112	124655190	120817612	124653690	120825319	124661397	120825819	124661897	+	+
4448	3	GRMZM2G438583_T01	GRMZM2G438583_T01	captured	1	anchored	GFF	185988346	187770287	185985461	187769787	185989643	187771584	185991143	187773084	-	-
3551	7	GRMZM2G177715_T01	GRMZM2G177715_T01	captured	0	anchored	GFF	162754337	168427832	162752837	168426332	162756589	168430069	162757089	168430569	+	+
1122	8	GRMZM2G046520_T01	GRMZM2G046520_T01	captured	0	anchored	GFF	131406095	132250530	131405595	132250030	131407684	132252119	131409184	132253619	-	-
2416	4	GRMZM2G115077_T01	GRMZM2G115077_T01	captured	0	anchored	GFF	74410627	67202285	74409127	67201785	74412133	67203791	74412633	67205291	+	-
4643	4	GRMZM2G469849_T01	GRMZM2G469849_T01	captured	1	anchored	GFF	181832898	182958109	181831398	182957609	181835011	182960222	181835962	182961722	+	-
1053	4	GRMZM2G043162_T01	GRMZM2G043162_T01	captured	0	anchored	GFF	39974931	40189645	39974431	40189145	39975684	40190398	39977184	40191898	-	-
414	4	GRMZM2G010251_T01	GRMZM2G010251_T01	captured	0	anchored	GFF	245865504	240790398	245865004	240789898	245867407	240792301	245868907	240793801	-	-
462	5	GRMZM2G012213_T01	GRMZM2G012213_T01	captured	1	anchored	GFF	203439117	204369624	203434209	204369124	203441879	204372386	203442379	204373886	+	-
3852	3	GRMZM2G336437_T01	GRMZM2G336437_T01	captured	1	anchored	GFF	11415337	11656487	11406263	11655987	11419395	11660545	11420895	11662045	-	-
4558	6	GRMZM2G454629_T01		not captured	0	not anchored		99529988				99547155				+
263	10	GRMZM2G003124_T01	GRMZM2G003124_T01	captured	0	anchored	GFF	137374251	137767472	137372751	137765972	137378538	137768375	137379038	137768875	+	+
3746	5	GRMZM2G317900_T01	GRMZM2G317900_T01	captured	0	anchored	GFF	56732754	57456264	56731254	57454764	56740115	57463575	56740615	57464075	+	+
4536	5	GRMZM2G451254_T01	GRMZM2G451254_T01	captured	0	anchored	GFF	169665247	170404698	169664747	170404198	169666681	170406132	169668181	170407632	-	-
4385	3	GRMZM2G429560_T01	GRMZM2G429560_T01	captured	1	anchored	GFF	22033474	22395049	22031974	22393549	22033800	22395375	22036988	22395875	+	+
3361	8	GRMZM2G166297_T01	GRMZM2G166297_T01	captured	0	anchored	GFF	167186938	168030486	167185438	168029986	167188923	168032471	167189423	168033971	+	-
2985	1	GRMZM2G144990_T01		captured	0	anchored	BLAST	9656069		9655569	9655569	9657036		9658536	9658536	-
3593	2	GRMZM2G179459_T01	GRMZM2G179459_T01	captured	1	anchored	GFF	199410878	202966676	199410378	202966176	199416207	202972005	199419221	202973505	-	-
3673	9	GRMZM2G306482_T01	GRMZM2G306482_T01	captured	0	anchored	GFF	132176531	136825280	132176031	136824780	132178570	136827319	132180070	136828819	-	-
3210	10	GRMZM2G157812_T01	GRMZM2G157812_T01	captured	1	anchored	GFF	96007279	96139574	96005789	96139074	96011976	96144271	96013476	96145771	-	-
1409	9	GRMZM2G063060_T01	GRMZM2G063060_T01	captured	0	anchored	GFF	148312032	152900115	148311532	152899615	148316753	152904836	148318253	152906336	-	-
4417	3	GRMZM2G433365_T01	GRMZM2G433365_T01	captured	0	anchored	GFF	147930930	151764656	147929430	151763156	147932683	151766409	147933183	151766909	+	+
4581	7	GRMZM2G458164_T01	GRMZM2G458164_T01	captured	0	anchored	GFF	131462558	137312294	131461058	137310794	131466366	137316102	131466866	137316602	+	+
1716	1	GRMZM2G078052_T01	GRMZM2G078052_T01	captured	0	anchored	GFF	42017550	41858679	42017050	41858179	42027197	41868326	42028697	41869826	-	-
4219	1	GRMZM2G401147_T01	GRMZM2G401147_T01	captured	0	anchored	GFF	207703804	208340741	207702304	208339241	207704860	208341797	207705360	208342297	+	+
293	1	GRMZM2G004500_T01	GRMZM2G004500_T01	captured	0	anchored	GFF	289750601	290891772	289750101	290890272	289752437	290893608	289753937	290894108	-	+
1272	6	GRMZM2G056038_T01	GRMZM2G056038_T01	captured	0	anchored	GFF	45259925	16155614	45259425	16155114	45284061	16179750	45285561	16181250	-	-
1663	6	GRMZM2G075628_T01	GRMZM2G075628_T01	captured	0	anchored	GFF	32937	120145	32437	119645	42235	129443	43735	130943	-	-
3818	3	GRMZM2G330298_T01	GRMZM2G330298_T01	captured	0	anchored	GFF	202304792	204165867	202303292	204164367	202309278	204170353	202309778	204170853	+	+
2888	4	GRMZM2G139828_T01	GRMZM2G139828_T01	captured	0	anchored	GFF	2453197	2867359	2451697	2865859	2457051	2871213	2457551	2871713	+	+
469	2	GRMZM2G012328_T01	GRMZM2G012328_T01	captured	1	anchored	GFF	42828109	42991909	42826609	42990409	42830223	42994023	42833990	42994523	+	+
635	10	GRMZM2G020446_T01	GRMZM2G020446_T01	captured	0	anchored	GFF	5260642	5722736	5260142	5722236	5270397	5732491	5271897	5733991	-	-
1088	1	GRMZM2G044908_T01	GRMZM2G044908_T01	captured	0	anchored	GFF	78511062	79724609	78510562	79724109	78526727	79740274	78528227	79741774	-	-
1566	6	GRMZM2G071450_T01	GRMZM2G071450_T01	captured	0	anchored	GFF	54449003	54372730	54448503	54371230	54450811	54374538	54452311	54375038	-	+
979	7	GRMZM2G038490_T01	GRMZM2G038490_T01	captured	0	anchored	GFF	170732416	176568482	170731916	176567982	170733720	176569786	170735220	176571286	-	-
3950	1	GRMZM2G352695_T01	GRMZM2G352695_T01	captured	0	anchored	GFF	253892074	254862420	253891574	254861920	253897889	254868235	253899389	254869735	-	-
3737	4	GRMZM2G316778_T01	GRMZM2G316778_T01	captured	1	anchored	GFF	173132827	174071524	173128447	174071024	173135689	174074386	173137189	174075886	-	-
709	5	GRMZM2G024024_T01	GRMZM2G024024_T01	captured	0	anchored	GFF	124795869	125529367	124795369	125528867	124798201	125531699	124799701	125533199	-	-
3603	4	GRMZM2G179984_T01	GRMZM2G179984_T01	captured	0	anchored	GFF	35958118	36154323	35956618	36152823	35959141	36155346	35959641	36155846	+	+
40	3	AC194734.3_FGT004	AC194734.3_FGT004	captured	0	anchored	GFF	23175279	23531331	23174779	23530831	23175689	23531741	23177189	23533241	-	-
310	4	GRMZM2G005256_T01	GRMZM2G005256_T01	captured	0	anchored	GFF	161853905	162793966	161853405	162793466	161862597	162802658	161864097	162804158	-	-
192	7	AC233926.1_FGT003		captured	0	anchored	BLAST	33115641		33115141	33115141	33122643		33124143	33124143	-
1115	1	GRMZM2G046101_T02	GRMZM2G046101_T02	captured	0	anchored	GFF	257096870	258105176	257096370	258104676	257099632	258107917	257101132	258109417	-	-
4421	2	GRMZM2G433927_T01		not captured	0	not anchored		106512153				106522147				-
4406	1	GRMZM2G431275_T01		captured	0	anchored	BLAST	272776570		272775070	272775070	272779762		272780262	272780262	+
4320	4	GRMZM2G418258_T01	GRMZM2G418258_T01	captured	0	anchored	GFF	111675865	112897032	111674365	112895532	111676815	112897982	111677315	112898482	+	+
4262	6	GRMZM2G408067_T01		captured	0	anchored	BLAST	104855952		104855452	104855452	104863353		104864853	104864853	-
3529	1	GRMZM2G176595_T01	GRMZM2G176595_T01	captured	0	anchored	GFF	94436080	91884842	94435580	91884342	94437457	91886219	94438957	91887719	-	-
4303	1	GRMZM2G414779_T01	GRMZM2G414779_T01	captured	0	anchored	GFF	237219833	237982864	237218333	237981364	237221015	237984046	237221515	237984546	+	+
3764	1	GRMZM2G320269_T01	GRMZM2G320269_T01	captured	0	anchored	GFF	221615741	222256597	221615241	222256097	221618084	222258940	221619584	222260440	-	-
2293	3	GRMZM2G109526_T01	GRMZM2G109526_T01	captured	0	anchored	GFF	166845283	168524082	166843783	168522582	166847930	168526729	166848430	168527229	+	+
1707	10	GRMZM2G077486_T01	GRMZM2G077486_T01	captured	0	anchored	GFF	80182093	80419760	80181593	80419260	80185831	80423498	80187331	80424998	-	-
3103	5	GRMZM2G151589_T01	GRMZM2G151589_T01	captured	0	anchored	GFF	38669138	39383427	38668638	39382927	38671595	39385884	38673095	39387384	-	-
267	7	GRMZM2G003225_T01	GRMZM2G003225_T01	captured	0	anchored	GFF	114897220	120344193	114895720	120342693	114905005	120351978	114905505	120352478	+	+
543	3	GRMZM2G016368_T01	GRMZM2G016368_T01	captured	0	anchored	GFF	142953969	146810905	142953469	146810405	142958189	146815125	142959689	146816625	-	-
1892	5	GRMZM2G087326_T01	GRMZM2G087326_T01	captured	0	anchored	GFF	18665788	18789191	18664288	18787691	18668436	18791839	18668936	18792339	+	+
2044	8	GRMZM2G095807_T01	GRMZM2G095807_T01	captured	0	anchored	GFF	123463481	124377661	123462981	124377161	123465257	124379437	123466757	124380937	-	-
4561	10	GRMZM2G455128_T01	GRMZM2G455128_T01	captured	0	anchored	GFF	137305410	137698644	137303910	137697144	137307447	137700681	137307947	137701181	+	+
4553	8	GRMZM2G454327_T01	GRMZM2G454327_T01	captured	0	anchored	GFF	78759634	79458103	78758134	79456603	78764769	79458955	78765269	79459455	+	+
4231	6	GRMZM2G403609_T01	GRMZM2G403609_T01	captured	0	anchored	GFF	56073354	55996689	56071854	55995189	56084583	56007918	56085083	56008418	+	+
1437	7	GRMZM2G064106_T01	GRMZM2G064106_T01	captured	0	anchored	GFF	94080723	99563273	94080223	99562773	94084154	99566704	94085654	99568204	-	-
4648	8	GRMZM2G470499_T04	GRMZM2G470499_T04	captured	0	anchored	GFF	173053091	173876875	173051591	173875375	173056735	173880519	173057235	173881019	+	+
2813	8	GRMZM2G136072_T01	GRMZM2G136072_T01	captured	0	anchored	GFF	23107079	23085465	23105579	23083965	23109031	23087365	23109531	23087865	+	+
2724	5	GRMZM2G131080_T02	GRMZM2G131080_T02	captured	0	anchored	GFF	10352709	10408573	10352209	10408073	10355192	10409583	10356692	10411083	-	-
2517	5	GRMZM2G121221_T01	GRMZM2G121221_T01	captured	0	anchored	GFF	4028298	4038837	4026798	4037337	4030154	4040693	4030654	4041193	+	+
757	2	GRMZM2G026556_T01	GRMZM2G026556_T01	captured	0	anchored	GFF	143630573	147043740	143629073	147042240	143633533	147045597	143634033	147046097	+	+
2577	2	GRMZM2G124103_T01	GRMZM2G124103_T01	captured	0	anchored	GFF	158506763	161981401	158506263	161980901	158509470	161984108	158510970	161985608	-	-
9	3	AC165171.2_FGT003	GRMZM2G535911_T03 2950	captured	0	anchored	BLAST	140867252		140866752	140866752	140869985		140871485	140871485	-
3359	4	GRMZM2G166218_T01	GRMZM2G166218_T01	captured	0	anchored	GFF	194065823	188502638	194064323	188501138	194067099	188503914	194067599	188504414	+	+
1740	7	GRMZM2G079226_T01	GRMZM2G079226_T01	captured	0	anchored	GFF	160462818	166186888	160462318	166186388	160467946	166192016	160469446	166193516	-	-
1600	3	GRMZM2G072890_T01	GRMZM2G072890_T01	captured	0	anchored	GFF	56647857	56991042	56647357	56990542	56648705	56991890	56650205	56993390	-	-
603	1	GRMZM2G019050_T01	GRMZM2G019050_T01	captured	0	anchored	GFF	196548636	196729334	196548136	196728834	196556019	196736717	196557519	196738217	-	-
90	8	AC205471.4_FGT006		captured	0	anchored	BLAST	123876960		123876460	123876460	123881672		123883172	123883172	-
4712	4	GRMZM2G481904_T01	GRMZM2G481904_T01	captured	1	anchored	GFF	204497280	198987392	204495780	198985892	204502223	198992335	204503843	198992835	+	+
3514	2	GRMZM2G175861_T01	GRMZM2G175861_T01	captured	0	anchored	GFF	216495411	220191418	216494911	220190918	216496560	220192567	216498060	220194067	-	-
565	9	GRMZM2G017349_T01	GRMZM2G017349_T01	captured	0	anchored	GFF	16388481	16492659	16387981	16492159	16392414	16496592	16393914	16498092	-	-
3102	10	GRMZM2G151553_T01	GRMZM2G151553_T01	captured	0	anchored	GFF	88187864	88282449	88187364	88281949	88189517	88284102	88191017	88285602	-	-
3247	3	GRMZM2G159724_T03	GRMZM2G159724_T03	captured	0	anchored	GFF	199885984	201756871	199885484	201756371	199890948	201761835	199892448	201763335	-	-
850	1	GRMZM2G030531_T01	GRMZM2G030531_T01	captured	0	anchored	GFF	202890124	203482243	202888624	203480743	202891884	203484003	202892384	203484503	+	+
4057	3	GRMZM2G369149_T01	GRMZM2G369149_T01	captured	0	anchored	GFF	183694373	185498013	183692873	185496513	183698674	185498607	183699174	185499107	+	+
4683	3	GRMZM2G475899_T01	GRMZM2G475899_T01	captured	0	anchored	GFF	128564860	132295043	128564360	132294543	128566506	132296689	128568006	132298189	-	-
2696	9	GRMZM2G129635_T01	GRMZM2G129635_T01	captured	0	anchored	GFF	80607346	84492350	80605846	84490850	80609259	84494263	80609759	84494763	+	+
1360	1	GRMZM2G060742_T01	GRMZM2G060742_T01	captured	0	anchored	GFF	235320084	236033391	235319584	236032891	235329173	236042480	235330673	236043980	-	-
3620	2	GRMZM2G180870_T04	GRMZM2G180870_T04	captured	0	anchored	GFF	7700577	7747315	7699077	7745815	7702750	7749488	7703250	7749988	+	+
233	6	GRMZM2G000836_T01	GRMZM2G000836_T01	captured	0	anchored	GFF	149732677	149760690	149731177	149759190	149734816	149762829	149735316	149763329	+	+
1490	3	GRMZM2G066870_T01	GRMZM2G066870_T01	captured	0	anchored	GFF	48715835	49118179	48714335	49116679	48717426	49119770	48717926	49120270	+	+
2198	1	GRMZM2G104542_T02	GRMZM2G104542_T02	captured	1	anchored	GFF	260058787	261015791	260057287	261014291	260077388	261017669	260094481	261018169	+	+
2947	10	GRMZM2G142757_T01	GRMZM2G142757_T01	captured	0	anchored	GFF	147966078	147855466	147965578	147853966	147969870	147859258	147971370	147859758	-	+
4199	2	GRMZM2G397965_T01	GRMZM2G397965_T01	captured	0	anchored	GFF	100128082	104455359	100127582	104454859	100129737	104457014	100131237	104458514	-	-
4480	7	GRMZM2G443843_T01	GRMZM2G443843_T01	captured	0	anchored	GFF	154415884	160125132	154414384	160124632	154418174	160127422	154418674	160128922	+	-
4105	4	GRMZM2G379005_T01	GRMZM2G379005_T01	captured	0	anchored	GFF	171850688	172789633	171850188	172789133	171856151	172791595	171857651	172793095	-	-
2288	9	GRMZM2G109326_T01	GRMZM2G109326_T01	captured	0	anchored	GFF	118981953	123497640	118981453	123496140	118984264	123499951	118985764	123500451	-	+
2954	3	GRMZM2G143139_T01	GRMZM2G143139_T01	captured	0	anchored	GFF	222895448	224568123	222894948	224567623	222903226	224575787	222904726	224577287	-	-
11	1	AC177899.2_FGT012	AC177899.2_FGT012	captured	0	anchored	GFF	299229582	300424023	299228082	300422523	299232060	300426501	299232560	300427001	+	+
4117	10	GRMZM2G381483_T01	GRMZM2G381483_T01	captured	1	anchored	GFF	110421860	110611375	110418080	110610875	110426927	110616442	110428427	110617942	-	-
842	1	GRMZM2G030036_T01	GRMZM2G030036_T01	captured	0	anchored	GFF	49411031	49283725	49409531	49282225	49413482	49286176	49413982	49286676	+	+
4288	5	GRMZM2G412304_T01	GRMZM2G412304_T01	captured	0	anchored	GFF	30252841	30998958	30252341	30997458	30254659	31000776	30256159	31001276	-	+
2000	1	GRMZM2G093246_T01	GRMZM2G093246_T01	captured	0	anchored	GFF	292875847	294019759	292875347	294019259	292878311	294022223	292879811	294023723	-	-
3340	3	GRMZM2G165192_T01	GRMZM2G165192_T01	captured	0	anchored	GFF	176655336	178457939	176654836	178457439	176657295	178459898	176658795	178461398	-	-
2531	2	GRMZM2G121868_T01	GRMZM2G121868_T01	captured	0	anchored	GFF	206031682	209639186	206031182	209638686	206034350	209641854	206035850	209643354	-	-
199	7	AC234163.1_FGT004		captured	0	anchored	BLAST	102951532		102951032	102951032	102953273		102954773	102954773	-
2410	9	GRMZM2G114756_T01	GRMZM2G114756_T01	captured	0	anchored	GFF	63206642	67133957	63206142	67133457	63209669	67136984	63211169	67138484	-	-
1899	6	GRMZM2G087851_T01		captured	0	anchored	BLAST	144910365		144909865	144909865	144913356		144914856	144914856	-
4606	1	GRMZM2G464680_T01	GRMZM2G464680_T01	captured	0	anchored	GFF	234305255	235024901	234304755	235024401	234307000	235026646	234308500	235028146	-	-
1929	UNKNOWN	GRMZM2G089619_T01	GRMZM2G089619_T01	captured	0	anchored	GFF	6407927	50140925	6407427	50140425	6409376	50142374	6410876	50143874	-	-
1737	3	GRMZM2G079089_T01	GRMZM2G079089_T01	captured	0	anchored	GFF	217762935	219419739	217762435	219419239	217764343	219421147	217765843	219422647	-	-
3143	9	GRMZM2G154146_T01	GRMZM2G154146_T01	captured	0	anchored	GFF	26194905	26254502	26193405	26253002	26197975	26257431	26198475	26257931	+	+
3411	6	GRMZM2G169321_T01	GRMZM2G169321_T01	captured	0	anchored	GFF	97113648	97084019	97112148	97082519	97116726	97087097	97117226	97087597	+	+
3284	8	GRMZM2G161643_T01	GRMZM2G161643_T01	captured	0	anchored	GFF	106854420	107694722	106852920	107693222	106859621	107699923	106860121	107700423	+	+
3223	3	GRMZM2G158625_T01	GRMZM2G158625_T01	captured	0	anchored	GFF	147812145	151669501	147810645	151668001	147815218	151672459	147815718	151672959	+	+
3244	8	GRMZM2G159592_T01	GRMZM2G159592_T01	captured	0	anchored	GFF	62996554	64222278	62995054	64220778	62997931	64223655	62998431	64224155	+	+
2122	1	GRMZM2G100288_T01	GRMZM2G100288_T01	captured	0	anchored	GFF	55490963	55389694	55489463	55388194	55494330	55393061	55494830	55393561	+	+
2280	1	GRMZM2G108600_T03	GRMZM2G108600_T03	captured	0	anchored	GFF	212557299	213198991	212556799	213198491	212563219	213204911	212564719	213206411	-	-
280	1	GRMZM2G004012_T01	GRMZM2G004012_T01	captured	0	anchored	GFF	266226218	267212960	266225718	267212460	266227226	267213968	266228726	267215468	-	-
273	4	GRMZM2G003501_T01	GRMZM2G003501_T01	captured	0	anchored	GFF	165919810	166858871	165918310	166857371	165921731	166860792	165922231	166861292	+	+
471	1	GRMZM2G012434_T01	GRMZM2G012434_T01	captured	0	anchored	GFF	105746212	106850780	105745712	106849280	105750097	106854665	105751597	106855165	-	+
3498	4	GRMZM2G174984_T01	GRMZM2G174984_T01	captured	0	anchored	GFF	26947535	27121588	26947035	27121088	26949911	27123964	26951411	27125464	-	-
4177	5	GRMZM2G393000_T01	GRMZM2G145690_T01 2551	captured	0	anchored	BLAST	211118364		211117864	211117864	211124285		211125785	211125785	-
2262	1	GRMZM2G107893_T01		not captured	0	not anchored		73395194				73397064				-
1509	8	GRMZM2G067985_T01	GRMZM2G067985_T01	captured	0	anchored	GFF	133177354	134054893	133176854	134053393	133188114	134065653	133189614	134066153	-	+
1936	5	GRMZM2G089873_T01	GRMZM2G089873_T01	captured	0	anchored	GFF	31574153	32280127	31573653	32279627	31575869	32282176	31577369	32283676	-	-
2912	6	GRMZM2G140752_T01	GRMZM2G140752_T01	captured	0	anchored	GFF	155777299	155819527	155776799	155819027	155780543	155822771	155782043	155824271	-	-
1325	10	GRMZM2G058525_T01	GRMZM2G058525_T01	captured	1	anchored	GFF	125806907	126154691	125805407	126153191	125812101	126159885	125818153	126160385	+	+
1643	2	GRMZM2G074687_T01	GRMZM2G074687_T01	captured	0	anchored	GFF	167386695	170898831	167386195	170898331	167390893	170902781	167392393	170904281	-	-
131	8	AC211186.3_FGT004		not captured	0	not anchored		110289473				110290111				-
1565	7	GRMZM2G071401_T01	GRMZM2G071401_T01	captured	0	anchored	GFF	72527365	83479901	72526865	83479401	72528648	83483918	72530148	83485418	-	-
4277	1	GRMZM2G410700_T01	GRMZM2G410700_T01	captured	0	anchored	GFF	17651679	17716651	17651179	17716151	17653208	17718180	17654708	17719680	-	-
4075	1	GRMZM2G373859_T01	GRMZM2G373859_T01	captured	0	anchored	GFF	209894965	210531324	209894465	210530824	209895917	210532276	209897417	210533776	-	-
1502	5	GRMZM2G067727_T01	GRMZM2G067727_T01	captured	0	anchored	GFF	75183273	75914985	75181773	75913485	75185577	75917289	75186077	75917789	+	+
1872	5	GRMZM2G085967_T01	GRMZM2G085967_T01	captured	0	anchored	GFF	46891053	47607619	46889553	47606119	46894652	47611218	46895152	47611718	+	+
4743	4	GRMZM2G702697_T01	GRMZM2G702697_T01	captured	0	anchored	GFF	170892167	171830828	170890667	171829328	170892936	171831597	170893436	171832097	+	+
4665	8	GRMZM2G472625_T01	GRMZM2G472625_T01	captured	0	anchored	GFF	23449481	23427897	23448981	23427397	23454378	23432794	23455878	23434294	-	-
3488	1	GRMZM2G174615_T01	GRMZM2G174615_T01	captured	0	anchored	GFF	35930380	35892260	35929880	35891760	35931558	35893438	35933058	35894938	-	-
2935	6	GRMZM2G142068_T01	GRMZM2G142068_T01	captured	0	anchored	GFF	169180735	167845923	169180235	167845423	169185194	167850382	169186694	167851882	-	-
4270	9	GRMZM2G409996_T01		captured	1	anchored	BLAST	8111738		8110239	8110239	8113782		8115282	8115282	-
3875	6	GRMZM2G340020_T01	GRMZM2G421791_T01 3016	captured	0	anchored	BLAST	159626385		159625885	159625885	159627997		159629497	159629497	-
2513	2	GRMZM2G120724_T01	GRMZM2G120724_T01	captured	0	anchored	GFF	14691195	14740032	14690695	14739532	14694652	14743489	14696152	14744989	-	-
37	8	AC194341.4_FGT002	AC194341.4_FGT002	captured	0	anchored	GFF	140005902	140927427	140005402	140926927	140008020	140929545	140009520	140931045	-	-
855	3	GRMZM2G030814_T01	GRMZM2G030814_T01	captured	0	anchored	GFF	147513812	151373595	147512312	151372095	147516680	151376463	147517180	151376963	+	+
3659	6	GRMZM2G303937_T01	GRMZM2G303937_T01	captured	0	anchored	GFF	6123416	6122231	6121916	6120731	6124451	6123266	6124951	6123766	+	+
1706	2	GRMZM2G077479_T01	GRMZM2G077479_T01	captured	0	anchored	GFF	211079769	214729286	211078269	214727786	211081204	214730721	211081704	214731221	+	+
1839	7	GRMZM2G083894_T01	GRMZM2G083894_T01	captured	0	anchored	GFF	126897201	132664460	126895701	132662960	126898806	132666065	126899306	132666565	+	+
1788	9	GRMZM2G081622_T01	GRMZM2G081622_T01	captured	0	anchored	GFF	143626420	148317052	143624920	148315552	143629344	148319976	143629844	148320476	+	+
2186	9	GRMZM2G104028_T01		captured	0	anchored	BLAST	31618995		31618495	31618495	31619824		31621324	31621324	-
680	3	GRMZM2G022440_T01	GRMZM2G022440_T01	captured	0	anchored	GFF	217685988	219340462	217685488	219339962	217688198	219342672	217689698	219344172	-	-
3962	10	GRMZM2G354855_T01	GRMZM2G354855_T01	captured	0	anchored	GFF	142007616	141793888	142006116	141792388	142009361	141795633	142009861	141796133	+	+
1147	1	GRMZM2G047628_T01	GRMZM2G047628_T01	captured	0	anchored	GFF	277421020	278507511	277420520	278507011	277422993	278509484	277424493	278510984	-	-
2783	4	GRMZM2G134708_T01	GRMZM2G134708_T01	captured	0	anchored	GFF	60429214	53106013	60428714	53105513	60433877	53110676	60435377	53112176	-	-
334	3	GRMZM2G006452_T01	GRMZM2G006452_T01	captured	0	anchored	GFF	164441536	166054510	164440036	166053010	164447880	166060854	164448380	166061354	+	+
3902	4	GRMZM2G342515_T01	GRMZM2G342515_T01	captured	0	anchored	GFF	160045278	160982217	160043778	160980717	160046438	160983377	160046938	160983877	+	+
2292	7	GRMZM2G109448_T01	GRMZM2G109448_T01	captured	0	anchored	GFF	137721240	143332752	137720740	143332252	137722918	143334430	137724418	143335930	-	-
3582	9	GRMZM2G178960_T01	GRMZM2G178960_T01	captured	1	anchored	GFF	146967883	151582532	146939550	151582032	146971758	151586407	146973258	151587907	-	-
1997	8	GRMZM2G093186_T01	GRMZM2G093186_T01	captured	0	anchored	GFF	89584154	90299372	89582654	90297872	89586634	90301852	89587134	90302352	+	+
4675	1	GRMZM2G474194_T01	GRMZM2G474194_T01	captured	0	anchored	GFF	1649928	1662969	1648428	1661469	1651319	1664360	1651819	1664860	+	+
1680	6	GRMZM2G076318_T01	GRMZM2G076318_T01	captured	0	anchored	GFF	102252511	102262281	102252011	102261781	102253089	102262859	102254589	102264359	-	-
2879	5	GRMZM2G139583_T01	GRMZM2G139583_T01	captured	0	anchored	GFF	25846643	26012831	25846143	26012331	25857407	26013984	25858907	26015484	-	-
1139	4	GRMZM2G047319_T01	GRMZM2G047319_T01	captured	0	anchored	GFF	175738290	176681547	175737790	176681047	175740896	176684153	175742396	176685653	-	-
1319	5	GRMZM2G058345_T01	GRMZM2G058345_T01	captured	0	anchored	GFF	30305977	30967094	30304477	30965594	30311203	30972320	30311703	30972820	+	+
4043	9	GRMZM2G366146_T01	GRMZM2G366146_T01	captured	0	anchored	GFF	71065844	75591427	71064344	75590927	71072389	75597972	71072889	75599472	+	-
1826	9	GRMZM2G083402_T01	GRMZM2G083402_T01	captured	0	anchored	GFF	136407152	141036908	136406652	141036408	136410329	141040085	136411829	141041585	-	-
2454	6	GRMZM2G117558_T01	GRMZM2G117558_T01	captured	0	anchored	GFF	155661057	155703285	155660557	155702785	155662143	155704371	155663643	155705871	-	-
2077	6	GRMZM2G098319_T01	GRMZM2G098319_T01	captured	0	anchored	GFF	60403396	60337461	60401896	60335961	60407050	60341115	60407550	60341615	+	+
2036	7	GRMZM2G095204_T01	GRMZM2G095204_T01	captured	0	anchored	GFF	43191152	41027784	43189652	41027284	43192523	41029155	43193023	41030655	+	-
1747	8	GRMZM2G079468_T01	GRMZM2G079468_T01	captured	0	anchored	GFF	171439381	172244525	171438881	172244025	171446259	172251303	171447759	172252803	-	-
820	6	GRMZM2G028862_T01	GRMZM2G028862_T01	captured	0	anchored	GFF	116198641	116227967	116198141	116227467	116199489	116228815	116200989	116230315	-	-
1799	3	GRMZM2G081919_T01	GRMZM2G081919_T01	captured	0	anchored	GFF	179048493	180868369	179047993	180867869	179060138	180880014	179061638	180881514	-	-
1552	1	GRMZM2G070685_T01	GRMZM2G070685_T01	captured	0	anchored	GFF	129565917	130703896	129565417	130703396	129568266	130706245	129569766	130707745	-	-
1194	9	GRMZM2G050641_T01	GRMZM2G050641_T01	captured	0	anchored	GFF	45666243	46584143	45664743	46582643	45669894	46587794	45670394	46588294	+	+
3716	6	GRMZM2G313316_T01		not captured	0	not anchored		2041123				2042103				-
4433	1	GRMZM2G436299_T01	GRMZM2G436299_T01	captured	0	anchored	GFF	103489661	104617335	103488161	104615835	103493785	104621459	103494285	104621959	+	+
41	6	AC194824.2_FGT003	AC194824.2_FGT003	captured	0	anchored	GFF	120568878	120712613	120568378	120712113	120571271	120715006	120572771	120716506	-	-
3014	5	GRMZM2G147014_T01	GRMZM2G147014_T01	captured	0	anchored	GFF	193326545	193902115	193326045	193901615	193328077	193903647	193329577	193905147	-	-
3084	2	GRMZM2G150762_T01	GRMZM2G150762_T01	captured	0	anchored	GFF	173759322	177284136	173757822	177282636	173762258	177287072	173762758	177287572	+	+
2887	7	GRMZM2G139815_T01	GRMZM2G139815_T01	captured	0	anchored	GFF	81453652	92417479	81452152	92415979	81455683	92419510	81456183	92420010	+	+
1453	5	GRMZM2G064638_T01	GRMZM2G064638_T01	captured	0	anchored	GFF	140209030	140971813	140208530	140971313	140211703	140976844	140213203	140978344	-	-
866	10	GRMZM2G031453_T01	GRMZM2G031453_T01	captured	0	anchored	GFF	134646211	135032750	134644711	135031250	134648131	135035538	134648631	135036038	+	+
2223	5	GRMZM2G105844_T01	GRMZM2G105844_T01	captured	0	anchored	GFF	205757862	206888609	205756362	206887109	205759813	206890560	205760313	206891060	+	+
3532	6	GRMZM2G176692_T01		captured	0	anchored	BLAST	23887285		23885785	23885785	23890543		23891043	23891043	+
770	4	GRMZM2G027075_T02	GRMZM2G027075_T02	captured	0	anchored	GFF	171521093	172459754	171519593	172458254	171529617	172468278	171530117	172468778	+	+
3380	2	GRMZM2G167613_T01	GRMZM2G167613_T01	captured	0	anchored	GFF	105463918	109744908	105463418	109744408	105465422	109746224	105466922	109747724	-	-
4292	3	GRMZM2G412885_T01	GRMZM2G412885_T01	captured	0	anchored	GFF	118338445	122137605	118337945	122137105	118341199	122140359	118342699	122141859	-	-
1097	7	GRMZM2G045287_T01	GRMZM2G045287_T01	captured	0	anchored	GFF	158555114	164278748	158553614	164277248	158558678	164282312	158559178	164282812	+	+
641	2	GRMZM2G020701_T01	GRMZM2G020701_T01	captured	0	anchored	GFF	21191355	21897930	21189855	21896430	21195094	21901669	21195594	21902169	+	+
4734	6	GRMZM2G700901_T01	GRMZM2G700901_T01	captured	0	anchored	GFF	24333196	34894287	24331696	34892787	24336546	34897637	24337046	34898137	+	+
838	4	GRMZM2G029859_T01	GRMZM2G029859_T01	captured	0	anchored	GFF	166569977	167460180	166569477	167459680	166572527	167511464	166574027	167512964	-	-
2962	4	GRMZM2G143373_T01	GRMZM2G143373_T01	captured	0	anchored	GFF	17308438	17354914	17307938	17354414	17315405	17361881	17316905	17363381	-	-
2664	4	GRMZM2G128504_T02	GRMZM2G128504_T02	captured	0	anchored	GFF	32449944	32633047	32449444	32632547	32451672	32634775	32453172	32636275	-	-
616	3	GRMZM2G019536_T02		captured	0	anchored	BLAST	230536799		230536299	230536299	230540624		230542124	230542124	-
1121	2	GRMZM2G046474_T04	GRMZM2G046474_T04	captured	0	anchored	GFF	201403518	204981877	201402018	204980377	201407201	204985560	201407701	204986060	+	+
870	7	GRMZM2G031613_T01	GRMZM2G031613_T01	captured	0	anchored	GFF	125310846	131064289	125309346	131062789	125320502	131073945	125321002	131074445	+	+
4245	9	GRMZM2G404897_T01	GRMZM2G404897_T01	captured	0	anchored	GFF	20652139	20747007	20650639	20745507	20658449	20753317	20658949	20753817	+	+
896	4	GRMZM2G034005_T01	GRMZM2G034005_T01	captured	0	anchored	GFF	171101169	172039830	171100669	172039330	171109829	172048490	171111329	172049990	-	-
3530	1	GRMZM2G176612_T01	GRMZM2G176612_T01	captured	0	anchored	GFF	298010986	299203809	298010486	299203309	298016300	299209123	298017800	299210623	-	-
3672	2	GRMZM2G306328_T01	GRMZM2G306328_T01	captured	0	anchored	GFF	175194049	178742990	175193549	178742490	175196453	178745394	175197953	178746894	-	-
2903	4	GRMZM2G140527_T01	GRMZM2G140527_T01	captured	0	anchored	GFF	4221876	4216683	4220376	4215183	4224436	4219243	4224936	4219743	+	+
2165	6	GRMZM2G102923_T01	GRMZM2G102923_T01	captured	0	anchored	GFF	80555821	81878158	80555321	81877658	80557890	81880227	80559390	81881727	-	-
2347	1	GRMZM2G111642_T01	GRMZM2G111642_T01	captured	1	anchored	GFF	289538578	290666783	289537222	290666283	289544546	290672751	289546046	290674251	-	-
4310	1	GRMZM2G415837_T01	GRMZM2G415837_T01	captured	1	anchored	GFF	241849022	242633841	241847522	242632341	241849913	242634732	241855891	242635232	+	+
777	4	GRMZM2G027378_T01	GRMZM2G027378_T01	captured	0	anchored	GFF	226125492	221041836	226123992	221040336	226128941	221045285	226129441	221045785	+	+
3609	5	GRMZM2G180086_T01	GRMZM2G180086_T01	captured	0	anchored	GFF	43967101	44657285	43965601	44655785	43972839	44663403	43973339	44663903	+	+
2786	5	GRMZM2G134947_T01	GRMZM2G134947_T01	captured	0	anchored	GFF	31349979	32055951	31348479	32054451	31351603	32057280	31352103	32057780	+	+
3968	3	GRMZM2G355667_T01		not captured	0	not anchored		28648712				28649937				+
1672	5	GRMZM2G076049_T01	GRMZM2G076049_T01	captured	0	anchored	GFF	203910301	205097781	203908801	205096281	203913458	205100938	203913958	205101438	+	+
2325	5	GRMZM2G110735_T01	GRMZM2G110735_T01	captured	0	anchored	GFF	8219561	8270396	8219061	8269896	8223303	8274138	8224803	8275638	-	-
1685	2	GRMZM2G076673_T01		captured	0	anchored	BLAST	8866548		8865048	8865048	8869615		8870115	8870115	+
1891	4	GRMZM2G087323_T01	GRMZM2G087323_T01	captured	0	anchored	GFF	131586967	132787074	131586467	132786574	131590428	132790535	131591928	132792035	-	-
3941	7	GRMZM2G351145_T01	GRMZM2G351145_T01	captured	0	anchored	GFF	125055493	130808936	125054993	130808436	125056250	130809693	125057750	130811193	-	-
2768	7	GRMZM2G133613_T01	GRMZM2G133613_T01	captured	0	anchored	GFF	119245946	124733971	119245446	124733471	119248926	124736951	119250426	124738451	-	-
562	4	GRMZM2G017268_T01	GRMZM2G017268_T01	captured	0	anchored	GFF	202882337	197249760	202881837	197249260	202883591	197251014	202885091	197252514	-	-
2269	7	GRMZM2G108221_T01		captured	0	anchored	BLAST	156114082		156112582	156112582	156116015		156116515	156116515	+
1102	9	GRMZM2G045467_T01	GRMZM2G045467_T01	captured	0	anchored	GFF	127492867	132096577	127491367	132095077	127497352	132102543	127497852	132103043	+	+
183	6	AC233879.1_FGT002	AC233879.1_FGT002	captured	0	anchored	GFF	140617971	140536934	140617471	140536434	140618385	140537348	140619885	140538848	-	-
2544	10	GRMZM2G122437_T01	GRMZM2G122437_T01	captured	0	anchored	GFF	109723839	109913505	109722339	109912005	109726143	109915809	109726643	109916309	+	+
1478	10	GRMZM2G066163_T01	GRMZM2G066163_T01	captured	0	anchored	GFF	124686241	125042473	124685741	125041973	124689118	125045350	124690618	125046850	-	-
2541	6	GRMZM2G122327_T01	GRMZM2G122327_T01	captured	0	anchored	GFF	1340516	1343906	1340016	1343406	1341765	1345155	1343265	1346655	-	-
439	10	GRMZM2G011141_T01	GRMZM2G011141_T01	captured	0	anchored	GFF	22780785	22755649	22779285	22754149	22788671	22763535	22789171	22764035	+	+
362	8	GRMZM2G007404_T03	GRMZM2G007404_T03	captured	0	anchored	GFF	85804863	86555537	85803363	86555037	85808956	86559630	85809456	86561130	+	-
1379	3	GRMZM2G061515_T01	GRMZM2G061515_T01	captured	0	anchored	GFF	188315570	190144123	188314070	190143623	188318012	190146565	188318512	190148065	+	-
2607	2	GRMZM2G125482_T01	GRMZM2G125482_T01	captured	0	anchored	GFF	181353175	184907575	181351675	184906075	181355558	184909958	181356058	184910458	+	+
3345	5	GRMZM2G165521_T01	GRMZM2G165521_T01	captured	0	anchored	GFF	172704413	173455046	172702913	173453546	172708476	173459109	172708976	173459609	+	+
4598	6	GRMZM2G462625_T01	GRMZM2G462625_T01	captured	0	anchored	GFF	135085724	135090760	135084224	135089260	135088872	135093908	135089372	135094408	+	+
3798	4	GRMZM2G325589_T01	GRMZM2G325589_T01	captured	0	anchored	GFF	161691299	162631360	161689799	162629860	161692413	162632474	161692913	162632974	+	+
2496	2	GRMZM2G119689_T03	GRMZM2G119689_T03	captured	0	anchored	GFF	56770929	57436013	56769429	57434513	56774210	57439124	56774710	57439624	+	+
407	4	GRMZM2G009924_T02		captured	0	anchored	BLAST	244546712		244545212	244545212	244548618		244549118	244549118	+
3686	3	GRMZM2G309163_T01	GRMZM2G309163_T01	captured	0	anchored	GFF	229097337	230752400	229095837	230750900	229099707	230754770	229100207	230755270	+	+
4374	7	GRMZM2G427903_T01	GRMZM2G427903_T01	captured	0	anchored	GFF	163076867	168831949	163075367	168830449	163078791	168833389	163079291	168833889	+	+
18	4	AC186147.3_FGT008	AC186147.3_FGT008	captured	0	anchored	GFF	161999171	162939232	161998671	162938732	162000505	162940566	162002005	162942066	-	-
376	7	GRMZM2G008468_T01	GRMZM2G008468_T01	captured	0	anchored	GFF	157064149	162759941	157062649	162758441	157067185	162762977	157067685	162763477	+	+
4511	10	GRMZM2G448051_T01	GRMZM2G448051_T01	captured	0	anchored	GFF	143075739	142907225	143074239	142905725	143078080	142909566	143078580	142910066	+	+
1393	3	GRMZM2G062044_T01		not captured	0	not anchored		176635252				176635809				-
1167	3	GRMZM2G048474_T01	GRMZM2G048474_T01	captured	0	anchored	GFF	51097805	51499549	51096305	51498049	51099573	51501317	51100073	51501817	+	+
609	4	GRMZM2G019335_T01	GRMZM2G019335_T01	captured	0	anchored	GFF	133106819	134046087	133105319	134045587	133108297	134047565	133108797	134049065	+	-
3652	7	GRMZM2G302604_T01	GRMZM2G302604_T01	captured	0	anchored	GFF	155209733	160854633	155209233	160853133	155211868	160856768	155213368	160857268	-	+
3373	10	GRMZM2G166903_T01	GRMZM2G166903_T01	captured	0	anchored	GFF	130439475	130833052	130437975	130831552	130453367	130846944	130453867	130847444	+	+
148	5	AC214479.2_FGT001		captured	0	anchored	BLAST	216428436		216426936	216426936	216431477		216431977	216431977	+
1343	9	GRMZM2G059937_T01	GRMZM2G059937_T01	captured	0	anchored	GFF	147635121	152240659	147633621	152239159	147638725	152244263	147639225	152244763	+	+
2489	4	GRMZM2G119111_T01		captured	0	anchored	BLAST	121002897		121002397	121002397	121008093		121009593	121009593	-
2655	4	GRMZM2G127664_T01		captured	0	anchored	BLAST	132015878		132014378	132039020	132019267		132019767	132044409	+
726	9	GRMZM2G025026_T01	GRMZM2G025026_T01	captured	0	anchored	GFF	60306770	62873502	60305270	62872002	60308279	62875011	60308779	62875511	+	+
2509	UNKNOWN	GRMZM2G120517_T01	GRMZM2G120517_T01	captured	0	anchored	GFF	6586236	50350276	6584736	50349776	6595304	50362500	6595804	50364000	+	-
2955	3	GRMZM2G143153_T01		captured	1	anchored	BLAST	222874765		222870333	222870333	222882381		222883881	222883881	-
2703	10	GRMZM2G129954_T01	GRMZM2G129954_T01	captured	0	anchored	GFF	1208079	1725412	1207579	1724912	1210730	1728063	1212230	1729563	-	-
4210	5	GRMZM2G399750_T01	GRMZM2G399750_T01	captured	0	anchored	GFF	1248091	1248474	1247591	1247974	1252212	1252595	1253712	1254095	-	-
4110	9	GRMZM2G380247_T01	GRMZM2G380247_T01	captured	0	anchored	GFF	58279899	60850723	58278399	60849223	58282078	60852902	58282578	60853402	+	+
157	1	AC217358.3_FGT004		captured	0	anchored	BLAST	295774746		295773246	295773246	295782312		295782812	295782812	+
964	2	GRMZM2G037923_T02	GRMZM2G037923_T02	captured	0	anchored	GFF	230719336	234403092	230718836	234402592	230725600	234409356	230727100	234410856	-	-
2009	2	GRMZM2G093632_T01	GRMZM2G093632_T01	captured	0	anchored	GFF	10485240	10559846	10484740	10558346	10487268	10561874	10488768	10562374	-	+
1909	5	GRMZM2G088348_T01	GRMZM2G088348_T01	captured	0	anchored	GFF	36609609	37321610	36609109	37321110	36613399	37325397	36614899	37326897	-	-
4192	10	GRMZM2G396856_T02	GRMZM2G396856_T02	captured	0	anchored	GFF	142513486	142484991	142512986	142483491	142518700	142490205	142520200	142490705	-	+
935	3	GRMZM2G035960_T01		captured	1	anchored	BLAST	28562163		28555489	28555489	28563506		28565006	28565006	-
2627	6	GRMZM2G126361_T01	GRMZM2G126361_T01	captured	0	anchored	GFF	81804691	83126966	81803191	83125466	81808766	83131041	81809266	83131541	+	+
3576	9	GRMZM2G178859_T01	GRMZM2G178859_T01	captured	1	anchored	GFF	146941050	151555699	146939550	151554199	146946303	151560952	146973258	151561452	+	+
1213	9	GRMZM2G051782_T02		captured	0	anchored	BLAST	141901626		141900126	141900126	141907707		141908207	141908207	+
1093	4	GRMZM2G045171_T01	GRMZM2G045171_T01	captured	0	anchored	GFF	167833903	168773364	167833403	168772864	167837431	168776492	167838931	168777992	-	-
81	8	AC204384.3_FGT003		not captured	0	not anchored		100221165				100223240				-
1300	2	GRMZM2G057410_T01		captured	0	anchored	BLAST	136266958		136265458	136265458	136268074		136268574	136268574	+
624	7	GRMZM2G019999_T01	GRMZM2G019999_T01	captured	0	anchored	GFF	150369001	156059521	150367501	156058021	150374929	156065449	150375429	156065949	+	+
2598	10	GRMZM2G125001_T01	GRMZM2G125001_T01	captured	0	anchored	GFF	3919081	4396464	3917581	4394964	3921774	4399157	3922274	4399657	+	+
371	7	GRMZM2G008232_T01	GRMZM2G008232_T01	captured	0	anchored	GFF	166482061	172242039	166480561	172240539	166487372	172247350	166487872	172247850	+	+
204	1	AC234520.1_FGT004		captured	0	anchored	BLAST	164374860		164374360	164374360	164380211		164381711	164381711	-
1041	7	GRMZM2G042347_T01	GRMZM2G042347_T01	captured	0	anchored	GFF	167162783	172865164	167161283	172864664	167164545	172866926	167165045	172868426	+	-
1990	2	GRMZM2G092621_T01	GRMZM2G092621_T01	captured	0	anchored	GFF	42990220	43154020	42989720	43153520	42991875	43155675	42993375	43157175	-	-
4611	5	GRMZM2G465087_T01		captured	1	anchored	BLAST	5194526		5193246	5193246	5197593		5199093	5199093	-
3254	5	GRMZM2G160064_T01	GRMZM2G160064_T01	captured	0	anchored	GFF	2525628	2522218	2524128	2520718	2527728	2524318	2528228	2524818	+	+
814	6	GRMZM2G028731_T01	GRMZM2G028731_T01	captured	0	anchored	GFF	122386371	122429760	122384871	122428260	122389068	122432457	122389568	122432957	+	+
2492	8	GRMZM2G119316_T01	GRMZM2G119316_T01	captured	0	anchored	GFF	67206770	68459004	67205270	68458504	67209337	68461571	67209837	68463071	+	-
2109	5	GRMZM2G099491_T01	GRMZM2G099491_T01	captured	0	anchored	GFF	4311518	4322359	4310018	4320859	4313165	4324006	4313665	4324506	+	+
884	5	GRMZM2G033198_T01	GRMZM2G033198_T01	captured	0	anchored	GFF	5890400	5907030	5888900	5905530	5893078	5909708	5893578	5910208	+	+
3539	5	GRMZM2G177107_T01		captured	0	anchored	BLAST	33715177		33713677	33713677	33764890		33765390	33765390	+
749	4	GRMZM2G026024_T01	GRMZM2G026024_T01	captured	0	anchored	GFF	158046630	159020429	158046130	159019929	158049548	159023347	158051048	159024847	-	-
345	8	GRMZM2G006745_T01	GRMZM2G006745_T01	captured	0	anchored	GFF	93826556	94530861	93825056	94529361	93829902	94534207	93830402	94534707	+	+
3323	9	GRMZM2G164072_T01	GRMZM2G164072_T01	captured	0	anchored	GFF	4276438	4331183	4275938	4330683	4282465	4337210	4283965	4338710	-	-
4408	4	GRMZM2G431314_T01	GRMZM2G431314_T01	captured	0	anchored	GFF	28686803	28862580	28686303	28862080	28689856	28886776	28691356	28888276	-	-
613	1	GRMZM2G019411_T01	GRMZM2G019411_T01	captured	0	anchored	GFF	241705724	242490543	241704224	242489043	241708194	242493013	241708694	242493513	+	+
952	9	GRMZM2G037193_T01	GRMZM2G037193_T01	captured	0	anchored	GFF	150224537	154818724	150224037	154818224	150227210	154821397	150228710	154822897	-	-
2691	2	GRMZM2G129399_T01	GRMZM2G129399_T01	captured	1	anchored	GFF	14821290	14904217	14810601	14902717	14822093	14905020	14822593	14905520	+	+
4498	9	GRMZM2G446652_T01	GRMZM2G446652_T01	captured	0	anchored	GFF	92302986	96244711	92301486	96243211	92304462	96246187	92304962	96246687	+	+
1071	8	GRMZM2G043855_T01	GRMZM2G043855_T01	captured	0	anchored	GFF	128502025	129380495	128500525	129378995	128503232	129381702	128503732	129382202	+	+
3058	1	GRMZM2G149553_T02	GRMZM2G149553_T02	captured	0	anchored	GFF	217298448	217948501	217296948	217947001	217300918	217950855	217301418	217951355	+	+
4331	3	GRMZM2G419328_T01	GRMZM2G419328_T01	captured	0	anchored	GFF	164629301	166242279	164628801	166241779	164632519	166245490	164634019	166246990	-	-
253	2	GRMZM2G002075_T01	GRMZM2G002075_T01	captured	0	anchored	GFF	183250883	186805631	183249383	186804131	183253711	186808459	183254211	186808959	+	+
4158	5	GRMZM2G389582_T01	GRMZM2G389582_T01	captured	1	anchored	GFF	62577068	63306100	62575568	63304600	62579194	63308250	62581431	63308750	+	+
3278	1	GRMZM2G161337_T01	GRMZM2G161337_T01	captured	1	anchored	GFF	38183095	38129502	38176975	38129002	38188819	38135226	38190319	38136726	-	-
2427	2	GRMZM2G115716_T01	GRMZM2G115716_T01	captured	0	anchored	GFF	7108025	7179422	7107525	7177922	7110521	7181918	7112021	7182418	-	+
63	1	AC199826.4_FGT003	AC199826.4_FGT003	captured	0	anchored	GFF	214933673	215579250	214932173	215577750	214934574	215580151	214935074	215580651	+	+
1637	6	GRMZM2G074454_T01	GRMZM2G074454_T01	captured	0	anchored	GFF	117984172	118033241	117983672	118032741	117989535	118038604	117991035	118040104	-	-
179	2	AC233861.1_FGT001	AC233861.1_FGT001	captured	0	anchored	GFF	186133900	189738061	186133400	189736561	186136761	189741584	186138261	189742084	-	+
1105	2	GRMZM2G045706_T01	GRMZM2G045706_T01	captured	0	anchored	GFF	164350386	167840075	164349886	167839575	164352015	167841704	164353515	167843204	-	-
3705	7	GRMZM2G312110_T01	GRMZM2G312110_T01	captured	0	anchored	GFF	59710485	70654664	59708985	70653164	59721504	70665683	59722004	70666183	+	+
1334	5	GRMZM2G059013_T02	GRMZM2G059013_T02	captured	0	anchored	GFF	21867402	22010574	21865902	22009074	21876861	22020033	21877361	22020533	+	+
3948	2	GRMZM2G352359_T01	GRMZM2G352359_T01	captured	0	anchored	GFF	6300580	6316002	6300080	6315502	6302556	6317978	6304056	6319478	-	-
2499	5	GRMZM2G119725_T01	GRMZM2G119725_T01	captured	0	anchored	GFF	130738421	131493811	130736921	131492311	130742878	131498268	130743378	131498768	+	+
3776	8	GRMZM2G322047_T01	GRMZM2G322047_T01	captured	0	anchored	GFF	8131336	8015402	8130836	8014902	8134554	8018620	8136054	8020120	-	-
2805	3	GRMZM2G135743_T01	GRMZM2G135743_T01	captured	0	anchored	GFF	170380485	172093498	170379985	172092998	170386384	172099397	170387884	172100897	-	-
2096	9	GRMZM2G099101_T01	GRMZM2G099101_T01	captured	0	anchored	GFF	127525233	132128943	127523733	132127443	127530002	132133712	127530502	132134212	+	+
1784	1	GRMZM2G081554_T01	GRMZM2G081554_T01	captured	0	anchored	GFF	240494702	241277428	240493202	241275928	240502953	241285679	240503453	241286179	+	+
938	10	GRMZM2G036427_T01	GRMZM2G036427_T01	captured	0	anchored	GFF	23230516	23221425	23229016	23219925	23232997	23223906	23233497	23224406	+	+
4016	3	GRMZM2G362897_T01	GRMZM2G362897_T01	captured	0	anchored	GFF	162303823	163903764	162302323	163902264	162306206	163906147	162306706	163906647	+	+
3882	2	GRMZM2G340534_T01	GRMZM2G340534_T01	captured	0	anchored	GFF	187947899	191532356	187946399	191530856	187949555	191534012	187950055	191534512	+	+
2149	2	GRMZM2G101867_T01	GRMZM2G101867_T01	captured	0	anchored	GFF	144899392	148341982	144897892	148341482	144904833	148347423	144905333	148348923	+	-
1830	2	GRMZM2G083562_T01		captured	0	anchored	BLAST	233782291		233781791	233781791	233784338		233785838	233785838	-
1620	3	GRMZM2G073750_T01	GRMZM2G073750_T01	captured	0	anchored	GFF	120045821	123881899	120045321	123881399	120052020	123888098	120053520	123889598	-	-
2241	8	GRMZM2G106690_T01	GRMZM2G106690_T01	captured	0	anchored	GFF	170623253	171438187	170621753	171436687	170627141	171442075	170627641	171442575	+	+
3917	2	GRMZM2G346982_T01	GRMZM2G346982_T01	captured	0	anchored	GFF	20338405	21042964	20336905	21041464	20340020	21044579	20340520	21045079	+	+
3060	7	GRMZM2G149619_T01	GRMZM2G149619_T01	captured	0	anchored	GFF	135240471	140853966	135238971	140852466	135244329	140857824	135244829	140858324	+	+
3167	10	GRMZM2G155729_T01	GRMZM2G155729_T01	captured	1	anchored	GFF	63568716	63796931	63565364	63796431	63572849	63801064	63574349	63802564	-	-
4203	9	GRMZM2G398736_T01	GRMZM2G398736_T01	captured	0	anchored	GFF	15477092	15591158	15476592	15590658	15480218	15592994	15481718	15594494	-	-
2370	10	GRMZM2G113073_T01	GRMZM2G113073_T01	captured	0	anchored	GFF	5230144	5761033	5228644	5760533	5235000	5765889	5235500	5767389	+	-
929	9	GRMZM2G035579_T01	GRMZM2G035579_T01	captured	0	anchored	GFF	86414431	90339002	86412931	90337502	86415283	90339854	86415783	90340354	+	+
2554	10	GRMZM2G122897_T01	GRMZM2G122897_T01	captured	0	anchored	GFF	142981287	142812773	142980787	142812273	142986049	142817535	142987549	142819035	-	-
1583	9	GRMZM2G072091_T01	GRMZM2G072091_T01	captured	0	anchored	GFF	3773375	3857018	3771875	3856518	3777534	3861177	3778034	3862677	+	-
1538	9	GRMZM2G069911_T01	GRMZM2G069911_T01	captured	0	anchored	GFF	23736443	23826467	23734943	23825967	23737807	23827831	23738307	23829331	+	-
258	2	GRMZM2G002828_T01	GRMZM2G002828_T01	captured	0	anchored	GFF	193002031	196564816	193000531	196563316	193006259	196569044	193006759	196569544	+	+
2620	7	GRMZM2G125969_T01	GRMZM2G125969_T01	captured	0	anchored	GFF	9591374	9712577	9590874	9712077	9595393	9716596	9596893	9718096	-	-
4022	7	GRMZM2G363552_T01	GRMZM2G363552_T01	captured	0	anchored	GFF	154626430	160351370	154625930	160350870	154629046	160353986	154630546	160355486	-	-
2138	3	GRMZM2G101221_T01	GRMZM2G101221_T01	captured	0	anchored	GFF	134998416	138800139	134996916	138798639	135000189	138801912	135000689	138802412	+	+
1055	5	GRMZM2G043193_T01	GRMZM2G043193_T01	captured	0	anchored	GFF	170815312	171561353	170813812	171559853	170818177	171564218	170818677	171564718	+	+
4050	8	GRMZM2G367701_T01	GRMZM2G367701_T01	captured	0	anchored	GFF	155478280	156268201	155476780	156267701	155479833	156269754	155480333	156271254	+	-
3610	2	GRMZM2G180190_T01	GRMZM2G180190_T01	captured	0	anchored	GFF	12542421	12649206	12541921	12648706	12545428	12652213	12546928	12653713	-	-
2447	7	GRMZM2G116952_T01	GRMZM2G116952_T01	captured	0	anchored	GFF	77853683	88823260	77853183	88822760	77859588	88829165	77861088	88830665	-	-
3140	4	GRMZM2G153999_T01	GRMZM2G153999_T01	captured	0	anchored	GFF	244845636	239769029	244844136	239768529	244849134	239772527	244849634	239774027	+	-
141	7	AC212668.2_FGT010		captured	1	anchored	BLAST	73655059		73620408	73602659	73667328		73667828	73667828	+
3043	8	GRMZM2G148800_T01	GRMZM2G148800_T01	captured	0	anchored	GFF	164710507	165543587	164710007	165543087	164712751	165545831	164714251	165547331	-	-
4228	6	GRMZM2G402936_T01	GRMZM2G402936_T01	captured	0	anchored	GFF	164988637	165101052	164988137	165099552	164989962	165102377	164991462	165102877	-	+
4520	1	GRMZM2G449479_T01	GRMZM2G449479_T01	captured	0	anchored	GFF	226929464	227646621	226927964	227645121	226932377	227649328	226932877	227649828	+	+
1230	3	GRMZM2G052365_T01	GRMZM2G052365_T01	captured	0	anchored	GFF	191833039	193700967	191831539	193700467	191844408	193712336	191844908	193713836	+	-
2793	9	GRMZM2G135236_T01	GRMZM2G135236_T01	captured	0	anchored	GFF	57279041	59855332	57277541	59853832	57294359	59869963	57294859	59870463	+	+
2993	6	GRMZM2G145518_T01	GRMZM2G145518_T01	captured	0	anchored	GFF	81654532	82976807	81653032	82975307	81656310	82978585	81656810	82979085	+	+
1917	7	GRMZM2G088964_T01	GRMZM2G088964_T01	captured	0	anchored	GFF	118222739	123704807	118221239	123703307	118226455	123708523	118226955	123709023	+	+
1713	3	GRMZM2G077809_T01	GRMZM2G077809_T01	captured	0	anchored	GFF	163021325	164623341	163019825	164621841	163026241	164628257	163026741	164628757	+	+
3590	1	GRMZM2G179354_T01	GRMZM2G179354_T01	captured	0	anchored	GFF	192353178	192509774	192352678	192509274	192355156	192511752	192356656	192513252	-	-
1060	5	GRMZM2G043453_T01	GRMZM2G043453_T01	captured	0	anchored	GFF	3115494	3095928	3113994	3095428	3123220	3103654	3123720	3105154	+	-
3759	2	GRMZM2G319836_T01	GRMZM2G319836_T01	captured	1	anchored	GFF	158287218	161761856	158281408	161761356	158288475	161763113	158289975	161764613	-	-
3722	9	GRMZM2G314094_T01	GRMZM2G314094_T01	captured	0	anchored	GFF	45350151	46361826	45349651	46360326	45353197	46364872	45354697	46365372	-	+
2420	4	GRMZM2G115243_T01		captured	0	anchored	BLAST	199351268		199349768	199349768	199354758		199355258	199355258	+
2104	2	GRMZM2G099425_T01	GRMZM2G099425_T01	captured	0	anchored	GFF	202999336	206590670	202998836	206590170	203002999	206594333	203004499	206595833	-	-
2894	4	GRMZM2G140095_T02	GRMZM2G140095_T02	captured	0	anchored	GFF	103894768	96567669	103894268	96567169	103902523	96575424	103904023	96576924	-	-
2126	1	GRMZM2G100620_T01	GRMZM2G100620_T01	captured	0	anchored	GFF	37929191	37875667	37928691	37875167	37931052	37879128	37932552	37880628	-	-
4450	2	GRMZM2G438841_T01	GRMZM2G438841_T01	captured	0	anchored	GFF	26388774	27093258	26387274	27091758	26392136	27096620	26392636	27097120	+	+
2858	1	GRMZM2G138419_T02	GRMZM2G138419_T02	captured	0	anchored	GFF	151799853	151744543	151798353	151743043	151806365	151751055	151806865	151751555	+	+
900	10	GRMZM2G034155_T01	GRMZM2G034155_T01	captured	0	anchored	GFF	98229650	98377679	98229150	98377179	98233602	98381631	98235102	98383131	-	-
4221	5	GRMZM2G401436_T01	GRMZM2G401436_T01	captured	0	anchored	GFF	195750428	196634685	195749928	196634185	195751818	196636075	195753318	196637575	-	-
318	5	GRMZM2G005791_T01	GRMZM2G005791_T01	captured	0	anchored	GFF	212201074	213047055	212199574	213045555	212207556	213053537	212208056	213054037	+	+
2526	9	GRMZM2G121456_T02	GRMZM2G121456_T02	captured	0	anchored	GFF	130763161	135397438	130761661	135395938	130766783	135401060	130767283	135401560	+	+
972	4	GRMZM2G038108_T01	GRMZM2G038108_T01	captured	0	anchored	GFF	72101680	64801561	72100180	64800061	72105412	64805293	72105912	64805793	+	+
473	1	GRMZM2G012758_T01	GRMZM2G012758_T01	captured	1	anchored	GFF	30863246	30748091	30862746	30746591	30866100	30758101	30872593	30758601	-	+
2572	2	GRMZM2G124011_T01	GRMZM2G124011_T01	captured	0	anchored	GFF	191592916	195135264	191591416	195134764	191593898	195136246	191594398	195137746	+	-
1774	7	GRMZM2G080547_T01	GRMZM2G080547_T01	captured	0	anchored	GFF	33663857	31458613	33662357	31457113	33664869	31459625	33665369	31460125	+	+
3	3	AC155377.1_FGT001	AC155377.1_FGT001	captured	0	anchored	GFF	219309188	220967145	219308688	220966645	219324936	220986200	219326436	220987700	-	-
248	1	GRMZM2G001918_T01	GRMZM2G001918_T01	captured	0	anchored	GFF	39801558	39736525	39800058	39735025	39806652	39741619	39807152	39742119	+	+
3888	10	GRMZM2G341302_T01	GRMZM2G341302_T01	captured	0	anchored	GFF	82010334	82117931	82008834	82116431	82012791	82120388	82013291	82120888	+	+
802	9	GRMZM2G028254_T01	GRMZM2G028254_T01	captured	0	anchored	GFF	104238918	107334980	104238418	107334480	104241045	107337107	104242545	107338607	-	-
3924	5	GRMZM2G347645_T01	GRMZM2G347645_T01	captured	0	anchored	GFF	10622985	10684673	10622485	10683173	10630565	10692253	10632065	10692753	-	+
3420	3	GRMZM2G169782_T01	GRMZM2G169782_T01	captured	1	anchored	GFF	189300104	191110332	189298604	191108832	189303004	191113232	189304499	191113732	+	+
2063	5	GRMZM2G097207_T01	GRMZM2G097207_T01	captured	0	anchored	GFF	77218775	77949538	77217275	77948038	77223867	77954630	77224367	77955130	+	+
3723	2	GRMZM2G314396_T01	GRMZM2G314396_T01	captured	1	anchored	GFF	14462436	14545463	14461043	14544963	14470764	14553791	14472264	14555291	-	-
3269	2	GRMZM2G160585_T01	GRMZM2G160585_T01	captured	0	anchored	GFF	5218855	5235193	5217355	5233693	5222878	5239216	5223378	5239716	+	+
2632	5	GRMZM2G126835_T01		captured	0	anchored	BLAST	167939332		167938832	167938832	167941504		167943004	167943004	-
1049	3	GRMZM2G043109_T01	GRMZM2G043109_T01	captured	0	anchored	GFF	44799542	45201767	44799042	45201267	44801097	45203322	44802597	45204822	-	-
4544	2	GRMZM2G453008_T01	GRMZM2G453008_T01	captured	0	anchored	GFF	227383181	231061635	227381681	231060135	227386996	231065450	227387496	231065950	+	+
2812	2	GRMZM2G136042_T01	GRMZM2G136042_T01	captured	0	anchored	GFF	159730087	163215542	159729587	163215042	159731463	163216918	159732963	163218418	-	-
1488	3	GRMZM2G066650_T01	GRMZM2G066650_T01	captured	0	anchored	GFF	122798617	126647886	122798117	126647386	122806513	126655782	122808013	126657282	-	-
560	2	GRMZM2G017187_T02	GRMZM2G017187_T02	captured	0	anchored	GFF	47923655	48136356	47923155	48135856	47929049	48141220	47930549	48142720	-	-
2830	10	GRMZM2G136895_T01	GRMZM2G136895_T01	captured	0	anchored	GFF	144239122	144110219	144238622	144109719	144244899	144115996	144246399	144117496	-	-
798	7	GRMZM2G028041_T01	GRMZM2G028041_T01	captured	0	anchored	GFF	3670339	3667975	3668839	3666475	3676532	3674168	3677032	3674668	+	+
898	5	GRMZM2G034143_T01	GRMZM2G034143_T01	captured	0	anchored	GFF	65331499	66050702	65330999	66050202	65341592	66060795	65343092	66062295	-	-
3892	8	GRMZM2G341442_T01	GRMZM2G341442_T01	captured	0	anchored	GFF	155134043	155975138	155133543	155974638	155135795	155976890	155137295	155978390	-	-
2725	1	GRMZM2G131165_T01	GRMZM2G131165_T01	captured	0	anchored	GFF	210853900	211484865	210852400	211483365	210859271	211490236	210859771	211490736	+	+
3670	6	GRMZM2G306028_T02	GRMZM2G306028_T02	captured	0	anchored	GFF	84981392	86277523	84980892	86277023	84986001	86282132	84987501	86283632	-	-
4316	1	GRMZM2G417382_T01	GRMZM2G417382_T01	captured	0	anchored	GFF	134659008	135792094	134657508	135790594	134660986	135794072	134661486	135794572	+	+
1273	9	GRMZM2G056109_T01	GRMZM2G056109_T01	captured	0	anchored	GFF	83092426	87002731	83091926	87002231	83093985	87064325	83095485	87065825	-	-
2516	7	GRMZM2G121200_T01	GRMZM2G121200_T01	captured	0	anchored	GFF	104631012	110085574	104630512	110085074	104634016	110088578	104635516	110090078	-	-
451	5	GRMZM2G011626_T01	GRMZM2G011626_T01	captured	0	anchored	GFF	211667891	212510613	211667391	212510113	211669382	212512104	211670882	212513604	-	-
3362	5	GRMZM2G166299_T01	GRMZM2G581715_T01 51	captured	0	anchored	BLAST	5204229		5203729	5203729	5207435		5208935	5208935	-
2616	7	GRMZM2G125891_T01	GRMZM2G125891_T01	captured	1	anchored	GFF	18488004	18620632	18486504	18619132	18489655	18622283	18495213	18622783	+	+
1408	1	GRMZM2G063024_T01	GRMZM2G063024_T01	captured	0	anchored	GFF	120653375	121806435	120652875	121805935	120655387	121808447	120656887	121809947	-	-
2448	1	GRMZM2G116971_T01	GRMZM2G116971_T01	captured	0	anchored	GFF	216052395	216692453	216050895	216690953	216060691	216700749	216061191	216701249	+	+
4224	10	GRMZM2G401975_T01	GRMZM2G401975_T01	captured	0	anchored	GFF	138672226	139062310	138671726	139061810	138673671	139063757	138675171	139065257	-	-
2969	5	GRMZM2G143998_T01	GRMZM2G143998_T01	captured	0	anchored	GFF	2253479	2250069	2252979	2249569	2256271	2252861	2257771	2254361	-	-
4249	8	GRMZM2G405094_T01	GRMZM2G405094_T01	captured	0	anchored	GFF	164592436	165425516	164591936	165425016	164593662	165426742	164595162	165428242	-	-
4557	6	GRMZM2G454608_T01		not captured	0	not anchored		99514422				99516679				-
2721	1	GRMZM2G130904_T01	GRMZM2G130904_T01	captured	0	anchored	GFF	236207104	236962318	236206604	236960818	236208800	236964014	236210300	236964514	-	+
3595	1	GRMZM2G179528_T01	GRMZM2G179528_T01	captured	0	anchored	GFF	106683332	107854379	106682832	107853879	106688157	107859204	106689657	107860704	-	-
578	1	GRMZM2G018068_T01		captured	0	anchored	BLAST	11723320		11721820	11721820	11729738		11730238	11730238	+
4418	8	GRMZM2G433450_T01	GRMZM2G433450_T01	captured	0	anchored	GFF	59421327	62424724	59419827	62424224	59423570	62426967	59424070	62428467	+	-
4384	7	GRMZM2G429118_T01	GRMZM2G429118_T01	captured	0	anchored	GFF	131355281	137205017	131354781	137204517	131357395	137207131	131358895	137208631	-	-
695	2	GRMZM2G023020_T01	GRMZM2G023020_T01	captured	0	anchored	GFF	62802649	63554418	62802149	63553918	62806242	63558011	62807742	63559511	-	-
3331	3	GRMZM2G164654_T01		captured	0	anchored	BLAST	207466624		207466124	207466124	207469133		207470633	207470633	-
540	10	GRMZM2G016261_T01		not captured	0	not anchored		56689160				56695132				-
1615	7	GRMZM2G073504_T01	GRMZM2G073504_T01	captured	0	anchored	GFF	136068685	141680357	136068185	141679857	136079107	141690779	136080607	141692279	-	-
3137	4	GRMZM2G153871_T01	GRMZM2G153871_T01	captured	0	anchored	GFF	237304162	232233178	237302662	232231678	237306591	232235607	237307091	232236107	+	+
3065	9	GRMZM2G149798_T01	GRMZM2G149798_T01	captured	0	anchored	GFF	138567777	143307350	138567277	143305850	138570520	143310093	138572020	143310593	-	+
2073	9	GRMZM2G097934_T01	GRMZM2G097934_T01	captured	0	anchored	GFF	69216505	73709507	69216005	73709007	69217712	73710714	69219212	73712214	-	-
1732	3	GRMZM2G078839_T01	GRMZM2G078839_T01	captured	0	anchored	GFF	2682340	2719691	2680840	2718191	2691193	2728544	2691693	2729044	+	+
861	10	GRMZM2G031261_T02	GRMZM2G031261_T02	captured	0	anchored	GFF	4275016	4752399	4274516	4751899	4275785	4753168	4277285	4754668	-	-
3706	3	GRMZM2G312201_T01	GRMZM2G312201_T01	captured	0	anchored	GFF	184483725	186256882	184482225	186255382	184492696	186265853	184493196	186266353	+	+
337	4	GRMZM2G006507_T01	GRMZM2G006507_T01	captured	0	anchored	GFF	187010099	97562562	187008599	97561062	187013995	97563317	187014495	97563817	+	+
2406	5	GRMZM2G114423_T01		captured	0	anchored	BLAST	205955386		205953886	205953886	205960079		205960579	205960579	+
3172	4	GRMZM2G156079_T01	GRMZM2G156079_T01	captured	0	anchored	GFF	105476123	106696523	105474623	106695023	105477582	106697982	105478082	106698482	+	+
76	8	AC203862.4_FGT003		captured	0	anchored	BLAST	77474704		77473204	77473204	77478906		77479406	77479406	+
2718	3	GRMZM2G130558_T01	GRMZM2G130558_T01	captured	0	anchored	GFF	186019870	187801811	186018370	187800311	186022628	187804569	186023128	187805069	+	+
982	1	GRMZM2G038643_T01		captured	0	anchored	BLAST	218361155		218359655	218359655	218367134		218367634	218367634	+
571	7	GRMZM2G017593_T02	GRMZM2G017593_T02	captured	0	anchored	GFF	158104889	163824634	158103389	163823134	158107696	163827441	158108196	163827941	+	+
1190	2	GRMZM2G050305_T01	GRMZM2G050305_T01	captured	0	anchored	GFF	193320518	196943580	193320018	196943080	193322139	196945201	193323639	196946701	-	-
2592	5	GRMZM2G124886_T01	GRMZM2G124886_T01	captured	0	anchored	GFF	156631296	157316628	156629796	157315128	156641907	157327239	156642407	157327739	+	+
1171	1	GRMZM2G048740_T01	GRMZM2G048740_T01	captured	0	anchored	GFF	7649208	7681771	7648708	7681271	7663645	7696208	7665145	7697708	-	-
1345	8	GRMZM2G060045_T01	GRMZM2G060045_T01	captured	0	anchored	GFF	133414365	134264001	133413865	134263501	133426586	134276222	133428086	134277722	-	-
2290	9	GRMZM2G109418_T01	GRMZM2G109418_T01	captured	0	anchored	GFF	69249816	73914927	69249316	73913427	69251505	73916616	69253005	73917116	-	+
4431	6	GRMZM2G435357_T01	GRMZM2G435357_T01	captured	0	anchored	GFF	117809883	117858952	117808383	117857452	117813420	117862489	117813920	117862989	+	+
4153	8	GRMZM2G389015_T01	GRMZM2G389015_T01	captured	0	anchored	GFF	125271942	126130122	125271442	126129622	125284064	126142244	125285564	126143744	-	-
1123	9	GRMZM2G046618_T01	GRMZM2G046618_T01	captured	0	anchored	GFF	11506823	11632550	11506323	11632050	11509549	11635276	11511049	11636776	-	-
236	2	GRMZM2G000980_T01	GRMZM2G000980_T01	captured	0	anchored	GFF	71693968	72416123	71693468	72415623	71698254	72420409	71699754	72421909	-	-
758	5	GRMZM2G026560_T01	GRMZM2G026560_T01	captured	0	anchored	GFF	205399511	206516788	205399011	206516288	205408307	206525584	205409807	206527084	-	-
706	1	GRMZM2G023794_T02	GRMZM2G023794_T02	captured	0	anchored	GFF	264665	264665	264165	264165	270895	270895	272395	272395	-	-
14	1	AC177946.2_FGT004	AC177946.2_FGT004	captured	1	anchored	GFF	19035272	19103505	19033772	19102005	19035748	19103981	19037356	19104481	+	+
4550	1	GRMZM2G453832_T01	GRMZM2G453832_T01	captured	0	anchored	GFF	84761022	85998310	84760522	85997810	84764249	86001537	84765749	86003037	-	-
2587	2	GRMZM2G124715_T01	GRMZM2G124715_T01	captured	0	anchored	GFF	128572589	131979387	128572089	131978887	128574199	131980997	128575699	131982497	-	-
1608	6	GRMZM2G073303_T01	GRMZM2G073303_T01	captured	0	anchored	GFF	98207505	98179394	98207005	98178894	98208735	98180624	98210235	98182124	-	-
2328	5	GRMZM2G110881_T01	GRMZM2G110881_T01	captured	1	anchored	GFF	2597830	2594420	2578296	2593920	2607299	2603889	2608799	2605389	-	-
3232	1	GRMZM2G159110_T01	GRMZM2G159110_T01	captured	0	anchored	GFF	33339518	33272231	33338018	33270731	33342824	33275537	33343324	33276037	+	+
2474	3	GRMZM2G118403_T01	GRMZM2G118403_T01	captured	0	anchored	GFF	211135063	212775404	211133563	212773904	211140894	212781235	211141394	212781735	+	+
2889	1	GRMZM2G139834_T01	GRMZM2G139834_T01	captured	0	anchored	GFF	10872168	10897955	10871668	10897455	10874562	10900349	10876062	10901849	-	-
3786	6	GRMZM2G323757_T01	GRMZM2G323757_T01	captured	0	anchored	GFF	145670594	145684161	145669094	145682661	145672200	145685767	145672700	145686267	+	+
234	2	GRMZM2G000959_T01	GRMZM2G000959_T01	captured	0	anchored	GFF	130440070	133820203	130438570	133818703	130441673	133821806	130442173	133822306	+	+
594	10	GRMZM2G018631_T01	GRMZM2G018631_T01	captured	1	anchored	GFF	134188300	134591174	134187800	134590674	134189235	134592109	134198388	134593609	-	-
2924	3	GRMZM2G141600_T01	GRMZM2G141600_T01	captured	0	anchored	GFF	165244689	166854198	165243189	166852698	165250849	166860358	165251349	166860858	+	+
1438	3	GRMZM2G064111_T01	GRMZM2G064111_T01	captured	0	anchored	GFF	156494361	157800507	156492861	157799007	156496396	157802471	156496896	157802971	+	+
1903	8	GRMZM2G088088_T01	GRMZM2G088088_T01	captured	0	anchored	GFF	82235521	82956568	82235021	82956068	82240644	82961691	82242144	82963191	-	-
4580	9	GRMZM2G458118_T01	GRMZM2G458118_T01	captured	0	anchored	GFF	59055528	61627828	59054028	61626328	59058096	61630396	59058596	61630896	+	+
4302	1	GRMZM2G414639_T01		not captured	0	not anchored		94697972				94704016				-
3554	10	GRMZM2G177792_T01	GRMZM2G177792_T01	captured	0	anchored	GFF	86187051	86298080	86186551	86297580	86188371	86299400	86189871	86300900	-	-
3116	5	GRMZM2G152466_T01	GRMZM2G152466_T01	captured	0	anchored	GFF	9420263	9481738	9419763	9481238	9424001	9485476	9425501	9486976	-	-
2776	4	GRMZM2G134072_T01	GRMZM2G134072_T01	captured	0	anchored	GFF	155322012	156213586	155320512	156212086	155325313	156216887	155325813	156217387	+	+
4443	2	GRMZM2G437912_T01	GRMZM2G437912_T01	captured	0	anchored	GFF	58921247	59667646	58920747	59667146	58923182	59669581	58924682	59671081	-	-
1000	9	GRMZM2G039919_T01	GRMZM2G039919_T01	captured	0	anchored	GFF	139468104	144146526	139466604	144145026	139470936	144149307	139471436	144149807	+	+
43	1	AC194914.3_FGT002	AC194914.3_FGT002	captured	0	anchored	GFF	98402060	99547306	98401560	99546806	98402698	99547944	98404198	99549444	-	-
2582	10	GRMZM2G124495_T01	GRMZM2G124495_T01	captured	0	anchored	GFF	146679732	146575608	146679232	146575108	146682549	146578425	146684049	146579925	-	-
3502	1	GRMZM2G175164_T01	GRMZM2G175164_T01	captured	0	anchored	GFF	16417893	16467595	16416393	16466095	16423419	16473121	16423919	16473621	+	+
1728	7	GRMZM2G078595_T01	GRMZM2G078595_T01	captured	0	anchored	GFF	17130891	17265401	17129391	17263901	17132011	17266521	17132511	17267021	+	+
3955	7	GRMZM2G353726_T01	GRMZM2G353726_T01	captured	0	anchored	GFF	141477203	147087009	141476703	147086509	141480634	147090440	141482134	147091940	-	-
3763	6	GRMZM2G320175_T01		not captured	0	not anchored		99612613				99614892				-
193	5	AC233949.1_FGT004	AC233949.1_FGT004	captured	0	anchored	GFF	31403813	32109702	31403313	32109202	31408879	32114768	31410379	32116268	-	-
288	1	GRMZM2G004397_T01	GRMZM2G004397_T01	captured	0	anchored	GFF	21454562	21464564	21453062	21463064	21457984	21467986	21458484	21468486	+	+
119	3	AC209784.3_FGT012		captured	1	anchored	BLAST	179209009		179202697	179202697	179213511		179214011	179214011	+
3925	9	GRMZM2G347717_T02	GRMZM2G347717_T02	captured	0	anchored	GFF	134482555	139134551	134481055	139133051	134485880	139137876	134486380	139138376	+	+
3374	2	GRMZM2G166925_T01		captured	0	anchored	BLAST	211935499		211933999	211933999	211937041		211937541	211937541	+
1180	3	GRMZM2G049672_T01	GRMZM2G049672_T01	captured	0	anchored	GFF	31694181	32025488	31693681	32024988	31702023	32033330	31703523	32034830	-	-
4730	3	GRMZM2G583556_T01	GRMZM2G583556_T01	captured	0	anchored	GFF	154040555	86922697	154039055	86921197	154046634	86928776	154047134	86929276	+	+
430	1	GRMZM2G010871_T01	GRMZM2G010871_T01	captured	0	anchored	GFF	238908069	239674470	238907569	239673970	238911696	239678097	238913196	239679597	-	-
3602	5	GRMZM2G179981_T01	GRMZM2G179981_T01	captured	0	anchored	GFF	129940462	130695952	129938962	130694452	129948912	130704402	129949412	130704902	+	+
447	7	GRMZM2G011526_T01	GRMZM2G011526_T01	captured	0	anchored	GFF	83295709	94229773	83294209	94228273	83300862	94266511	83301362	94267011	+	+
3258	5	GRMZM2G160327_T01	GRMZM2G160327_T01	captured	0	anchored	GFF	158167718	158861295	158166218	158859795	158169612	158863189	158170112	158863689	+	+
1446	7	GRMZM2G064437_T01	GRMZM2G064437_T01	captured	0	anchored	GFF	155380158	161102509	155379658	161102009	155382301	161104652	155383801	161106152	-	-
4438	7	GRMZM2G436986_T01	GRMZM2G436986_T01	captured	0	anchored	GFF	1143566	1143272	1142066	1141772	1146059	1145765	1146559	1146265	+	+
2118	1	GRMZM2G100084_T01	GRMZM2G100084_T01	captured	0	anchored	GFF	275442498	276499945	275441998	276499445	275447010	276504457	275448510	276505957	-	-
415	4	GRMZM2G010280_T01	GRMZM2G010280_T01	captured	0	anchored	GFF	245854554	240779448	245853054	240777948	245856579	240781473	245857079	240781973	+	+
4196	3	GRMZM2G397675_T01	GRMZM2G397675_T01	captured	0	anchored	GFF	213461466	215117725	213459966	215116225	213462821	215119080	213463321	215119580	+	+
3987	7	GRMZM2G359142_T01	GRMZM2G359142_T01	captured	0	anchored	GFF	110771867	116205168	110770367	116203668	110772629	116205930	110773129	116206430	+	+
2597	2	GRMZM2G124963_T01	GRMZM2G124963_T01	captured	0	anchored	GFF	208504100	212180526	208503600	212180026	208509398	212185824	208510898	212187324	-	-
1292	2	GRMZM2G057136_T01	GRMZM2G057136_T01	captured	0	anchored	GFF	84783831	89002832	84783331	89002332	84785934	89004935	84787434	89006435	-	-
1356	5	GRMZM2G060659_T01	GRMZM2G060659_T01	captured	0	anchored	GFF	64068518	64797549	64068018	64797049	64072884	64801915	64074384	64803415	-	-
438	5	GRMZM2G011098_T01	GRMZM2G011098_T01	captured	1	anchored	GFF	11345221	11401085	11344721	11400585	11347318	11403182	11359948	11404682	-	-
1153	7	GRMZM2G047954_T01	GRMZM2G047954_T01	captured	0	anchored	GFF	4800176	4799319	4799676	4798819	4802060	4801203	4803560	4802703	-	-
1871	9	GRMZM2G085812_T01	GRMZM2G085812_T01	captured	0	anchored	GFF	123104910	127708343	123103410	127706843	123105783	127709216	123106283	127709716	+	+
4569	10	GRMZM2G455749_T01	GRMZM2G455749_T01	captured	0	anchored	GFF	86416007	86527036	86414507	86525536	86417026	86528055	86417526	86528555	+	+
1022	8	GRMZM2G041308_T01	GRMZM2G041308_T01	captured	0	anchored	GFF	4302092	4349205	4301592	4348705	4304323	4351436	4305823	4352936	-	-
4463	4	GRMZM2G441541_T03	GRMZM2G441541_T03	captured	0	anchored	GFF	197521662	191928849	197520162	191927349	197526708	191933895	197527208	191934395	+	+
4395	1	GRMZM2G430710_T02	GRMZM2G430710_T02	captured	0	anchored	GFF	104898777	106067568	104897277	106066068	104902207	106071501	104902707	106072001	+	+
2795	10	GRMZM2G135286_T01	GRMZM2G135286_T01	captured	0	anchored	GFF	36786890	52628834	36786390	52628334	36790407	52632351	36791907	52633851	-	-
953	3	GRMZM2G037209_T01	GRMZM2G037209_T01	captured	0	anchored	GFF	64517802	65286773	64516302	65285273	64520100	65289071	64520600	65289571	+	+
1560	2	GRMZM2G071206_T01	GRMZM2G071206_T01	captured	0	anchored	GFF	5851135	5859377	5849635	5857877	5854505	5862747	5855005	5863247	+	+
3912	6	GRMZM2G345687_T02	GRMZM2G345687_T02	captured	0	anchored	GFF	136553436	136558865	136551936	136557365	136557530	136562959	136558030	136563459	+	+
784	1	GRMZM2G027663_T02	GRMZM2G027663_T02	captured	0	anchored	GFF	255631033	256626740	255630533	256626240	255637238	256632945	255638738	256634445	-	-
1762	2	GRMZM2G080041_T01	GRMZM2G080041_T01	captured	0	anchored	GFF	9395569	9444798	9394069	9443298	9399680	9449014	9400180	9449514	+	+
260	2	GRMZM2G002903_T01	GRMZM2G002903_T01	captured	0	anchored	GFF	28485196	29192378	28483696	29190878	28490726	29197908	28491226	29198408	+	+
3080	8	GRMZM2G150474_T01	GRMZM2G150474_T01	captured	0	anchored	GFF	126385165	127252872	126384665	127252372	126387524	127255231	126389024	127256731	-	-
2061	7	GRMZM2G097059_T01	GRMZM2G097059_T01	captured	0	anchored	GFF	130477504	136296029	130476004	136295529	130488726	136307251	130489226	136308751	+	-
1844	4	GRMZM2G084195_T03	GRMZM2G084195_T03	captured	0	anchored	GFF	155556865	156509267	155555365	156508767	155558406	156509639	155558906	156511139	+	-
762	1	GRMZM2G026780_T01	GRMZM2G026780_T01	captured	0	anchored	GFF	269868436	270897979	269867936	270897479	269869436	270898979	269870936	270900479	-	-
1144	4	GRMZM2G047533_T01	GRMZM2G047533_T01	captured	0	anchored	GFF	43788855	43996027	43788355	43995527	43791546	43998718	43793046	44000218	-	-
1723	3	GRMZM2G078314_T01	GRMZM2G078314_T01	captured	0	anchored	GFF	174123890	175913210	174123390	175912710	174125015	175914335	174126515	175915835	-	-
2047	9	GRMZM2G095945_T01		captured	0	anchored	BLAST	132217395		132216895	132216895	132222668		132224168	132224168	-
144	2	AC212835.3_FGT010	AC212835.3_FGT010	captured	0	anchored	GFF	20944284	21650859	20942784	21649359	20950087	21656662	20950587	21657162	+	+
4619	5	GRMZM2G466281_T01	GRMZM2G466281_T01	captured	0	anchored	GFF	70057523	70795884	70056023	70794384	70066722	70805083	70067222	70805583	+	+
3696	5	GRMZM2G310429_T01	GRMZM2G310429_T01	captured	0	anchored	GFF	41624033	42314610	41622533	42313110	41626294	42316871	41626794	42317371	+	+
906	7	GRMZM2G034442_T01	GRMZM2G034442_T01	captured	0	anchored	GFF	40402528	38211398	40401028	38209898	40406922	38215792	40407422	38216292	+	+
2205	6	GRMZM2G104732_T01	GRMZM5G814376_T01 3183	captured	0	anchored	BLAST	145827139		145826639	145826639	145837227		145838727	145838727	-
1349	8	GRMZM2G060210_T01	GRMZM2G060210_T01	captured	0	anchored	GFF	89372328	90087546	89370828	90086046	89374698	90089916	89375198	90090416	+	+
177	3	AC233851.1_FGT013		captured	0	anchored	BLAST	187721949		187720449	187720449	187725490		187725990	187725990	+
2213	2	GRMZM2G105250_T01	GRMZM2G105250_T01	captured	0	anchored	GFF	195938146	199510528	195937646	199509028	195943703	199516085	195945203	199516585	-	+
3346	5	GRMZM2G165530_T01	GRMZM2G165530_T01	captured	0	anchored	GFF	193017010	193599656	193016510	193598156	193020479	193600095	193021979	193600595	-	+
2940	4	GRMZM2G142366_T01	GRMZM2G142366_T01	captured	0	anchored	GFF	63734350	56351968	63732850	56350468	63735556	56353174	63736056	56353674	+	+
22	8	AC187157.4_FGT004		captured	0	anchored	BLAST	22620681		22619181	22619181	22625295		22625795	22625795	+
205	7	AC234526.1_FGT005	AC234526.1_FGT005	captured	0	anchored	GFF	128134300	133901563	128133800	133901063	128136602	133903865	128138102	133905365	-	-
3072	7	GRMZM2G150011_T01	GRMZM2G150011_T01	captured	0	anchored	GFF	73748994	84727149	73747494	84725649	73750380	84728535	73750880	84729035	+	+
4345	4	GRMZM2G421495_T01	GRMZM2G421495_T01	captured	0	anchored	GFF	5779478	5791381	5777978	5789881	5786336	5798239	5786836	5798739	+	+
3213	10	GRMZM2G158029_T01	GRMZM2G158029_T01	captured	0	anchored	GFF	118609289	118827289	118607789	118825789	118612015	118830015	118612515	118830515	+	+
3296	7	GRMZM2G162359_T01	GRMZM2G162359_T01	captured	0	anchored	GFF	10539419	10656437	10537919	10654937	10541154	10658172	10541654	10658672	+	+
2681	5	GRMZM2G129189_T01	GRMZM2G129189_T01	captured	0	anchored	GFF	181734454	182569001	181732954	182567501	181735617	182570164	181736117	182570664	+	+
1260	8	GRMZM2G055487_T01	GRMZM2G055487_T01	captured	0	anchored	GFF	95019366	95729933	95018866	95729433	95020702	95731269	95022202	95732769	-	-
874	1	GRMZM2G032295_T01		captured	0	anchored	BLAST	216886922		216885422	216885422	216888487		216888987	216888987	+
493	4	GRMZM2G013967_T01	GRMZM2G013967_T01	captured	1	anchored	GFF	202200365	196646113	202197716	196644613	202202162	196647910	202202662	196648410	+	+
1708	6	GRMZM2G077498_T01	GRMZM2G077498_T01	captured	1	anchored	GFF	150826439	150854452	150825939	150853952	150831158	150859171	150842599	150860671	-	-
3719	7	GRMZM2G313643_T01	GRMZM2G313643_T01	captured	0	anchored	GFF	144434075	150075579	144432575	150074079	144438708	150080212	144439208	150080712	+	+
2220	7	GRMZM2G105657_T01	GRMZM2G105657_T01	captured	0	anchored	GFF	48197482	46056545	48196982	46056045	48198989	46058052	48200489	46059552	-	-
1436	3	GRMZM2G064091_T01	GRMZM2G064091_T01	captured	0	anchored	GFF	225506562	227172815	225505062	227171315	225509091	227175344	225509591	227175844	+	+
2528	10	GRMZM2G121605_T01	GRMZM2G121605_T01	captured	0	anchored	GFF	142617301	142383923	142615801	142383423	142619768	142386390	142620268	142387890	+	-
1591	7	GRMZM2G072526_T01	GRMZM2G072526_T01	captured	0	anchored	GFF	154592554	160271657	154592054	160270157	154597261	160276364	154598761	160276864	-	+
1677	1	GRMZM2G076257_T01	GRMZM2G076257_T01	captured	0	anchored	GFF	191075311	191232418	191073811	191230918	191079239	191236346	191079739	191236846	+	+
2174	9	GRMZM2G103179_T01	GRMZM2G103179_T01	captured	0	anchored	GFF	19142702	19245738	19142202	19245238	19148630	19251666	19150130	19253166	-	-
4699	1	GRMZM2G478568_T01	GRMZM2G478568_T01	captured	0	anchored	GFF	258896612	259836588	258896112	259836088	258898296	259838272	258899796	259839772	-	-
1320	9	GRMZM2G058374_T01	GRMZM2G058374_T01	captured	0	anchored	GFF	140950423	145628650	140949923	145628150	140958422	145636649	140959922	145638149	-	-
1026	3	GRMZM2G041415_T01	GRMZM2G041415_T01	captured	0	anchored	GFF	136357005	140151898	136355505	140150398	136358200	140153093	136358700	140153593	+	+
4493	1	GRMZM2G445602_T01	GRMZM2G445602_T01	captured	1	anchored	GFF	16772154	16821856	16770654	16820356	16775977	16825679	16777433	16826179	+	+
2752	3	GRMZM2G132506_T01	GRMZM2G132506_T01	captured	0	anchored	GFF	149937030	153802447	149936530	153801947	149938061	153803478	149939561	153804978	-	-
1390	6	GRMZM2G061912_T01	GRMZM2G061912_T01	captured	0	anchored	GFF	135691873	135696909	135690373	135695409	135695117	135700153	135695617	135700653	+	+
1993	8	GRMZM2G092817_T01	GRMZM2G092817_T01	captured	0	anchored	GFF	163976130	164822848	163974630	164821348	163979406	164826124	163979906	164826624	+	+
3544	1	GRMZM2G177461_T01	GRMZM2G177461_T01	captured	0	anchored	GFF	136709260	137828271	136707760	137826771	136712995	137832006	136713495	137832506	+	+
1469	3	GRMZM2G065585_T01	GRMZM2G065585_T01	captured	0	anchored	GFF	148153022	152010337	148151522	152008837	148154401	152011716	148154901	152012216	+	+
1499	2	GRMZM2G067463_T01	GRMZM2G067463_T01	captured	0	anchored	GFF	4274233	4352876	4272733	4351376	4274856	4353499	4275356	4353999	+	+
4674	2	GRMZM2G473915_T01	GRMZM2G473915_T01	captured	0	anchored	GFF	131614638	134994824	131613138	134993324	131618481	134998667	131618981	134999167	+	+
400	3	GRMZM2G009715_T02	GRMZM2G009715_T02	captured	1	anchored	GFF	107370336	87793922	107368836	87793422	107376041	87799627	107379758	87801127	+	-
919	5	GRMZM2G035073_T01	GRMZM2G035073_T01	captured	0	anchored	GFF	67608042	68336721	67607542	68336221	67609960	68338639	67611460	68340139	-	-
1268	1	GRMZM2G055834_T01	GRMZM2G055834_T01	captured	0	anchored	GFF	292976699	294120611	292976199	294120111	292979210	294123122	292980710	294124622	-	-
633	5	GRMZM2G020419_T01	GRMZM2G020419_T01	captured	0	anchored	GFF	113036479	113821560	113034979	113820060	113037247	113822328	113037747	113822828	+	+
1372	7	GRMZM2G061232_T01	GRMZM2G061232_T01	captured	1	anchored	GFF	154058267	159812327	154057767	159810827	154058884	159812944	154072549	159813444	-	+
1977	2	GRMZM2G092160_T02	GRMZM2G092160_T02	captured	0	anchored	GFF	113963783	117410024	113962283	117408524	113967902	117414143	113968402	117414643	+	+
2023	5	GRMZM2G094353_T01	GRMZM2G094353_T01	captured	0	anchored	GFF	111258245	112033688	111257745	112033188	111259495	112034938	111260995	112036438	-	-
4387	6	GRMZM2G429714_T01	GRMZM2G429714_T01	captured	1	anchored	GFF	155166089	155208317	155162119	155207817	155171820	155214048	155173320	155215548	-	-
3445	6	GRMZM2G171114_T01	GRMZM2G171114_T01	captured	0	anchored	GFF	103860619	103870389	103859119	103868889	103864147	103873917	103864647	103874417	+	+
1669	3	GRMZM2G075900_T01	GRMZM2G075900_T01	captured	0	anchored	GFF	114385420	118181859	114384920	118181359	114395930	118192369	114397430	118193869	-	-
1825	1	GRMZM2G083364_T01		not captured	0	not anchored		206925826				206926402				-
1285	7	GRMZM2G056875_T01	GRMZM2G056875_T01	captured	0	anchored	GFF	81788157	92751684	81787657	92751184	81790536	92754063	81792036	92755563	-	-
3309	5	GRMZM2G163200_T01	GRMZM2G163200_T01	captured	0	anchored	GFF	213724751	214574909	213723251	214573409	213730695	214580853	213731195	214581353	+	+
3594	10	GRMZM2G179518_T01	GRMZM2G179518_T01	captured	0	anchored	GFF	146866015	146761891	146864515	146760391	146870742	146766356	146871242	146766856	+	+
3757	8	GRMZM2G319747_T01	GRMZM2G319747_T01	captured	0	anchored	GFF	123557659	124471626	123557159	124471126	123558132	124472346	123559632	124473846	-	-
1549	9	GRMZM2G070455_T01	GRMZM2G070455_T01	captured	0	anchored	GFF	8833814	8746804	8832314	8746304	8835293	8748283	8835793	8749783	+	-
1959	3	GRMZM2G091119_T01	GRMZM2G091119_T01	captured	0	anchored	GFF	35311686	35660410	35310186	35658910	35317566	35666290	35318066	35666790	+	+
1242	9	GRMZM2G053652_T01	GRMZM2G053652_T01	captured	0	anchored	GFF	132671403	137322702	132670903	137322202	132674438	137325737	132675938	137327237	-	-
1208	9	GRMZM2G051613_T01	GRMZM2G051613_T01	captured	1	anchored	GFF	130107705	134757339	130104131	134756839	130118027	134767661	130118527	134769161	+	-
1874	8	GRMZM2G086088_T01	GRMZM2G086088_T01	captured	0	anchored	GFF	146808902	147738064	146808402	147737564	146812018	147741180	146813518	147742680	-	-
1803	2	GRMZM2G082181_T01	GRMZM2G082181_T01	captured	0	anchored	GFF	17464342	18168323	17462842	18166823	17469202	18173183	17469702	18173683	+	+
3542	2	GRMZM2G177349_T01	GRMZM2G177349_T01	captured	0	anchored	GFF	172492332	176015025	172491832	176014525	172494681	176016417	172496181	176017917	-	-
1201	7	GRMZM2G051129_T01	GRMZM2G051129_T01	captured	0	anchored	GFF	170043141	175876893	170041641	175875393	170046924	175880676	170047424	175881176	+	+
519	4	GRMZM2G015295_T01	GRMZM2G015295_T01	captured	0	anchored	GFF	21022540	21158461	21021040	21156961	21025689	21161610	21026189	21162110	+	+
3300	8	GRMZM2G162525_T01	GRMZM2G162525_T01	captured	0	anchored	GFF	133583409	134439555	133581909	134438055	133588814	134444960	133589314	134445460	+	+
17	8	AC183950.2_FGT007		captured	0	anchored	BLAST	161946892		161946392	161946392	161950703		161952203	161952203	-
4092	3	GRMZM2G377539_T05	GRMZM2G377539_T05	captured	0	anchored	GFF	216224740	217872315	216223240	217870815	216229801	217877376	216230301	217877876	+	+
2451	5	GRMZM2G117238_T01	GRMZM2G117238_T01	captured	0	anchored	GFF	189819569	190532565	189819069	190532065	189823378	190536335	189824878	190537835	-	-
3337	2	GRMZM2G165060_T01	GRMZM2G165060_T01	captured	0	anchored	GFF	9343519	9359246	9343019	9357746	9347378	9363105	9348878	9363605	-	+
1274	3	GRMZM2G056120_T01	GRMZM2G056120_T01	captured	0	anchored	GFF	194771165	196638145	194769665	196636645	194777130	196644110	194777630	196644610	+	+
110	6	AC208912.2_FGT002		captured	1	anchored	BLAST	151056585		151051690	151051690	151058677		151060177	151060177	-
2356	6	GRMZM2G112238_T01	GRMZM2G112238_T01	captured	0	anchored	GFF	21025859	31600723	21025359	31600223	21027372	31602236	21028872	31603736	-	-
4721	1	GRMZM2G520535_T01	GRMZM2G520535_T01	captured	0	anchored	GFF	240784216	241566942	240783716	241566442	240805540	241588266	240807040	241589766	-	-
2210	5	GRMZM2G104920_T01	GRMZM2G104920_T01	captured	0	anchored	GFF	209936129	210797228	209935629	210796728	209940174	210798455	209941674	210799955	-	-
3700	6	GRMZM2G310758_T01	GRMZM2G310758_T01	captured	0	anchored	GFF	161255835	161325742	161255335	161325242	161258265	161328172	161259765	161329672	-	-
2658	1	GRMZM2G127945_T01	GRMZM2G127945_T01	captured	0	anchored	GFF	95112640	96248667	95111140	96247167	95114984	96251011	95115484	96251511	+	+
646	7	GRMZM2G020893_T01		not captured	0	not anchored		146749787				146751698				-
4005	3	GRMZM2G361398_T02	GRMZM2G361398_T02	captured	0	anchored	GFF	222558071	224206634	222557571	224206134	222571999	224220693	222573499	224222193	-	-
1220	2	GRMZM2G051943_T01	GRMZM2G051943_T01	captured	1	anchored	GFF	34000019	34162588	33998519	34161088	34001367	34163936	34005778	34164436	+	+
3663	1	GRMZM2G304442_T01	GRMZM2G304442_T01	captured	0	anchored	GFF	73562407	74719065	73561907	74718565	73563283	74719941	73564783	74721441	-	-
2652	1	GRMZM2G127546_T01	GRMZM2G127546_T01	captured	0	anchored	GFF	251244344	251099829	251242844	251099329	251247178	251102663	251247678	251104163	+	-
4263	3	GRMZM2G408462_T01	GRMZM2G408462_T01	captured	0	anchored	GFF	211180844	212821185	211179344	212819685	211182268	212822609	211182768	212823109	+	+
2337	4	GRMZM2G111300_T01	GRMZM2G111300_T01	captured	1	anchored	GFF	26508223	26681989	26506723	26681489	26510909	26684675	26512409	26686175	-	-
4626	4	GRMZM2G467703_T03	GRMZM2G467703_T03	captured	0	anchored	GFF	243066395	237998011	243065895	237997511	243070015	238001631	243071515	238003131	-	-
2243	1	GRMZM2G106899_T01	GRMZM2G106899_T01	captured	0	anchored	GFF	203014064	203606183	203012564	203604683	203015181	203607300	203015681	203607800	+	+
1087	10	GRMZM2G044394_T01	GRMZM2G044394_T01	captured	1	anchored	GFF	4976728	5453371	4973200	5452871	4978289	5457660	4979789	5459160	-	-
1288	4	GRMZM2G056920_T01	GRMZM2G056920_T01	captured	0	anchored	GFF	239371305	234301708	239370805	234301208	239374113	234304462	239375613	234305962	-	-
810	8	GRMZM2G028535_T01	GRMZM2G028535_T01	captured	0	anchored	GFF	166858189	167716847	166856689	167716347	166866346	167725004	166866846	167726504	+	-
4351	8	GRMZM2G422393_T01		captured	0	anchored	BLAST	97456034		97454534	97454534	97459815		97460315	97460315	+
4166	10	GRMZM2G391042_T01	GRMZM2G391042_T01	captured	0	anchored	GFF	140914281	140700653	140913781	140700153	140937400	140723772	140938900	140725272	-	-
33	8	AC193786.3_FGT005	AC193786.3_FGT005	captured	0	anchored	GFF	156609284	157462749	156607784	157461249	156610340	157463805	156610840	157464305	+	+
1587	1	GRMZM2G072292_T01	GRMZM2G072292_T01	captured	0	anchored	GFF	30808767	30807074	30808267	30806574	30811562	30809869	30813062	30811369	-	-
4256	4	GRMZM2G406313_T01	GRMZM2G406313_T01	captured	0	anchored	GFF	152093859	152999371	152092359	152997871	152094798	153000310	152095298	153000810	+	+
227	10	GRMZM2G000620_T01	GRMZM2G000620_T01	captured	0	anchored	GFF	143722773	143570637	143721273	143569137	143726354	143573924	143726854	143574424	+	+
1860	9	GRMZM2G085246_T02	GRMZM2G085246_T02	captured	0	anchored	GFF	102461483	106534395	102460983	106533895	102469719	106542631	102471219	106544131	-	-
4577	8	GRMZM2G457624_T01	GRMZM2G457624_T01	captured	0	anchored	GFF	12826644	12776466	12825144	12774966	12832614	12782436	12833114	12782936	+	+
2013	1	GRMZM2G093736_T01	GRMZM2G093736_T01	captured	0	anchored	GFF	156529080	156502164	156528580	156501664	156531638	156504722	156533138	156506222	-	-
264	7	GRMZM2G003165_T01	GRMZM2G003165_T01	captured	0	anchored	GFF	69873639	80831434	69872139	80829934	69876931	80834726	69877431	80835226	+	+
806	8	GRMZM2G028393_T02	GRMZM2G028393_T02	captured	0	anchored	GFF	133147032	133996668	133145532	133995168	133147898	133997534	133148398	133998034	+	+
4477	9	GRMZM2G443715_T01	GRMZM2G443715_T01	captured	0	anchored	GFF	95721139	99690764	95720639	99690264	95723909	99694530	95725409	99696030	-	-
1885	8	GRMZM2G086766_T01	GRMZM2G086766_T01	captured	0	anchored	GFF	130080414	130926990	130079914	130926490	130082344	130928920	130083844	130930420	-	-
2905	8	GRMZM2G140590_T01	GRMZM2G140590_T01	captured	0	anchored	GFF	113674099	114541249	113672599	114539749	113688250	114555400	113688750	114555900	+	+
1817	4	GRMZM2G082940_T01	GRMZM2G082940_T01	captured	0	anchored	GFF	150529042	151431868	150528542	151431368	150529999	151432825	150531499	151434325	-	-
2707	8	GRMZM2G130119_T01	GRMZM2G130119_T01	captured	0	anchored	GFF	174259283	175091670	174258783	175091170	174261035	175093422	174262535	175094922	-	-
556	10	GRMZM2G016939_T02	GRMZM2G016939_T02	captured	0	anchored	GFF	134031579	134434838	134030079	134433338	134035318	134438537	134035818	134439037	+	+
3998	9	GRMZM2G360567_T01	GRMZM2G360567_T01	captured	0	anchored	GFF	50198576	51126077	50197076	51124577	50199159	51126660	50199659	51127160	+	+
717	6	GRMZM2G024576_T02	GRMZM2G024576_T02	captured	0	anchored	GFF	19087139	29635178	19085639	29633678	19092862	29639749	19093362	29640249	+	+
2817	4	GRMZM2G136139_T01	GRMZM2G136139_T01	captured	0	anchored	GFF	162536638	163476599	162535138	163475099	162539641	163479602	162540141	163480102	+	+
671	5	GRMZM2G022019_T01	GRMZM2G022019_T01	captured	0	anchored	GFF	29612431	30318321	29611931	30317821	29618101	30323991	29619601	30325491	-	-
1511	2	GRMZM2G068557_T01	GRMZM2G068557_T01	captured	0	anchored	GFF	46572743	46785444	46572243	46784944	46577673	46790374	46579173	46791874	-	-
2249	1	GRMZM2G107163_T01	GRMZM2G107163_T01	captured	0	anchored	GFF	182746472	182925580	182745972	182925080	182751104	182930212	182752604	182931712	-	-
3353	5	GRMZM2G166082_T02	GRMZM2G166082_T02	captured	0	anchored	GFF	13979441	14070028	13977941	14068528	13985767	14072984	13986267	14073484	+	+
2423	8	GRMZM2G115422_T01	GRMZM2G115422_T01	captured	0	anchored	GFF	166097829	166930905	166097329	166930405	166099788	166932864	166101288	166934364	-	-
1605	4	GRMZM2G073059_T01	GRMZM2G073059_T01	captured	0	anchored	GFF	240328531	235190448	240327031	235189948	240332138	235194055	240332638	235195555	+	-
663	9	GRMZM2G021573_T01	GRMZM2G021573_T01	captured	0	anchored	GFF	140458063	145136488	140457563	145135988	140461916	145140341	140463416	145141841	-	-
4301	1	GRMZM2G414192_T01	GRMZM2G414192_T01	captured	0	anchored	GFF	246823285	247786586	246822785	247786086	246824891	247788192	246826391	247789692	-	-
2431	5	GRMZM2G115939_T01	GRMZM2G115939_T01	captured	0	anchored	GFF	56045112	56768622	56043612	56767122	56056738	56780248	56057238	56780748	+	+
1945	4	GRMZM2G090469_T01	GRMZM2G090469_T01	captured	0	anchored	GFF	26048907	26212165	26048407	26210665	26050367	26213625	26051867	26214125	-	+
4326	5	GRMZM2G418916_T01	GRMZM2G418916_T01	captured	0	anchored	GFF	172401959	173152692	172401459	173152192	172421977	173172710	172423477	173174210	-	-
969	4	GRMZM2G038028_T01	GRMZM2G038028_T01	captured	0	anchored	GFF	134689084	135581893	134687584	135580393	134692485	135585294	134692985	135585794	+	+
4295	3	GRMZM2G413113_T01	GRMZM2G413113_T01	captured	0	anchored	GFF	10418894	10615469	10417394	10614969	10423804	10620379	10424304	10621879	+	-
1946	1	GRMZM2G090568_T01	GRMZM2G090568_T01	captured	1	anchored	GFF	7122907	7153932	7122407	7153432	7125353	7156146	7132677	7157646	-	-
2276	4	GRMZM2G108457_T01	GRMZM2G108457_T01	captured	0	anchored	GFF	206520953	201046911	206519453	201045411	206525593	201051551	206526093	201052051	+	+
4207	10	GRMZM2G399530_T01	GRMZM2G399530_T01	captured	0	anchored	GFF	107945353	108135501	107943853	108134001	107947217	108137365	107947717	108137865	+	+
4089	6	GRMZM2G376957_T01	GRMZM2G376957_T01	captured	0	anchored	GFF	75803453	77039007	75801953	77037507	75805442	77040996	75805942	77041496	+	+
1501	1	GRMZM2G067638_T01	GRMZM2G067638_T01	captured	1	anchored	GFF	222340485	223007742	222338985	223007242	222344138	223011395	222347619	223012895	+	-
549	2	GRMZM2G016649_T01	GRMZM2G016649_T01	captured	0	anchored	GFF	21712417	22414453	21710917	22412953	21716884	22418920	21717384	22419420	+	+
3465	10	GRMZM2G172642_T01	GRMZM2G172642_T01	captured	0	anchored	GFF	80090799	80328466	80089299	80326966	80095308	80332975	80095808	80333475	+	+
3629	10	GRMZM2G181251_T01	GRMZM2G181251_T01	captured	0	anchored	GFF	16257688	16210496	16256188	16208996	16265200	16218008	16265700	16218508	+	+
3930	3	GRMZM2G348512_T02	GRMZM2G348512_T02	captured	0	anchored	GFF	213847352	215506329	213846852	215505829	213859958	215518935	213861458	215520435	-	-
946	9	GRMZM2G036826_T01	GRMZM2G036826_T01	captured	0	anchored	GFF	70542101	75077559	70540601	75076059	70545885	75081343	70546385	75081843	+	+
2644	4	GRMZM2G127230_T01	GRMZM2G127230_T01	captured	0	anchored	GFF	194448273	188917848	194447773	188917348	194458340	188927915	194459840	188929415	-	-
1361	8	GRMZM2G060824_T01	GRMZM2G060824_T01	captured	0	anchored	GFF	105915690	106740412	105915190	106739912	105933590	106758312	105935090	106759812	-	-
3864	6	GRMZM2G337785_T01	GRMZM2G337785_T01	captured	0	anchored	GFF	87063510	88346254	87062010	88344754	87068206	88350950	87068706	88351450	+	+
3155	5	GRMZM2G154652_T01	GRMZM2G154652_T01	captured	0	anchored	GFF	50666110	51389337	50665610	51388837	50667796	51391023	50669296	51392523	-	-
3773	9	GRMZM2G321725_T02	GRMZM2G321725_T02	captured	0	anchored	GFF	142499542	147172664	142499042	147172164	142503726	147176848	142505226	147178348	-	-
3280	1	GRMZM2G161452_T01	GRMZM2G161452_T01	captured	1	anchored	GFF	38178475	38124882	38176975	38123382	38182357	38128764	38190319	38129264	+	+
1465	3	GRMZM2G065423_T01	GRMZM2G065423_T01	captured	1	anchored	GFF	177661828	179462163	177658858	179460663	177666449	179466784	177667949	179467284	-	+
2990	9	GRMZM2G145256_T01		captured	0	anchored	BLAST	135608266		135607766	135607766	135612714		135614214	135614214	-
1397	2	GRMZM2G062156_T01	GRMZM2G062156_T01	captured	0	anchored	GFF	204707235	208298569	204705735	208297069	204709413	208300747	204709913	208301247	+	+
3678	5	GRMZM2G307397_T01	GRMZM2G307397_T01	captured	0	anchored	GFF	54229054	54944892	54227554	54943392	54230366	54945953	54230866	54946453	+	+
941	1	GRMZM2G036629_T01	GRMZM2G036629_T01	captured	0	anchored	GFF	73112038	74271511	73111538	74271011	73112766	74272239	73114266	74273739	-	-
583	4	GRMZM2G018416_T01	GRMZM2G018416_T01	captured	0	anchored	GFF	126661231	127878602	126659731	127877102	126666565	127883936	126667065	127884436	+	+
3436	1	GRMZM2G170727_T01	GRMZM2G170727_T01	captured	1	anchored	GFF	281928739	282964441	281925559	282962941	281932526	282968228	281933026	282968728	+	+
1869	1	GRMZM2G085691_T01	GRMZM2G085691_T01	captured	1	anchored	GFF	2672225	2683790	2670725	2682290	2677109	2690223	2680600	2690723	+	+
3190	1	GRMZM2G156827_T01	GRMZM2G156827_T01	captured	0	anchored	GFF	62319617	62237785	62318117	62237285	62328685	62246853	62329185	62248353	+	-
591	2	GRMZM2G018595_T01	GRMZM2G018595_T01	captured	1	anchored	GFF	1422634	1437710	1421134	1436210	1426449	1441525	1430466	1442025	+	+
2304	5	GRMZM2G109959_T01	GRMZM2G109959_T01	captured	0	anchored	GFF	178853962	178970658	178853462	178969158	178854764	178971460	178856264	178971960	-	+
3846	8	GRMZM2G335218_T01	GRMZM2G335218_T01	captured	1	anchored	GFF	164822004	165655084	164820504	165654584	164823700	165656780	164825200	165658280	-	-
3481	10	GRMZM2G173878_T01	GRMZM2G173878_T01	captured	0	anchored	GFF	123976785	124319406	123975285	124317906	123979552	124322173	123980052	124322673	+	+
2804	7	GRMZM2G135739_T01	GRMZM2G135739_T01	captured	0	anchored	GFF	1232847	1232553	1232347	1232053	1237129	1236835	1238629	1238335	-	-
2341	5	GRMZM2G111475_T01	GRMZM2G111475_T01	captured	0	anchored	GFF	12541977	12591527	12540477	12591027	12547625	12597175	12548125	12598675	+	-
3583	2	GRMZM2G179002_T01	GRMZM2G179002_T01	captured	0	anchored	GFF	189507810	193070899	189507310	193070399	189514098	193077187	189515598	193078687	-	-
4078	5	GRMZM2G374375_T01	GRMZM2G374375_T01	captured	0	anchored	GFF	120436027	121216432	120435527	121215932	120437872	121218277	120439372	121219777	-	-
4149	2	GRMZM2G388051_T01	GRMZM2G388051_T01	captured	0	anchored	GFF	9571575	9620800	9571075	9620300	9572369	9621141	9573869	9622641	-	-
102	10	AC208110.2_FGT001	AC208110.2_FGT001	captured	0	anchored	GFF	140307691	140081545	140306191	140080045	140310563	140084417	140311063	140084917	+	+
1920	6	GRMZM2G089136_T01	GRMZM2G089136_T01	captured	0	anchored	GFF	156407963	156450601	156407463	156450101	156411398	156453368	156412898	156454868	-	-
3827	1	GRMZM2G332545_T01		captured	1	anchored	BLAST	9691026		9689526	9689526	9693662		9695324	9695324	+
4589	2	GRMZM2G459896_T01	GRMZM2G459896_T01	captured	0	anchored	GFF	75346711	76075575	75346211	76075075	75352795	76081659	75354295	76083159	-	-
2992	6	GRMZM2G145461_T01	GRMZM2G145461_T01	captured	0	anchored	GFF	81703564	83025839	81703064	83025339	81704790	83027065	81706290	83028565	-	-
2639	3	GRMZM2G127117_T01	GRMZM2G127117_T01	captured	0	anchored	GFF	174736392	176609852	174734892	176609352	174738139	176610322	174738639	176611822	+	-
4227	1	GRMZM2G402584_T01	GRMZM2G402584_T01	captured	0	anchored	GFF	60896767	60833831	60896267	60833331	60900825	60837889	60902325	60839389	-	-
3483	6	GRMZM2G173928_T01	GRMZM2G173928_T01	captured	0	anchored	GFF	83215049	84540654	83214549	84540154	83221756	84547361	83223256	84548861	-	-
1218	2	GRMZM2G051921_T01	GRMZM2G051921_T01	captured	1	anchored	GFF	33972848	34135547	33968787	34134047	33974162	34136697	33974662	34137197	+	+
4409	4	GRMZM2G431856_T01	GRMZM2G431856_T01	captured	0	anchored	GFF	1676721	2054500	1675221	2053000	1678089	2055868	1678589	2056368	+	+
2398	1	GRMZM2G114071_T01		captured	0	anchored	BLAST	21746541		21746041	21746041	21751874		21753374	21753374	-
259	10	GRMZM2G002863_T01	GRMZM2G002863_T01	captured	0	anchored	GFF	110772814	110962342	110771314	110960842	110775517	110965132	110776017	110965632	+	+
1625	5	GRMZM2G074053_T01	GRMZM2G074053_T01	captured	0	anchored	GFF	193568819	194144389	193567319	194142889	193570847	194146417	193571347	194146917	+	+
163	9	AC217887.3_FGT005	AC217887.3_FGT005	captured	0	anchored	GFF	117591163	122191826	117590663	122190326	117594404	122195365	117595904	122195865	-	+
4070	8	GRMZM2G372709_T01	GRMZM2G372709_T01	captured	0	anchored	GFF	138654951	139495212	138654451	139494712	138658611	139501990	138660111	139503490	-	-
3898	1	GRMZM2G342105_T01	GRMZM2G342105_T01	captured	0	anchored	GFF	252850647	253827545	252850147	253827045	252860511	253837409	252862011	253838909	-	-
1106	6	GRMZM2G045720_T01	GRMZM2G045720_T01	captured	0	anchored	GFF	136541920	136547349	136541420	136546849	136545694	136551123	136547194	136552623	-	-
1836	1	GRMZM2G083725_T01	GRMZM2G083725_T01	captured	0	anchored	GFF	194524284	194690089	194523784	194689589	194526391	194692196	194527891	194693696	-	-
1531	4	GRMZM2G069486_T02	GRMZM2G069486_T02	captured	0	anchored	GFF	244703206	239624836	244701706	239623336	244715198	239635248	244715698	239635748	+	+
2731	9	GRMZM2G131421_T01	GRMZM2G131421_T01	captured	0	anchored	GFF	20610343	20705211	20608843	20703711	20611604	20706472	20612104	20706972	+	+
3976	9	GRMZM2G356579_T01	GRMZM2G356579_T01	captured	0	anchored	GFF	141163983	145842210	141162483	145840710	141182129	145860356	141182629	145860856	+	+
2929	5	GRMZM2G141911_T01	GRMZM2G141911_T01	captured	0	anchored	GFF	71147918	71930286	71146418	71928786	71150103	71932471	71150603	71932971	+	+
2738	9	GRMZM2G131842_T01		captured	0	anchored	BLAST	16716244		16714744	16714744	16717543		16718043	16718043	+
1333	2	GRMZM2G058948_T01	GRMZM2G058948_T01	captured	0	anchored	GFF	920867	938581	919367	937081	926216	943930	926716	944430	+	+
2770	4	GRMZM2G133781_T01	GRMZM2G133781_T01	captured	0	anchored	GFF	6635769	6629624	6634269	6628124	6637614	6631469	6638114	6631969	+	+
3859	1	GRMZM2G337191_T01	GRMZM2G337191_T01	captured	0	anchored	GFF	191455987	191613094	191455487	191612594	191457469	191614576	191458969	191616076	-	-
3087	5	GRMZM2G150893_T03	GRMZM2G150893_T03	captured	0	anchored	GFF	39877415	40586006	39876915	40585506	39880162	40588096	39881662	40589596	-	-
442	1	GRMZM2G011240_T01	GRMZM2G011240_T01	captured	1	anchored	GFF	56860838	56763340	56855335	56762840	56863937	56766439	56865437	56767939	-	-
4044	3	GRMZM2G366607_T01	GRMZM2G366607_T01	captured	0	anchored	GFF	148149405	152006720	148147905	152005220	148150768	152008083	148151268	152008583	+	+
4492	6	GRMZM2G445423_T01	GRMZM2G445423_T01	captured	0	anchored	GFF	161599092	161679196	161597592	161677696	161602124	161682228	161602624	161682728	+	+
2156	4	GRMZM2G102163_T01	GRMZM2G102163_T01	captured	0	anchored	GFF	170756145	171694806	170754645	171693306	170763041	171701702	170763541	171702202	+	+
1577	4	GRMZM2G071883_T01	GRMZM2G071883_T01	captured	0	anchored	GFF	222386165	217294519	222385665	217294019	222391363	217299717	222392863	217301217	-	-
1572	1	GRMZM2G071688_T01	GRMZM2G071688_T01	captured	0	anchored	GFF	69421261	70582468	69419761	70580968	69424314	70585521	69424814	70586021	+	+
2851	3	GRMZM2G138074_T01	GRMZM2G138074_T01	captured	1	anchored	GFF	185986961	187768902	185985461	187767402	185989921	187771862	185991143	187772362	+	+
886	5	GRMZM2G033267_T01	GRMZM2G033267_T01	captured	0	anchored	GFF	5878262	5894892	5877762	5894392	5882226	5898856	5883726	5900356	-	-
4733	8	GRMZM2G700585_T01	GRMZM2G700585_T01	captured	0	anchored	GFF	103400155	104147844	103398655	104146344	103409810	104157499	103410310	104157999	+	+
2835	5	GRMZM2G137387_T01	GRMZM2G137387_T01	captured	0	anchored	GFF	216850555	217863477	216849055	217861977	216857223	217870145	216857723	217870645	+	+
1329	1	GRMZM2G058727_T01		captured	0	anchored	BLAST	62627651		62626151	62626151	62630171		62630671	62630671	+
3728	2	GRMZM2G314955_T01	GRMZM2G314955_T01	captured	0	anchored	GFF	208932665	212609091	208931165	212607591	208943433	212619859	208943933	212620359	+	+
4186	2	GRMZM2G395114_T01	GRMZM2G395114_T01	captured	0	anchored	GFF	4879336	4895674	4877836	4894174	4884347	4900685	4884847	4901185	+	+
3568	5	GRMZM2G178356_T01	GRMZM2G178356_T01	captured	0	anchored	GFF	143577095	144352699	143575595	144351199	143581108	144356712	143581608	144357212	+	+
3243	5	GRMZM2G159547_T01	GRMZM2G159547_T01	captured	0	anchored	GFF	207602818	208398128	207601318	208397628	207604438	208399748	207604938	208401248	+	-
3777	6	GRMZM2G322328_T01	GRMZM2G322328_T01	captured	0	anchored	GFF	88283788	89565447	88282288	89563947	88289825	89571484	88290325	89571984	+	+
320	3	GRMZM2G005834_T01	GRMZM2G005834_T01	captured	0	anchored	GFF	228429012	230084075	228428512	230083575	228432701	230087764	228434201	230089264	-	-
3528	3	GRMZM2G176576_T01	GRMZM2G176576_T01	captured	0	anchored	GFF	165123209	166732718	165122709	166732218	165125929	166735438	165127429	166736938	-	-
3756	10	GRMZM2G319138_T01	GRMZM2G319138_T01	captured	0	anchored	GFF	99097186	99226682	99095686	99226182	99114974	99244470	99115474	99245970	+	-
811	9	GRMZM2G028594_T01	GRMZM2G028594_T01	captured	0	anchored	GFF	18933465	19034863	18932965	19034363	18939594	19040992	18941094	19042492	-	-
465	3	GRMZM2G012233_T01	GRMZM2G012233_T01	captured	0	anchored	GFF	207304453	208968456	207302953	208966956	207305892	208969895	207306392	208970395	+	+
249	7	GRMZM2G001938_T01	GRMZM2G001938_T01	captured	0	anchored	GFF	13718864	13850116	13717364	13848616	13720808	13852287	13721308	13852787	+	+
1612	1	GRMZM2G073427_T01	GRMZM2G073427_T01	captured	0	anchored	GFF	170440180	170592733	170438680	170591233	170445067	170597620	170445567	170598120	+	+
819	9	GRMZM2G028852_T01	GRMZM2G028852_T01	captured	0	anchored	GFF	145586294	150236635	145584794	150235135	145590146	150240487	145590646	150240987	+	+
1177	6	GRMZM2G049342_T01	GRMZM2G049342_T01	captured	0	anchored	GFF	139105345	139119925	139104845	139119425	139120312	139134892	139121812	139136392	-	-
1189	4	GRMZM2G050186_T02	GRMZM2G050186_T02	captured	0	anchored	GFF	119701413	120904107	119700913	120902607	119707530	120910224	119709030	120910724	-	+
3680	3	GRMZM2G307561_T03	GRMZM2G307561_T03	captured	0	anchored	GFF	100366330	94809663	100365830	94808163	100372433	94815766	100373933	94816266	-	+
1748	4	GRMZM2G079491_T02	GRMZM2G079491_T02	captured	0	anchored	GFF	206773790	201299748	206772290	201298248	206776373	201302331	206776873	201302831	+	+
2127	6	GRMZM2G100641_T01	GRMZM2G100641_T01	captured	0	anchored	GFF	150470176	150498189	150469676	150497689	150474559	150502572	150476059	150504072	-	-
858	1	GRMZM2G031102_T01	GRMZM2G031102_T01	captured	0	anchored	GFF	31945816	31901673	31945316	31901173	31946578	31902435	31948078	31903935	-	-
3768	9	GRMZM2G321076_T01	GRMZM2G321076_T01	captured	0	anchored	GFF	23089641	23148070	23089141	23147570	23092393	23150822	23093893	23152322	-	-
385	10	GRMZM2G009048_T01	GRMZM2G009048_T01	captured	0	anchored	GFF	16424750	16377558	16423250	16376058	16425749	16378557	16426249	16379057	+	+
1359	8	GRMZM2G060723_T01	GRMZM2G060723_T01	captured	0	anchored	GFF	157700199	158528915	157698699	158527415	157703436	158532152	157703936	158532652	+	+
1479	1	GRMZM2G066260_T01		captured	0	anchored	BLAST	46522320		46521820	46521820	46525334		46526834	46526834	-
2578	1	GRMZM2G124209_T01	GRMZM2G124209_T01	captured	0	anchored	GFF	54095927	54005484	54095427	54004984	54110964	54006372	54112464	54007872	-	-
971	7	GRMZM2G038066_T01	GRMZM2G038066_T01	captured	0	anchored	GFF	159319692	165038048	159319192	165036548	159326605	165044961	159328105	165045461	-	+
4716	4	GRMZM2G493155_T01	GRMZM2G493155_T01	captured	0	anchored	GFF	166371632	167310693	166370132	167309193	166382202	167321263	166382702	167321763	+	+
479	3	GRMZM2G012942_T01	GRMZM2G012942_T01	captured	0	anchored	GFF	153209147	86090336	153208647	86089836	153235927	86117116	153237427	86118616	-	-
847	1	GRMZM2G030173_T01	GRMZM2G030173_T01	captured	0	anchored	GFF	3687277	3708082	3685777	3706582	3688370	3709175	3688870	3709675	+	+
1166	6	GRMZM2G048313_T01	GRMZM2G048313_T01	captured	0	anchored	GFF	1370015	1373405	1369515	1372905	1370943	1374333	1372443	1375833	-	-
3091	5	GRMZM2G150984_T01	GRMZM2G150984_T01	captured	0	anchored	GFF	214204717	215072425	214204217	215071925	214209684	215077392	214211184	215078892	-	-
2166	3	GRMZM2G102927_T01	GRMZM2G102927_T01	captured	0	anchored	GFF	3330440	3375827	3329940	3375327	3334455	3379842	3335955	3381342	-	-
1378	1	GRMZM2G061487_T01	GRMZM2G061487_T01	captured	0	anchored	GFF	216988241	217638400	216986741	217636900	216989809	217639968	216990309	217640468	+	+
1054	2	GRMZM2G043174_T01	GRMZM2G043174_T01	captured	1	anchored	GFF	207075789	210693147	207074289	210691647	207079074	210696432	207081721	210696932	+	+
2821	2	GRMZM2G136364_T02	GRMZM2G136364_T02	captured	0	anchored	GFF	55651628	56316542	55651128	56316042	55652808	56317722	55654308	56319222	-	-
2101	1	GRMZM2G099319_T01	GRMZM2G099319_T01	captured	0	anchored	GFF	179450114	179614336	179448614	179612836	179453975	179618197	179454475	179618697	+	+
619	1	GRMZM2G019689_T01	GRMZM2G019689_T01	captured	0	anchored	GFF	34224397	34158016	34222897	34156516	34226755	34160374	34227255	34160874	+	+
3797	9	GRMZM2G325561_T01	GRMZM2G325561_T01	captured	0	anchored	GFF	14533103	14651579	14531603	14650079	14535058	14653462	14535558	14653962	+	+
3616	10	GRMZM2G180693_T01	GRMZM2G180693_T01	captured	0	anchored	GFF	15927302	15849348	15925802	15847848	15927880	15849926	15928380	15850426	+	+
621	7	GRMZM2G019746_T01	GRMZM2G019746_T01	captured	0	anchored	GFF	1958323	1958055	1957823	1957555	1960823	1960555	1962323	1962055	-	-
2310	3	GRMZM2G110057_T01	GRMZM2G110057_T01	captured	0	anchored	GFF	171253838	172948600	171253338	172948100	171255618	172950380	171257118	172951880	-	-
2495	5	GRMZM2G119536_T01		captured	0	anchored	BLAST	52229624		52229124	52229124	52231907		52233407	52233407	-
3395	7	GRMZM2G168364_T01	GRMZM2G168364_T01	captured	0	anchored	GFF	128401128	134168464	128399628	134166964	128402910	134170246	128403410	134170746	+	+
3052	6	GRMZM2G149201_T01	GRMZM2G149201_T01	captured	0	anchored	GFF	130845882	130782221	130845382	130781721	130848387	130784726	130849887	130786226	-	-
2322	5	GRMZM2G110558_T01	GRMZM2G110558_T01	captured	0	anchored	GFF	212381671	213229456	212380171	213227956	212383947	213231732	212384447	213232232	+	+
2438	8	GRMZM2G116273_T01	GRMZM2G116273_T01	captured	0	anchored	GFF	171872629	172671226	171871129	172669726	171875492	172674089	171875992	172674589	+	+
3334	5	GRMZM2G164948_T01	GRMZM2G164948_T01	captured	0	anchored	GFF	201452268	202364140	201451768	202363640	201460250	202371738	201461750	202373238	-	-
3246	1	GRMZM2G159715_T01	GRMZM2G159715_T01	captured	0	anchored	GFF	278338567	279353223	278337067	279351723	278348960	279353704	278349460	279354204	+	+
4179	2	GRMZM2G393762_T01	GRMZM2G393762_T01	captured	0	anchored	GFF	43098192	43261892	43097692	43261392	43101962	43265662	43103462	43267162	-	-
377	1	GRMZM2G008501_T01	GRMZM2G008501_T01	captured	1	anchored	GFF	54566266	54464197	54565038	54463697	54571998	54469929	54573498	54471429	-	-
2050	1	GRMZM2G096020_T01	GRMZM2G096020_T01	captured	0	anchored	GFF	7304633	7336740	7303133	7335240	7311253	7343360	7311753	7343860	+	+
602	5	GRMZM2G018962_T01	GRMZM2G018962_T01	captured	0	anchored	GFF	97111495	97898788	97110995	97898288	97113940	97909089	97115440	97910589	-	-
3815	9	GRMZM2G329144_T01	GRMZM2G329144_T01	captured	0	anchored	GFF	123830480	128433759	123829980	128433259	123832957	128436569	123834457	128438069	-	-
1311	1	GRMZM2G058032_T01	GRMZM2G058032_T01	captured	0	anchored	GFF	275987199	277056018	275986699	277054518	275988778	277057597	275990278	277058097	-	+
1787	5	GRMZM2G081589_T01	GRMZM2G081589_T01	captured	0	anchored	GFF	175755689	176533898	175754189	176532398	175759012	176537221	175759512	176537721	+	+
612	2	GRMZM2G019404_T03	GRMZM2G019404_T02 7245	captured	0	anchored	BLAST	4306226		4305726	4305726	4313821		4315321	4315321	-
936	4	GRMZM2G036236_T01		captured	0	anchored	BLAST	181378104		181376604	181376604	181390573		181391073	181391073	+
1391	5	GRMZM2G061950_T01	GRMZM2G061950_T01	captured	0	anchored	GFF	207389066	208242490	207387566	208240990	207392063	208245487	207392563	208245987	+	+
3579	10	GRMZM2G178942_T01	GRMZM2G178942_T01	captured	0	anchored	GFF	82301156	82402920	82299656	82401420	82301886	82409383	82302386	82409883	+	+
4510	2	GRMZM2G447984_T01	GRMZM2G447984_T01	captured	0	anchored	GFF	54472161	55112933	54471661	55112433	54473000	55113772	54474500	55115272	-	-
2794	8	GRMZM2G135244_T01	GRMZM2G135244_T01	captured	0	anchored	GFF	170680368	171495302	170678868	171493802	170681165	171496099	170681665	171496599	+	+
701	7	GRMZM2G023346_T01	GRMZM2G023346_T01	captured	0	anchored	GFF	155664021	161386372	155662521	161384872	155666859	161389210	155667359	161389710	+	+
3710	3	GRMZM2G312712_T01	GRMZM2G312712_T01	captured	0	anchored	GFF	205338164	207142596	205336664	207141096	205354466	207158898	205354966	207159398	+	+
214	2	GRMZM2G000052_T01	GRMZM2G000052_T01	captured	0	anchored	GFF	8944359	8996296	8942859	8994796	8949614	9001551	8950114	9002051	+	+
3630	4	GRMZM2G181358_T01	GRMZM2G181358_T01	captured	0	anchored	GFF	174823521	175762413	174823021	175761913	174824819	175763711	174826319	175765211	-	-
2708	6	GRMZM2G130169_T01		captured	0	anchored	BLAST	151947616		151946116	151946116	151949313		151949813	151949813	+
2789	3	GRMZM2G135095_T01	GRMZM2G135095_T01	captured	0	anchored	GFF	151668276	155549429	151667776	155548929	151677547	155558700	151679047	155560200	-	-
1650	5	GRMZM2G075051_T01	GRMZM2G075051_T01	captured	0	anchored	GFF	30576764	31282654	30575264	31281154	30583973	31289863	30584473	31290363	+	+
2074	4	GRMZM2G098102_T01	GRMZM2G098102_T01	captured	0	anchored	GFF	19778232	19936806	19776732	19935306	19779829	19938403	19780329	19938903	+	+
2539	5	GRMZM2G122276_T01	GRMZM2G122276_T01	captured	1	anchored	GFF	178835087	178989444	178828202	178987944	178835978	178990335	178837478	178990835	-	+
2547	6	GRMZM2G122563_T01	GRMZM2G122563_T01	captured	0	anchored	GFF	124162799	124095619	124161299	124094119	124163522	124096342	124164022	124096842	+	+
731	7	GRMZM2G025182_T01	GRMZM2G025182_T01	captured	0	anchored	GFF	167027373	172777366	167026873	172776866	167030920	172780913	167032420	172782413	-	-
3639	10	GRMZM2G301124_T01	GRMZM2G301124_T01	captured	0	anchored	GFF	8349674	8804532	8349174	8804032	8352258	8807116	8353758	8808616	-	-
2779	2	GRMZM2G134351_T01	GRMZM2G134351_T01	captured	0	anchored	GFF	182561365	186047484	182559865	186046984	182562926	186049045	182563426	186050545	+	-
4281	1	GRMZM2G410991_T01	GRMZM2G410991_T01	captured	0	anchored	GFF	7533560	7561362	7532060	7559862	7536711	7564513	7537211	7565013	+	+
2139	1	GRMZM2G101244_T01		captured	0	anchored	BLAST	40940691		40940191	40940191	40944134		40945634	40945634	-
768	5	GRMZM2G026980_T01	GRMZM2G026980_T01	captured	0	anchored	GFF	53218817	53934855	53217317	53933355	53220680	53936718	53221180	53937218	+	+
1928	3	GRMZM2G089525_T01	GRMZM2G089525_T01	captured	0	anchored	GFF	215780906	217438918	215780406	217438418	215782716	217440728	215784216	217442228	-	-
1092	5	GRMZM2G045154_T01	GRMZM2G045154_T01	captured	0	anchored	GFF	198542644	199439211	198542144	199438711	198545015	199441582	198546515	199443082	-	-
3877	10	GRMZM2G340065_T01	GRMZM2G340065_T01	captured	0	anchored	GFF	146998109	146893985	146997609	146893485	147003312	146899188	147004812	146900688	-	-
2255	1	GRMZM2G107629_T01	GRMZM2G107629_T01	captured	0	anchored	GFF	231034229	231759993	231033729	231759493	231040458	231766222	231041958	231767722	-	-
1756	3	GRMZM2G079883_T01	GRMZM2G079883_T01	captured	0	anchored	GFF	199486234	201381760	199484734	201380260	199487489	201383015	199487989	201383515	+	+
1636	5	GRMZM2G074416_T01		not captured	0	not anchored		21468143				21469606				-
2491	4	GRMZM2G119258_T01	GRMZM2G119258_T01	captured	0	anchored	GFF	159387074	160367184	159386574	160366684	159394502	160374612	159396002	160376112	-	-
338	3	GRMZM2G006562_T01	GRMZM2G006562_T01	captured	0	anchored	GFF	189068657	190899620	189068157	190898120	189068920	190899883	189070420	190900383	-	+
3105	2	GRMZM2G151726_T01	GRMZM2G151726_T01	captured	1	anchored	GFF	201356340	204895459	201355840	204893959	201357485	204896604	201361918	204897104	-	+
576	7	GRMZM2G017894_T01	GRMZM2G017894_T01	captured	0	anchored	GFF	167722421	173474948	167721921	173473448	167723948	173484155	167725448	173484655	-	+
761	7	GRMZM2G026702_T01		captured	0	anchored	BLAST	31752595		31752095	31752095	31760378		31761878	31761878	-
4748	2	GRMZM2G702974_T01	GRMZM2G702974_T01	captured	0	anchored	GFF	24984057	25684120	24983557	25683620	24984416	25684479	24985916	25685979	-	-
738	6	GRMZM2G025491_T01	GRMZM2G025491_T01	captured	0	anchored	GFF	111315402	109558991	111313902	109557491	111317116	109560705	111317616	109561205	+	+
1775	8	GRMZM2G080588_T01	GRMZM2G080588_T01	captured	0	anchored	GFF	20725944	20696387	20724444	20694887	20732960	20703403	20733460	20703903	+	+
1415	10	GRMZM2G063380_T01		captured	0	anchored	BLAST	130543295		130542795	130542795	130546305		130547805	130547805	-
484	7	GRMZM2G013236_T01	GRMZM2G013236_T01	captured	0	anchored	GFF	5151004	5150208	5150504	5149708	5155502	5154706	5157002	5156206	-	-
3408	10	GRMZM2G168953_T03	GRMZM2G168953_T03	captured	1	anchored	GFF	132183467	132575097	132178029	132573597	132191061	132577860	132191561	132578360	+	+
2334	2	GRMZM2G111143_T01	GRMZM2G111143_T01	captured	0	anchored	GFF	131089988	134470121	131088488	134468621	131092760	134472893	131093260	134473393	+	+
1078	1	GRMZM2G044074_T01	GRMZM2G044074_T01	captured	1	anchored	GFF	56657723	56560225	56656223	56558725	56662275	56564777	56667103	56565277	+	+
1243	1	GRMZM2G053669_T01	GRMZM2G053669_T01	captured	0	anchored	GFF	45276025	45118780	45275525	45118280	45280058	45122813	45281558	45124313	-	-
2530	4	GRMZM2G121790_T01	GRMZM2G121790_T01	captured	0	anchored	GFF	234264695	229199657	234264195	229199157	234269920	229204882	234271420	229206382	-	-
623	3	GRMZM2G019874_T01	GRMZM2G019874_T01	captured	0	anchored	GFF	220061620	221721260	220061120	221720760	220064986	221724626	220066486	221726126	-	-
4091	5	GRMZM2G377341_T01	GRMZM2G377341_T01	captured	0	anchored	GFF	37877155	38590536	37876655	38590036	37888472	38601853	37889972	38603353	-	-
3885	4	GRMZM2G341058_T01	GRMZM2G341058_T01	captured	0	anchored	GFF	78533795	71238732	78532295	71237232	78538503	71243440	78539003	71243940	+	+
1512	5	GRMZM2G068566_T01	GRMZM2G068566_T01	captured	0	anchored	GFF	28058281	28221303	28057781	28220803	28063783	28223664	28065283	28225164	-	-
2956	3	GRMZM2G143165_T01	GRMZM2G143165_T01	captured	0	anchored	GFF	5401451	5596383	5400951	5595883	5403201	5598133	5404701	5599633	-	-
4502	8	GRMZM2G447271_T01	GRMZM2G447271_T01	captured	0	anchored	GFF	167516161	168305110	167514661	168304610	167519878	168308827	167520378	168310327	+	-
2946	5	GRMZM2G142709_T01	GRMZM2G142709_T01	captured	0	anchored	GFF	204627358	205803521	204625858	205803021	204629211	205805374	204629711	205806874	+	-
2564	9	GRMZM2G123604_T01	GRMZM2G123604_T01	captured	0	anchored	GFF	47305255	48221934	47304755	48221434	47310503	48227182	47312003	48228682	-	-
2382	8	GRMZM2G113415_T01	GRMZM2G113415_T01	captured	0	anchored	GFF	132849137	133698773	132847637	133697273	132853201	133702837	132853701	133703337	+	+
328	7	GRMZM2G006119_T01	GRMZM2G006119_T01	captured	0	anchored	GFF	163518840	169255892	163517340	169255392	163521137	169258189	163521637	169259689	+	-
4462	2	GRMZM2G441347_T01	GRMZM2G441347_T01	captured	0	anchored	GFF	28038560	28745742	28037060	28744242	28041705	28748887	28042205	28749387	+	+
628	8	GRMZM2G020096_T01	GRMZM2G020096_T01	captured	0	anchored	GFF	129580566	130459536	129579066	130458036	129592372	130471342	129592872	130471842	+	+
1223	10	GRMZM2G052100_T01	GRMZM2G052100_T01	captured	0	anchored	GFF	115864705	116077391	115864205	116076891	115865752	116078438	115867252	116079938	-	-
4014	2	GRMZM2G362693_T01	GRMZM2G362693_T01	captured	0	anchored	GFF	231397479	235080216	231396979	235079716	231402114	235081205	231403614	235082705	-	-
3538	10	GRMZM2G177077_T01	GRMZM2G177077_T01	captured	0	anchored	GFF	99232380	99381158	99230880	99379658	99238980	99387758	99239480	99388258	+	+
4271	9	GRMZM2G410001_T01		captured	1	anchored	BLAST	8111739		8110239	8110239	8113370		8115282	8115282	+
733	5	GRMZM2G025236_T01	GRMZM2G025236_T01	captured	0	anchored	GFF	174962055	175779392	174961555	175778892	174977566	175794903	174979066	175796403	-	-
3745	1	GRMZM2G317770_T01	GRMZM2G317770_T01	captured	0	anchored	GFF	195762771	195943036	195761271	195941536	195775957	195956222	195776457	195956722	+	+
630	8	GRMZM2G020151_T01	GRMZM2G020151_T01	captured	0	anchored	GFF	31074055	32237928	31072555	32236428	31078313	32240390	31078813	32240890	+	+
997	8	GRMZM2G039889_T01	GRMZM2G039889_T01	captured	0	anchored	GFF	142318595	143234169	142317095	143233669	142322896	143239777	142323396	143241277	+	-
3394	7	GRMZM2G168330_T01	GRMZM2G168330_T01	captured	0	anchored	GFF	141558464	147169612	141557964	147169112	141561377	147170417	141562877	147171917	-	-
608	5	GRMZM2G019317_T01	GRMZM2G019317_T01	captured	0	anchored	GFF	203723478	204644182	203722978	204643682	203727851	204648555	203729351	204650055	-	-
3263	9	GRMZM2G160496_T01	GRMZM2G160496_T01	captured	0	anchored	GFF	16680606	16732113	16680106	16730613	16683004	16734511	16684504	16735011	-	+
1234	4	GRMZM2G052740_T01	GRMZM2G052740_T01	captured	0	anchored	GFF	242747929	237679545	242746429	237678045	242752396	237684012	242752896	237684512	+	+
1649	1	GRMZM2G075003_T01	GRMZM2G075003_T01	captured	0	anchored	GFF	194908588	195074393	194908088	195073893	194910840	195076645	194912340	195078145	-	-
2226	3	GRMZM2G105991_T01	GRMZM2G105991_T01	captured	0	anchored	GFF	110631721	114370775	110631221	114370275	110633801	114372855	110635301	114374355	-	-
2878	8	GRMZM2G139574_T02	GRMZM2G139574_T02	captured	0	anchored	GFF	112525925	113392883	112525425	113392383	112533382	113400340	112534882	113401840	-	-
4108	7	GRMZM2G379780_T01	GRMZM2G379780_T01	captured	1	anchored	GFF	149602894	155293714	149597203	155293214	149606795	155297615	149608295	155299115	-	-
4535	6	GRMZM2G451224_T01	GRMZM2G451224_T01	captured	0	anchored	GFF	164071180	164173766	164070680	164173266	164072519	164175105	164074019	164176605	-	-
1474	10	GRMZM2G066044_T01	GRMZM2G066044_T01	captured	0	anchored	GFF	93905490	94014368	93904990	94012868	93908455	94017333	93909955	94017833	-	+
125	1	AC210173.4_FGT004		captured	0	anchored	BLAST	223454616		223453116	223453116	223458737		223459237	223459237	+
44	7	AC195138.3_FGT004	AC195138.3_FGT004	captured	0	anchored	GFF	157912039	163631784	157911539	163631284	157912510	163632255	157914010	163633755	-	-
2152	6	GRMZM2G101938_T01	GRMZM2G101938_T01	captured	0	anchored	GFF	105594329	105593024	105593829	105591524	105602364	105601059	105603864	105601559	-	+
1687	2	GRMZM2G076826_T01	GRMZM2G076826_T01	captured	0	anchored	GFF	8874765	8901390	8874265	8899890	8877980	8904605	8879480	8905105	-	+
1188	7	GRMZM2G050108_T01	GRMZM2G050108_T01	captured	0	anchored	GFF	168633539	174448119	168633039	174447619	168635527	174450107	168637027	174451607	-	-
3142	1	GRMZM2G154124_T01	GRMZM2G154124_T01	captured	0	anchored	GFF	205581051	206200059	205580551	206199559	205585615	206204623	205587115	206206123	-	-
2008	6	GRMZM2G093595_T01	GRMZM2G093595_T01	captured	0	anchored	GFF	140890981	140882370	140890481	140881870	140892301	140883690	140893801	140885190	-	-
2862	9	GRMZM2G138589_T01	GRMZM2G138589_T01	captured	0	anchored	GFF	144168498	148882511	144166998	148882011	144171225	148885238	144171725	148886738	+	-
714	1	GRMZM2G024389_T01	GRMZM2G024389_T01	captured	1	anchored	GFF	297196665	298396479	297190635	298395979	297198745	298398559	297200245	298400059	-	-
1564	8	GRMZM2G071339_T01	GRMZM2G071339_T01	captured	0	anchored	GFF	123203418	124117598	123201918	124116098	123205418	124119598	123205918	124120098	+	+
4364	7	GRMZM2G425728_T01	GRMZM2G425728_T01	captured	0	anchored	GFF	9585441	9706644	9583941	9705144	9586934	9708137	9587434	9708637	+	+
2663	4	GRMZM2G128402_T01		captured	0	anchored	BLAST	157822329		157820829	157820829	157826666		157827166	157827166	+
4690	6	GRMZM2G476898_T01		captured	0	anchored	BLAST	161670101		161669601	161669601	161680418		161681918	161681918	-
4631	9	GRMZM2G468525_T01		captured	0	anchored	BLAST	22174452		22172952	22172952	22188798		22189298	22189298	+
397	6	GRMZM2G009627_T01	GRMZM2G009627_T01	captured	1	anchored	GFF	2035469	2038859	2033969	2037359	2042169	2045559	2055267	2046059	+	+
1096	8	GRMZM2G045278_T01	GRMZM2G045278_T01	captured	0	anchored	GFF	166726408	167570398	166724908	167568898	166727629	167571619	166728129	167572119	+	+
3285	6	GRMZM2G161673_T01	GRMZM2G161673_T01	captured	0	anchored	GFF	64366398	65650702	64364898	65649202	64368037	65652341	64368537	65652841	+	+
2934	4	GRMZM2G142039_T01	GRMZM2G142039_T01	captured	0	anchored	GFF	238218545	233143596	238218045	233143096	238223045	233148096	238224545	233149596	-	-
1657	5	GRMZM2G075372_T01	GRMZM2G075372_T01	captured	0	anchored	GFF	203311409	204230622	203310909	204229122	203315996	204235209	203317496	204235709	-	+
3009	4	GRMZM2G146502_T01	GRMZM2G146502_T01	captured	0	anchored	GFF	193773564	188242843	193773064	188242343	193775021	188244300	193776521	188245800	-	-
4432	9	GRMZM2G435380_T01	GRMZM2G435380_T01	captured	0	anchored	GFF	49205846	50141291	49205346	50140791	49206825	50143269	49208325	50144769	-	-
2185	2	GRMZM2G104013_T03	GRMZM2G104013_T03	captured	0	anchored	GFF	113352643	116798984	113351143	116797484	113356845	116803186	113357345	116803686	+	+
2717	6	GRMZM2G130528_T01	GRMZM2G130528_T01	captured	1	anchored	GFF	74695851	75909995	74687387	75909495	74698749	75912893	74700249	75914393	-	-
1191	10	GRMZM2G050394_T01	GRMZM2G050394_T01	captured	0	anchored	GFF	26085196	26093564	26083696	26092064	26091118	26094422	26091618	26094922	+	+
823	8	GRMZM2G028966_T01	GRMZM2G028966_T01	captured	0	anchored	GFF	166872688	167709132	166872188	167707632	166874061	167710505	166875561	167711005	-	+
4659	10	GRMZM2G471596_T01	GRMZM2G471596_T01	captured	0	anchored	GFF	115408055	115630765	115406555	115629265	115410563	115633273	115411063	115633773	+	+
4666	9	GRMZM2G472696_T01	GRMZM2G472696_T01	captured	0	anchored	GFF	149616495	154211213	149615995	154210713	149618205	154212043	149619705	154213543	-	-
771	4	GRMZM2G027098_T01	GRMZM2G027098_T01	captured	0	anchored	GFF	151558483	152458301	151557983	152457801	151559928	152459746	151561428	152461246	-	-
401	8	GRMZM2G009719_T01	GRMZM2G009719_T01	captured	0	anchored	GFF	36507110	36510440	36506610	36509940	36508681	36512011	36510181	36513511	-	-
186	2	AC233887.1_FGT006	AC233887.1_FGT006	captured	0	anchored	GFF	55390376	56079508	55389876	56079008	55394767	56084221	55396267	56085721	-	-
1797	8	GRMZM2G081892_T01	GRMZM2G081892_T01	captured	0	anchored	GFF	12310720	12197384	12310220	12196884	12312730	12199394	12314230	12200894	-	-
1119	3	GRMZM2G046436_T01		not captured	0	not anchored		178039351				178042059				+
1914	1	GRMZM2G088765_T01	GRMZM2G088765_T01	captured	0	anchored	GFF	109323749	110499018	109322249	110497518	109326139	110501408	109326639	110501908	+	+
3039	4	GRMZM2G148534_T01	GRMZM2G148534_T01	captured	0	anchored	GFF	163261660	164201121	163261160	164200621	163263155	164202616	163264655	164204116	-	-
1705	2	GRMZM2G077420_T01	GRMZM2G077420_T01	captured	0	anchored	GFF	28811383	29522198	28810883	29521698	28814682	29525497	28816182	29526997	-	-
3000	4	GRMZM2G145972_T02	GRMZM2G145972_T02	captured	0	anchored	GFF	35053496	35243107	35052996	35241607	35059438	35249049	35060938	35249549	-	+
915	3	GRMZM2G034985_T01	GRMZM2G034985_T01	captured	0	anchored	GFF	223087757	224760341	223086257	224758841	223091905	224764489	223092405	224764989	+	+
2978	9	GRMZM2G144610_T01	GRMZM2G144610_T01	captured	0	anchored	GFF	36559519	37552323	36558019	37550823	36561138	37553942	36561638	37554442	+	+
1586	7	GRMZM2G072280_T01	GRMZM2G072280_T01	captured	0	anchored	GFF	154571067	160294878	154570567	160293378	154574040	160297851	154575540	160298351	-	+
4037	4	GRMZM2G365423_T01	GRMZM2G365423_T01	captured	0	anchored	GFF	73175756	65845329	73174256	65843829	73182843	65852416	73183343	65852916	+	+
1986	10	GRMZM2G092429_T01	GRMZM2G092429_T01	captured	0	anchored	GFF	119699057	119979489	119697557	119977989	119719455	119999887	119719955	120000387	+	+
1456	4	GRMZM2G064868_T01	GRMZM2G064868_T01	captured	0	anchored	GFF	28969404	29145785	28967904	29144285	28982840	29159221	28983340	29159721	+	+
2606	10	GRMZM2G125436_T01	GRMZM2G125436_T01	captured	0	anchored	GFF	118729249	118981790	118728749	118981290	118731469	118984010	118732969	118985510	-	-
2060	4	GRMZM2G097043_T01	GRMZM2G097043_T01	captured	0	anchored	GFF	200350523	194783112	200350023	194782612	200356353	194788847	200357853	194790347	-	-
3561	4	GRMZM2G178046_T01	GRMZM2G178046_T01	captured	0	anchored	GFF	1697516	2075295	1697016	2074795	1699248	2077027	1700748	2078527	-	-
1551	9	GRMZM2G070603_T01	GRMZM2G070603_T01	captured	0	anchored	GFF	41757387	42759969	41756887	42759469	41759043	42761625	41760543	42763125	-	-
3981	7	GRMZM2G357750_T01		captured	0	anchored	BLAST	156424665		156424165	156424165	156430387		156431887	156431887	-
4607	1	GRMZM2G464782_T01	GRMZM2G464782_T01	captured	0	anchored	GFF	276041863	277099209	276040363	277097709	276055527	277112873	276056027	277113373	+	+
2904	4	GRMZM2G140545_T02	GRMZM2G140545_T02	captured	0	anchored	GFF	202635614	197081362	202634114	197079862	202636993	197082741	202637493	197083241	+	+
3643	6	GRMZM2G301803_T01	GRMZM2G301803_T01	captured	0	anchored	GFF	9560891	9500022	9560391	9499522	9565860	9504991	9567360	9506491	-	-
2346	1	GRMZM2G111609_T01	GRMZM2G111609_T01	captured	0	anchored	GFF	289533850	290662055	289532350	290660555	289535633	290663838	289536133	290664338	+	+
2195	5	GRMZM2G104484_T01	GRMZM2G104484_T01	captured	0	anchored	GFF	45434354	46139573	45433854	46139073	45436761	46149331	45438261	46150831	-	-
561	9	GRMZM2G017257_T01	GRMZM2G017257_T01	captured	0	anchored	GFF	7118375	7187390	7117875	7186890	7142045	7211060	7143545	7212560	-	-
2112	5	GRMZM2G099630_T01	GRMZM2G099630_T01	captured	0	anchored	GFF	4340591	4351432	4340091	4350932	4355851	4366692	4357351	4368192	-	-
2555	1	GRMZM2G122965_T01	GRMZM2G122965_T01	captured	0	anchored	GFF	47826755	47703605	47826255	47703105	47832908	47709758	47834408	47711258	-	-
2221	5	GRMZM2G105741_T01		not captured	0	not anchored		205809446				205810786				-
3718	1	GRMZM2G313351_T01		captured	0	anchored	BLAST	234090548		234089048	234089048	234094952		234095452	234095452	+
2982	5	GRMZM2G144856_T01		not captured	0	not anchored		199195654				199196743				-
1307	5	GRMZM2G057841_T01	GRMZM2G057841_T01	captured	0	anchored	GFF	170421013	171162247	170420513	171161747	170421638	171162872	170423138	171164372	-	-
1812	2	GRMZM2G082670_T01	GRMZM2G082670_T01	captured	0	anchored	GFF	28654085	29330987	28653585	29330487	28655126	29332028	28656626	29333528	-	-
1769	2	GRMZM2G080222_T01	GRMZM2G080222_T01	captured	0	anchored	GFF	230342813	234026569	230341313	234025069	230345000	234028756	230345500	234029256	+	+
2475	4	GRMZM2G118437_T01	GRMZM2G118437_T01	captured	0	anchored	GFF	162761505	163701266	162761005	163700766	162766159	163705503	162767659	163707003	-	-
1875	10	GRMZM2G086136_T01	GRMZM2G086136_T01	captured	0	anchored	GFF	144730683	144602472	144729183	144600972	144733175	144604964	144733675	144605464	+	+
3834	4	GRMZM2G333361_T01	GRMZM2G333361_T01	captured	0	anchored	GFF	157426658	158480938	157425158	158479438	157431631	158485911	157432131	158486411	+	+
1673	2	GRMZM2G076075_T02	GRMZM2G076075_T02	captured	0	anchored	GFF	184506351	188028125	184504851	188026625	184510607	188032381	184511107	188032881	+	+
4084	8	GRMZM2G375159_T01	GRMZM2G375159_T01	captured	0	anchored	GFF	18237612	18444421	18236112	18443921	18239719	18446528	18240219	18448028	+	-
4027	10	GRMZM2G363926_T01	GRMZM2G363926_T01	captured	0	anchored	GFF	100338913	100483133	100337413	100481633	100341518	100485738	100342018	100486238	+	+
297	7	GRMZM2G004683_T01	GRMZM2G004683_T01	captured	0	anchored	GFF	128349489	134116825	128348989	134116325	128351427	134118763	128352927	134120263	-	-
963	2	GRMZM2G037875_T01	GRMZM2G037875_T01	captured	0	anchored	GFF	195610297	199166132	195608797	199164632	195613711	199169546	195614211	199170046	+	+
2031	6	GRMZM2G094811_T01		not captured	0	not anchored		99550832				99552840				-
980	2	GRMZM2G038519_T01	GRMZM2G038519_T01	captured	0	anchored	GFF	204020527	207611861	204019027	207610361	204027329	207618663	204027829	207619163	+	+
1596	3	GRMZM2G072808_T01	GRMZM2G072808_T01	captured	0	anchored	GFF	178907264	180720548	178905764	180719048	178910110	180723394	178910610	180723894	+	+
2697	3	GRMZM2G129777_T01	GRMZM2G129777_T01	captured	1	anchored	GFF	22033474	22395049	22031974	22394549	22035488	22397063	22036988	22398563	-	-
2097	2	GRMZM2G099167_T01	GRMZM2G099167_T01	captured	0	anchored	GFF	203700605	207291939	203699105	207290439	203704286	207295620	203704786	207296120	+	+
1651	5	GRMZM2G075136_T01	GRMZM2G075136_T01	captured	0	anchored	GFF	207316410	204857996	207315910	204857496	207320933	204862519	207322433	204864019	-	-
1569	5	GRMZM2G071620_T01	GRMZM2G071620_T01	captured	0	anchored	GFF	6878250	6925447	6876750	6923947	6885264	6932461	6885764	6932961	+	+
2542	6	GRMZM2G122337_T01	GRMZM2G122337_T01	captured	0	anchored	GFF	1337027	1340417	1336527	1339917	1337998	1341388	1339498	1342888	-	-
2123	8	GRMZM2G100318_T01	GRMZM2G100318_T01	captured	0	anchored	GFF	162283425	163129203	162281925	163127703	162287896	163133084	162288396	163133584	+	+
530	2	GRMZM2G015889_T01	GRMZM2G015889_T01	captured	0	anchored	GFF	66655047	67375640	66654547	67375140	66660057	67380650	66661557	67382150	-	-
3701	3	GRMZM2G310840_T01	GRMZM2G310840_T01	captured	0	anchored	GFF	225778215	227440348	225777715	227439848	225781466	227443371	225782966	227444871	-	-
3805	10	GRMZM2G327234_T01	GRMZM2G327234_T01	captured	1	anchored	GFF	141801817	141588089	141798952	141587589	141805761	141592033	141807261	141593533	-	-
3067	2	GRMZM2G149841_T01	GRMZM2G149841_T01	captured	0	anchored	GFF	229326254	233009829	229324754	233008329	229330675	233014250	229331175	233014750	+	+
2675	2	GRMZM2G129034_T01	GRMZM2G129034_T01	captured	0	anchored	GFF	189285781	192877045	189284281	192875545	189294155	192885419	189294655	192885919	+	+
470	7	GRMZM2G012397_T01	GRMZM2G012397_T01	captured	0	anchored	GFF	5135013	5134217	5133513	5132717	5135916	5135120	5136416	5135620	+	+
1524	7	GRMZM2G069146_T01	GRMZM2G069146_T01	captured	0	anchored	GFF	135560926	141174421	135560426	141173921	135561750	141175245	135563250	141176745	-	-
4142	7	GRMZM2G386824_T01	GRMZM2G386824_T01	captured	0	anchored	GFF	169954903	175788655	169954403	175788155	169963556	175797308	169965056	175798808	-	-
2360	2	GRMZM2G112483_T01	GRMZM2G112483_T01	captured	0	anchored	GFF	33820330	33969678	33818830	33968178	33825124	33974472	33825624	33974972	+	+
1287	5	GRMZM2G056908_T01	GRMZM2G056908_T01	captured	0	anchored	GFF	191386435	191963084	191385935	191962584	191387639	191964288	191389139	191965788	-	-
4650	2	GRMZM2G470984_T01	GRMZM2G470984_T01	captured	0	anchored	GFF	222702423	226346998	222701923	226345498	222702779	226347354	222704279	226347854	-	+
2403	2	GRMZM2G114322_T01	GRMZM2G114322_T01	captured	0	anchored	GFF	196273543	199829378	196273043	199828878	196275935	199831770	196277435	199833270	-	-
654	7	GRMZM2G021149_T01	GRMZM2G021149_T01	captured	0	anchored	GFF	7841229	7959124	7839729	7957624	7842177	7960072	7842677	7960572	+	+
2261	1	GRMZM2G107854_T01	GRMZM2G107854_T01	captured	0	anchored	GFF	25509120	25414293	25508620	25413793	25516721	25421304	25518221	25422804	-	-
283	4	GRMZM2G004180_T01	GRMZM2G004180_T01	captured	0	anchored	GFF	150873666	151776492	150873166	151775992	150875273	151778099	150876773	151779599	-	-
156	2	AC217293.3_FGT007	AC217293.3_FGT007	captured	0	anchored	GFF	228698303	232381878	228697803	232381378	228704518	232388093	228706018	232389593	-	-
3993	5	GRMZM2G359799_T01	GRMZM2G359799_T01	captured	0	anchored	GFF	137675018	138448304	137674518	138447804	137675963	138449243	137677463	138450743	-	-
4178	9	GRMZM2G393507_T01	GRMZM2G393507_T01	captured	0	anchored	GFF	140748034	145426261	140747534	145425761	140749415	145427642	140750915	145429142	-	-
3414	4	GRMZM2G169462_T01	GRMZM2G169462_T01	captured	0	anchored	GFF	246689335	241628516	246688835	241627016	246695416	241634597	246696916	241635097	-	+
4278	1	GRMZM2G410704_T01	GRMZM2G410704_T01	captured	0	anchored	GFF	17656204	17721176	17655704	17720676	17659429	17724401	17660929	17725901	-	-
1744	4	GRMZM2G079348_T01	GRMZM2G079348_T01	captured	0	anchored	GFF	245735520	240652035	245735020	240650535	245739366	240655881	245740866	240656381	-	+
864	7	GRMZM2G031323_T01	GRMZM2G031323_T01	captured	0	anchored	GFF	151509198	157205480	151508698	157204980	151510737	157207019	151512237	157208519	-	-
2913	6	GRMZM2G140817_T01	GRMZM2G140817_T01	captured	0	anchored	GFF	155804205	155846433	155802705	155844933	155808669	155850897	155809169	155851397	+	+
1170	2	GRMZM2G048680_T01	GRMZM2G048680_T01	captured	0	anchored	GFF	217172307	220901378	217171807	220900878	217178262	220907333	217179762	220908833	-	-
3382	1	GRMZM2G167649_T01	GRMZM2G167649_T01	captured	0	anchored	GFF	138717898	139799205	138717398	139798705	138719733	139801040	138721233	139802540	-	-
1896	2	GRMZM2G087625_T01	GRMZM2G087625_T01	captured	0	anchored	GFF	201157803	204735611	201156303	204735111	201160599	204738407	201161099	204739907	+	-
2895	3	GRMZM2G140107_T01	GRMZM2G140107_T01	captured	0	anchored	GFF	159990666	161295516	159989166	161294016	159996657	161301138	159997157	161301638	+	+
1042	3	GRMZM2G042412_T01	GRMZM2G042412_T01	captured	0	anchored	GFF	191809215	193652082	191808715	193651582	191810009	193652876	191811509	193654376	-	-
1686	1	GRMZM2G076723_T01	GRMZM2G076723_T01	captured	0	anchored	GFF	198591257	198771866	198590757	198771366	198596276	198776347	198597776	198777847	-	-
3874	7	GRMZM2G339645_T01	GRMZM2G339645_T01	captured	0	anchored	GFF	150627476	156324058	150625976	156322558	150630740	156327322	150631240	156327822	+	+
38	3	AC194425.3_FGT005	AC194425.3_FGT005	captured	0	anchored	GFF	189527051	191337216	189525551	191335716	189527359	191338021	189527859	191338521	+	+
196	8	AC234152.1_FGT005	AC234152.1_FGT005	captured	0	anchored	GFF	100954372	101676136	100952872	101674636	100960640	101682398	100961140	101682898	+	+
4745	4	GRMZM2G702725_T01	GRMZM2G702725_T01	captured	0	anchored	GFF	180878324	181825046	180876824	181823546	180896455	181842810	180896955	181843310	+	+
4143	7	GRMZM2G386971_T01	GRMZM2G386971_T01	captured	0	anchored	GFF	137434612	143046124	137434112	143045624	137439488	143051000	137440988	143052500	-	-
1169	5	GRMZM2G048559_T01	GRMZM2G048559_T01	captured	0	anchored	GFF	26518548	26674856	26518048	26674356	26521995	26678303	26523495	26679803	-	-
3816	1	GRMZM2G329181_T01	GRMZM2G329181_T01	captured	0	anchored	GFF	284893251	286049789	284892751	286049289	284896421	286052959	284897921	286054459	-	-
118	3	AC209755.3_FGT003		captured	0	anchored	BLAST	210877811		210876311	210876311	210881369		210881869	210881869	+
1674	1	GRMZM2G076114_T01	GRMZM2G076114_T01	captured	0	anchored	GFF	291594169	292729141	291592669	292727641	291597785	292732757	291598285	292733257	+	+
1065	5	GRMZM2G043602_T01	GRMZM2G043602_T01	captured	0	anchored	GFF	162570326	163152548	162569826	163152048	162575794	163158016	162577294	163159516	-	-
1659	1	GRMZM2G075436_T01	GRMZM2G075436_T01	captured	0	anchored	GFF	234250473	234970119	234248973	234968619	234252412	234972058	234252912	234972558	+	+
767	5	GRMZM2G026956_T01	GRMZM2G026956_T01	captured	0	anchored	GFF	191625641	192204038	191624141	192202538	191627396	192205793	191627896	192206293	+	+
4396	3	GRMZM2G430737_T01		captured	0	anchored	BLAST	224763017		224762517	224762517	224764300		224765800	224765800	-
2173	9	GRMZM2G103169_T01	GRMZM2G103169_T01	captured	0	anchored	GFF	110280155	113847258	110278655	113846758	110283249	113850352	110283749	113851852	+	-
1020	2	GRMZM2G041223_T01	GRMZM2G041223_T01	captured	0	anchored	GFF	12095990	12202775	12094490	12201275	12101270	12208055	12101770	12208555	+	+
805	1	GRMZM2G028389_T01	GRMZM2G028389_T01	captured	0	anchored	GFF	108723110	109898380	108722610	109897880	108725105	109900375	108726605	109901875	-	-
84	4	AC204611.4_FGT001	AC204611.4_FGT001	captured	0	anchored	GFF	18083264	18140349	18081764	18139849	18085309	18142700	18085809	18144200	+	-
4068	10	GRMZM2G371345_T01	GRMZM2G371345_T01	captured	0	anchored	GFF	55962697	46790874	55961197	46789374	55964978	46793155	55965478	46793655	+	+
437	1	GRMZM2G011078_T01	GRMZM2G011078_T01	captured	0	anchored	GFF	245511517	246465476	245511017	246464976	245515247	246469206	245516747	246470706	-	-
194	9	AC233955.1_FGT011		captured	0	anchored	BLAST	130875356		130873856	130873856	130880235		130880735	130880735	+
3503	8	GRMZM2G175253_T01	GRMZM2G175253_T01	captured	0	anchored	GFF	18726692	17947288	18725192	17946788	18728946	17949542	18729446	17951042	+	-
2749	4	GRMZM2G132371_T01	GRMZM2G132371_T01	captured	0	anchored	GFF	59322177	51919903	59321677	51918403	59328386	51926112	59329886	51926612	-	+
1768	5	GRMZM2G080183_T01	GRMZM2G080183_T01	captured	0	anchored	GFF	52708398	53425036	52707898	53424536	52711488	53428126	52712988	53429626	-	-
4129	5	GRMZM2G383881_T01	GRMZM2G383881_T01	captured	0	anchored	GFF	146730872	147515986	146730372	147515486	146733840	147518954	146735340	147520454	-	-
2395	2	GRMZM2G113990_T01	GRMZM2G113990_T01	captured	0	anchored	GFF	26618955	27323439	26618455	27322939	26635070	27339554	26636570	27341054	-	-
1021	3	GRMZM2G041275_T01	GRMZM2G041275_T01	captured	0	anchored	GFF	205891401	207695833	205890901	207695333	205895896	207700328	205897396	207701828	-	-
4212	3	GRMZM2G400390_T01	GRMZM2G400390_T01	captured	0	anchored	GFF	177357652	179171515	177357152	179171015	177359220	179175206	177360720	179176706	-	-
934	8	GRMZM2G035933_T01	GRMZM2G035933_T01	captured	0	anchored	GFF	167646888	168485419	167645388	168483919	167648582	168487113	167649082	168487613	+	+
1989	9	GRMZM2G092586_T01	GRMZM2G092586_T01	captured	0	anchored	GFF	96801434	100771031	96800934	100770531	96809784	100779381	96811284	100780881	-	-
4035	10	GRMZM2G365319_T01	GRMZM2G365319_T01	captured	0	anchored	GFF	38501475	54441477	38499975	54439977	38505303	54445305	38505803	54445805	+	+
3537	1	GRMZM2G176840_T01	GRMZM2G176840_T01	captured	1	anchored	GFF	4737530	4758335	4737030	4757835	4739841	4760646	4746411	4762146	-	-
948	10	GRMZM2G036918_T01	GRMZM2G036918_T01	captured	0	anchored	GFF	2218548	2797529	2218048	2796029	2224118	2803099	2225618	2803599	-	+
4120	7	GRMZM2G382038_T01	GRMZM2G382038_T01	captured	0	anchored	GFF	122890055	128670986	122888555	128669486	122896734	128677665	122897234	128678165	+	+
2160	2	GRMZM2G102499_T01	GRMZM2G102499_T01	captured	0	anchored	GFF	41760627	41932024	41759127	41931524	41764754	41935612	41765254	41937112	+	-
3785	8	GRMZM2G323558_T01	GRMZM2G323558_T01	captured	0	anchored	GFF	5673702	5720615	5673202	5720115	5675304	5722217	5676804	5723717	-	-
2450	8	GRMZM2G117198_T01	GRMZM2G117198_T01	captured	0	anchored	GFF	128274581	129153051	128273081	129151551	128278001	129156471	128278501	129156971	+	+
1398	4	GRMZM2G062160_T01	GRMZM2G062160_T01	captured	0	anchored	GFF	2429056	2843218	2428556	2842718	2430121	2844283	2431621	2845783	-	-
3986	3	GRMZM2G358830_T01	GRMZM2G358830_T01	captured	0	anchored	GFF	196577268	198462646	196576768	198462146	196581828	198467206	196583328	198468706	-	-
226	3	GRMZM2G000614_T01	GRMZM2G000614_T01	captured	0	anchored	GFF	199739613	201607913	199739113	201607413	199749261	201617577	199750761	201619077	-	-
4296	7	GRMZM2G413635_T02	GRMZM2G413635_T02	captured	0	anchored	GFF	149456897	155147717	149456397	155147217	149461013	155151833	149462513	155153333	-	-
527	6	GRMZM2G015793_T01	GRMZM2G015793_T01	captured	0	anchored	GFF	3319716	3317515	3318216	3316015	3321594	3319393	3322094	3319893	+	+
1430	8	GRMZM2G063896_T01	GRMZM2G063896_T01	captured	0	anchored	GFF	116417814	117349862	116416314	117348362	116419326	117351374	116419826	117351874	+	+
1145	9	GRMZM2G047564_T01	GRMZM2G047564_T01	captured	0	anchored	GFF	84557135	88467440	84556635	88466940	84571437	88481742	84572937	88483242	-	-
1870	4	GRMZM2G085751_T01	GRMZM2G085751_T01	captured	0	anchored	GFF	230217239	225161834	230215739	225160334	230220804	225165399	230221304	225165899	+	+
3229	6	GRMZM2G159032_T01	GRMZM2G159032_T01	captured	0	anchored	GFF	161346749	161426908	161346249	161426408	161349476	161429635	161350976	161431135	-	-
2466	9	GRMZM2G118047_T01	GRMZM2G118047_T01	captured	0	anchored	GFF	72541547	77070952	72540047	77069452	72543591	77072996	72544091	77073496	+	+
62	3	AC199526.5_FGT003	AC199526.5_FGT003	captured	0	anchored	GFF	58661966	58874517	58661466	58873017	58670741	58886337	58672241	58886837	-	+
833	1	GRMZM2G029543_T01	GRMZM2G029543_T01	captured	0	anchored	GFF	46254673	46139405	46253173	46138905	46258700	46143432	46259200	46144932	+	-
4513	1	GRMZM2G448174_T01		not captured	0	not anchored		203354504				203361140				-
2743	4	GRMZM2G131957_T01	GRMZM2G131957_T01	captured	0	anchored	GFF	203215797	197705149	203215297	197704649	203220315	197709667	203221815	197711167	-	-
4588	2	GRMZM2G459363_T01	GRMZM2G459363_T01	captured	0	anchored	GFF	211911843	215589211	211910343	215587711	211913800	215591168	211914300	215591668	+	+
3276	1	GRMZM2G161233_T01	GRMZM2G161233_T01	captured	0	anchored	GFF	192607392	192763524	192606892	192763024	192609002	192765134	192610502	192766634	-	-
3649	8	GRMZM2G302080_T01	GRMZM2G302080_T01	captured	0	anchored	GFF	158629238	159463680	158628738	159463180	158634370	159469436	158635870	159470936	-	-
548	7	GRMZM2G016622_T01	GRMZM2G016622_T01	captured	0	anchored	GFF	40228751	38037621	40227251	38036121	40230616	38039486	40231116	38039986	+	+
3450	5	GRMZM2G171468_T02	GRMZM2G171468_T02	captured	0	anchored	GFF	6129564	6146194	6129064	6145694	6131761	6148391	6133261	6149891	-	-
2575	3	GRMZM2G124066_T01	GRMZM2G124066_T01	captured	0	anchored	GFF	31224553	31555860	31223053	31554360	31227819	31559126	31228319	31559626	+	+
4641	5	GRMZM2G469701_T01	GRMZM2G469701_T01	captured	0	anchored	GFF	136104327	136876905	136103827	136876405	136106024	136878602	136107524	136880102	-	-
3697	8	GRMZM2G310431_T01	GRMZM2G310431_T01	captured	0	anchored	GFF	167668008	168506539	167667508	168506039	167671371	168509902	167672871	168511402	-	-
1110	8	GRMZM2G046002_T01	GRMZM2G046002_T01	captured	1	anchored	GFF	165132284	165965364	165126706	165963864	165134552	165968685	165135052	165969185	+	+
3466	4	GRMZM2G172647_T01	GRMZM2G172647_T01	captured	0	anchored	GFF	133002652	133847376	133002152	133845876	133008321	133852791	133009821	133853291	-	+
2204	10	GRMZM2G104730_T01	GRMZM2G104730_T01	captured	0	anchored	GFF	1439697	1928277	1439197	1927777	1444103	1938173	1445603	1939673	-	-
1999	1	GRMZM2G093210_T01	GRMZM2G093210_T01	captured	0	anchored	GFF	292866212	294010124	292865712	294009624	292868665	294012577	292870165	294014077	-	-
3632	1	GRMZM2G181497_T01	GRMZM2G181497_T01	captured	0	anchored	GFF	13069314	13130100	13067814	13128600	13070606	13131392	13071106	13131892	+	+
783	9	GRMZM2G027627_T01	GRMZM2G027627_T01	captured	0	anchored	GFF	1439993	1443355	1438493	1441855	1444635	1447997	1445135	1448497	+	+
1357	3	GRMZM2G060680_T01	GRMZM2G060680_T01	captured	0	anchored	GFF	123270363	127119632	123268863	127118132	123271857	127121126	123272357	127121626	+	+
1152	1	GRMZM2G047875_T01	GRMZM2G047875_T01	captured	0	anchored	GFF	174093703	174243712	174092203	174242212	174098743	174248511	174099243	174249011	+	+
4684	1	GRMZM2G475948_T01	GRMZM2G475948_T01	captured	0	anchored	GFF	280875375	281932424	280873875	281930924	280877701	281934750	280878201	281935250	+	+
789	8	GRMZM2G027794_T01	GRMZM2G027794_T01	captured	0	anchored	GFF	171847849	172525179	171847349	172523679	171852355	172529685	171853855	172530185	-	+
49	2	AC196006.3_FGT007		captured	0	anchored	BLAST	229350903		229349403	229349403	229352559		229353059	229353059	+
2046	1	GRMZM2G095851_T01	GRMZM2G095851_T01	captured	0	anchored	GFF	295227808	296424348	295226308	296422848	295232118	296428658	295232618	296429158	+	+
2967	7	GRMZM2G143666_T01	GRMZM2G143666_T01	captured	1	anchored	GFF	150092768	155783588	150088003	155783088	150093729	155784549	150095229	155786049	-	-
2117	8	GRMZM2G099984_T01	GRMZM2G099984_T01	captured	0	anchored	GFF	838426	853213	837926	852713	839128	853915	840628	855415	-	-
4398	6	GRMZM2G430902_T01	GRMZM2G430902_T01	captured	0	anchored	GFF	66330355	67615204	66328855	67613704	66332710	67617559	66333210	67618059	+	+
715	6	GRMZM2G024437_T01	GRMZM2G024437_T01	captured	0	anchored	GFF	97068218	97038589	97067718	97038089	97075178	97045549	97076678	97047049	-	-
1934	9	GRMZM2G089699_T01	GRMZM2G089699_T01	captured	0	anchored	GFF	147826030	152409062	147824530	152407562	147827440	152410472	147827940	152410972	+	+
3615	6	GRMZM2G180625_T01	GRMZM2G180625_T01	captured	0	anchored	GFF	6902668	6901483	6902168	6900983	6907219	6906034	6908719	6907534	-	-
2201	9	GRMZM2G104626_T01	GRMZM2G104626_T01	captured	0	anchored	GFF	138505638	143183574	138504138	143182074	138508467	143186403	138508967	143186903	+	+
1916	6	GRMZM2G088951_T01	GRMZM2G088951_T01	captured	0	anchored	GFF	156401384	156443612	156399884	156442112	156405472	156447700	156405972	156448200	+	+
4232	1	GRMZM2G403620_T01	GRMZM2G403620_T01	captured	0	anchored	GFF	154995050	154968134	154994550	154967634	154999516	154972600	155001016	154974100	-	-
23	8	AC187910.5_FGT002	AC187910.5_FGT002	captured	0	anchored	GFF	148433459	149331138	148431959	149329638	148435635	149333314	148436135	149333814	+	+
1722	10	GRMZM2G078292_T01	GRMZM2G078292_T01	captured	0	anchored	GFF	76047314	76237666	76046814	76237166	76051179	76241531	76052679	76243031	-	-
364	3	GRMZM2G007659_T01	GRMZM2G007659_T01	captured	0	anchored	GFF	176359790	178110299	176358290	178109799	176363172	178113681	176363672	178115181	+	-
3931	1	GRMZM2G348578_T01	GRMZM2G348578_T01	captured	0	anchored	GFF	278421591	279479453	278420091	279477953	278425678	279483540	278426178	279484040	+	+
3069	10	GRMZM2G149932_T01	GRMZM2G149932_T01	captured	0	anchored	GFF	147077525	146973401	147077025	146972901	147080210	146976086	147081710	146977586	-	-
4568	6	GRMZM2G455642_T01	GRMZM2G455642_T01	captured	0	anchored	GFF	118217757	118266826	118216257	118265326	118221728	118270797	118222228	118271297	+	+
950	5	GRMZM2G037146_T01	GRMZM2G037146_T01	captured	0	anchored	GFF	15382752	15533079	15382252	15531579	15384394	15534721	15385894	15535221	-	+
2680	10	GRMZM2G129147_T01	GRMZM2G129147_T01	captured	0	anchored	GFF	140576863	140394154	140575363	140393654	140580656	140397947	140581156	140399447	+	-
2957	9	GRMZM2G143187_T01	GRMZM2G143187_T01	captured	0	anchored	GFF	149772263	154366450	149771763	154365950	149775130	154369317	149776630	154370817	-	-
1445	6	GRMZM2G064382_T01	GRMZM2G064382_T01	captured	0	anchored	GFF	104419848	104434053	104419348	104433553	104423017	104437222	104424517	104438722	-	-
1678	5	GRMZM2G076276_T02	GRMZM2G076276_T02	captured	0	anchored	GFF	13148659	13238808	13148159	13238308	13153252	13243401	13154752	13244901	-	-
1845	4	GRMZM2G084296_T01	GRMZM2G084296_T01	captured	0	anchored	GFF	239814022	234749893	239813522	234749393	239815000	234750871	239816500	234752371	-	-
1025	7	GRMZM2G041381_T01	GRMZM2G041381_T01	captured	1	anchored	GFF	149932862	155623682	149931362	155622182	149935319	155626139	149937473	155626639	+	+
4692	5	GRMZM2G477236_T03	GRMZM2G477236_T03	captured	0	anchored	GFF	72408763	73153963	72408263	73152463	72417112	73162312	72418612	73162812	-	+
3429	1	GRMZM2G170336_T01	GRMZM2G170336_T01	captured	0	anchored	GFF	34382688	34316747	34381188	34315247	34393133	34327192	34393633	34327692	+	+
3580	9	GRMZM2G178945_T01		not captured	0	not anchored		146963292				146967194				+
4375	7	GRMZM2G427937_T01	GRMZM2G427937_T01	captured	0	anchored	GFF	163092339	168846937	163090839	168845437	163094415	168849013	163094915	168849513	+	+
3073	8	GRMZM2G150134_T01	GRMZM2G150134_T01	captured	0	anchored	GFF	109353513	110212751	109352013	110211251	109355052	110214290	109355552	110214790	+	+
1992	8	GRMZM2G092793_T01	GRMZM2G092793_T01	captured	0	anchored	GFF	1729925	1744512	1729425	1744012	1734697	1749284	1736197	1750784	-	-
2478	4	GRMZM2G118579_T01	GRMZM2G118579_T01	captured	0	anchored	GFF	168892638	169831599	168891138	169830099	168894442	169833403	168894942	169833903	+	+
1466	9	GRMZM2G065453_T01		captured	0	anchored	BLAST	16750972		16749472	16749472	16752707		16753207	16753207	+
4248	10	GRMZM2G405071_T01	GRMZM2G405071_T01	captured	0	anchored	GFF	127075973	127443737	127074473	127442237	127078219	127445983	127078719	127446483	+	+
2340	8	GRMZM2G111354_T01	GRMZM2G111354_T01	captured	0	anchored	GFF	174418713	175251100	174418213	175250600	174420027	175252414	174421527	175253914	-	-
4534	7	GRMZM2G451132_T01		captured	0	anchored	BLAST	142360902		142360402	142360402	142382384		142383884	142383884	-
778	9	GRMZM2G027385_T01	GRMZM2G027385_T01	captured	0	anchored	GFF	77007800	81573137	77007300	81572637	77012044	81577381	77013544	81578881	-	-
3555	3	GRMZM2G177883_T01	GRMZM2G177883_T01	captured	0	anchored	GFF	197457629	199347795	197457129	199347295	197461142	199351308	197462642	199352808	-	-
720	5	GRMZM2G024693_T01	GRMZM2G024693_T01	captured	0	anchored	GFF	178970404	178845637	178969904	178844137	178979785	178855018	178981285	178855518	-	+
4430	9	GRMZM2G435294_T01	GRMZM2G435294_T01	captured	0	anchored	GFF	4234045	4288790	4233545	4288290	4244086	4298831	4245586	4300331	-	-
2449	9	GRMZM2G117153_T01	GRMZM2G117153_T01	captured	0	anchored	GFF	136214742	140844498	136214242	140843998	136219586	140849342	136221086	140850842	-	-
460	7	GRMZM2G012183_T01	GRMZM2G012183_T01	captured	0	anchored	GFF	157916193	163635938	157915693	163635438	157917709	163637454	157919209	163638954	-	-
4627	9	GRMZM2G467992_T01	GRMZM2G467992_T01	captured	0	anchored	GFF	24470168	24519829	24469668	24519329	24473704	24523365	24475204	24524865	-	-
244	1	GRMZM2G001676_T01	GRMZM2G001676_T01	captured	0	anchored	GFF	232744310	233457234	232743810	233456734	232747542	233460466	232749042	233461966	-	-
4107	3	GRMZM2G379746_T01		captured	0	anchored	BLAST	109872938		109872438	109872438	109879247		109880747	109880747	-
4168	3	GRMZM2G391794_T01	GRMZM2G391794_T01	captured	0	anchored	GFF	103560240	91614917	103559740	91613417	103564169	91618846	103565669	91619346	-	+
3744	3	GRMZM2G317731_T01	GRMZM2G317731_T01	captured	0	anchored	GFF	99153856	96024353	99152356	96023853	99155524	96026021	99156024	96027521	+	-
3220	7	GRMZM2G158447_T01	GRMZM2G158447_T01	captured	0	anchored	GFF	153898881	159621182	153897381	159619682	153899838	159622139	153900338	159622639	+	+
2811	8	GRMZM2G135978_T01	GRMZM2G135978_T01	captured	0	anchored	GFF	125784836	126645845	125784336	126645345	125790371	126651380	125791871	126652880	-	-
3854	1	GRMZM2G336824_T01	GRMZM2G336824_T01	captured	0	anchored	GFF	147718975	66393409	147717475	66391909	147721415	66395849	147721915	66396349	+	+
1607	7	GRMZM2G073275_T02	GRMZM2G073275_T02	captured	0	anchored	GFF	114544368	119991536	114542868	119990036	114545258	119991847	114545758	119992347	+	+
1386	5	GRMZM2G061776_T01	GRMZM2G061776_T01	captured	0	anchored	GFF	52552524	53269162	52551024	53267662	52554216	53270854	52554716	53271354	+	+
1536	1	GRMZM2G069772_T01	GRMZM2G069772_T01	captured	0	anchored	GFF	282977373	284129700	282976873	284129200	282981677	284134004	282983177	284135504	-	-
3893	2	GRMZM2G341499_T01	GRMZM2G341499_T01	captured	0	anchored	GFF	179728792	183279415	179727292	183277915	179736162	183286785	179736662	183287285	+	+
2617	8	GRMZM2G125893_T01	GRMZM2G125893_T01	captured	0	anchored	GFF	77904969	78591721	77904469	78591221	77906109	78592861	77907609	78594361	-	-
4187	2	GRMZM2G395244_T01	GRMZM2G395244_T01	captured	0	anchored	GFF	214633423	218313414	214631923	218311914	214636118	218316109	214636618	218316609	+	+
452	3	GRMZM2G011636_T02	GRMZM2G011636_T02	captured	0	anchored	GFF	1635959	1672406	1635459	1670906	1640854	1677301	1642354	1677801	-	+
579	5	GRMZM2G018103_T01	GRMZM2G018103_T01	captured	0	anchored	GFF	212482909	213330139	212482409	213329639	212485736	213332966	212487236	213334466	-	-
295	3	GRMZM2G004617_T01	GRMZM2G004617_T01	captured	0	anchored	GFF	196094314	197961094	196092814	197959594	196095114	197961894	196095614	197962394	+	+
3956	6	GRMZM2G353905_T01	GRMZM2G353905_T01	captured	0	anchored	GFF	52402463	52443298	52400963	52441798	52406087	52446922	52406587	52447422	+	+
1618	10	GRMZM2G073581_T01	GRMZM2G073581_T01	captured	0	anchored	GFF	141316117	141102389	141315617	141101889	141325406	141111678	141326906	141113178	-	-
4701	6	GRMZM2G478937_T01		captured	0	anchored	BLAST	86999332		86997832	86997832	87017308		87017808	87017808	+
3301	5	GRMZM2G162529_T01	GRMZM2G162529_T01	captured	0	anchored	GFF	198744538	199643154	198743038	199641654	198746868	199645484	198747368	199645984	+	+
3136	1	GRMZM2G153823_T01	GRMZM2G153823_T01	captured	0	anchored	GFF	196097419	196277684	196095919	196276184	196100996	196281261	196101496	196281761	+	+
77	9	AC203956.3_FGT004	AC203956.3_FGT004	captured	0	anchored	GFF	109967978	113501772	109967478	113501272	109973610	113507404	109975110	113508904	-	-
541	2	GRMZM2G016338_T01	GRMZM2G016338_T01	captured	0	anchored	GFF	225502711	229213310	225502211	229211810	225504222	229214821	225505722	229215321	-	+
4317	1	GRMZM2G417455_T01	GRMZM2G417455_T01	captured	0	anchored	GFF	13623070	13681911	13622570	13681411	13629298	13688139	13630798	13689639	-	-
3890	1	GRMZM2G341309_T01	GRMZM2G341309_T01	captured	0	anchored	GFF	35811052	35772932	35809552	35771432	35814372	35776252	35814872	35776752	+	+
897	9	GRMZM2G034069_T01	GRMZM2G034069_T01	captured	0	anchored	GFF	96475211	100444321	96473711	100442821	96479609	100448719	96480109	100449219	+	+
1628	8	GRMZM2G074103_T01	GRMZM2G074103_T01	captured	0	anchored	GFF	25358503	25348196	25358003	25347696	25365312	25355005	25366812	25356505	-	-
3219	5	GRMZM2G158359_T01	GRMZM2G158359_T01	captured	0	anchored	GFF	10369250	10425114	10367750	10423614	10373292	10429156	10373792	10429656	+	+
3911	9	GRMZM2G345544_T01	GRMZM2G345544_T01	captured	0	anchored	GFF	89394078	93352035	89393578	93351535	89399005	93356962	89400505	93358462	-	-
3871	8	GRMZM2G339151_T01	GRMZM2G339151_T01	captured	0	anchored	GFF	133892166	134742942	133891666	134742442	133896128	134746904	133897628	134748404	-	-
3671	5	GRMZM2G306062_T01	GRMZM2G306062_T01	captured	0	anchored	GFF	4411510	4469647	4411010	4469147	4415587	4473724	4417087	4475224	-	-
237	2	GRMZM2G001084_T01	GRMZM2G001084_T01	captured	0	anchored	GFF	63681665	64406192	63681165	64404692	63686016	64419933	63687516	64420433	-	+
2584	1	GRMZM2G124532_T01	GRMZM2G124532_T01	captured	0	anchored	GFF	50126217	50030015	50124717	50028515	50128588	50034523	50129088	50035023	+	+
2722	1	GRMZM2G130987_T02	GRMZM2G130987_T02	captured	0	anchored	GFF	25829904	25742202	25828404	25740702	25834688	25746434	25835188	25746934	+	+
2371	10	GRMZM2G113093_T01	GRMZM2G113093_T01	captured	0	anchored	GFF	5246800	5741708	5245300	5741208	5254325	5749233	5254825	5750733	+	-
2519	6	GRMZM2G121237_T01	GRMZM2G121237_T01	captured	0	anchored	GFF	161830637	161911254	161829137	161909754	161835110	161915727	161835610	161916227	+	+
2923	4	GRMZM2G141587_T01	GRMZM2G141587_T01	captured	0	anchored	GFF	236807732	231742733	236806232	231741233	236814835	231752726	236815335	231753226	+	+
2610	4	GRMZM2G125556_T01	GRMZM2G125556_T01	captured	0	anchored	GFF	141308137	142225112	141307637	142223612	141312076	142229051	141313576	142229551	-	+
416	10	GRMZM2G010290_T01	GRMZM2G010290_T01	captured	0	anchored	GFF	136836363	137230411	136834863	137228911	136838711	137232013	136839211	137232513	+	+
2950	10	GRMZM2G142857_T01	GRMZM2G142857_T01	captured	0	anchored	GFF	140872914	140659286	140871414	140657786	140874197	140660569	140874697	140661069	+	+
4154	2	GRMZM2G389019_T01		captured	0	anchored	BLAST	59673220		59671720	59671720	59674593		59675093	59675093	+
3212	3	GRMZM2G157929_T01	GRMZM2G157929_T01	captured	0	anchored	GFF	184327730	186098590	184327230	186098090	184330254	186101114	184331754	186102614	-	-
4407	5	GRMZM2G431291_T01	GRMZM2G431291_T01	captured	0	anchored	GFF	96957330	97715785	96956830	97715285	96986366	97744821	96987866	97746321	-	-
914	9	GRMZM2G034956_T01	GRMZM2G034956_T01	captured	0	anchored	GFF	131399161	136049697	131397661	136048197	131400402	136050938	131400902	136051438	+	+
100	7	AC207722.2_FGT009	AC207722.2_FGT009	captured	0	anchored	GFF	141484579	147094052	141484079	147093552	141485352	147095217	141486852	147096717	-	-
4756	1	GRMZM2G703790_T01	GRMZM2G703790_T01	captured	0	anchored	GFF	162646528	162806430	162646028	162805930	162647844	162807746	162649344	162809246	-	-
300	8	GRMZM2G004703_T01	GRMZM2G004703_T01	captured	0	anchored	GFF	118512682	119432505	118512182	119432005	118515329	119435152	118516829	119436652	-	-
1439	2	GRMZM2G064163_T01	GRMZM2G064163_T01	captured	0	anchored	GFF	154426313	157843938	154425813	157843438	154430716	157848341	154432216	157849841	-	-
4419	7	GRMZM2G433551_T01	GRMZM2G433551_T01	captured	0	anchored	GFF	42535142	40349389	42533642	40347889	42542073	40356320	42542573	40356820	+	+
3654	4	GRMZM2G303244_T01	GRMZM2G303244_T01	captured	1	anchored	GFF	153164467	154069979	153162967	154068479	153168719	154074231	153171866	154074731	+	+
2405	6	GRMZM2G114394_T01	GRMZM2G114394_T01	captured	1	anchored	GFF	86283723	87566564	86277635	87566064	86290154	87572995	86291654	87574495	-	-
4710	5	GRMZM2G481730_T01	GRMZM2G481730_T01	captured	0	anchored	GFF	204218817	205385818	204217317	205384318	204222709	205389710	204223209	205390210	+	+
2232	9	GRMZM2G106172_T01	GRMZM2G106172_T01	captured	0	anchored	GFF	116216904	120093188	116216404	120091688	116218380	120094664	116219880	120095164	-	+
3642	4	GRMZM2G301647_T01	GRMZM2G301647_T01	captured	0	anchored	GFF	174367662	175306259	174367162	175305759	174370961	175309558	174372461	175311058	-	-
4646	1	GRMZM2G470309_T01	GRMZM2G470309_T01	captured	0	anchored	GFF	9630148	9643017	9628648	9641517	9631736	9645030	9632236	9645530	+	+
2432	3	GRMZM2G116053_T01	GRMZM2G116053_T01	captured	0	anchored	GFF	13375554	13597363	13374054	13595863	13378928	13600737	13379428	13601237	+	+
1407	1	GRMZM2G062996_T01	GRMZM2G062996_T01	captured	0	anchored	GFF	67578749	69407933	67577249	69406433	67580920	69409972	67581420	69410472	+	+
3946	2	GRMZM2G352129_T01	GRMZM2G352129_T01	captured	0	anchored	GFF	31389087	31534332	31387587	31533832	31394708	31539953	31395208	31541453	+	-
496	3	GRMZM2G014362_T01		captured	0	anchored	BLAST	199931545		199931045	199931045	199935110		199936610	199936610	-
2829	7	GRMZM2G136794_T01	GRMZM2G136794_T01	captured	0	anchored	GFF	165960485	171710179	165959985	171709679	165970251	171719945	165971751	171721445	-	-
605	4	GRMZM2G019236_T01	GRMZM2G019236_T01	captured	0	anchored	GFF	19287696	19446270	19287196	19445770	19303514	19462088	19305014	19463588	-	-
2987	5	GRMZM2G145107_T01	GRMZM2G145107_T01	captured	0	anchored	GFF	215646371	216637674	215644871	216636174	215650834	216642140	215651334	216642640	+	+
2581	1	GRMZM2G124434_T01	GRMZM2G124434_T01	captured	0	anchored	GFF	240148384	240922200	240146884	240920700	240151457	240925273	240151957	240925773	+	+
1699	3	GRMZM2G077307_T04	GRMZM2G077307_T04	captured	0	anchored	GFF	200198117	202059292	200197617	202058792	200203742	202064917	200205242	202066417	-	-
42	6	AC194852.3_FGT007	AC194852.3_FGT007	captured	0	anchored	GFF	103790952	103800722	103789452	103799222	103792499	103802269	103792999	103802769	+	+
759	7	GRMZM2G026614_T01	GRMZM2G026614_T01	captured	1	anchored	GFF	5965147	6072503	5960324	6072003	5967214	6074570	5968714	6076070	-	-
1228	4	GRMZM2G052357_T01	GRMZM2G052357_T01	captured	0	anchored	GFF	43410828	43618000	43410328	43617500	43413030	43620202	43414530	43621702	-	-
235	4	GRMZM2G000976_T01	GRMZM2G000976_T01	captured	0	anchored	GFF	240226860	235163308	240226360	235162808	240230558	235167006	240232058	235168506	-	-
2291	1	GRMZM2G109431_T01	GRMZM2G109431_T01	captured	0	anchored	GFF	17628802	17693774	17627302	17692274	17632842	17697814	17633342	17698314	+	+
2591	6	GRMZM2G124815_T01	GRMZM2G124815_T01	captured	0	anchored	GFF	55111483	55051139	55109983	55049639	55113072	55052728	55113572	55053228	+	+
1931	6	GRMZM2G089640_T01	GRMZM2G089640_T01	captured	0	anchored	GFF	90218376	91485004	90217876	91483504	90221330	91487958	90222830	91488458	-	+
694	4	GRMZM2G023008_T01	GRMZM2G023008_T01	captured	0	anchored	GFF	81511683	74229118	81510183	74227618	81520643	74238078	81521143	74238578	+	+
1103	2	GRMZM2G045473_T01	GRMZM2G045473_T01	captured	0	anchored	GFF	95129951	99381968	95128451	99380468	95131820	99383837	95132320	99384337	+	+
4444	4	GRMZM2G437977_T01	GRMZM2G437977_T01	captured	0	anchored	GFF	73076792	65776673	73076292	65776173	73088631	65788512	73090131	65790012	-	-
4268	9	GRMZM2G409865_T01	GRMZM2G409865_T01	captured	0	anchored	GFF	13330097	13441353	13328597	13439853	13337803	13452917	13338303	13453417	+	+
3788	6	GRMZM2G324462_T01	GRMZM2G324462_T01	captured	0	anchored	GFF	122394257	122437646	122393757	122437146	122403869	122447258	122405369	122448758	-	-
3148	5	GRMZM2G154301_T01	GRMZM2G154301_T01	captured	0	anchored	GFF	209667781	210518887	209666281	210517387	209671483	210522589	209671983	210523089	+	+
2244	1	GRMZM2G106928_T01	GRMZM2G106928_T01	captured	0	anchored	GFF	203034896	203627015	203034396	203626515	203038237	203630356	203039737	203631856	-	-
296	3	GRMZM2G004653_T01	GRMZM2G004653_T01	captured	0	anchored	GFF	172683952	174378621	172683452	174378121	172689825	174384494	172691325	174385994	-	-
265	7	GRMZM2G003172_T01	GRMZM2G003172_T01	captured	0	anchored	GFF	164248592	170004164	164248092	170003664	164254349	170009921	164255849	170011421	-	-
171	3	AC230013.2_FGT003		captured	0	anchored	BLAST	209136112		209134612	209134612	209140295		209140795	209140795	+
3999	3	GRMZM2G360579_T01	GRMZM2G360579_T01	captured	0	anchored	GFF	64420592	65188933	64419092	65187433	64422720	65191061	64423220	65191561	+	+
4327	3	GRMZM2G419111_T01	GRMZM2G419111_T01	captured	0	anchored	GFF	39732168	40062815	39731668	40062315	39734430	40065077	39735930	40066577	-	-
4206	3	GRMZM2G399433_T01	GRMZM2G399433_T01	captured	0	anchored	GFF	183521078	185324718	183520578	185324218	183525748	185329388	183527248	185330888	-	-
2687	1	GRMZM2G129302_T01	GRMZM2G129302_T01	captured	0	anchored	GFF	46994183	46867753	46993683	46867253	46996547	46870117	46998047	46871617	-	-
2012	2	GRMZM2G093720_T01	GRMZM2G093720_T01	captured	0	anchored	GFF	37173139	37215455	37172639	37213955	37177855	37220171	37179355	37220671	-	+
3201	4	GRMZM2G157369_T01	GRMZM2G157369_T01	captured	0	anchored	GFF	170631832	171570493	170630332	171568993	170636718	171575379	170637218	171575879	+	+
582	5	GRMZM2G018336_T01	GRMZM2G018336_T01	captured	0	anchored	GFF	28499883	28659785	28499383	28659285	28501236	28661138	28502736	28662638	-	-
3257	6	GRMZM2G160314_T01	GRMZM2G160314_T01	captured	0	anchored	GFF	5150192	5147891	5149692	5147391	5151420	5149119	5152920	5150619	-	-
1884	8	GRMZM2G086636_T01	GRMZM2G086636_T01	captured	0	anchored	GFF	42013942	42018835	42013442	42018335	42016579	42021472	42018079	42022972	-	-
4167	2	GRMZM2G391684_T01	GRMZM2G391684_T01	captured	0	anchored	GFF	143423492	146834859	143421992	146833359	143430066	146839335	143430566	146839835	+	+
557	4	GRMZM2G016997_T01	GRMZM2G016997_T01	captured	0	anchored	GFF	199082584	193514728	199082084	193514228	199091122	193523266	199092622	193524766	-	-
3621	1	GRMZM2G180889_T01	GRMZM2G180889_T01	captured	0	anchored	GFF	52308111	52218533	52307611	52218033	52315616	52220023	52317116	52221523	-	-
2726	1	GRMZM2G131205_T01	GRMZM2G131205_T01	captured	0	anchored	GFF	210936172	211567137	210934672	211565637	210942246	211573211	210942746	211573711	+	+
441	5	GRMZM2G011219_T01	GRMZM2G011219_T01	captured	1	anchored	GFF	11349218	11405082	11344721	11403582	11359448	11415312	11359948	11415812	+	+
4041	8	GRMZM2G365774_T01	GRMZM2G365774_T01	captured	0	anchored	GFF	128442926	129321396	128442426	129320896	128444842	129323312	128446342	129324812	-	-
3325	7	GRMZM2G164265_T01	GRMZM2G164265_T01	captured	0	anchored	GFF	8454731	8573470	8453231	8571970	8460790	8579079	8461290	8579579	+	+
672	2	GRMZM2G022041_T01	GRMZM2G022041_T01	captured	1	anchored	GFF	230785010	234468766	230778538	234468266	230787894	234471650	230789394	234473150	-	-
983	2	GRMZM2G038730_T01	GRMZM2G038730_T01	captured	0	anchored	GFF	170586963	174102861	170586463	174102361	170588273	174104171	170589773	174105671	-	-
4257	2	GRMZM2G406662_T01	GRMZM2G406662_T01	captured	0	anchored	GFF	225515643	229178099	225515143	229176599	225517231	229180112	225518731	229180612	-	+
3806	5	GRMZM2G327266_T01	GRMZM2G327266_T01	captured	0	anchored	GFF	191635595	192213992	191634095	192212492	191637647	192216044	191638147	192216544	+	+
3689	7	GRMZM2G309380_T01	GRMZM2G309380_T01	captured	0	anchored	GFF	148955836	154646656	148954336	154645156	148962299	154653119	148962799	154653619	+	+
4482	9	GRMZM2G443953_T01	GRMZM2G443953_T01	captured	0	anchored	GFF	85075576	88990187	85075076	88989687	85101062	89015673	85102562	89017173	-	-
3496	4	GRMZM2G174834_T01	GRMZM2G174834_T01	captured	0	anchored	GFF	184795424	185907968	184794924	185907468	184800138	185912682	184801638	185914182	-	-
751	1	GRMZM2G026147_T01	GRMZM2G026147_T01	captured	0	anchored	GFF	83798524	85027909	83797024	85026409	83800424	85029809	83800924	85030309	+	+
1746	6	GRMZM2G079440_T01	GRMZM2G079440_T01	captured	0	anchored	GFF	137324268	137332062	137323768	137331562	137326099	137333893	137327599	137335393	-	-
4551	4	GRMZM2G453855_T01	GRMZM2G453855_T01	captured	0	anchored	GFF	27831993	28014150	27831493	28013650	27838045	28020202	27839545	28021702	-	-
4300	2	GRMZM2G414002_T01	GRMZM2G414002_T01	captured	0	anchored	GFF	206304866	209912714	206304366	209912214	206320152	209928000	206321652	209929500	-	-
3356	4	GRMZM2G166203_T01	GRMZM2G166203_T01	captured	0	anchored	GFF	5972447	5984350	5970947	5982850	5973823	5985726	5974323	5986226	+	+
2167	9	GRMZM2G102946_T01	GRMZM2G102946_T01	captured	0	anchored	GFF	3050414	3063132	3049914	3062632	3067770	3080488	3069270	3081988	-	-
1980	1	GRMZM2G092232_T01	GRMZM2G092232_T01	captured	0	anchored	GFF	3103305	3123304	3101805	3121804	3109300	3129299	3109800	3129799	+	+
2275	1	GRMZM2G108368_T01		not captured	0	not anchored		238747294				238748138				+
4004	4	GRMZM2G361074_T01	GRMZM2G361074_T01	captured	0	anchored	GFF	159610017	160590127	159608517	160588627	159614089	160594199	159614589	160594699	+	+
677	10	GRMZM2G022318_T01	GRMZM2G022318_T01	captured	0	anchored	GFF	4137203	4614586	4135703	4613086	4140594	4617977	4141094	4618477	+	+
907	5	GRMZM2G034550_T01		captured	0	anchored	BLAST	76785210		76783710	76783710	76787266		76787766	76787766	+
1868	4	GRMZM2G085661_T01	GRMZM2G085661_T01	captured	0	anchored	GFF	2851051	3265213	2849551	3263713	2853206	3267368	2853706	3267868	+	+
3480	2	GRMZM2G173833_T01	GRMZM2G173833_T01	captured	0	anchored	GFF	77770327	78493775	77768827	78492275	77775231	78498679	77775731	78499179	+	+
3154	5	GRMZM2G154628_T01	GRMZM2G154628_T01	captured	0	anchored	GFF	186156823	195239679	186155323	195238179	186159838	195242694	186160338	195243194	+	+
590	3	GRMZM2G018593_T01		not captured	0	not anchored		120910415				120911218				-
1210	6	GRMZM2G051686_T01		captured	0	anchored	BLAST	43617172		43616672	43616672	43621157		43622657	43622657	-
4201	1	GRMZM2G398423_T01	GRMZM2G398423_T01	captured	0	anchored	GFF	257572458	258580743	257571958	258580243	257574096	258582381	257575596	258583881	-	-
664	9	GRMZM2G021617_T01	GRMZM2G021617_T01	captured	0	anchored	GFF	55338388	57921763	55336888	57920263	55340505	57923880	55341005	57924380	+	+
1790	7	GRMZM2G081682_T01	GRMZM2G081682_T01	captured	0	anchored	GFF	166450775	172200469	166450275	172199969	166455539	172205233	166457039	172206733	-	-
4363	1	GRMZM2G425719_T01	GRMZM2G425719_T01	captured	0	anchored	GFF	86753353	92352007	86751853	92350507	86755818	92354472	86756318	92354972	+	+
2264	2	GRMZM2G108123_T01	GRMZM2G108123_T01	captured	0	anchored	GFF	24797134	25497197	24796634	25496697	24799014	25499077	24800514	25500577	-	-
79	6	AC204292.4_FGT006	AC204292.4_FGT006	captured	0	anchored	GFF	137252922	137265858	137251422	137265358	137255198	137268134	137255698	137269634	+	-
3845	7	GRMZM2G335111_T01	GRMZM2G335111_T01	captured	0	anchored	GFF	137676918	143288430	137676418	143287930	137678235	143289747	137679735	143291247	-	-
1420	10	GRMZM2G063492_T01	GRMZM2G063492_T01	captured	1	anchored	GFF	89893637	89990823	89893137	89990323	89901243	89998429	89904632	89999929	-	-
3295	8	GRMZM2G162347_T01	GRMZM2G162347_T01	captured	0	anchored	GFF	144395592	145330038	144394092	145328538	144403348	145337794	144403848	145338294	+	+
3437	4	GRMZM2G170842_T01	GRMZM2G170842_T01	captured	0	anchored	GFF	113503323	114717582	113502823	114717082	113508452	114722711	113509952	114724211	-	-
[truncated: 2,760 more rows]
