# Supplementary material for: Targeted Sequencing Reveals Large-Scale Sequence Polymorphism in Maize Candidate Genes for Biomass Production and Composition
Source: PLoS One. 2015 Jul 7;10(7):e0132120. doi: 10.1371/journal.pone.0132120 (PMC4495061; doi:10.1371/journal.pone.0132120)
Supplement: S14 Table — (XLS) [file pone.0132120.s022.xls]

## Sheet: NimbleGen design performance
Table: Array design statitics for up to 5 matches
Array design statistics	Up to 5 matches
Final target bases	29252505
Target bases covered	13071357 (44.7%)
Target bases covered (100 offset)	156330744 (53.4%)
Average probe length	75 bp
Total number of targeted genes	4,474 (94%)
Average gene length	6,583 (1000 bp 5' and 1000 bp 3')
% average capture gene content	60% (24.1% critical gap occurred in 5' and 3' region)
