# Supplementary material for: Targeted Sequencing Reveals Large-Scale Sequence Polymorphism in Maize Candidate Genes for Biomass Production and Composition
Source: PLoS One. 2015 Jul 7;10(7):e0132120. doi: 10.1371/journal.pone.0132120 (PMC4495061; doi:10.1371/journal.pone.0132120)
Supplement: S15 Table — (XLSX) [file pone.0132120.s023.xlsx]

## Sheet: Sheet1
Table: IPK qPCR assays: Forward and reverse primer sequences for four different IPK control locus. All of these assays were designed from our target regions.
IPK qPCR assay name		Primer Sequences ( 5′ → 3′ )	Product Length	tm	Genomic location
qPCR Oligo IPK-013	Forward	TAACTGGGACGGGAGATGAG	72	60	chromosome 1
	Reverse	CCACCAAAAGGTCACTCCAT
qPCR Oligo IPK-031	Forward	CCTTTTGCAGCTTCACTTCC	71	60	chromosome 3
	Reverse	GGGTTGTGATGCCAGAGTTT
qPCR Oligo IPK-061	Forward	AGCAATATGGGTTGGCTGAC	78	60	chromosome 6
	Reverse	AGGCCTGCTGTGATACTGCT
qPCR Oligo IPK-081	Forward	CAGCATGGATCAAGAACAGC	80	59	chromosome 8
	Reverse	GGAATTGGTTCCTTGAATGC
