# Supplementary material for: Targeted Sequencing Reveals Large-Scale Sequence Polymorphism in Maize Candidate Genes for Biomass Production and Composition
Source: PLoS One. 2015 Jul 7;10(7):e0132120. doi: 10.1371/journal.pone.0132120 (PMC4495061; doi:10.1371/journal.pone.0132120)
Supplement: S16 Table — (XLSX) [file pone.0132120.s024.xlsx]

## Sheet: GO annotation per gene
#gene id	description	GO	description	category
GRMZM2G083546_P01	2079030 arf gtpase-activating domain family protein	GO:0032312	regulation of ARF GTPase activity	P
GRMZM2G083546_P01	2079030 arf gtpase-activating domain family protein	GO:0008060	ARF GTPase activator activity	F
GRMZM2G083546_P01	2079030 arf gtpase-activating domain family protein	GO:0008270	zinc ion binding	F
GRMZM2G313678_P01	translation elongation initiation factor family protein	GO:0008270	zinc ion binding	F
GRMZM2G313678_P01	translation elongation initiation factor family protein	GO:0009220	pyrimidine ribonucleotide biosynthetic process	P
GRMZM2G313678_P01	translation elongation initiation factor family protein	GO:0003746	translation elongation factor activity	F
GRMZM2G313678_P01	translation elongation initiation factor family protein	GO:0006414	translational elongation	P
GRMZM2G313678_P01	translation elongation initiation factor family protein	GO:0005525	GTP binding	F
GRMZM2G313678_P01	translation elongation initiation factor family protein	GO:0005618	cell wall	C
GRMZM2G313678_P01	translation elongation initiation factor family protein	GO:0006184	GTP catabolic process	P
GRMZM2G313678_P01	translation elongation initiation factor family protein	GO:0050897	cobalt ion binding	F
GRMZM2G313678_P01	translation elongation initiation factor family protein	GO:0046686	response to cadmium ion	P
GRMZM2G313678_P01	translation elongation initiation factor family protein	GO:0003924	GTPase activity	F
GRMZM2G313678_P01	translation elongation initiation factor family protein	GO:0005524	ATP binding	F
GRMZM2G313678_P01	translation elongation initiation factor family protein	GO:0005739	mitochondrion	C
GRMZM2G399750_P01	pentatricopeptide repeat family protein	GO:0003824	catalytic activity	F
GRMZM2G399750_P01	pentatricopeptide repeat family protein	GO:0008152	metabolic process	P
GRMZM2G069916_P01	rna-binding protein luc7-like 2	GO:0005685	U1 snRNP	C
GRMZM2G069916_P01	rna-binding protein luc7-like 2	GO:0003729	mRNA binding	F
GRMZM2G069916_P01	rna-binding protein luc7-like 2	GO:0006376	mRNA splice site selection	P
GRMZM2G138676_P01	2076492 glycogen synthase kinase family protein isoform 1	GO:0006468	protein phosphorylation	P
GRMZM2G138676_P01	2076492 glycogen synthase kinase family protein isoform 1	GO:0005524	ATP binding	F
GRMZM2G138676_P01	2076492 glycogen synthase kinase family protein isoform 1	GO:0004674	protein serine/threonine kinase activity	F
GRMZM2G148962_P01	protein kinase superfamily protein	GO:0006468	protein phosphorylation	P
GRMZM2G148962_P01	protein kinase superfamily protein	GO:0005524	ATP binding	F
GRMZM2G148962_P01	protein kinase superfamily protein	GO:0004674	protein serine/threonine kinase activity	F
GRMZM2G121743_P01	mitochondrial import inner membrane translocase subunit tim10-like	GO:0015450	P-P-bond-hydrolysis-driven protein transmembrane transporter activity	F
GRMZM2G121743_P01	mitochondrial import inner membrane translocase subunit tim10-like	GO:0005743	mitochondrial inner membrane	C
GRMZM2G121743_P01	mitochondrial import inner membrane translocase subunit tim10-like	GO:0046872	metal ion binding	F
GRMZM2G121743_P01	mitochondrial import inner membrane translocase subunit tim10-like	GO:0045039	protein import into mitochondrial inner membrane	P
GRMZM2G085301_P01	d-xylose-proton symporter-like chloroplastic-like	GO:0009941	chloroplast envelope	C
GRMZM2G085301_P01	d-xylose-proton symporter-like chloroplastic-like	GO:0005351	sugar:proton symporter activity	F
GRMZM2G085301_P01	d-xylose-proton symporter-like chloroplastic-like	GO:0034219	carbohydrate transmembrane transport	P
GRMZM2G085301_P01	d-xylose-proton symporter-like chloroplastic-like	GO:0005886	plasma membrane	C
GRMZM2G085301_P01	d-xylose-proton symporter-like chloroplastic-like	GO:0016021	integral component of membrane	C
GRMZM2G085301_P01	d-xylose-proton symporter-like chloroplastic-like	GO:0019684	photosynthesis, light reaction	P
GRMZM2G143998_P01	probable peptide nitrate transporter at3g53960-like	GO:0016021	integral component of membrane	C
GRMZM2G143998_P01	probable peptide nitrate transporter at3g53960-like	GO:0006857	oligopeptide transport	P
GRMZM2G143998_P01	probable peptide nitrate transporter at3g53960-like	GO:0005215	transporter activity	F
GRMZM2G144008_P01	ras-related protein rab11c-like	GO:0005525	GTP binding	F
GRMZM2G144008_P01	ras-related protein rab11c-like	GO:0007264	small GTPase mediated signal transduction	P
GRMZM2G144008_P01	ras-related protein rab11c-like	GO:0015031	protein transport	P
GRMZM2G445169_P01	alpha-expansin 6 precursor	GO:0005576	extracellular region	C
GRMZM2G445169_P01	alpha-expansin 6 precursor	GO:0016020	membrane	C
GRMZM2G445169_P01	alpha-expansin 6 precursor	GO:0009664	plant-type cell wall organization	P
GRMZM2G445169_P01	alpha-expansin 6 precursor	GO:0016023	cytoplasmic membrane-bounded vesicle	C
GRMZM2G445169_P01	alpha-expansin 6 precursor	GO:0005618	cell wall	C
GRMZM2G144071_P01	pentatricopeptide repeat-containing protein at4g21065-like	GO:0009536	plastid	C
GRMZM2G160064_P01	metal ion binding protein	GO:0030001	metal ion transport	P
GRMZM2G160064_P01	metal ion binding protein	GO:0046872	metal ion binding	F
GRMZM2G110881_P01	743137 cinnamoyl- reductase	GO:0044550	secondary metabolite biosynthetic process	P
GRMZM2G110881_P01	743137 cinnamoyl- reductase	GO:0044763	single-organism cellular process	P
GRMZM2G110881_P01	743137 cinnamoyl- reductase	GO:1901576	organic substance biosynthetic process	P
GRMZM2G110881_P01	743137 cinnamoyl- reductase	GO:0044249	cellular biosynthetic process	P
GRMZM2G110881_P01	743137 cinnamoyl- reductase	GO:0050662	coenzyme binding	F
GRMZM2G110881_P01	743137 cinnamoyl- reductase	GO:0003824	catalytic activity	F
GRMZM2G107076_P01	743137 cinnamoyl- reductase	GO:0016621	cinnamoyl-CoA reductase activity	F
GRMZM2G107076_P01	743137 cinnamoyl- reductase	GO:0019761	glucosinolate biosynthetic process	P
GRMZM2G107076_P01	743137 cinnamoyl- reductase	GO:0009809	lignin biosynthetic process	P
GRMZM2G107076_P01	743137 cinnamoyl- reductase	GO:0050662	coenzyme binding	F
GRMZM2G107076_P01	743137 cinnamoyl- reductase	GO:0005829	cytosol	C
GRMZM2G034278_P01	2669774 methylenetetrahydrofolate reductase	GO:0004489	methylenetetrahydrofolate reductase (NAD(P)H) activity	F
GRMZM2G034278_P01	2669774 methylenetetrahydrofolate reductase	GO:0035999	tetrahydrofolate interconversion	P
GRMZM2G034278_P01	2669774 methylenetetrahydrofolate reductase	GO:0055114	oxidation-reduction process	P
GRMZM2G034278_P01	2669774 methylenetetrahydrofolate reductase	GO:0006555	methionine metabolic process	P
GRMZM2G395844_P02	1160129 adp-ribosylation expressed	GO:0005525	GTP binding	F
GRMZM2G395844_P02	1160129 adp-ribosylation expressed	GO:0007264	small GTPase mediated signal transduction	P
GRMZM2G395844_P02	1160129 adp-ribosylation expressed	GO:0005739	mitochondrion	C
GRMZM2G043453_P01	magnesium-chelatase subunit chloroplastic-like	GO:0017111	nucleoside-triphosphatase activity	F
GRMZM2G043453_P01	magnesium-chelatase subunit chloroplastic-like	GO:0016851	magnesium chelatase activity	F
GRMZM2G043453_P01	magnesium-chelatase subunit chloroplastic-like	GO:0019288	isopentenyl diphosphate biosynthetic process, methylerythritol 4-phosphate pathway	P
GRMZM2G043453_P01	magnesium-chelatase subunit chloroplastic-like	GO:0015995	chlorophyll biosynthetic process	P
GRMZM2G043453_P01	magnesium-chelatase subunit chloroplastic-like	GO:0010007	magnesium chelatase complex	C
GRMZM2G043453_P01	magnesium-chelatase subunit chloroplastic-like	GO:0005524	ATP binding	F
GRMZM2G043453_P01	magnesium-chelatase subunit chloroplastic-like	GO:0009534	chloroplast thylakoid	C
GRMZM2G043453_P01	magnesium-chelatase subunit chloroplastic-like	GO:0009570	chloroplast stroma	C
GRMZM2G043453_P01	magnesium-chelatase subunit chloroplastic-like	GO:0015979	photosynthesis	P
GRMZM2G043453_P01	magnesium-chelatase subunit chloroplastic-like	GO:0009690	cytokinin metabolic process	P
AC210013.4_FGP008	nucleoporin gle1-like	GO:0005643	nuclear pore	C
AC210013.4_FGP008	nucleoporin gle1-like	GO:0016973	poly(A)+ mRNA export from nucleus	P
GRMZM2G024150_P01	photosystem i reaction center subunit ii	GO:0019684	photosynthesis, light reaction	P
GRMZM2G024150_P01	photosystem i reaction center subunit ii	GO:0009538	photosystem I reaction center	C
GRMZM2G024150_P01	photosystem i reaction center subunit ii	GO:0009941	chloroplast envelope	C
GRMZM2G024150_P01	photosystem i reaction center subunit ii	GO:0009535	chloroplast thylakoid membrane	C
GRMZM2G024150_P01	photosystem i reaction center subunit ii	GO:0030003	cellular cation homeostasis	P
GRMZM2G024150_P01	photosystem i reaction center subunit ii	GO:0070838	divalent metal ion transport	P
GRMZM2G024150_P01	photosystem i reaction center subunit ii	GO:0035304	regulation of protein dephosphorylation	P
GRMZM2G318346_P01	ubiquinol-cytochrome c reductase complex 14 kda protein	GO:0005750	mitochondrial respiratory chain complex III	C
GRMZM2G318346_P01	ubiquinol-cytochrome c reductase complex 14 kda protein	GO:0009536	plastid	C
GRMZM2G318346_P01	ubiquinol-cytochrome c reductase complex 14 kda protein	GO:0006122	mitochondrial electron transport, ubiquinol to cytochrome c	P
GRMZM2G318346_P01	ubiquinol-cytochrome c reductase complex 14 kda protein	GO:0045153	electron transporter, transferring electrons within CoQH2-cytochrome c reductase complex activity	F
GRMZM2G139805_P01	brain protein 44-like protein	GO:0005743	mitochondrial inner membrane	C
GRMZM2G139805_P01	brain protein 44-like protein	GO:0006850	mitochondrial pyruvate transport	P
GRMZM2G054350_P01	probable beta- -galactosyltransferase 19-like	GO:0005794	Golgi apparatus	C
GRMZM2G054350_P01	probable beta- -galactosyltransferase 19-like	GO:0030246	carbohydrate binding	F
GRMZM2G054350_P01	probable beta- -galactosyltransferase 19-like	GO:0008378	galactosyltransferase activity	F
GRMZM2G054350_P01	probable beta- -galactosyltransferase 19-like	GO:0006486	protein glycosylation	P
GRMZM2G054350_P01	probable beta- -galactosyltransferase 19-like	GO:0016021	integral component of membrane	C
GRMZM2G054350_P01	probable beta- -galactosyltransferase 19-like	GO:0005739	mitochondrion	C
GRMZM2G054224_P01	prolyl 4-hydroxylase subunit alpha-1-like	GO:0031418	L-ascorbic acid binding	F
GRMZM2G054224_P01	prolyl 4-hydroxylase subunit alpha-1-like	GO:0016023	cytoplasmic membrane-bounded vesicle	C
GRMZM2G054224_P01	prolyl 4-hydroxylase subunit alpha-1-like	GO:0005506	iron ion binding	F
GRMZM2G054224_P01	prolyl 4-hydroxylase subunit alpha-1-like	GO:0016706	oxidoreductase activity, acting on paired donors, with incorporation or reduction of molecular oxygen, 2-oxoglutarate as one donor, and incorporation of one atom each of oxygen into both donors	F
GRMZM2G054224_P01	prolyl 4-hydroxylase subunit alpha-1-like	GO:0055114	oxidation-reduction process	P
GRMZM2G121221_P01	histone h1	GO:0043229	intracellular organelle	C
GRMZM2G003002_P01	histone h1	GO:0000786	nucleosome	C
GRMZM2G003002_P01	histone h1	GO:0003677	DNA binding	F
GRMZM2G003002_P01	histone h1	GO:0006334	nucleosome assembly	P
GRMZM2G003002_P01	histone h1	GO:0005634	nucleus	C
GRMZM2G099491_P01	2075107 systemin receptor sr160 precursor	GO:0016301	kinase activity	F
GRMZM2G099491_P01	2075107 systemin receptor sr160 precursor	GO:0016023	cytoplasmic membrane-bounded vesicle	C
GRMZM2G099491_P01	2075107 systemin receptor sr160 precursor	GO:0016310	phosphorylation	P
GRMZM2G099604_P01	pentatricopeptide repeat-containing protein at2g02980-like isoform x1	GO:0031425	chloroplast RNA processing	P
GRMZM2G099604_P01	pentatricopeptide repeat-containing protein at2g02980-like isoform x1	GO:0009507	chloroplast	C
GRMZM2G099604_P01	pentatricopeptide repeat-containing protein at2g02980-like isoform x1	GO:0016556	mRNA modification	P
GRMZM2G099604_P01	pentatricopeptide repeat-containing protein at2g02980-like isoform x1	GO:0005739	mitochondrion	C
GRMZM2G099630_P01	5 -3 exoribonuclease 4-like isoform x2	GO:0010267	production of ta-siRNAs involved in RNA interference	P
GRMZM2G099630_P01	5 -3 exoribonuclease 4-like isoform x2	GO:0010413	glucuronoxylan metabolic process	P
GRMZM2G099630_P01	5 -3 exoribonuclease 4-like isoform x2	GO:0006325	chromatin organization	P
GRMZM2G099630_P01	5 -3 exoribonuclease 4-like isoform x2	GO:0008284	positive regulation of cell proliferation	P
GRMZM2G099630_P01	5 -3 exoribonuclease 4-like isoform x2	GO:0010587	miRNA catabolic process	P
GRMZM2G099630_P01	5 -3 exoribonuclease 4-like isoform x2	GO:0043687	post-translational protein modification	P
GRMZM2G099630_P01	5 -3 exoribonuclease 4-like isoform x2	GO:0006306	DNA methylation	P
GRMZM2G099630_P01	5 -3 exoribonuclease 4-like isoform x2	GO:0005829	cytosol	C
GRMZM2G099630_P01	5 -3 exoribonuclease 4-like isoform x2	GO:0033044	regulation of chromosome organization	P
GRMZM2G099630_P01	5 -3 exoribonuclease 4-like isoform x2	GO:0045492	xylan biosynthetic process	P
GRMZM2G099630_P01	5 -3 exoribonuclease 4-like isoform x2	GO:0009616	virus induced gene silencing	P
GRMZM2G099630_P01	5 -3 exoribonuclease 4-like isoform x2	GO:0010090	trichome morphogenesis	P
GRMZM2G099630_P01	5 -3 exoribonuclease 4-like isoform x2	GO:0006342	chromatin silencing	P
GRMZM2G099630_P01	5 -3 exoribonuclease 4-like isoform x2	GO:0010014	meristem initiation	P
GRMZM2G099630_P01	5 -3 exoribonuclease 4-like isoform x2	GO:0035196	production of miRNAs involved in gene silencing by miRNA	P
GRMZM2G099630_P01	5 -3 exoribonuclease 4-like isoform x2	GO:0009873	ethylene-activated signaling pathway	P
GRMZM2G099630_P01	5 -3 exoribonuclease 4-like isoform x2	GO:0009630	gravitropism	P
GRMZM2G099630_P01	5 -3 exoribonuclease 4-like isoform x2	GO:0009961	response to 1-aminocyclopropane-1-carboxylic acid	P
GRMZM2G099630_P01	5 -3 exoribonuclease 4-like isoform x2	GO:0045595	regulation of cell differentiation	P
GRMZM2G099630_P01	5 -3 exoribonuclease 4-like isoform x2	GO:0008270	zinc ion binding	F
GRMZM2G099630_P01	5 -3 exoribonuclease 4-like isoform x2	GO:0031087	deadenylation-independent decapping of nuclear-transcribed mRNA	P
GRMZM2G099630_P01	5 -3 exoribonuclease 4-like isoform x2	GO:0045010	actin nucleation	P
GRMZM2G099630_P01	5 -3 exoribonuclease 4-like isoform x2	GO:0003676	nucleic acid binding	F
GRMZM2G099630_P01	5 -3 exoribonuclease 4-like isoform x2	GO:0009826	unidimensional cell growth	P
GRMZM2G099630_P01	5 -3 exoribonuclease 4-like isoform x2	GO:0007267	cell-cell signaling	P
GRMZM2G099630_P01	5 -3 exoribonuclease 4-like isoform x2	GO:0045893	positive regulation of transcription, DNA-templated	P
GRMZM2G099630_P01	5 -3 exoribonuclease 4-like isoform x2	GO:0007131	reciprocal meiotic recombination	P
GRMZM2G099630_P01	5 -3 exoribonuclease 4-like isoform x2	GO:0007155	cell adhesion	P
GRMZM2G099630_P01	5 -3 exoribonuclease 4-like isoform x2	GO:0004534	5'-3' exoribonuclease activity	F
GRMZM2G099630_P01	5 -3 exoribonuclease 4-like isoform x2	GO:0005634	nucleus	C
GRMZM2G099630_P01	5 -3 exoribonuclease 4-like isoform x2	GO:0006487	protein N-linked glycosylation	P
GRMZM2G099630_P01	5 -3 exoribonuclease 4-like isoform x2	GO:0000291	nuclear-transcribed mRNA catabolic process, exonucleolytic	P
GRMZM2G306062_P01	type i inositol- -trisphosphate 5-phosphatase cvp2-like	GO:0046856	phosphatidylinositol dephosphorylation	P
GRMZM2G007260_P01	ubiquitin-conjugating enzyme e2 2	GO:0016881	acid-amino acid ligase activity	F
GRMZM2G027351_P01	697587 calcium-dependent protein kinase	GO:0005509	calcium ion binding	F
GRMZM2G027351_P01	697587 calcium-dependent protein kinase	GO:0006468	protein phosphorylation	P
GRMZM2G027351_P01	697587 calcium-dependent protein kinase	GO:0005524	ATP binding	F
GRMZM2G027351_P01	697587 calcium-dependent protein kinase	GO:0004674	protein serine/threonine kinase activity	F
GRMZM2G027825_P01	fasciclin-like arabinogalactan protein 16-like	GO:0016023	cytoplasmic membrane-bounded vesicle	C
GRMZM2G085646_P02	2403254 photosystem i reaction center subunit iii	GO:0009538	photosystem I reaction center	C
GRMZM2G085646_P02	2403254 photosystem i reaction center subunit iii	GO:0009534	chloroplast thylakoid	C
GRMZM2G085646_P02	2403254 photosystem i reaction center subunit iii	GO:0015979	photosynthesis	P
AC195340.3_FGP004	muscle m-line assembly protein unc-89-like	GO:0005634	nucleus	C
GRMZM2G104789_P01	myb dna-binding domain superfamily protein	GO:0005634	nucleus	C
GRMZM2G104789_P01	myb dna-binding domain superfamily protein	GO:0003682	chromatin binding	F
GRMZM2G104789_P01	myb dna-binding domain superfamily protein	GO:0003677	DNA binding	F
AC183932.3_FGP007	probable xyloglucan glycosyltransferase 9-like	GO:0016020	membrane	C
AC183932.3_FGP007	probable xyloglucan glycosyltransferase 9-like	GO:0005794	Golgi apparatus	C
AC183932.3_FGP007	probable xyloglucan glycosyltransferase 9-like	GO:0016740	transferase activity	F
GRMZM2G033198_P01	thioredoxin-like protein chloroplastic-like	GO:0006662	glycerol ether metabolic process	P
GRMZM2G033198_P01	thioredoxin-like protein chloroplastic-like	GO:0031977	thylakoid lumen	C
GRMZM2G033198_P01	thioredoxin-like protein chloroplastic-like	GO:0055114	oxidation-reduction process	P
GRMZM2G033198_P01	thioredoxin-like protein chloroplastic-like	GO:0045454	cell redox homeostasis	P
GRMZM2G033198_P01	thioredoxin-like protein chloroplastic-like	GO:0010190	cytochrome b6f complex assembly	P
GRMZM2G033198_P01	thioredoxin-like protein chloroplastic-like	GO:0016671	oxidoreductase activity, acting on a sulfur group of donors, disulfide as acceptor	F
GRMZM2G033198_P01	thioredoxin-like protein chloroplastic-like	GO:0009535	chloroplast thylakoid membrane	C
GRMZM2G033198_P01	thioredoxin-like protein chloroplastic-like	GO:0019761	glucosinolate biosynthetic process	P
GRMZM2G033198_P01	thioredoxin-like protein chloroplastic-like	GO:0015035	protein disulfide oxidoreductase activity	F
GRMZM2G152029_P01	secondary cell wall-related glycosyltransferase family 47 precursor	GO:0016740	transferase activity	F
GRMZM2G171435_P01	2076079 snrk sapk family protein kinase	GO:0006468	protein phosphorylation	P
GRMZM2G171435_P01	2076079 snrk sapk family protein kinase	GO:0004674	protein serine/threonine kinase activity	F
GRMZM2G171435_P01	2076079 snrk sapk family protein kinase	GO:0009738	abscisic acid-activated signaling pathway	P
GRMZM2G171435_P01	2076079 snrk sapk family protein kinase	GO:0005524	ATP binding	F
GRMZM2G171468_P02	1156657 glk8 g2-like transcription partial	GO:0005488	binding	F
GRMZM2G176085_P01	2083052 peroxidase 51	GO:0046872	metal ion binding	F
GRMZM2G176085_P01	2083052 peroxidase 51	GO:0006979	response to oxidative stress	P
GRMZM2G176085_P01	2083052 peroxidase 51	GO:0016023	cytoplasmic membrane-bounded vesicle	C
GRMZM2G176085_P01	2083052 peroxidase 51	GO:0020037	heme binding	F
GRMZM2G176085_P01	2083052 peroxidase 51	GO:0004601	peroxidase activity	F
GRMZM2G176085_P01	2083052 peroxidase 51	GO:0055114	oxidation-reduction process	P
GRMZM2G071970_P01	cobra-like protein 4 precursor	GO:0010215	cellulose microfibril organization	P
GRMZM2G071970_P01	cobra-like protein 4 precursor	GO:0016023	cytoplasmic membrane-bounded vesicle	C
GRMZM2G071970_P01	cobra-like protein 4 precursor	GO:0005886	plasma membrane	C
GRMZM2G071970_P01	cobra-like protein 4 precursor	GO:0016049	cell growth	P
GRMZM2G071970_P01	cobra-like protein 4 precursor	GO:0031225	anchored component of membrane	C
GRMZM2G071970_P01	cobra-like protein 4 precursor	GO:0016021	integral component of membrane	C
GRMZM2G071620_P01	mads-box transcription factor 34	GO:0006355	regulation of transcription, DNA-templated	P
GRMZM2G071620_P01	mads-box transcription factor 34	GO:0003700	sequence-specific DNA binding transcription factor activity	F
GRMZM2G071620_P01	mads-box transcription factor 34	GO:0003677	DNA binding	F
GRMZM2G071620_P01	mads-box transcription factor 34	GO:0006351	transcription, DNA-templated	P
GRMZM2G071620_P01	mads-box transcription factor 34	GO:0046983	protein dimerization activity	F
GRMZM2G071620_P01	mads-box transcription factor 34	GO:0005634	nucleus	C
GRMZM2G130053_P01	thiol protease sen102-like	GO:0050896	response to stimulus	P
GRMZM2G130053_P01	thiol protease sen102-like	GO:0016023	cytoplasmic membrane-bounded vesicle	C
GRMZM2G130053_P01	thiol protease sen102-like	GO:0007568	aging	P
GRMZM2G130053_P01	thiol protease sen102-like	GO:0006508	proteolysis	P
GRMZM2G130053_P01	thiol protease sen102-like	GO:0008234	cysteine-type peptidase activity	F
GRMZM2G129889_P01	phytochrome c	GO:0000160	phosphorelay signal transduction system	P
GRMZM2G129889_P01	phytochrome c	GO:0046777	protein autophosphorylation	P
GRMZM2G129889_P01	phytochrome c	GO:0009585	red, far-red light phototransduction	P
GRMZM2G129889_P01	phytochrome c	GO:0017006	protein-tetrapyrrole linkage	P
GRMZM2G129889_P01	phytochrome c	GO:0018298	protein-chromophore linkage	P
GRMZM2G129889_P01	phytochrome c	GO:0006355	regulation of transcription, DNA-templated	P
GRMZM2G129889_P01	phytochrome c	GO:0007623	circadian rhythm	P
GRMZM2G129889_P01	phytochrome c	GO:0009584	detection of visible light	P
GRMZM2G129889_P01	phytochrome c	GO:0023014	signal transduction by phosphorylation	P
GRMZM2G129889_P01	phytochrome c	GO:0005524	ATP binding	F
GRMZM2G129889_P01	phytochrome c	GO:0010155	regulation of proton transport	P
GRMZM2G129889_P01	phytochrome c	GO:0009630	gravitropism	P
GRMZM2G129889_P01	phytochrome c	GO:0042803	protein homodimerization activity	F
GRMZM2G129889_P01	phytochrome c	GO:0009881	photoreceptor activity	F
GRMZM2G129889_P01	phytochrome c	GO:0016020	membrane	C
GRMZM2G129889_P01	phytochrome c	GO:0006351	transcription, DNA-templated	P
GRMZM2G129889_P01	phytochrome c	GO:0000155	phosphorelay sensor kinase activity	F
GRMZM2G129865_P01	2408183 circumsporozoite protein precursor	GO:0030001	metal ion transport	P
GRMZM2G129865_P01	2408183 circumsporozoite protein precursor	GO:0046872	metal ion binding	F
GRMZM2G172132_P01	serine threonine-protein kinase tousled-like	GO:0042802	identical protein binding	F
GRMZM2G172132_P01	serine threonine-protein kinase tousled-like	GO:0006468	protein phosphorylation	P
GRMZM2G172132_P01	serine threonine-protein kinase tousled-like	GO:0005524	ATP binding	F
GRMZM2G172132_P01	serine threonine-protein kinase tousled-like	GO:0009507	chloroplast	C
GRMZM2G172132_P01	serine threonine-protein kinase tousled-like	GO:0005634	nucleus	C
GRMZM2G172132_P01	serine threonine-protein kinase tousled-like	GO:0004674	protein serine/threonine kinase activity	F
GRMZM2G473697_P01	ammonium transporter 3 member 1-like	GO:0072488	ammonium transmembrane transport	P
GRMZM2G473697_P01	ammonium transporter 3 member 1-like	GO:0016021	integral component of membrane	C
GRMZM2G473697_P01	ammonium transporter 3 member 1-like	GO:0008519	ammonium transmembrane transporter activity	F
GRMZM2G460396_P01	myosin family expressed	GO:0060151	peroxisome localization	P
GRMZM2G460396_P01	myosin family expressed	GO:0016461	unconventional myosin complex	C
GRMZM2G460396_P01	myosin family expressed	GO:0005524	ATP binding	F
GRMZM2G460396_P01	myosin family expressed	GO:0010089	xylem development	P
GRMZM2G460396_P01	myosin family expressed	GO:0003774	motor activity	F
GRMZM2G460396_P01	myosin family expressed	GO:0003779	actin binding	F
GRMZM2G460396_P01	myosin family expressed	GO:0051646	mitochondrion localization	P
GRMZM2G460396_P01	myosin family expressed	GO:0051645	Golgi localization	P
GRMZM2G460396_P01	myosin family expressed	GO:0006535	cysteine biosynthetic process from serine	P
GRMZM2G460396_P01	myosin family expressed	GO:0030048	actin filament-based movement	P
GRMZM2G460396_P01	myosin family expressed	GO:0044036	cell wall macromolecule metabolic process	P
GRMZM2G460396_P01	myosin family expressed	GO:0004124	cysteine synthase activity	F
GRMZM2G460396_P01	myosin family expressed	GO:0009624	response to nematode	P
GRMZM2G147046_P01	transmembrane emp24 domain-containing protein p24beta3-like	GO:0005773	vacuole	C
GRMZM2G147046_P01	transmembrane emp24 domain-containing protein p24beta3-like	GO:0005794	Golgi apparatus	C
GRMZM2G147046_P01	transmembrane emp24 domain-containing protein p24beta3-like	GO:0016023	cytoplasmic membrane-bounded vesicle	C
GRMZM2G147046_P01	transmembrane emp24 domain-containing protein p24beta3-like	GO:0006810	transport	P
GRMZM2G147046_P01	transmembrane emp24 domain-containing protein p24beta3-like	GO:0046520	sphingoid biosynthetic process	P
GRMZM2G147046_P01	transmembrane emp24 domain-containing protein p24beta3-like	GO:0016021	integral component of membrane	C
GRMZM2G147046_P01	transmembrane emp24 domain-containing protein p24beta3-like	GO:0005783	endoplasmic reticulum	C
GRMZM2G147046_P01	transmembrane emp24 domain-containing protein p24beta3-like	GO:0016126	sterol biosynthetic process	P
GRMZM2G051403_P01	calcium homeostasis regulator c 1	GO:0005739	mitochondrion	C
GRMZM2G051403_P01	calcium homeostasis regulator c 1	GO:0009941	chloroplast envelope	C
GRMZM2G051403_P01	calcium homeostasis regulator c 1	GO:0010027	thylakoid membrane organization	P
GRMZM2G051403_P01	calcium homeostasis regulator c 1	GO:0000023	maltose metabolic process	P
GRMZM2G051403_P01	calcium homeostasis regulator c 1	GO:0019252	starch biosynthetic process	P
GRMZM2G051403_P01	calcium homeostasis regulator c 1	GO:0009570	chloroplast stroma	C
GRMZM2G051403_P01	calcium homeostasis regulator c 1	GO:0043085	positive regulation of catalytic activity	P
GRMZM2G051403_P01	calcium homeostasis regulator c 1	GO:0005634	nucleus	C
GRMZM2G051270_P01	atp sulfurylase	GO:0000103	sulfate assimilation	P
GRMZM2G051270_P01	atp sulfurylase	GO:0004781	sulfate adenylyltransferase (ATP) activity	F
GRMZM2G051270_P01	atp sulfurylase	GO:0009536	plastid	C
GRMZM2G050833_P01	histone h2a variant 3	GO:0000786	nucleosome	C
GRMZM2G050833_P01	histone h2a variant 3	GO:0003677	DNA binding	F
GRMZM2G050833_P01	histone h2a variant 3	GO:0006334	nucleosome assembly	P
GRMZM2G050833_P01	histone h2a variant 3	GO:0005634	nucleus	C
GRMZM2G050833_P01	histone h2a variant 3	GO:0046982	protein heterodimerization activity	F
GRMZM2G077389_P01	2075749 tpa: alpha-galactosidase	GO:0009505	plant-type cell wall	C
GRMZM2G077389_P01	2075749 tpa: alpha-galactosidase	GO:0004557	alpha-galactosidase activity	F
GRMZM2G077389_P01	2075749 tpa: alpha-galactosidase	GO:0016023	cytoplasmic membrane-bounded vesicle	C
GRMZM2G077389_P01	2075749 tpa: alpha-galactosidase	GO:0046477	glycosylceramide catabolic process	P
GRMZM2G077389_P01	2075749 tpa: alpha-galactosidase	GO:0048046	apoplast	C
GRMZM2G077389_P01	2075749 tpa: alpha-galactosidase	GO:0009311	oligosaccharide metabolic process	P
GRMZM2G077389_P01	2075749 tpa: alpha-galactosidase	GO:0016139	glycoside catabolic process	P
GRMZM2G077356_P01	2580008 ame: full=auxin-responsive protein iaa13 ame: full=indoleacetic acid-induced protein 13	GO:0009987	cellular process	P
GRMZM2G077356_P01	2580008 ame: full=auxin-responsive protein iaa13 ame: full=indoleacetic acid-induced protein 13	GO:0050794	regulation of cellular process	P
GRMZM2G077295_P01	1250720 sec23 sec24 trunk domain containing expressed	GO:0030127	COPII vesicle coat	C
GRMZM2G077295_P01	1250720 sec23 sec24 trunk domain containing expressed	GO:0006886	intracellular protein transport	P
GRMZM2G077295_P01	1250720 sec23 sec24 trunk domain containing expressed	GO:0006888	ER to Golgi vesicle-mediated transport	P
GRMZM2G077295_P01	1250720 sec23 sec24 trunk domain containing expressed	GO:0008270	zinc ion binding	F
GRMZM2G077295_P01	1250720 sec23 sec24 trunk domain containing expressed	GO:0005215	transporter activity	F
GRMZM2G147814_P01	2411133 cdk-activating kinase assembly factor mat1 family protein	GO:0016301	kinase activity	F
GRMZM2G147814_P01	2411133 cdk-activating kinase assembly factor mat1 family protein	GO:0007049	cell cycle	P
GRMZM2G147814_P01	2411133 cdk-activating kinase assembly factor mat1 family protein	GO:0016310	phosphorylation	P
GRMZM2G147814_P01	2411133 cdk-activating kinase assembly factor mat1 family protein	GO:0005634	nucleus	C
GRMZM2G317610_P01	2640184 protein	GO:0006950	response to stress	P
GRMZM2G317610_P01	2640184 protein	GO:0009536	plastid	C
GRMZM2G110735_P01	endo- -beta-glucanase cel1	GO:0008810	cellulase activity	F
GRMZM2G110735_P01	endo- -beta-glucanase cel1	GO:0030245	cellulose catabolic process	P
GRMZM2G110735_P01	endo- -beta-glucanase cel1	GO:0016021	integral component of membrane	C
GRMZM2G385543_P01	transcription factor bhlh74	GO:0046983	protein dimerization activity	F
GRMZM2G385543_P01	transcription factor bhlh74	GO:0005634	nucleus	C
GRMZM2G385543_P01	transcription factor bhlh74	GO:0003677	DNA binding	F
GRMZM2G152466_P01	704621 tpa: tubulin alpha-1 chain	GO:0005874	microtubule	C
GRMZM2G152466_P01	704621 tpa: tubulin alpha-1 chain	GO:0051258	protein polymerization	P
GRMZM2G152466_P01	704621 tpa: tubulin alpha-1 chain	GO:0006184	GTP catabolic process	P
GRMZM2G152466_P01	704621 tpa: tubulin alpha-1 chain	GO:0007017	microtubule-based process	P
GRMZM2G152466_P01	704621 tpa: tubulin alpha-1 chain	GO:0003924	GTPase activity	F
GRMZM2G152466_P01	704621 tpa: tubulin alpha-1 chain	GO:0005200	structural constituent of cytoskeleton	F
GRMZM2G152466_P01	704621 tpa: tubulin alpha-1 chain	GO:0005737	cytoplasm	C
GRMZM2G152466_P01	704621 tpa: tubulin alpha-1 chain	GO:0005525	GTP binding	F
GRMZM2G096591_P01	o-glycosyl hydrolase family 17 protein	GO:0005975	carbohydrate metabolic process	P
GRMZM2G096591_P01	o-glycosyl hydrolase family 17 protein	GO:0004553	hydrolase activity, hydrolyzing O-glycosyl compounds	F
GRMZM2G046055_P01	probable histone h2axa-like	GO:0000786	nucleosome	C
GRMZM2G046055_P01	probable histone h2axa-like	GO:0003677	DNA binding	F
GRMZM2G046055_P01	probable histone h2axa-like	GO:0006334	nucleosome assembly	P
GRMZM2G046055_P01	probable histone h2axa-like	GO:0005634	nucleus	C
GRMZM2G046055_P01	probable histone h2axa-like	GO:0046982	protein heterodimerization activity	F
GRMZM2G181028_P01	phytochrome a	GO:0000160	phosphorelay signal transduction system	P
GRMZM2G181028_P01	phytochrome a	GO:0009585	red, far-red light phototransduction	P
GRMZM2G181028_P01	phytochrome a	GO:0017006	protein-tetrapyrrole linkage	P
GRMZM2G181028_P01	phytochrome a	GO:0018298	protein-chromophore linkage	P
GRMZM2G181028_P01	phytochrome a	GO:0006355	regulation of transcription, DNA-templated	P
GRMZM2G181028_P01	phytochrome a	GO:0009584	detection of visible light	P
GRMZM2G181028_P01	phytochrome a	GO:0023014	signal transduction by phosphorylation	P
GRMZM2G181028_P01	phytochrome a	GO:0005524	ATP binding	F
GRMZM2G181028_P01	phytochrome a	GO:0042803	protein homodimerization activity	F
GRMZM2G181028_P01	phytochrome a	GO:0009881	photoreceptor activity	F
GRMZM2G181028_P01	phytochrome a	GO:0016020	membrane	C
GRMZM2G181028_P01	phytochrome a	GO:0006351	transcription, DNA-templated	P
GRMZM2G181028_P01	phytochrome a	GO:0000155	phosphorelay sensor kinase activity	F
GRMZM2G158359_P01	probable receptor protein kinase tmk1-like	GO:0016021	integral component of membrane	C
GRMZM2G158359_P01	probable receptor protein kinase tmk1-like	GO:0006468	protein phosphorylation	P
GRMZM2G158359_P01	probable receptor protein kinase tmk1-like	GO:0005739	mitochondrion	C
GRMZM2G158359_P01	probable receptor protein kinase tmk1-like	GO:0005524	ATP binding	F
GRMZM2G158359_P01	probable receptor protein kinase tmk1-like	GO:0005576	extracellular region	C
GRMZM2G158359_P01	probable receptor protein kinase tmk1-like	GO:0007178	transmembrane receptor protein serine/threonine kinase signaling pathway	P
GRMZM2G158359_P01	probable receptor protein kinase tmk1-like	GO:0004675	transmembrane receptor protein serine/threonine kinase activity	F
GRMZM2G158359_P01	probable receptor protein kinase tmk1-like	GO:0005886	plasma membrane	C
GRMZM2G347645_P01	protein pollen defective in guidance 1-like	GO:0009790	embryo development	P
GRMZM2G347645_P01	protein pollen defective in guidance 1-like	GO:0005788	endoplasmic reticulum lumen	C
GRMZM2G347645_P01	protein pollen defective in guidance 1-like	GO:0035437	maintenance of protein localization in endoplasmic reticulum	P
GRMZM2G347645_P01	protein pollen defective in guidance 1-like	GO:0010183	pollen tube guidance	P
GRMZM2G347645_P01	protein pollen defective in guidance 1-like	GO:0016020	membrane	C
GRMZM2G347645_P01	protein pollen defective in guidance 1-like	GO:0005634	nucleus	C
GRMZM2G150448_P01	atypical receptor-like kinase mark precursor	GO:0004713	protein tyrosine kinase activity	F
GRMZM2G150448_P01	atypical receptor-like kinase mark precursor	GO:0006468	protein phosphorylation	P
GRMZM2G150448_P01	atypical receptor-like kinase mark precursor	GO:0005524	ATP binding	F
GRMZM2G150448_P01	atypical receptor-like kinase mark precursor	GO:0016021	integral component of membrane	C
GRMZM2G150448_P01	atypical receptor-like kinase mark precursor	GO:0004674	protein serine/threonine kinase activity	F
GRMZM2G090172_P01	2077061 ubiquitin-conjugating enzyme e2 variant 1	GO:0016579	protein deubiquitination	P
GRMZM2G090172_P01	2077061 ubiquitin-conjugating enzyme e2 variant 1	GO:0016881	acid-amino acid ligase activity	F
GRMZM2G090172_P01	2077061 ubiquitin-conjugating enzyme e2 variant 1	GO:0004842	ubiquitin-protein transferase activity	F
GRMZM2G149289_P01	agc protein kinase family protein	GO:0006468	protein phosphorylation	P
GRMZM2G149289_P01	agc protein kinase family protein	GO:0000786	nucleosome	C
GRMZM2G149289_P01	agc protein kinase family protein	GO:0004674	protein serine/threonine kinase activity	F
GRMZM2G149289_P01	agc protein kinase family protein	GO:0003677	DNA binding	F
GRMZM2G149289_P01	agc protein kinase family protein	GO:0004713	protein tyrosine kinase activity	F
GRMZM2G149289_P01	agc protein kinase family protein	GO:0005524	ATP binding	F
GRMZM2G149289_P01	agc protein kinase family protein	GO:0006334	nucleosome assembly	P
GRMZM2G149289_P01	agc protein kinase family protein	GO:0005634	nucleus	C
GRMZM2G011098_P01	glycolipid transfer protein family protein	GO:0031348	negative regulation of defense response	P
GRMZM2G011098_P01	glycolipid transfer protein family protein	GO:0010286	heat acclimation	P
GRMZM2G011098_P01	glycolipid transfer protein family protein	GO:0009867	jasmonic acid mediated signaling pathway	P
GRMZM2G011098_P01	glycolipid transfer protein family protein	GO:0009697	salicylic acid biosynthetic process	P
GRMZM2G011098_P01	glycolipid transfer protein family protein	GO:0051861	glycolipid binding	F
GRMZM2G011098_P01	glycolipid transfer protein family protein	GO:0010363	regulation of plant-type hypersensitive response	P
GRMZM2G011098_P01	glycolipid transfer protein family protein	GO:0002679	respiratory burst involved in defense response	P
GRMZM2G011098_P01	glycolipid transfer protein family protein	GO:0010200	response to chitin	P
GRMZM2G011098_P01	glycolipid transfer protein family protein	GO:0006612	protein targeting to membrane	P
GRMZM2G011098_P01	glycolipid transfer protein family protein	GO:0050832	defense response to fungus	P
GRMZM2G011098_P01	glycolipid transfer protein family protein	GO:0005737	cytoplasm	C
GRMZM2G011098_P01	glycolipid transfer protein family protein	GO:0046836	glycolipid transport	P
GRMZM2G011098_P01	glycolipid transfer protein family protein	GO:0052542	defense response by callose deposition	P
GRMZM2G011098_P01	glycolipid transfer protein family protein	GO:0009738	abscisic acid-activated signaling pathway	P
GRMZM2G011098_P01	glycolipid transfer protein family protein	GO:0009863	salicylic acid mediated signaling pathway	P
GRMZM2G011098_P01	glycolipid transfer protein family protein	GO:0009723	response to ethylene	P
GRMZM2G011098_P01	glycolipid transfer protein family protein	GO:0045087	innate immune response	P
GRMZM2G011098_P01	glycolipid transfer protein family protein	GO:0030968	endoplasmic reticulum unfolded protein response	P
GRMZM2G011098_P01	glycolipid transfer protein family protein	GO:0005634	nucleus	C
GRMZM2G011098_P01	glycolipid transfer protein family protein	GO:0017089	glycolipid transporter activity	F
GRMZM2G011098_P01	glycolipid transfer protein family protein	GO:0035556	intracellular signal transduction	P
GRMZM2G011219_P01	protein casp-like	GO:0030244	cellulose biosynthetic process	P
GRMZM2G011219_P01	protein casp-like	GO:0030173	integral component of Golgi membrane	C
GRMZM2G011219_P01	protein casp-like	GO:0006891	intra-Golgi vesicle-mediated transport	P
GRMZM2G011219_P01	protein casp-like	GO:0005768	endosome	C
GRMZM2G011219_P01	protein casp-like	GO:0005802	trans-Golgi network	C
GRMZM2G102692_P01	pentatricopeptide repeat protein ppr868-14	GO:0005739	mitochondrion	C
GRMZM2G111475_P01	stromal 70 kda heat shock-related chloroplastic-like	GO:0006457	protein folding	P
GRMZM2G111475_P01	stromal 70 kda heat shock-related chloroplastic-like	GO:0006950	response to stress	P
GRMZM2G111475_P01	stromal 70 kda heat shock-related chloroplastic-like	GO:0005524	ATP binding	F
GRMZM2G111475_P01	stromal 70 kda heat shock-related chloroplastic-like	GO:0051082	unfolded protein binding	F
GRMZM2G111475_P01	stromal 70 kda heat shock-related chloroplastic-like	GO:0032440	2-alkenal reductase [NAD(P)] activity	F
GRMZM2G111475_P01	stromal 70 kda heat shock-related chloroplastic-like	GO:0009536	plastid	C
GRMZM2G111475_P01	stromal 70 kda heat shock-related chloroplastic-like	GO:0055114	oxidation-reduction process	P
GRMZM2G076276_P02	polygalacturonate 4-alpha-galacturonosyltransferase-like	GO:0016023	cytoplasmic membrane-bounded vesicle	C
GRMZM2G076276_P02	polygalacturonate 4-alpha-galacturonosyltransferase-like	GO:0016757	transferase activity, transferring glycosyl groups	F
GRMZM2G122251_P01	probable peptide nitrate transporter at5g62680-like	GO:0005215	transporter activity	F
GRMZM2G122251_P01	probable peptide nitrate transporter at5g62680-like	GO:0016020	membrane	C
GRMZM2G122251_P01	probable peptide nitrate transporter at5g62680-like	GO:0006810	transport	P
GRMZM2G461936_P02	protein argonaute 12-like	GO:0003676	nucleic acid binding	F
GRMZM2G461936_P02	protein argonaute 12-like	GO:0031047	gene silencing by RNA	P
GRMZM2G002225_P01	homeobox protein knotted-1-like 4-like	GO:0006355	regulation of transcription, DNA-templated	P
GRMZM2G002225_P01	homeobox protein knotted-1-like 4-like	GO:0003700	sequence-specific DNA binding transcription factor activity	F
GRMZM2G002225_P01	homeobox protein knotted-1-like 4-like	GO:0043565	sequence-specific DNA binding	F
GRMZM2G002225_P01	homeobox protein knotted-1-like 4-like	GO:0005634	nucleus	C
GRMZM2G002225_P01	homeobox protein knotted-1-like 4-like	GO:0009536	plastid	C
GRMZM2G403719_P01	duf26-domain receptor-like protein kinase family protein	GO:0016023	cytoplasmic membrane-bounded vesicle	C
GRMZM2G403719_P01	duf26-domain receptor-like protein kinase family protein	GO:0004713	protein tyrosine kinase activity	F
GRMZM2G403719_P01	duf26-domain receptor-like protein kinase family protein	GO:0006468	protein phosphorylation	P
GRMZM2G403719_P01	duf26-domain receptor-like protein kinase family protein	GO:0005524	ATP binding	F
GRMZM2G403719_P01	duf26-domain receptor-like protein kinase family protein	GO:0004674	protein serine/threonine kinase activity	F
GRMZM2G015159_P01	ras-related protein rabf2b-like	GO:0005525	GTP binding	F
GRMZM2G015159_P01	ras-related protein rabf2b-like	GO:0007264	small GTPase mediated signal transduction	P
GRMZM2G015159_P01	ras-related protein rabf2b-like	GO:0015031	protein transport	P
GRMZM2G006474_P01	pattern formation protein emb30	GO:0005086	ARF guanyl-nucleotide exchange factor activity	F
GRMZM2G006474_P01	pattern formation protein emb30	GO:0032012	regulation of ARF protein signal transduction	P
GRMZM2G422581_P01	nadh-cytochrome b5 reductase family protein	GO:0055114	oxidation-reduction process	P
GRMZM2G422581_P01	nadh-cytochrome b5 reductase family protein	GO:0016491	oxidoreductase activity	F
GRMZM2G010146_P01	2076131 trafficking protein particle complex subunit 1	GO:0005794	Golgi apparatus	C
GRMZM2G010146_P01	2076131 trafficking protein particle complex subunit 1	GO:0045492	xylan biosynthetic process	P
GRMZM2G010146_P01	2076131 trafficking protein particle complex subunit 1	GO:0009832	plant-type cell wall biogenesis	P
GRMZM2G010146_P01	2076131 trafficking protein particle complex subunit 1	GO:0005801	cis-Golgi network	C
GRMZM2G010146_P01	2076131 trafficking protein particle complex subunit 1	GO:0006888	ER to Golgi vesicle-mediated transport	P
GRMZM2G010146_P01	2076131 trafficking protein particle complex subunit 1	GO:0010413	glucuronoxylan metabolic process	P
GRMZM2G010146_P01	2076131 trafficking protein particle complex subunit 1	GO:0005829	cytosol	C
GRMZM2G066449_P01	1258676 os03g0661500	GO:0016020	membrane	C
GRMZM2G078566_P01	292899 o-glycosyl hydrolase superfamily protein	GO:0004553	hydrolase activity, hydrolyzing O-glycosyl compounds	F
GRMZM2G078566_P01	292899 o-glycosyl hydrolase superfamily protein	GO:0005975	carbohydrate metabolic process	P
GRMZM2G078566_P01	292899 o-glycosyl hydrolase superfamily protein	GO:0016023	cytoplasmic membrane-bounded vesicle	C
GRMZM2G007810_P01	177390 high-affinity cationic amino acid transporter 1 isoform 1	GO:0016021	integral component of membrane	C
GRMZM2G007810_P01	177390 high-affinity cationic amino acid transporter 1 isoform 1	GO:0015171	amino acid transmembrane transporter activity	F
GRMZM2G007810_P01	177390 high-affinity cationic amino acid transporter 1 isoform 1	GO:0003333	amino acid transmembrane transport	P
GRMZM2G077828_P01	cyclic nucleotide-gated ion channel 9-like	GO:0005249	voltage-gated potassium channel activity	F
GRMZM2G077828_P01	cyclic nucleotide-gated ion channel 9-like	GO:0055085	transmembrane transport	P
GRMZM2G077828_P01	cyclic nucleotide-gated ion channel 9-like	GO:0006813	potassium ion transport	P
GRMZM2G077828_P01	cyclic nucleotide-gated ion channel 9-like	GO:0016021	integral component of membrane	C
GRMZM2G046676_P01	vacuolar protein sorting-associated protein 2 homolog 2-like	GO:0000911	cytokinesis by cell plate formation	P
GRMZM2G046676_P01	vacuolar protein sorting-associated protein 2 homolog 2-like	GO:0016192	vesicle-mediated transport	P
GRMZM2G046676_P01	vacuolar protein sorting-associated protein 2 homolog 2-like	GO:0016572	histone phosphorylation	P
GRMZM2G046676_P01	vacuolar protein sorting-associated protein 2 homolog 2-like	GO:0006260	DNA replication	P
GRMZM2G046676_P01	vacuolar protein sorting-associated protein 2 homolog 2-like	GO:0051567	histone H3-K9 methylation	P
GRMZM2G046676_P01	vacuolar protein sorting-associated protein 2 homolog 2-like	GO:0000226	microtubule cytoskeleton organization	P
GRMZM2G046676_P01	vacuolar protein sorting-associated protein 2 homolog 2-like	GO:0000815	ESCRT III complex	C
GRMZM2G046676_P01	vacuolar protein sorting-associated protein 2 homolog 2-like	GO:0008283	cell proliferation	P
GRMZM2G046676_P01	vacuolar protein sorting-associated protein 2 homolog 2-like	GO:0006306	DNA methylation	P
GRMZM2G046676_P01	vacuolar protein sorting-associated protein 2 homolog 2-like	GO:0015031	protein transport	P
GRMZM2G046676_P01	vacuolar protein sorting-associated protein 2 homolog 2-like	GO:0005634	nucleus	C
GRMZM2G066996_P01	protein z	GO:0010466	negative regulation of peptidase activity	P
GRMZM2G066996_P01	protein z	GO:0005615	extracellular space	C
GRMZM2G066996_P01	protein z	GO:0004867	serine-type endopeptidase inhibitor activity	F
GRMZM2G087326_P01	alpha- -glucan-protein synthase	GO:0052691	UDP-arabinopyranose mutase activity	F
GRMZM2G087326_P01	alpha- -glucan-protein synthase	GO:0016757	transferase activity, transferring glycosyl groups	F
GRMZM2G087326_P01	alpha- -glucan-protein synthase	GO:0005794	Golgi apparatus	C
GRMZM2G087326_P01	alpha- -glucan-protein synthase	GO:0009506	plasmodesma	C
GRMZM2G087326_P01	alpha- -glucan-protein synthase	GO:0005515	protein binding	F
GRMZM2G087326_P01	alpha- -glucan-protein synthase	GO:0005618	cell wall	C
GRMZM2G087326_P01	alpha- -glucan-protein synthase	GO:0030244	cellulose biosynthetic process	P
GRMZM2G087326_P01	alpha- -glucan-protein synthase	GO:0005576	extracellular region	C
GRMZM2G074898_P01	2405395 60s ribosomal protein l24	GO:0005840	ribosome	C
GRMZM2G105518_P01	chlorophyll a-b binding protein	GO:0046872	metal ion binding	F
GRMZM2G105518_P01	chlorophyll a-b binding protein	GO:0009765	photosynthesis, light harvesting	P
GRMZM2G105518_P01	chlorophyll a-b binding protein	GO:0009523	photosystem II	C
GRMZM2G105518_P01	chlorophyll a-b binding protein	GO:0018298	protein-chromophore linkage	P
GRMZM2G105518_P01	chlorophyll a-b binding protein	GO:0016168	chlorophyll binding	F
GRMZM2G105518_P01	chlorophyll a-b binding protein	GO:0016021	integral component of membrane	C
GRMZM2G105518_P01	chlorophyll a-b binding protein	GO:0009522	photosystem I	C
GRMZM2G105518_P01	chlorophyll a-b binding protein	GO:0009535	chloroplast thylakoid membrane	C
GRMZM2G124918_P01	secretory carrier-associated membrane protein 4-like	GO:0005886	plasma membrane	C
GRMZM2G124918_P01	secretory carrier-associated membrane protein 4-like	GO:0030658	transport vesicle membrane	C
GRMZM2G124918_P01	secretory carrier-associated membrane protein 4-like	GO:0016021	integral component of membrane	C
GRMZM2G124918_P01	secretory carrier-associated membrane protein 4-like	GO:0015031	protein transport	P
GRMZM2G080231_P01	probable beta- -galactosyltransferase 2-like	GO:0005794	Golgi apparatus	C
GRMZM2G080231_P01	probable beta- -galactosyltransferase 2-like	GO:0008378	galactosyltransferase activity	F
GRMZM2G080231_P01	probable beta- -galactosyltransferase 2-like	GO:0006486	protein glycosylation	P
GRMZM2G080231_P01	probable beta- -galactosyltransferase 2-like	GO:0016021	integral component of membrane	C
GRMZM2G170128_P01	mate transporter 2	GO:0006855	drug transmembrane transport	P
GRMZM2G170128_P01	mate transporter 2	GO:0016020	membrane	C
GRMZM2G170128_P01	mate transporter 2	GO:0015297	antiporter activity	F
GRMZM2G170128_P01	mate transporter 2	GO:0015238	drug transmembrane transporter activity	F
GRMZM2G132036_P02	aldose 1-epimerase-like	GO:0030246	carbohydrate binding	F
GRMZM2G132036_P02	aldose 1-epimerase-like	GO:0004034	aldose 1-epimerase activity	F
GRMZM2G132036_P02	aldose 1-epimerase-like	GO:0009536	plastid	C
GRMZM2G132036_P02	aldose 1-epimerase-like	GO:0019318	hexose metabolic process	P
GRMZM2G463640_P01	1555636 cytochrome b6	GO:0016491	oxidoreductase activity	F
GRMZM2G463640_P01	1555636 cytochrome b6	GO:0005506	iron ion binding	F
GRMZM2G463640_P01	1555636 cytochrome b6	GO:0020037	heme binding	F
GRMZM2G463640_P01	1555636 cytochrome b6	GO:0045158	electron transporter, transferring electrons within cytochrome b6/f complex of photosystem II activity	F
GRMZM2G463640_P01	1555636 cytochrome b6	GO:0016021	integral component of membrane	C
GRMZM2G463640_P01	1555636 cytochrome b6	GO:0022904	respiratory electron transport chain	P
GRMZM2G463640_P01	1555636 cytochrome b6	GO:0015979	photosynthesis	P
GRMZM2G463640_P01	1555636 cytochrome b6	GO:0009535	chloroplast thylakoid membrane	C
GRMZM2G153815_P01	heat shock 70 kda mitochondrial-like	GO:0005618	cell wall	C
GRMZM2G153815_P01	heat shock 70 kda mitochondrial-like	GO:0008270	zinc ion binding	F
GRMZM2G153815_P01	heat shock 70 kda mitochondrial-like	GO:0006457	protein folding	P
GRMZM2G153815_P01	heat shock 70 kda mitochondrial-like	GO:0009651	response to salt stress	P
GRMZM2G153815_P01	heat shock 70 kda mitochondrial-like	GO:0009165	nucleotide biosynthetic process	P
GRMZM2G153815_P01	heat shock 70 kda mitochondrial-like	GO:0019243	methylglyoxal catabolic process to D-lactate	P
GRMZM2G153815_P01	heat shock 70 kda mitochondrial-like	GO:0005774	vacuolar membrane	C
GRMZM2G153815_P01	heat shock 70 kda mitochondrial-like	GO:0005524	ATP binding	F
GRMZM2G153815_P01	heat shock 70 kda mitochondrial-like	GO:0006094	gluconeogenesis	P
GRMZM2G153815_P01	heat shock 70 kda mitochondrial-like	GO:0005759	mitochondrial matrix	C
GRMZM2G153815_P01	heat shock 70 kda mitochondrial-like	GO:0051082	unfolded protein binding	F
GRMZM2G153815_P01	heat shock 70 kda mitochondrial-like	GO:0046686	response to cadmium ion	P
GRMZM2G153815_P01	heat shock 70 kda mitochondrial-like	GO:0006096	glycolytic process	P
GRMZM2G059013_P02	fringe expressed	GO:0016757	transferase activity, transferring glycosyl groups	F
GRMZM2G059013_P02	fringe expressed	GO:0005794	Golgi apparatus	C
GRMZM2G100158_P01	cytochrome p450 84a1-like	GO:0020037	heme binding	F
GRMZM2G100158_P01	cytochrome p450 84a1-like	GO:0016705	oxidoreductase activity, acting on paired donors, with incorporation or reduction of molecular oxygen	F
GRMZM2G100158_P01	cytochrome p450 84a1-like	GO:0022900	electron transport chain	P
GRMZM2G100158_P01	cytochrome p450 84a1-like	GO:0004497	monooxygenase activity	F
GRMZM2G100158_P01	cytochrome p450 84a1-like	GO:0005506	iron ion binding	F
GRMZM2G330751_P01	s-locus receptor-like protein kinase family protein	GO:0004672	protein kinase activity	F
GRMZM2G330751_P01	s-locus receptor-like protein kinase family protein	GO:0016023	cytoplasmic membrane-bounded vesicle	C
GRMZM2G330751_P01	s-locus receptor-like protein kinase family protein	GO:0016310	phosphorylation	P
GRMZM2G330751_P01	s-locus receptor-like protein kinase family protein	GO:0016020	membrane	C
GRMZM2G073351_P01	2364962 protein	GO:0018548	pentaerythritol trinitrate reductase activity	F
GRMZM2G073351_P01	2364962 protein	GO:0003959	NADPH dehydrogenase activity	F
GRMZM2G073351_P01	2364962 protein	GO:0016630	protochlorophyllide reductase activity	F
GRMZM2G073351_P01	2364962 protein	GO:0052690	trichloro-p-hydroquinone reductive dehalogenase activity	F
GRMZM2G073351_P01	2364962 protein	GO:0015995	chlorophyll biosynthetic process	P
GRMZM2G073351_P01	2364962 protein	GO:0009507	chloroplast	C
GRMZM2G073351_P01	2364962 protein	GO:0015979	photosynthesis	P
GRMZM2G073351_P01	2364962 protein	GO:0055114	oxidation-reduction process	P
GRMZM2G139583_P01	myosin-j heavy chain-like isoform x1	GO:0016459	myosin complex	C
GRMZM2G139583_P01	myosin-j heavy chain-like isoform x1	GO:0005524	ATP binding	F
GRMZM2G139583_P01	myosin-j heavy chain-like isoform x1	GO:0003774	motor activity	F
GRMZM2G048559_P01	lysm domain containing protein	GO:0016998	cell wall macromolecule catabolic process	P
GRMZM2G159399_P02	auxin response factor 17	GO:0009734	auxin-activated signaling pathway	P
GRMZM2G159399_P02	auxin response factor 17	GO:0006355	regulation of transcription, DNA-templated	P
GRMZM2G159399_P02	auxin response factor 17	GO:0003677	DNA binding	F
GRMZM2G159399_P02	auxin response factor 17	GO:0046983	protein dimerization activity	F
GRMZM2G159399_P02	auxin response factor 17	GO:0005634	nucleus	C
GRMZM2G159399_P02	auxin response factor 17	GO:0006351	transcription, DNA-templated	P
AC233894.1_FGP005	1723932 os10g0478400	GO:0005739	mitochondrion	C
AC233894.1_FGP005	1723932 os10g0478400	GO:0009536	plastid	C
AC233894.1_FGP005	1723932 os10g0478400	GO:0016020	membrane	C
GRMZM2G138744_P01	2689292 cyclase-like protein	GO:0016023	cytoplasmic membrane-bounded vesicle	C
GRMZM2G018336_P01	tpa: ap2 erebp transcription factor superfamily protein	GO:0006355	regulation of transcription, DNA-templated	P
GRMZM2G018336_P01	tpa: ap2 erebp transcription factor superfamily protein	GO:0003700	sequence-specific DNA binding transcription factor activity	F
GRMZM2G018336_P01	tpa: ap2 erebp transcription factor superfamily protein	GO:0003677	DNA binding	F
GRMZM2G018336_P01	tpa: ap2 erebp transcription factor superfamily protein	GO:0005634	nucleus	C
GRMZM2G066578_P01	2805079 cer1	GO:0010025	wax biosynthetic process	P
GRMZM2G066578_P01	2805079 cer1	GO:0016021	integral component of membrane	C
GRMZM2G066578_P01	2805079 cer1	GO:0006633	fatty acid biosynthetic process	P
GRMZM2G066578_P01	2805079 cer1	GO:0055114	oxidation-reduction process	P
GRMZM2G066578_P01	2805079 cer1	GO:0043668	exine	C
GRMZM2G066578_P01	2805079 cer1	GO:0010143	cutin biosynthetic process	P
GRMZM2G066578_P01	2805079 cer1	GO:0016491	oxidoreductase activity	F
GRMZM2G066578_P01	2805079 cer1	GO:0048653	anther development	P
GRMZM2G066578_P01	2805079 cer1	GO:0005506	iron ion binding	F
GRMZM2G066578_P01	2805079 cer1	GO:0005783	endoplasmic reticulum	C
GRMZM2G022019_P01	eukaryotic translation initiation factor 4e-2	GO:0010413	glucuronoxylan metabolic process	P
GRMZM2G022019_P01	eukaryotic translation initiation factor 4e-2	GO:0003743	translation initiation factor activity	F
GRMZM2G022019_P01	eukaryotic translation initiation factor 4e-2	GO:0006413	translational initiation	P
GRMZM2G022019_P01	eukaryotic translation initiation factor 4e-2	GO:0009615	response to virus	P
GRMZM2G022019_P01	eukaryotic translation initiation factor 4e-2	GO:0005829	cytosol	C
GRMZM2G022019_P01	eukaryotic translation initiation factor 4e-2	GO:0016759	cellulose synthase activity	F
GRMZM2G022019_P01	eukaryotic translation initiation factor 4e-2	GO:0006417	regulation of translation	P
GRMZM2G022019_P01	eukaryotic translation initiation factor 4e-2	GO:0042742	defense response to bacterium	P
GRMZM2G022019_P01	eukaryotic translation initiation factor 4e-2	GO:0050687	negative regulation of defense response to virus	P
GRMZM2G022019_P01	eukaryotic translation initiation factor 4e-2	GO:0000340	RNA 7-methylguanosine cap binding	F
GRMZM2G022019_P01	eukaryotic translation initiation factor 4e-2	GO:0009834	secondary cell wall biogenesis	P
GRMZM2G022019_P01	eukaryotic translation initiation factor 4e-2	GO:0045492	xylan biosynthetic process	P
GRMZM2G022019_P01	eukaryotic translation initiation factor 4e-2	GO:0050832	defense response to fungus	P
GRMZM2G022019_P01	eukaryotic translation initiation factor 4e-2	GO:0005634	nucleus	C
GRMZM2G022019_P01	eukaryotic translation initiation factor 4e-2	GO:0005886	plasma membrane	C
GRMZM2G058345_P01	177257 wd-40 repeat expressed	GO:0048573	photoperiodism, flowering	P
GRMZM2G058345_P01	177257 wd-40 repeat expressed	GO:0080008	Cul4-RING E3 ubiquitin ligase complex	C
GRMZM2G058345_P01	177257 wd-40 repeat expressed	GO:0006626	protein targeting to mitochondrion	P
GRMZM2G058345_P01	177257 wd-40 repeat expressed	GO:0006499	N-terminal protein myristoylation	P
GRMZM2G058345_P01	177257 wd-40 repeat expressed	GO:0000166	nucleotide binding	F
GRMZM2G058345_P01	177257 wd-40 repeat expressed	GO:0005737	cytoplasm	C
GRMZM2G412304_P01	2640127 protein	GO:0005739	mitochondrion	C
GRMZM2G111537_P01	129811 universal stress protein family expressed	GO:0000003	reproduction	P
GRMZM2G111537_P01	129811 universal stress protein family expressed	GO:0009987	cellular process	P
GRMZM2G110201_P01	3-ketoacyl- thiolase peroxisomal-like	GO:0016747	transferase activity, transferring acyl groups other than amino-acyl groups	F
GRMZM2G110201_P01	3-ketoacyl- thiolase peroxisomal-like	GO:0008152	metabolic process	P
GRMZM2G075051_P01	ras-related protein rab-18	GO:0005525	GTP binding	F
GRMZM2G075051_P01	ras-related protein rab-18	GO:0016023	cytoplasmic membrane-bounded vesicle	C
GRMZM2G075051_P01	ras-related protein rab-18	GO:0006886	intracellular protein transport	P
GRMZM2G075051_P01	ras-related protein rab-18	GO:0007264	small GTPase mediated signal transduction	P
GRMZM2G347174_P02	1009257 transmembrane expressed	GO:0016021	integral component of membrane	C
GRMZM2G347174_P02	1009257 transmembrane expressed	GO:0016023	cytoplasmic membrane-bounded vesicle	C
GRMZM2G347174_P02	1009257 transmembrane expressed	GO:0055085	transmembrane transport	P
GRMZM2G326707_P01	inorganic phosphate transporter 1-4	GO:0006817	phosphate ion transport	P
GRMZM2G326707_P01	inorganic phosphate transporter 1-4	GO:0016021	integral component of membrane	C
GRMZM2G326707_P01	inorganic phosphate transporter 1-4	GO:0005315	inorganic phosphate transmembrane transporter activity	F
GRMZM2G326707_P01	inorganic phosphate transporter 1-4	GO:0055085	transmembrane transport	P
GRMZM2G326707_P01	inorganic phosphate transporter 1-4	GO:0015293	symporter activity	F
GRMZM2G134947_P01	peroxidase n-like	GO:0046872	metal ion binding	F
GRMZM2G134947_P01	peroxidase n-like	GO:0006979	response to oxidative stress	P
GRMZM2G134947_P01	peroxidase n-like	GO:0016023	cytoplasmic membrane-bounded vesicle	C
GRMZM2G134947_P01	peroxidase n-like	GO:0020037	heme binding	F
GRMZM2G134947_P01	peroxidase n-like	GO:0004601	peroxidase activity	F
GRMZM2G134947_P01	peroxidase n-like	GO:0055114	oxidation-reduction process	P
AC233949.1_FGP004	cell division cycle protein 48	GO:0017111	nucleoside-triphosphatase activity	F
AC233949.1_FGP004	cell division cycle protein 48	GO:0005524	ATP binding	F
AC233949.1_FGP004	cell division cycle protein 48	GO:0051301	cell division	P
GRMZM2G089873_P01	metal ion binding protein	GO:0030001	metal ion transport	P
GRMZM2G089873_P01	metal ion binding protein	GO:0046872	metal ion binding	F
GRMZM2G139028_P01	3-ketoacyl- thiolase peroxisomal-like	GO:0016746	transferase activity, transferring acyl groups	F
GRMZM2G139024_P01	transcription factor-like protein dpb-like	GO:0022402	cell cycle process	P
GRMZM2G139024_P01	transcription factor-like protein dpb-like	GO:0005667	transcription factor complex	C
GRMZM2G139024_P01	transcription factor-like protein dpb-like	GO:0006355	regulation of transcription, DNA-templated	P
GRMZM2G139024_P01	transcription factor-like protein dpb-like	GO:0003677	DNA binding	F
GRMZM2G139024_P01	transcription factor-like protein dpb-like	GO:0003700	sequence-specific DNA binding transcription factor activity	F
GRMZM2G139024_P01	transcription factor-like protein dpb-like	GO:0005634	nucleus	C
GRMZM2G139024_P01	transcription factor-like protein dpb-like	GO:0006351	transcription, DNA-templated	P
GRMZM2G144420_P01	calcium-transporting atpase plasma membrane-type-like	GO:0005388	calcium-transporting ATPase activity	F
GRMZM2G144420_P01	calcium-transporting atpase plasma membrane-type-like	GO:0016021	integral component of membrane	C
GRMZM2G144420_P01	calcium-transporting atpase plasma membrane-type-like	GO:0006468	protein phosphorylation	P
GRMZM2G144420_P01	calcium-transporting atpase plasma membrane-type-like	GO:0070588	calcium ion transmembrane transport	P
GRMZM2G144420_P01	calcium-transporting atpase plasma membrane-type-like	GO:0004672	protein kinase activity	F
GRMZM2G144420_P01	calcium-transporting atpase plasma membrane-type-like	GO:0046872	metal ion binding	F
GRMZM2G144420_P01	calcium-transporting atpase plasma membrane-type-like	GO:0009536	plastid	C
GRMZM2G144420_P01	calcium-transporting atpase plasma membrane-type-like	GO:0005524	ATP binding	F
GRMZM2G168506_P01	prolyl 4-hydroxylase subunit alpha-1-like	GO:0031418	L-ascorbic acid binding	F
GRMZM2G168506_P01	prolyl 4-hydroxylase subunit alpha-1-like	GO:0005506	iron ion binding	F
GRMZM2G168506_P01	prolyl 4-hydroxylase subunit alpha-1-like	GO:0016706	oxidoreductase activity, acting on paired donors, with incorporation or reduction of molecular oxygen, 2-oxoglutarate as one donor, and incorporation of one atom each of oxygen into both donors	F
GRMZM2G168506_P01	prolyl 4-hydroxylase subunit alpha-1-like	GO:0055114	oxidation-reduction process	P
GRMZM2G015418_P01	soluble inorganic pyrophosphatase-like	GO:0004427	inorganic diphosphatase activity	F
GRMZM2G015418_P01	soluble inorganic pyrophosphatase-like	GO:0006796	phosphate-containing compound metabolic process	P
GRMZM2G015418_P01	soluble inorganic pyrophosphatase-like	GO:0009507	chloroplast	C
GRMZM2G015418_P01	soluble inorganic pyrophosphatase-like	GO:0000287	magnesium ion binding	F
GRMZM2G088064_P02	737790 alanine aminotransferase	GO:0030170	pyridoxal phosphate binding	F
GRMZM2G088064_P02	737790 alanine aminotransferase	GO:0004021	L-alanine:2-oxoglutarate aminotransferase activity	F
GRMZM2G088064_P02	737790 alanine aminotransferase	GO:0009058	biosynthetic process	P
GRMZM2G088064_P02	737790 alanine aminotransferase	GO:0042853	L-alanine catabolic process	P
GRMZM2G088348_P01	atp sulfurylase	GO:0004781	sulfate adenylyltransferase (ATP) activity	F
GRMZM2G088348_P01	atp sulfurylase	GO:0000103	sulfate assimilation	P
GRMZM2G122805_P01	ras-related protein rab11d-like	GO:0005525	GTP binding	F
GRMZM2G122805_P01	ras-related protein rab11d-like	GO:0016023	cytoplasmic membrane-bounded vesicle	C
GRMZM2G122805_P01	ras-related protein rab11d-like	GO:0007264	small GTPase mediated signal transduction	P
GRMZM2G122805_P01	ras-related protein rab11d-like	GO:0015031	protein transport	P
GRMZM2G377341_P01	cytosolic acetyl- carboxylase	GO:0005829	cytosol	C
GRMZM2G377341_P01	cytosolic acetyl- carboxylase	GO:0009343	biotin carboxylase complex	C
GRMZM2G377341_P01	cytosolic acetyl- carboxylase	GO:0003989	acetyl-CoA carboxylase activity	F
GRMZM2G377341_P01	cytosolic acetyl- carboxylase	GO:0006633	fatty acid biosynthetic process	P
GRMZM2G377341_P01	cytosolic acetyl- carboxylase	GO:0046872	metal ion binding	F
GRMZM2G377341_P01	cytosolic acetyl- carboxylase	GO:2001295	malonyl-CoA biosynthetic process	P
GRMZM2G377341_P01	cytosolic acetyl- carboxylase	GO:0005524	ATP binding	F
GRMZM2G377341_P01	cytosolic acetyl- carboxylase	GO:0004075	biotin carboxylase activity	F
GRMZM2G303631_P01	vacuolar-sorting receptor 3-like	GO:0016023	cytoplasmic membrane-bounded vesicle	C
GRMZM2G303631_P01	vacuolar-sorting receptor 3-like	GO:0006508	proteolysis	P
GRMZM2G303631_P01	vacuolar-sorting receptor 3-like	GO:0005509	calcium ion binding	F
GRMZM2G303631_P01	vacuolar-sorting receptor 3-like	GO:0008233	peptidase activity	F
GRMZM2G390678_P01	gdsl esterase lipase exl3-like	GO:0016023	cytoplasmic membrane-bounded vesicle	C
GRMZM2G390678_P01	gdsl esterase lipase exl3-like	GO:0006629	lipid metabolic process	P
GRMZM2G390678_P01	gdsl esterase lipase exl3-like	GO:0016298	lipase activity	F
GRMZM2G150893_P03	peroxidase 15-like	GO:0046872	metal ion binding	F
GRMZM2G150893_P03	peroxidase 15-like	GO:0006979	response to oxidative stress	P
GRMZM2G150893_P03	peroxidase 15-like	GO:0016023	cytoplasmic membrane-bounded vesicle	C
GRMZM2G150893_P03	peroxidase 15-like	GO:0020037	heme binding	F
GRMZM2G150893_P03	peroxidase 15-like	GO:0004601	peroxidase activity	F
GRMZM2G150893_P03	peroxidase 15-like	GO:0055114	oxidation-reduction process	P
GRMZM2G007185_P01	beta- -galactosyltransferase sqv-2	GO:0005794	Golgi apparatus	C
GRMZM2G007185_P01	beta- -galactosyltransferase sqv-2	GO:0008378	galactosyltransferase activity	F
GRMZM2G007185_P01	beta- -galactosyltransferase sqv-2	GO:0006486	protein glycosylation	P
GRMZM2G007185_P01	beta- -galactosyltransferase sqv-2	GO:0016021	integral component of membrane	C
GRMZM2G007185_P01	beta- -galactosyltransferase sqv-2	GO:0005739	mitochondrion	C
GRMZM2G076985_P01	l-ascorbate oxidase homolog	GO:0005507	copper ion binding	F
GRMZM2G076985_P01	l-ascorbate oxidase homolog	GO:0016023	cytoplasmic membrane-bounded vesicle	C
GRMZM2G076985_P01	l-ascorbate oxidase homolog	GO:0016491	oxidoreductase activity	F
GRMZM2G076985_P01	l-ascorbate oxidase homolog	GO:0055114	oxidation-reduction process	P
GRMZM2G310429_P01	tpa: cytochrome p450 superfamily protein	GO:0020037	heme binding	F
GRMZM2G310429_P01	tpa: cytochrome p450 superfamily protein	GO:0016705	oxidoreductase activity, acting on paired donors, with incorporation or reduction of molecular oxygen	F
GRMZM2G310429_P01	tpa: cytochrome p450 superfamily protein	GO:0004497	monooxygenase activity	F
GRMZM2G310429_P01	tpa: cytochrome p450 superfamily protein	GO:0005506	iron ion binding	F
GRMZM2G310429_P01	tpa: cytochrome p450 superfamily protein	GO:0055114	oxidation-reduction process	P
GRMZM2G035405_P01	auxin response factor 17-like	GO:0009734	auxin-activated signaling pathway	P
GRMZM2G035405_P01	auxin response factor 17-like	GO:0006355	regulation of transcription, DNA-templated	P
GRMZM2G035405_P01	auxin response factor 17-like	GO:0003677	DNA binding	F
GRMZM2G035405_P01	auxin response factor 17-like	GO:0046983	protein dimerization activity	F
GRMZM2G035405_P01	auxin response factor 17-like	GO:0005634	nucleus	C
GRMZM2G035405_P01	auxin response factor 17-like	GO:0006351	transcription, DNA-templated	P
GRMZM2G014813_P01	3-hydroxyisobutyrate dehydrogenase	GO:0008442	3-hydroxyisobutyrate dehydrogenase activity	F
GRMZM2G014813_P01	3-hydroxyisobutyrate dehydrogenase	GO:0051287	NAD binding	F
GRMZM2G014813_P01	3-hydroxyisobutyrate dehydrogenase	GO:0008270	zinc ion binding	F
GRMZM2G014813_P01	3-hydroxyisobutyrate dehydrogenase	GO:0005739	mitochondrion	C
GRMZM2G014813_P01	3-hydroxyisobutyrate dehydrogenase	GO:0006098	pentose-phosphate shunt	P
GRMZM2G014813_P01	3-hydroxyisobutyrate dehydrogenase	GO:0006573	valine metabolic process	P
GRMZM2G014813_P01	3-hydroxyisobutyrate dehydrogenase	GO:0004616	phosphogluconate dehydrogenase (decarboxylating) activity	F
GRMZM2G014813_P01	3-hydroxyisobutyrate dehydrogenase	GO:0016020	membrane	C
GRMZM2G000753_P01	2772248 zinc finger (c3hc4-type ring finger)	GO:0008442	3-hydroxyisobutyrate dehydrogenase activity	F
GRMZM2G000753_P01	2772248 zinc finger (c3hc4-type ring finger)	GO:0051287	NAD binding	F
GRMZM2G000753_P01	2772248 zinc finger (c3hc4-type ring finger)	GO:0008270	zinc ion binding	F
GRMZM2G000753_P01	2772248 zinc finger (c3hc4-type ring finger)	GO:0006098	pentose-phosphate shunt	P
GRMZM2G000753_P01	2772248 zinc finger (c3hc4-type ring finger)	GO:0009536	plastid	C
GRMZM2G000753_P01	2772248 zinc finger (c3hc4-type ring finger)	GO:0006573	valine metabolic process	P
GRMZM2G000753_P01	2772248 zinc finger (c3hc4-type ring finger)	GO:0004616	phosphogluconate dehydrogenase (decarboxylating) activity	F
GRMZM2G000753_P01	2772248 zinc finger (c3hc4-type ring finger)	GO:0016020	membrane	C
GRMZM2G069198_P01	metal transporter nramp3-like isoform x2	GO:0055072	iron ion homeostasis	P
GRMZM2G069198_P01	metal transporter nramp3-like isoform x2	GO:0016021	integral component of membrane	C
GRMZM2G069198_P01	metal transporter nramp3-like isoform x2	GO:0006811	ion transport	P
GRMZM2G069198_P01	metal transporter nramp3-like isoform x2	GO:0005215	transporter activity	F
GRMZM2G180086_P01	lysine-specific demethylase 5d-like	GO:0005634	nucleus	C
GRMZM2G067789_P01	d-xylose-proton symporter-like 2-like	GO:0016021	integral component of membrane	C
GRMZM2G067789_P01	d-xylose-proton symporter-like 2-like	GO:0005351	sugar:proton symporter activity	F
GRMZM2G067789_P01	d-xylose-proton symporter-like 2-like	GO:0055085	transmembrane transport	P
GRMZM2G067789_P01	d-xylose-proton symporter-like 2-like	GO:0008643	carbohydrate transport	P
GRMZM2G166771_P01	cyclin-dependent kinase e-1-like	GO:0000278	mitotic cell cycle	P
GRMZM2G166771_P01	cyclin-dependent kinase e-1-like	GO:0010440	stomatal lineage progression	P
GRMZM2G166771_P01	cyclin-dependent kinase e-1-like	GO:0006468	protein phosphorylation	P
GRMZM2G166771_P01	cyclin-dependent kinase e-1-like	GO:0045736	negative regulation of cyclin-dependent protein serine/threonine kinase activity	P
GRMZM2G166771_P01	cyclin-dependent kinase e-1-like	GO:0008353	RNA polymerase II carboxy-terminal domain kinase activity	F
GRMZM2G166771_P01	cyclin-dependent kinase e-1-like	GO:0051301	cell division	P
GRMZM2G166771_P01	cyclin-dependent kinase e-1-like	GO:0005524	ATP binding	F
GRMZM2G166771_P01	cyclin-dependent kinase e-1-like	GO:0004693	cyclin-dependent protein serine/threonine kinase activity	F
GRMZM2G166771_P01	cyclin-dependent kinase e-1-like	GO:0042023	DNA endoreduplication	P
GRMZM2G166771_P01	cyclin-dependent kinase e-1-like	GO:0005634	nucleus	C
GRMZM2G104484_P01	serine carboxypeptidase-like 18-like	GO:0016023	cytoplasmic membrane-bounded vesicle	C
GRMZM2G104484_P01	serine carboxypeptidase-like 18-like	GO:0004185	serine-type carboxypeptidase activity	F
GRMZM2G104484_P01	serine carboxypeptidase-like 18-like	GO:0006508	proteolysis	P
GRMZM2G085967_P01	peroxidase 39 precursor	GO:0046872	metal ion binding	F
GRMZM2G085967_P01	peroxidase 39 precursor	GO:0006979	response to oxidative stress	P
GRMZM2G085967_P01	peroxidase 39 precursor	GO:0016023	cytoplasmic membrane-bounded vesicle	C
GRMZM2G085967_P01	peroxidase 39 precursor	GO:0020037	heme binding	F
GRMZM2G085967_P01	peroxidase 39 precursor	GO:0004601	peroxidase activity	F
GRMZM2G085967_P01	peroxidase 39 precursor	GO:0055114	oxidation-reduction process	P
AC201815.4_FGP001	pentatricopeptide repeat-containing protein at1g03540-like	GO:0005739	mitochondrion	C
GRMZM2G020657_P01	cysteine proteinase	GO:0008234	cysteine-type peptidase activity	F
GRMZM2G020657_P01	cysteine proteinase	GO:0006508	proteolysis	P
GRMZM2G334941_P01	d-3-phosphoglycerate chloroplastic	GO:0036094	small molecule binding	F
GRMZM2G334941_P01	d-3-phosphoglycerate chloroplastic	GO:0016616	oxidoreductase activity, acting on the CH-OH group of donors, NAD or NADP as acceptor	F
GRMZM2G334941_P01	d-3-phosphoglycerate chloroplastic	GO:0048037	cofactor binding	F
GRMZM2G334941_P01	d-3-phosphoglycerate chloroplastic	GO:0044710	single-organism metabolic process	P
GRMZM2G141858_P01	lipid binding protein	GO:0016023	cytoplasmic membrane-bounded vesicle	C
GRMZM2G113613_P01	2772350 receptor-mediated endocytosis 1 isoform i	GO:0005509	calcium ion binding	F
GRMZM2G113613_P01	2772350 receptor-mediated endocytosis 1 isoform i	GO:0006184	GTP catabolic process	P
GRMZM2G113613_P01	2772350 receptor-mediated endocytosis 1 isoform i	GO:0003924	GTPase activity	F
GRMZM2G113613_P01	2772350 receptor-mediated endocytosis 1 isoform i	GO:0005525	GTP binding	F
GRMZM2G154652_P01	cytochrome p450 716b1-like	GO:0020037	heme binding	F
GRMZM2G154652_P01	cytochrome p450 716b1-like	GO:0016705	oxidoreductase activity, acting on paired donors, with incorporation or reduction of molecular oxygen	F
GRMZM2G154652_P01	cytochrome p450 716b1-like	GO:0004497	monooxygenase activity	F
GRMZM2G154652_P01	cytochrome p450 716b1-like	GO:0005506	iron ion binding	F
GRMZM2G154652_P01	cytochrome p450 716b1-like	GO:0055114	oxidation-reduction process	P
GRMZM2G177570_P01	phytosulfokine receptor (lrr repeat-containing protein kinase) family protein	GO:0006468	protein phosphorylation	P
GRMZM2G177570_P01	phytosulfokine receptor (lrr repeat-containing protein kinase) family protein	GO:0005524	ATP binding	F
GRMZM2G177570_P01	phytosulfokine receptor (lrr repeat-containing protein kinase) family protein	GO:0016021	integral component of membrane	C
GRMZM2G177570_P01	phytosulfokine receptor (lrr repeat-containing protein kinase) family protein	GO:0004674	protein serine/threonine kinase activity	F
GRMZM2G476523_P01	2771838 thaumatin-protein	GO:0016023	cytoplasmic membrane-bounded vesicle	C
GRMZM2G113349_P01	oxygen-evolving enhancer protein 1	GO:0009654	photosystem II oxygen evolving complex	C
GRMZM2G113349_P01	oxygen-evolving enhancer protein 1	GO:0019898	extrinsic component of membrane	C
GRMZM2G113349_P01	oxygen-evolving enhancer protein 1	GO:0009279	cell outer membrane	C
GRMZM2G113349_P01	oxygen-evolving enhancer protein 1	GO:0005509	calcium ion binding	F
GRMZM2G113349_P01	oxygen-evolving enhancer protein 1	GO:0042549	photosystem II stabilization	P
GRMZM2G113349_P01	oxygen-evolving enhancer protein 1	GO:0016021	integral component of membrane	C
GRMZM2G113349_P01	oxygen-evolving enhancer protein 1	GO:0009536	plastid	C
GRMZM2G113349_P01	oxygen-evolving enhancer protein 1	GO:0015979	photosynthesis	P
GRMZM2G067853_P01	probable cadmium zinc-transporting atpase chloroplastic-like	GO:0055069	zinc ion homeostasis	P
GRMZM2G067853_P01	probable cadmium zinc-transporting atpase chloroplastic-like	GO:0060003	copper ion export	P
GRMZM2G067853_P01	probable cadmium zinc-transporting atpase chloroplastic-like	GO:0009941	chloroplast envelope	C
GRMZM2G067853_P01	probable cadmium zinc-transporting atpase chloroplastic-like	GO:0015633	zinc transporting ATPase activity	F
GRMZM2G067853_P01	probable cadmium zinc-transporting atpase chloroplastic-like	GO:0009642	response to light intensity	P
GRMZM2G067853_P01	probable cadmium zinc-transporting atpase chloroplastic-like	GO:0006816	calcium ion transport	P
GRMZM2G067853_P01	probable cadmium zinc-transporting atpase chloroplastic-like	GO:0009636	response to toxic substance	P
GRMZM2G067853_P01	probable cadmium zinc-transporting atpase chloroplastic-like	GO:0004008	copper-exporting ATPase activity	F
GRMZM2G067853_P01	probable cadmium zinc-transporting atpase chloroplastic-like	GO:0006878	cellular copper ion homeostasis	P
GRMZM2G067853_P01	probable cadmium zinc-transporting atpase chloroplastic-like	GO:0046872	metal ion binding	F
GRMZM2G067853_P01	probable cadmium zinc-transporting atpase chloroplastic-like	GO:0016021	integral component of membrane	C
GRMZM2G067853_P01	probable cadmium zinc-transporting atpase chloroplastic-like	GO:0015434	cadmium-transporting ATPase activity	F
GRMZM2G067853_P01	probable cadmium zinc-transporting atpase chloroplastic-like	GO:0005388	calcium-transporting ATPase activity	F
GRMZM2G067853_P01	probable cadmium zinc-transporting atpase chloroplastic-like	GO:0006200	ATP catabolic process	P
GRMZM2G067853_P01	probable cadmium zinc-transporting atpase chloroplastic-like	GO:0005886	plasma membrane	C
GRMZM2G067853_P01	probable cadmium zinc-transporting atpase chloroplastic-like	GO:0005524	ATP binding	F
GRMZM2G067883_P01	2371958 photosystem ii protein k	GO:0009539	photosystem II reaction center	C
GRMZM2G067883_P01	2371958 photosystem ii protein k	GO:0009507	chloroplast	C
GRMZM2G067883_P01	2371958 photosystem ii protein k	GO:0015979	photosynthesis	P
GRMZM2G061596_P01	protein kinase superfamily protein	GO:0006468	protein phosphorylation	P
GRMZM2G061596_P01	protein kinase superfamily protein	GO:0005524	ATP binding	F
GRMZM2G061596_P01	protein kinase superfamily protein	GO:0004674	protein serine/threonine kinase activity	F
GRMZM2G061596_P01	protein kinase superfamily protein	GO:0005739	mitochondrion	C
GRMZM2G177894_P01	pentatricopeptide repeat-containing protein at5g44230-like	GO:0009507	chloroplast	C
GRMZM2G142011_P02	2787942 peroxidase atp8a	GO:0046872	metal ion binding	F
GRMZM2G142011_P02	2787942 peroxidase atp8a	GO:0006979	response to oxidative stress	P
GRMZM2G142011_P02	2787942 peroxidase atp8a	GO:0016023	cytoplasmic membrane-bounded vesicle	C
GRMZM2G142011_P02	2787942 peroxidase atp8a	GO:0020037	heme binding	F
GRMZM2G142011_P02	2787942 peroxidase atp8a	GO:0004601	peroxidase activity	F
GRMZM2G142011_P02	2787942 peroxidase atp8a	GO:0055114	oxidation-reduction process	P
GRMZM2G061776_P01	peroxidase 45-like	GO:0020037	heme binding	F
GRMZM2G061776_P01	peroxidase 45-like	GO:0046872	metal ion binding	F
GRMZM2G061776_P01	peroxidase 45-like	GO:0004601	peroxidase activity	F
GRMZM2G061776_P01	peroxidase 45-like	GO:0055114	oxidation-reduction process	P
GRMZM2G061776_P01	peroxidase 45-like	GO:0006979	response to oxidative stress	P
GRMZM2G133434_P01	peroxidase 45-like	GO:0020037	heme binding	F
GRMZM2G133434_P01	peroxidase 45-like	GO:0046872	metal ion binding	F
GRMZM2G133434_P01	peroxidase 45-like	GO:0004601	peroxidase activity	F
GRMZM2G133434_P01	peroxidase 45-like	GO:0055114	oxidation-reduction process	P
GRMZM2G133434_P01	peroxidase 45-like	GO:0006979	response to oxidative stress	P
GRMZM2G080183_P01	peroxidase 16-like	GO:0020037	heme binding	F
GRMZM2G080183_P01	peroxidase 16-like	GO:0046872	metal ion binding	F
GRMZM2G080183_P01	peroxidase 16-like	GO:0004601	peroxidase activity	F
GRMZM2G080183_P01	peroxidase 16-like	GO:0005739	mitochondrion	C
GRMZM2G080183_P01	peroxidase 16-like	GO:0055114	oxidation-reduction process	P
GRMZM2G080183_P01	peroxidase 16-like	GO:0006979	response to oxidative stress	P
GRMZM2G026980_P01	probable xyloglucan endotransglucosylase hydrolase protein 23-like	GO:0004553	hydrolase activity, hydrolyzing O-glycosyl compounds	F
GRMZM2G026980_P01	probable xyloglucan endotransglucosylase hydrolase protein 23-like	GO:0016762	xyloglucan:xyloglucosyl transferase activity	F
GRMZM2G026980_P01	probable xyloglucan endotransglucosylase hydrolase protein 23-like	GO:0016023	cytoplasmic membrane-bounded vesicle	C
GRMZM2G026980_P01	probable xyloglucan endotransglucosylase hydrolase protein 23-like	GO:0005618	cell wall	C
GRMZM2G026980_P01	probable xyloglucan endotransglucosylase hydrolase protein 23-like	GO:0006073	cellular glucan metabolic process	P
GRMZM2G026980_P01	probable xyloglucan endotransglucosylase hydrolase protein 23-like	GO:0048046	apoplast	C
GRMZM2G413006_P01	xyloglucan endotransglucosylase hydrolase protein 23	GO:0004553	hydrolase activity, hydrolyzing O-glycosyl compounds	F
GRMZM2G413006_P01	xyloglucan endotransglucosylase hydrolase protein 23	GO:0016762	xyloglucan:xyloglucosyl transferase activity	F
GRMZM2G413006_P01	xyloglucan endotransglucosylase hydrolase protein 23	GO:0016023	cytoplasmic membrane-bounded vesicle	C
GRMZM2G413006_P01	xyloglucan endotransglucosylase hydrolase protein 23	GO:0005618	cell wall	C
GRMZM2G413006_P01	xyloglucan endotransglucosylase hydrolase protein 23	GO:0006073	cellular glucan metabolic process	P
GRMZM2G413006_P01	xyloglucan endotransglucosylase hydrolase protein 23	GO:0048046	apoplast	C
GRMZM2G166944_P01	xyloglucan endotransglucosylase hydrolase protein 23 precursor	GO:0016762	xyloglucan:xyloglucosyl transferase activity	F
GRMZM2G166944_P01	xyloglucan endotransglucosylase hydrolase protein 23 precursor	GO:0004553	hydrolase activity, hydrolyzing O-glycosyl compounds	F
GRMZM2G166944_P01	xyloglucan endotransglucosylase hydrolase protein 23 precursor	GO:0016023	cytoplasmic membrane-bounded vesicle	C
GRMZM2G166944_P01	xyloglucan endotransglucosylase hydrolase protein 23 precursor	GO:0005618	cell wall	C
GRMZM2G166944_P01	xyloglucan endotransglucosylase hydrolase protein 23 precursor	GO:0006073	cellular glucan metabolic process	P
GRMZM2G166944_P01	xyloglucan endotransglucosylase hydrolase protein 23 precursor	GO:0048046	apoplast	C
GRMZM2G099452_P01	subtilase family protein	GO:0042802	identical protein binding	F
GRMZM2G099452_P01	subtilase family protein	GO:0004252	serine-type endopeptidase activity	F
GRMZM2G099452_P01	subtilase family protein	GO:0016023	cytoplasmic membrane-bounded vesicle	C
GRMZM2G099452_P01	subtilase family protein	GO:0005618	cell wall	C
GRMZM2G099452_P01	subtilase family protein	GO:0005576	extracellular region	C
GRMZM2G099452_P01	subtilase family protein	GO:0006508	proteolysis	P
GRMZM2G099452_P01	subtilase family protein	GO:0016020	membrane	C
GRMZM2G099452_P01	subtilase family protein	GO:0043086	negative regulation of catalytic activity	P
GRMZM2G099255_P01	2787936 os06g0700500	GO:0016020	membrane	C
GRMZM2G099255_P01	2787936 os06g0700500	GO:0008375	acetylglucosaminyltransferase activity	F
GRMZM2G115939_P01	nedd8-conjugating enzyme ubc12-like	GO:0016881	acid-amino acid ligase activity	F
GRMZM2G077180_P01	guanylyl cyclase	GO:0005634	nucleus	C
GRMZM2G098900_P01	l-arabinokinase-like isoform x4	GO:0005737	cytoplasm	C
GRMZM2G098900_P01	l-arabinokinase-like isoform x4	GO:0016773	phosphotransferase activity, alcohol group as acceptor	F
GRMZM2G098900_P01	l-arabinokinase-like isoform x4	GO:0016301	kinase activity	F
GRMZM2G098900_P01	l-arabinokinase-like isoform x4	GO:0016310	phosphorylation	P
GRMZM2G098900_P01	l-arabinokinase-like isoform x4	GO:0005524	ATP binding	F
GRMZM2G317900_P01	2788411 auxin response factor 7a	GO:0009734	auxin-activated signaling pathway	P
GRMZM2G317900_P01	2788411 auxin response factor 7a	GO:0006355	regulation of transcription, DNA-templated	P
GRMZM2G317900_P01	2788411 auxin response factor 7a	GO:0003677	DNA binding	F
GRMZM2G317900_P01	2788411 auxin response factor 7a	GO:0046983	protein dimerization activity	F
GRMZM2G317900_P01	2788411 auxin response factor 7a	GO:0005634	nucleus	C
GRMZM2G317900_P01	2788411 auxin response factor 7a	GO:0006351	transcription, DNA-templated	P
GRMZM2G135904_P01	map kinase family partial	GO:0004707	MAP kinase activity	F
GRMZM2G135904_P01	map kinase family partial	GO:0000165	MAPK cascade	P
GRMZM2G135904_P01	map kinase family partial	GO:0006468	protein phosphorylation	P
GRMZM2G135904_P01	map kinase family partial	GO:0005524	ATP binding	F
GRMZM2G050450_P01	benzyl alcohol o-benzoyltransferase-like	GO:0016747	transferase activity, transferring acyl groups other than amino-acyl groups	F
GRMZM2G153987_P01	endoglucanase 18-like	GO:0008810	cellulase activity	F
GRMZM2G153987_P01	endoglucanase 18-like	GO:0030245	cellulose catabolic process	P
GRMZM2G153987_P01	endoglucanase 18-like	GO:0016023	cytoplasmic membrane-bounded vesicle	C
GRMZM2G153987_P01	endoglucanase 18-like	GO:0016021	integral component of membrane	C
GRMZM2G399073_P02	730195 heat shock protein 90	GO:0005774	vacuolar membrane	C
GRMZM2G399073_P02	730195 heat shock protein 90	GO:0006499	N-terminal protein myristoylation	P
GRMZM2G399073_P02	730195 heat shock protein 90	GO:0006094	gluconeogenesis	P
GRMZM2G399073_P02	730195 heat shock protein 90	GO:0009934	regulation of meristem structural organization	P
GRMZM2G399073_P02	730195 heat shock protein 90	GO:0048046	apoplast	C
GRMZM2G399073_P02	730195 heat shock protein 90	GO:0006457	protein folding	P
GRMZM2G399073_P02	730195 heat shock protein 90	GO:0042542	response to hydrogen peroxide	P
GRMZM2G399073_P02	730195 heat shock protein 90	GO:0006833	water transport	P
GRMZM2G399073_P02	730195 heat shock protein 90	GO:0009414	response to water deprivation	P
GRMZM2G399073_P02	730195 heat shock protein 90	GO:0016023	cytoplasmic membrane-bounded vesicle	C
GRMZM2G399073_P02	730195 heat shock protein 90	GO:0009306	protein secretion	P
GRMZM2G399073_P02	730195 heat shock protein 90	GO:0010075	regulation of meristem growth	P
GRMZM2G399073_P02	730195 heat shock protein 90	GO:0009651	response to salt stress	P
GRMZM2G399073_P02	730195 heat shock protein 90	GO:0009507	chloroplast	C
GRMZM2G399073_P02	730195 heat shock protein 90	GO:0006972	hyperosmotic response	P
GRMZM2G399073_P02	730195 heat shock protein 90	GO:0007030	Golgi organization	P
GRMZM2G399073_P02	730195 heat shock protein 90	GO:0006096	glycolytic process	P
GRMZM2G399073_P02	730195 heat shock protein 90	GO:0034976	response to endoplasmic reticulum stress	P
GRMZM2G399073_P02	730195 heat shock protein 90	GO:0051082	unfolded protein binding	F
GRMZM2G399073_P02	730195 heat shock protein 90	GO:0009644	response to high light intensity	P
GRMZM2G399073_P02	730195 heat shock protein 90	GO:0046686	response to cadmium ion	P
GRMZM2G399073_P02	730195 heat shock protein 90	GO:0009409	response to cold	P
GRMZM2G399073_P02	730195 heat shock protein 90	GO:0009408	response to heat	P
GRMZM2G399073_P02	730195 heat shock protein 90	GO:0009506	plasmodesma	C
GRMZM2G399073_P02	730195 heat shock protein 90	GO:0005783	endoplasmic reticulum	C
GRMZM2G399073_P02	730195 heat shock protein 90	GO:0005886	plasma membrane	C
GRMZM2G399073_P02	730195 heat shock protein 90	GO:0005634	nucleus	C
GRMZM2G399073_P02	730195 heat shock protein 90	GO:0005524	ATP binding	F
GRMZM2G399073_P02	730195 heat shock protein 90	GO:0005739	mitochondrion	C
GRMZM2G300133_P01	700997 leucine-rich repeat receptor protein kinase	GO:0016021	integral component of membrane	C
GRMZM2G300133_P01	700997 leucine-rich repeat receptor protein kinase	GO:0006468	protein phosphorylation	P
GRMZM2G300133_P01	700997 leucine-rich repeat receptor protein kinase	GO:0033612	receptor serine/threonine kinase binding	F
GRMZM2G300133_P01	700997 leucine-rich repeat receptor protein kinase	GO:0042802	identical protein binding	F
GRMZM2G300133_P01	700997 leucine-rich repeat receptor protein kinase	GO:0043621	protein self-association	F
GRMZM2G300133_P01	700997 leucine-rich repeat receptor protein kinase	GO:0007169	transmembrane receptor protein tyrosine kinase signaling pathway	P
GRMZM2G300133_P01	700997 leucine-rich repeat receptor protein kinase	GO:0023014	signal transduction by phosphorylation	P
GRMZM2G300133_P01	700997 leucine-rich repeat receptor protein kinase	GO:0004713	protein tyrosine kinase activity	F
GRMZM2G300133_P01	700997 leucine-rich repeat receptor protein kinase	GO:0005524	ATP binding	F
GRMZM2G300133_P01	700997 leucine-rich repeat receptor protein kinase	GO:0010080	regulation of floral meristem growth	P
GRMZM2G300133_P01	700997 leucine-rich repeat receptor protein kinase	GO:0030154	cell differentiation	P
GRMZM2G300133_P01	700997 leucine-rich repeat receptor protein kinase	GO:0009934	regulation of meristem structural organization	P
GRMZM2G300133_P01	700997 leucine-rich repeat receptor protein kinase	GO:0007172	signal complex assembly	P
GRMZM2G300133_P01	700997 leucine-rich repeat receptor protein kinase	GO:0048833	specification of floral organ number	P
GRMZM2G300133_P01	700997 leucine-rich repeat receptor protein kinase	GO:0005886	plasma membrane	C
GRMZM2G300133_P01	700997 leucine-rich repeat receptor protein kinase	GO:0004702	receptor signaling protein serine/threonine kinase activity	F
GRMZM2G168115_P01	aspartic proteinase-like protein 1-like	GO:0016023	cytoplasmic membrane-bounded vesicle	C
GRMZM2G168115_P01	aspartic proteinase-like protein 1-like	GO:0006508	proteolysis	P
GRMZM2G168115_P01	aspartic proteinase-like protein 1-like	GO:0004190	aspartic-type endopeptidase activity	F
GRMZM2G064360_P01	1293929 chitinase	GO:0004568	chitinase activity	F
GRMZM2G064360_P01	1293929 chitinase	GO:0005975	carbohydrate metabolic process	P
GRMZM2G064360_P01	1293929 chitinase	GO:0006032	chitin catabolic process	P
GRMZM2G064360_P01	1293929 chitinase	GO:0008061	chitin binding	F
GRMZM2G064360_P01	1293929 chitinase	GO:0016998	cell wall macromolecule catabolic process	P
GRMZM2G389582_P01	class i acidic partial	GO:0004568	chitinase activity	F
GRMZM2G389582_P01	class i acidic partial	GO:0006032	chitin catabolic process	P
GRMZM2G389582_P01	class i acidic partial	GO:0006952	defense response	P
GRMZM2G389582_P01	class i acidic partial	GO:0016023	cytoplasmic membrane-bounded vesicle	C
GRMZM2G389582_P01	class i acidic partial	GO:0051707	response to other organism	P
GRMZM2G389582_P01	class i acidic partial	GO:0008061	chitin binding	F
GRMZM2G389582_P01	class i acidic partial	GO:0000272	polysaccharide catabolic process	P
GRMZM2G389582_P01	class i acidic partial	GO:0016998	cell wall macromolecule catabolic process	P
GRMZM2G088212_P01	catalase isozyme b	GO:0046872	metal ion binding	F
GRMZM2G088212_P01	catalase isozyme b	GO:0042744	hydrogen peroxide catabolic process	P
GRMZM2G088212_P01	catalase isozyme b	GO:0020037	heme binding	F
GRMZM2G088212_P01	catalase isozyme b	GO:0009514	glyoxysome	C
GRMZM2G088212_P01	catalase isozyme b	GO:0004096	catalase activity	F
GRMZM2G088212_P01	catalase isozyme b	GO:0055114	oxidation-reduction process	P
GRMZM2G028501_P01	probable galacturonosyltransferase 3-like	GO:0000278	mitotic cell cycle	P
GRMZM2G028501_P01	probable galacturonosyltransferase 3-like	GO:0047262	polygalacturonate 4-alpha-galacturonosyltransferase activity	F
GRMZM2G028501_P01	probable galacturonosyltransferase 3-like	GO:0005774	vacuolar membrane	C
GRMZM2G028501_P01	probable galacturonosyltransferase 3-like	GO:0045893	positive regulation of transcription, DNA-templated	P
GRMZM2G028501_P01	probable galacturonosyltransferase 3-like	GO:0009536	plastid	C
GRMZM2G028501_P01	probable galacturonosyltransferase 3-like	GO:0031048	chromatin silencing by small RNA	P
GRMZM2G028501_P01	probable galacturonosyltransferase 3-like	GO:0005802	trans-Golgi network	C
GRMZM2G028501_P01	probable galacturonosyltransferase 3-like	GO:0050826	response to freezing	P
GRMZM2G028501_P01	probable galacturonosyltransferase 3-like	GO:0016023	cytoplasmic membrane-bounded vesicle	C
GRMZM2G028501_P01	probable galacturonosyltransferase 3-like	GO:0009793	embryo development ending in seed dormancy	P
GRMZM2G028501_P01	probable galacturonosyltransferase 3-like	GO:0045132	meiotic chromosome segregation	P
GRMZM2G028501_P01	probable galacturonosyltransferase 3-like	GO:0033044	regulation of chromosome organization	P
GRMZM2G028501_P01	probable galacturonosyltransferase 3-like	GO:0006259	DNA metabolic process	P
GRMZM2G028501_P01	probable galacturonosyltransferase 3-like	GO:0009640	photomorphogenesis	P
GRMZM2G028501_P01	probable galacturonosyltransferase 3-like	GO:0019915	lipid storage	P
GRMZM2G028501_P01	probable galacturonosyltransferase 3-like	GO:0010182	sugar mediated signaling pathway	P
GRMZM2G028501_P01	probable galacturonosyltransferase 3-like	GO:0008284	positive regulation of cell proliferation	P
GRMZM2G028501_P01	probable galacturonosyltransferase 3-like	GO:0009933	meristem structural organization	P
GRMZM2G028501_P01	probable galacturonosyltransferase 3-like	GO:0006396	RNA processing	P
GRMZM2G028501_P01	probable galacturonosyltransferase 3-like	GO:0016567	protein ubiquitination	P
GRMZM2G028501_P01	probable galacturonosyltransferase 3-like	GO:0016051	carbohydrate biosynthetic process	P
GRMZM2G028501_P01	probable galacturonosyltransferase 3-like	GO:0009845	seed germination	P
GRMZM2G028501_P01	probable galacturonosyltransferase 3-like	GO:0010228	vegetative to reproductive phase transition of meristem	P
GRMZM2G028501_P01	probable galacturonosyltransferase 3-like	GO:0005768	endosome	C
GRMZM2G028501_P01	probable galacturonosyltransferase 3-like	GO:0009909	regulation of flower development	P
GRMZM2G028501_P01	probable galacturonosyltransferase 3-like	GO:0007062	sister chromatid cohesion	P
GRMZM2G028501_P01	probable galacturonosyltransferase 3-like	GO:0005739	mitochondrion	C
GRMZM2G028501_P01	probable galacturonosyltransferase 3-like	GO:0010162	seed dormancy process	P
GRMZM2G040871_P01	monosaccharide-sensing protein 2-like	GO:0016021	integral component of membrane	C
GRMZM2G040871_P01	monosaccharide-sensing protein 2-like	GO:0022891	substrate-specific transmembrane transporter activity	F
GRMZM2G040871_P01	monosaccharide-sensing protein 2-like	GO:0055085	transmembrane transport	P
GRMZM2G325653_P02	mlo-like protein 5-like	GO:0016021	integral component of membrane	C
GRMZM2G325653_P02	mlo-like protein 5-like	GO:0006952	defense response	P
GRMZM2G325653_P02	mlo-like protein 5-like	GO:0005516	calmodulin binding	F
GRMZM2G325653_P02	mlo-like protein 5-like	GO:0009607	response to biotic stimulus	P
GRMZM2G060659_P01	sucrose synthase family protein	GO:0016020	membrane	C
GRMZM2G060659_P01	sucrose synthase family protein	GO:0005737	cytoplasm	C
GRMZM2G060659_P01	sucrose synthase family protein	GO:0016157	sucrose synthase activity	F
GRMZM2G060659_P01	sucrose synthase family protein	GO:0009058	biosynthetic process	P
GRMZM2G060659_P01	sucrose synthase family protein	GO:0005985	sucrose metabolic process	P
GRMZM2G091595_P04	exosome complex exonuclease rrp42	GO:0004527	exonuclease activity	F
GRMZM2G116133_P01	exosome complex exonuclease rrp42	GO:0004527	exonuclease activity	F
GRMZM2G057571_P01	2077720 nucleic acid binding protein	GO:0008270	zinc ion binding	F
GRMZM2G057571_P01	2077720 nucleic acid binding protein	GO:0003676	nucleic acid binding	F
GRMZM2G057571_P01	2077720 nucleic acid binding protein	GO:0007049	cell cycle	P
GRMZM2G057571_P01	2077720 nucleic acid binding protein	GO:0051726	regulation of cell cycle	P
GRMZM2G057571_P01	2077720 nucleic acid binding protein	GO:0010228	vegetative to reproductive phase transition of meristem	P
GRMZM2G057571_P01	2077720 nucleic acid binding protein	GO:0048478	replication fork protection	P
GRMZM2G057571_P01	2077720 nucleic acid binding protein	GO:0006270	DNA replication initiation	P
GRMZM2G057571_P01	2077720 nucleic acid binding protein	GO:0006974	cellular response to DNA damage stimulus	P
GRMZM2G057571_P01	2077720 nucleic acid binding protein	GO:0005634	nucleus	C
GRMZM2G057000_P01	delta -sterol reductase-like	GO:0005774	vacuolar membrane	C
GRMZM2G057000_P01	delta -sterol reductase-like	GO:0050660	flavin adenine dinucleotide binding	F
GRMZM2G057000_P01	delta -sterol reductase-like	GO:0048653	anther development	P
GRMZM2G057000_P01	delta -sterol reductase-like	GO:0016126	sterol biosynthetic process	P
GRMZM2G057000_P01	delta -sterol reductase-like	GO:0009825	multidimensional cell growth	P
GRMZM2G057000_P01	delta -sterol reductase-like	GO:0009664	plant-type cell wall organization	P
GRMZM2G057000_P01	delta -sterol reductase-like	GO:0010075	regulation of meristem growth	P
GRMZM2G057000_P01	delta -sterol reductase-like	GO:0043481	anthocyanin accumulation in tissues in response to UV light	P
GRMZM2G057000_P01	delta -sterol reductase-like	GO:0048767	root hair elongation	P
GRMZM2G057000_P01	delta -sterol reductase-like	GO:0006084	acetyl-CoA metabolic process	P
GRMZM2G057000_P01	delta -sterol reductase-like	GO:0005982	starch metabolic process	P
GRMZM2G057000_P01	delta -sterol reductase-like	GO:0009834	secondary cell wall biogenesis	P
GRMZM2G057000_P01	delta -sterol reductase-like	GO:0000271	polysaccharide biosynthetic process	P
GRMZM2G057000_P01	delta -sterol reductase-like	GO:0008762	UDP-N-acetylmuramate dehydrogenase activity	F
GRMZM2G057000_P01	delta -sterol reductase-like	GO:0016021	integral component of membrane	C
GRMZM2G057000_P01	delta -sterol reductase-like	GO:0009808	lignin metabolic process	P
GRMZM2G057000_P01	delta -sterol reductase-like	GO:0019344	cysteine biosynthetic process	P
GRMZM2G057000_P01	delta -sterol reductase-like	GO:0000272	polysaccharide catabolic process	P
GRMZM2G057000_P01	delta -sterol reductase-like	GO:0055114	oxidation-reduction process	P
GRMZM2G057000_P01	delta -sterol reductase-like	GO:0009932	cell tip growth	P
GRMZM2G057000_P01	delta -sterol reductase-like	GO:0005886	plasma membrane	C
GRMZM2G057000_P01	delta -sterol reductase-like	GO:0005516	calmodulin binding	F
GRMZM2G057000_P01	delta -sterol reductase-like	GO:0005634	nucleus	C
GRMZM2G057000_P01	delta -sterol reductase-like	GO:0016132	brassinosteroid biosynthetic process	P
GRMZM2G387485_P01	phd zinc finger	GO:0008270	zinc ion binding	F
GRMZM2G387485_P01	phd zinc finger	GO:0009536	plastid	C
GRMZM2G034143_P01	2722659 uracil phosphoribosyltransferase	GO:0004849	uridine kinase activity	F
GRMZM2G034143_P01	2722659 uracil phosphoribosyltransferase	GO:0044211	CTP salvage	P
GRMZM2G034143_P01	2722659 uracil phosphoribosyltransferase	GO:0016773	phosphotransferase activity, alcohol group as acceptor	F
GRMZM2G034143_P01	2722659 uracil phosphoribosyltransferase	GO:0005524	ATP binding	F
GRMZM2G034143_P01	2722659 uracil phosphoribosyltransferase	GO:0044206	UMP salvage	P
GRMZM2G034143_P01	2722659 uracil phosphoribosyltransferase	GO:0016310	phosphorylation	P
GRMZM2G034143_P01	2722659 uracil phosphoribosyltransferase	GO:0016757	transferase activity, transferring glycosyl groups	F
GRMZM2G345717_P01	807209 leucoanthocyanidin dioxygenase 1	GO:0046872	metal ion binding	F
GRMZM2G345717_P01	807209 leucoanthocyanidin dioxygenase 1	GO:0016757	transferase activity, transferring glycosyl groups	F
GRMZM2G345717_P01	807209 leucoanthocyanidin dioxygenase 1	GO:0031418	L-ascorbic acid binding	F
GRMZM2G345717_P01	807209 leucoanthocyanidin dioxygenase 1	GO:0009718	anthocyanin-containing compound biosynthetic process	P
GRMZM2G345717_P01	807209 leucoanthocyanidin dioxygenase 1	GO:0006508	proteolysis	P
GRMZM2G345717_P01	807209 leucoanthocyanidin dioxygenase 1	GO:0008237	metallopeptidase activity	F
GRMZM2G345717_P01	807209 leucoanthocyanidin dioxygenase 1	GO:0050589	leucocyanidin oxygenase activity	F
GRMZM2G345717_P01	807209 leucoanthocyanidin dioxygenase 1	GO:0055114	oxidation-reduction process	P
GRMZM2G345754_P01	protein kinase superfamily protein	GO:0006468	protein phosphorylation	P
GRMZM2G345754_P01	protein kinase superfamily protein	GO:0005524	ATP binding	F
GRMZM2G345754_P01	protein kinase superfamily protein	GO:0004674	protein serine/threonine kinase activity	F
GRMZM2G074282_P01	2671007 hydroxypyruvate reductase	GO:0010218	response to far red light	P
GRMZM2G074282_P01	2671007 hydroxypyruvate reductase	GO:0048046	apoplast	C
GRMZM2G074282_P01	2671007 hydroxypyruvate reductase	GO:0051287	NAD binding	F
GRMZM2G074282_P01	2671007 hydroxypyruvate reductase	GO:0035304	regulation of protein dephosphorylation	P
GRMZM2G074282_P01	2671007 hydroxypyruvate reductase	GO:0008465	glycerate dehydrogenase activity	F
GRMZM2G074282_P01	2671007 hydroxypyruvate reductase	GO:0010114	response to red light	P
GRMZM2G074282_P01	2671007 hydroxypyruvate reductase	GO:0010207	photosystem II assembly	P
GRMZM2G074282_P01	2671007 hydroxypyruvate reductase	GO:0042631	cellular response to water deprivation	P
GRMZM2G074282_P01	2671007 hydroxypyruvate reductase	GO:0009507	chloroplast	C
GRMZM2G074282_P01	2671007 hydroxypyruvate reductase	GO:0009854	oxidative photosynthetic carbon pathway	P
GRMZM2G074282_P01	2671007 hydroxypyruvate reductase	GO:0009773	photosynthetic electron transport in photosystem I	P
GRMZM2G074282_P01	2671007 hydroxypyruvate reductase	GO:0005777	peroxisome	C
GRMZM2G074282_P01	2671007 hydroxypyruvate reductase	GO:0071482	cellular response to light stimulus	P
GRMZM2G074282_P01	2671007 hydroxypyruvate reductase	GO:0016618	hydroxypyruvate reductase activity	F
GRMZM2G074282_P01	2671007 hydroxypyruvate reductase	GO:0010304	PSII associated light-harvesting complex II catabolic process	P
GRMZM2G074282_P01	2671007 hydroxypyruvate reductase	GO:0009637	response to blue light	P
GRMZM2G074282_P01	2671007 hydroxypyruvate reductase	GO:0019344	cysteine biosynthetic process	P
GRMZM2G074282_P01	2671007 hydroxypyruvate reductase	GO:0009657	plastid organization	P
GRMZM2G074282_P01	2671007 hydroxypyruvate reductase	GO:0008266	poly(U) RNA binding	F
GRMZM2G074282_P01	2671007 hydroxypyruvate reductase	GO:0006364	rRNA processing	P
GRMZM2G035073_P01	cytochrome p450 superfamily protein	GO:0020037	heme binding	F
GRMZM2G035073_P01	cytochrome p450 superfamily protein	GO:0016705	oxidoreductase activity, acting on paired donors, with incorporation or reduction of molecular oxygen	F
GRMZM2G035073_P01	cytochrome p450 superfamily protein	GO:0004497	monooxygenase activity	F
GRMZM2G035073_P01	cytochrome p450 superfamily protein	GO:0005506	iron ion binding	F
GRMZM2G035073_P01	cytochrome p450 superfamily protein	GO:0055114	oxidation-reduction process	P
GRMZM2G168603_P01	leucine-rich repeat receptor-like protein kinase pxl2-like	GO:0016023	cytoplasmic membrane-bounded vesicle	C
GRMZM2G168603_P01	leucine-rich repeat receptor-like protein kinase pxl2-like	GO:0006468	protein phosphorylation	P
GRMZM2G168603_P01	leucine-rich repeat receptor-like protein kinase pxl2-like	GO:0005524	ATP binding	F
GRMZM2G168603_P01	leucine-rich repeat receptor-like protein kinase pxl2-like	GO:0016021	integral component of membrane	C
GRMZM2G168603_P01	leucine-rich repeat receptor-like protein kinase pxl2-like	GO:0004674	protein serine/threonine kinase activity	F
GRMZM2G163866_P01	high-affinity nitrate transporter -like	GO:0055085	transmembrane transport	P
GRMZM2G163866_P01	high-affinity nitrate transporter -like	GO:0016021	integral component of membrane	C
GRMZM2G016590_P01	2551117 ame: full=nad h-quinone oxidoreductase subunit 2 chloroplastic ame: full=nad h subunit 2 a ame: full=nadh-plastoquinone oxidoreductase subunit 2 a	GO:0048038	quinone binding	F
GRMZM2G016590_P01	2551117 ame: full=nad h-quinone oxidoreductase subunit 2 chloroplastic ame: full=nad h subunit 2 a ame: full=nadh-plastoquinone oxidoreductase subunit 2 a	GO:0006810	transport	P
GRMZM2G016590_P01	2551117 ame: full=nad h-quinone oxidoreductase subunit 2 chloroplastic ame: full=nad h subunit 2 a ame: full=nadh-plastoquinone oxidoreductase subunit 2 a	GO:0016021	integral component of membrane	C
GRMZM2G016590_P01	2551117 ame: full=nad h-quinone oxidoreductase subunit 2 chloroplastic ame: full=nad h subunit 2 a ame: full=nadh-plastoquinone oxidoreductase subunit 2 a	GO:0019684	photosynthesis, light reaction	P
GRMZM2G016590_P01	2551117 ame: full=nad h-quinone oxidoreductase subunit 2 chloroplastic ame: full=nad h subunit 2 a ame: full=nadh-plastoquinone oxidoreductase subunit 2 a	GO:0008137	NADH dehydrogenase (ubiquinone) activity	F
GRMZM2G016590_P01	2551117 ame: full=nad h-quinone oxidoreductase subunit 2 chloroplastic ame: full=nad h subunit 2 a ame: full=nadh-plastoquinone oxidoreductase subunit 2 a	GO:0042773	ATP synthesis coupled electron transport	P
GRMZM2G016590_P01	2551117 ame: full=nad h-quinone oxidoreductase subunit 2 chloroplastic ame: full=nad h subunit 2 a ame: full=nadh-plastoquinone oxidoreductase subunit 2 a	GO:0009535	chloroplast thylakoid membrane	C
GRMZM2G466281_P01	2413716 ethanolaminephosphotransferase	GO:0008654	phospholipid biosynthetic process	P
GRMZM2G466281_P01	2413716 ethanolaminephosphotransferase	GO:0016780	phosphotransferase activity, for other substituted phosphate groups	F
GRMZM2G466281_P01	2413716 ethanolaminephosphotransferase	GO:0016020	membrane	C
GRMZM2G466281_P01	2413716 ethanolaminephosphotransferase	GO:0005739	mitochondrion	C
GRMZM2G141911_P01	endoglucanase 4 precursor	GO:0004553	hydrolase activity, hydrolyzing O-glycosyl compounds	F
GRMZM2G141911_P01	endoglucanase 4 precursor	GO:0005975	carbohydrate metabolic process	P
GRMZM2G141911_P01	endoglucanase 4 precursor	GO:0016023	cytoplasmic membrane-bounded vesicle	C
GRMZM2G029879_P01	nuc-1 negative regulatory protein preg	GO:0000079	regulation of cyclin-dependent protein serine/threonine kinase activity	P
GRMZM2G029879_P01	nuc-1 negative regulatory protein preg	GO:0019901	protein kinase binding	F
GRMZM2G477236_P03	neutral alkaline invertase	GO:0033926	glycopeptide alpha-N-acetylgalactosaminidase activity	F
GRMZM2G477236_P03	neutral alkaline invertase	GO:0008152	metabolic process	P
GRMZM2G038791_P01	ribose-phosphate pyrophosphokinase chloroplastic-like	GO:0009156	ribonucleoside monophosphate biosynthetic process	P
GRMZM2G038791_P01	ribose-phosphate pyrophosphokinase chloroplastic-like	GO:0009165	nucleotide biosynthetic process	P
GRMZM2G038791_P01	ribose-phosphate pyrophosphokinase chloroplastic-like	GO:0005524	ATP binding	F
GRMZM2G038791_P01	ribose-phosphate pyrophosphokinase chloroplastic-like	GO:0000287	magnesium ion binding	F
GRMZM2G038791_P01	ribose-phosphate pyrophosphokinase chloroplastic-like	GO:0016310	phosphorylation	P
GRMZM2G038791_P01	ribose-phosphate pyrophosphokinase chloroplastic-like	GO:0016301	kinase activity	F
GRMZM2G038791_P01	ribose-phosphate pyrophosphokinase chloroplastic-like	GO:0004749	ribose phosphate diphosphokinase activity	F
GRMZM2G038791_P01	ribose-phosphate pyrophosphokinase chloroplastic-like	GO:0009507	chloroplast	C
GRMZM2G049755_P01	pentatricopeptide repeat-containing protein at4g02750-like	GO:0005739	mitochondrion	C
GRMZM2G043783_P01	1832786 os02g0132200	GO:0009536	plastid	C
GRMZM2G067727_P01	uncharacterized loc100194105	GO:0023014	signal transduction by phosphorylation	P
GRMZM2G067727_P01	uncharacterized loc100194105	GO:0005886	plasma membrane	C
GRMZM2G067727_P01	uncharacterized loc100194105	GO:0004702	receptor signaling protein serine/threonine kinase activity	F
GRMZM2G067727_P01	uncharacterized loc100194105	GO:0006468	protein phosphorylation	P
GRMZM2G067727_P01	uncharacterized loc100194105	GO:0005524	ATP binding	F
GRMZM2G067727_P01	uncharacterized loc100194105	GO:0005576	extracellular region	C
GRMZM2G171354_P01	cral trio domain sec14p-like phosphatidylinositol transfer family protein	GO:0005622	intracellular	C
GRMZM2G171354_P01	cral trio domain sec14p-like phosphatidylinositol transfer family protein	GO:0006810	transport	P
GRMZM2G171354_P01	cral trio domain sec14p-like phosphatidylinositol transfer family protein	GO:0005215	transporter activity	F
GRMZM2G054621_P01	fkbp12-interacting protein of 37 kda-like isoform x1	GO:0000278	mitotic cell cycle	P
GRMZM2G054621_P01	fkbp12-interacting protein of 37 kda-like isoform x1	GO:0009506	plasmodesma	C
GRMZM2G054621_P01	fkbp12-interacting protein of 37 kda-like isoform x1	GO:0005634	nucleus	C
GRMZM2G054621_P01	fkbp12-interacting protein of 37 kda-like isoform x1	GO:0006396	RNA processing	P
GRMZM2G096972_P01	splicing factor 3b subunit 3-like	GO:0005634	nucleus	C
GRMZM2G096972_P01	splicing factor 3b subunit 3-like	GO:0003676	nucleic acid binding	F
GRMZM2G010779_P01	vacuolar cation proton exchanger 2	GO:0005773	vacuole	C
GRMZM2G010779_P01	vacuolar cation proton exchanger 2	GO:0015369	calcium:proton antiporter activity	F
GRMZM2G010779_P01	vacuolar cation proton exchanger 2	GO:0006816	calcium ion transport	P
GRMZM2G010779_P01	vacuolar cation proton exchanger 2	GO:0055085	transmembrane transport	P
GRMZM2G010779_P01	vacuolar cation proton exchanger 2	GO:0016021	integral component of membrane	C
GRMZM2G097207_P01	glucan endo- -beta-glucosidase 6-like	GO:0004553	hydrolase activity, hydrolyzing O-glycosyl compounds	F
GRMZM2G097207_P01	glucan endo- -beta-glucosidase 6-like	GO:0005975	carbohydrate metabolic process	P
GRMZM2G097207_P01	glucan endo- -beta-glucosidase 6-like	GO:0016023	cytoplasmic membrane-bounded vesicle	C
GRMZM2G102845_P01	auxin response factor 5-like	GO:0009734	auxin-activated signaling pathway	P
GRMZM2G102845_P01	auxin response factor 5-like	GO:0006355	regulation of transcription, DNA-templated	P
GRMZM2G102845_P01	auxin response factor 5-like	GO:0003677	DNA binding	F
GRMZM2G102845_P01	auxin response factor 5-like	GO:0046983	protein dimerization activity	F
GRMZM2G102845_P01	auxin response factor 5-like	GO:0005634	nucleus	C
GRMZM2G102845_P01	auxin response factor 5-like	GO:0006351	transcription, DNA-templated	P
GRMZM2G472708_P01	2079415 expansin-like 3 precursor	GO:0016023	cytoplasmic membrane-bounded vesicle	C
GRMZM2G147800_P01	adagio-like protein 2-like	GO:0016567	protein ubiquitination	P
GRMZM2G147800_P01	adagio-like protein 2-like	GO:0007165	signal transduction	P
GRMZM2G147800_P01	adagio-like protein 2-like	GO:0018298	protein-chromophore linkage	P
GRMZM2G147800_P01	adagio-like protein 2-like	GO:0009881	photoreceptor activity	F
GRMZM2G147800_P01	adagio-like protein 2-like	GO:0048511	rhythmic process	P
GRMZM2G147800_P01	adagio-like protein 2-like	GO:0005634	nucleus	C
GRMZM2G482256_P01	2268083 cellulase	GO:0004553	hydrolase activity, hydrolyzing O-glycosyl compounds	F
GRMZM2G482256_P01	2268083 cellulase	GO:0016023	cytoplasmic membrane-bounded vesicle	C
GRMZM2G482256_P01	2268083 cellulase	GO:0000272	polysaccharide catabolic process	P
GRMZM2G005562_P01	probable pectate lyase 4-like	GO:0016829	lyase activity	F
GRMZM2G005562_P01	probable pectate lyase 4-like	GO:0009536	plastid	C
GRMZM2G167578_P01	early nodulin-like protein 2-like	GO:0005507	copper ion binding	F
GRMZM2G167578_P01	early nodulin-like protein 2-like	GO:0016023	cytoplasmic membrane-bounded vesicle	C
GRMZM2G167578_P01	early nodulin-like protein 2-like	GO:0009055	electron carrier activity	F
GRMZM2G087495_P01	pentatricopeptide repeat-containing protein at4g20770-like	GO:0005739	mitochondrion	C
GRMZM2G087495_P01	pentatricopeptide repeat-containing protein at4g20770-like	GO:0009536	plastid	C
GRMZM2G382914_P01	phosphoglycerate kinase	GO:0005737	cytoplasm	C
GRMZM2G382914_P01	phosphoglycerate kinase	GO:0006096	glycolytic process	P
GRMZM2G382914_P01	phosphoglycerate kinase	GO:0004618	phosphoglycerate kinase activity	F
GRMZM2G382914_P01	phosphoglycerate kinase	GO:0016310	phosphorylation	P
GRMZM2G382914_P01	phosphoglycerate kinase	GO:0005524	ATP binding	F
GRMZM2G092311_P01	2403513 chlorophyll a-b binding protein 6a	GO:0016021	integral component of membrane	C
GRMZM2G092311_P01	2403513 chlorophyll a-b binding protein 6a	GO:0009522	photosystem I	C
GRMZM2G092311_P01	2403513 chlorophyll a-b binding protein 6a	GO:0010114	response to red light	P
GRMZM2G092311_P01	2403513 chlorophyll a-b binding protein 6a	GO:0016168	chlorophyll binding	F
GRMZM2G092311_P01	2403513 chlorophyll a-b binding protein 6a	GO:0030076	light-harvesting complex	C
GRMZM2G092311_P01	2403513 chlorophyll a-b binding protein 6a	GO:0046872	metal ion binding	F
GRMZM2G092311_P01	2403513 chlorophyll a-b binding protein 6a	GO:0006364	rRNA processing	P
GRMZM2G092311_P01	2403513 chlorophyll a-b binding protein 6a	GO:0018298	protein-chromophore linkage	P
GRMZM2G092311_P01	2403513 chlorophyll a-b binding protein 6a	GO:0009941	chloroplast envelope	C
GRMZM2G092311_P01	2403513 chlorophyll a-b binding protein 6a	GO:0009637	response to blue light	P
GRMZM2G092311_P01	2403513 chlorophyll a-b binding protein 6a	GO:0010155	regulation of proton transport	P
GRMZM2G092311_P01	2403513 chlorophyll a-b binding protein 6a	GO:0009744	response to sucrose	P
GRMZM2G092311_P01	2403513 chlorophyll a-b binding protein 6a	GO:0009768	photosynthesis, light harvesting in photosystem I	P
GRMZM2G092311_P01	2403513 chlorophyll a-b binding protein 6a	GO:0009535	chloroplast thylakoid membrane	C
GRMZM2G092311_P01	2403513 chlorophyll a-b binding protein 6a	GO:0009523	photosystem II	C
GRMZM2G092311_P01	2403513 chlorophyll a-b binding protein 6a	GO:0010287	plastoglobule	C
GRMZM2G092311_P01	2403513 chlorophyll a-b binding protein 6a	GO:0010218	response to far red light	P
GRMZM2G092311_P01	2403513 chlorophyll a-b binding protein 6a	GO:0009644	response to high light intensity	P
GRMZM2G128877_P02	v1 subunit a protein	GO:0046034	ATP metabolic process	P
GRMZM2G128877_P02	v1 subunit a protein	GO:0005524	ATP binding	F
GRMZM2G128877_P02	v1 subunit a protein	GO:0046961	proton-transporting ATPase activity, rotational mechanism	F
GRMZM2G128877_P02	v1 subunit a protein	GO:0015991	ATP hydrolysis coupled proton transport	P
GRMZM2G128877_P02	v1 subunit a protein	GO:0033180	proton-transporting V-type ATPase, V1 domain	C
GRMZM2G335638_P01	protein strubbelig-receptor family 3-like	GO:0004672	protein kinase activity	F
GRMZM2G335638_P01	protein strubbelig-receptor family 3-like	GO:0006468	protein phosphorylation	P
GRMZM2G335638_P01	protein strubbelig-receptor family 3-like	GO:0005524	ATP binding	F
GRMZM2G335638_P01	protein strubbelig-receptor family 3-like	GO:0016021	integral component of membrane	C
GRMZM2G335638_P01	protein strubbelig-receptor family 3-like	GO:0005739	mitochondrion	C
GRMZM2G360455_P01	protein phosphatase 2c 11	GO:0006470	protein dephosphorylation	P
GRMZM2G360455_P01	protein phosphatase 2c 11	GO:0046872	metal ion binding	F
GRMZM2G360455_P01	protein phosphatase 2c 11	GO:0004722	protein serine/threonine phosphatase activity	F
GRMZM2G057328_P01	2413755 dihydroflavonol-4-reductase	GO:0044237	cellular metabolic process	P
GRMZM2G057328_P01	2413755 dihydroflavonol-4-reductase	GO:0050662	coenzyme binding	F
GRMZM2G057328_P01	2413755 dihydroflavonol-4-reductase	GO:0003824	catalytic activity	F
GRMZM2G370332_P01	knotted-like transcription factor family protein	GO:0006355	regulation of transcription, DNA-templated	P
GRMZM2G370332_P01	knotted-like transcription factor family protein	GO:0003700	sequence-specific DNA binding transcription factor activity	F
GRMZM2G370332_P01	knotted-like transcription factor family protein	GO:0043565	sequence-specific DNA binding	F
GRMZM2G370332_P01	knotted-like transcription factor family protein	GO:0016023	cytoplasmic membrane-bounded vesicle	C
GRMZM2G370332_P01	knotted-like transcription factor family protein	GO:0005634	nucleus	C
GRMZM2G109914_P01	s-acyltransferase tip1-like isoform x4	GO:0008270	zinc ion binding	F
GRMZM2G109914_P01	s-acyltransferase tip1-like isoform x4	GO:0016020	membrane	C
GRMZM2G069095_P01	vacuolar h+-translocating inorganic pyrophosphatase	GO:0009678	hydrogen-translocating pyrophosphatase activity	F
GRMZM2G069095_P01	vacuolar h+-translocating inorganic pyrophosphatase	GO:0016023	cytoplasmic membrane-bounded vesicle	C
GRMZM2G069095_P01	vacuolar h+-translocating inorganic pyrophosphatase	GO:0015992	proton transport	P
GRMZM2G069095_P01	vacuolar h+-translocating inorganic pyrophosphatase	GO:0004427	inorganic diphosphatase activity	F
GRMZM2G069095_P01	vacuolar h+-translocating inorganic pyrophosphatase	GO:0016020	membrane	C
GRMZM2G462613_P01	sucrose phosphate synthase	GO:0005986	sucrose biosynthetic process	P
GRMZM2G462613_P01	sucrose phosphate synthase	GO:0046524	sucrose-phosphate synthase activity	F
GRMZM2G462613_P01	sucrose phosphate synthase	GO:0004044	amidophosphoribosyltransferase activity	F
GRMZM2G012865_P01	cytochrome p450 superfamily protein	GO:0020037	heme binding	F
GRMZM2G012865_P01	cytochrome p450 superfamily protein	GO:0016705	oxidoreductase activity, acting on paired donors, with incorporation or reduction of molecular oxygen	F
GRMZM2G012865_P01	cytochrome p450 superfamily protein	GO:0004497	monooxygenase activity	F
GRMZM2G012865_P01	cytochrome p450 superfamily protein	GO:0005506	iron ion binding	F
GRMZM2G012865_P01	cytochrome p450 superfamily protein	GO:0055114	oxidation-reduction process	P
GRMZM2G118939_P01	pti1-like tyrosine-protein kinase at3g15890-like	GO:0006468	protein phosphorylation	P
GRMZM2G118939_P01	pti1-like tyrosine-protein kinase at3g15890-like	GO:0005524	ATP binding	F
GRMZM2G118939_P01	pti1-like tyrosine-protein kinase at3g15890-like	GO:0004674	protein serine/threonine kinase activity	F
GRMZM2G018962_P01	2685702 pectin-glucuronyltransferase	GO:0005802	trans-Golgi network	C
GRMZM2G018962_P01	2685702 pectin-glucuronyltransferase	GO:0008152	metabolic process	P
GRMZM2G018962_P01	2685702 pectin-glucuronyltransferase	GO:0005768	endosome	C
GRMZM2G018962_P01	2685702 pectin-glucuronyltransferase	GO:0016740	transferase activity	F
GRMZM2G038001_P01	probable glycerophosphoryl diester phosphodiesterase 2-like	GO:0006071	glycerol metabolic process	P
GRMZM2G038001_P01	probable glycerophosphoryl diester phosphodiesterase 2-like	GO:0008889	glycerophosphodiester phosphodiesterase activity	F
GRMZM2G038001_P01	probable glycerophosphoryl diester phosphodiesterase 2-like	GO:0016020	membrane	C
GRMZM2G038001_P01	probable glycerophosphoryl diester phosphodiesterase 2-like	GO:0006629	lipid metabolic process	P
GRMZM2G158736_P01	1832786 os02g0132200	GO:0009536	plastid	C
GRMZM2G012904_P01	1702704 partial	GO:0016023	cytoplasmic membrane-bounded vesicle	C
GRMZM2G094353_P01	rna-binding protein cabeza	GO:0008270	zinc ion binding	F
GRMZM2G144081_P01	adp-glucose brittle-1 transporter precursor	GO:0005743	mitochondrial inner membrane	C
GRMZM2G144081_P01	adp-glucose brittle-1 transporter precursor	GO:0055085	transmembrane transport	P
GRMZM2G144081_P01	adp-glucose brittle-1 transporter precursor	GO:0033098	amyloplast inner membrane	C
GRMZM2G144081_P01	adp-glucose brittle-1 transporter precursor	GO:0016021	integral component of membrane	C
GRMZM2G144081_P01	adp-glucose brittle-1 transporter precursor	GO:0009706	chloroplast inner membrane	C
GRMZM2G020419_P01	1258676 os03g0661500	GO:0016020	membrane	C
GRMZM2G117872_P01	glucan endo- -beta-glucosidase 14	GO:0004553	hydrolase activity, hydrolyzing O-glycosyl compounds	F
GRMZM2G117872_P01	glucan endo- -beta-glucosidase 14	GO:0005975	carbohydrate metabolic process	P
GRMZM2G117872_P01	glucan endo- -beta-glucosidase 14	GO:0005739	mitochondrion	C
GRMZM2G145242_P02	subtilase family protein	GO:0004252	serine-type endopeptidase activity	F
GRMZM2G145242_P02	subtilase family protein	GO:0016023	cytoplasmic membrane-bounded vesicle	C
GRMZM2G145242_P02	subtilase family protein	GO:0005618	cell wall	C
GRMZM2G145242_P02	subtilase family protein	GO:0006508	proteolysis	P
GRMZM2G151755_P01	1832481 os02g0196700	GO:0005576	extracellular region	C
GRMZM2G151755_P01	1832481 os02g0196700	GO:0004650	polygalacturonase activity	F
GRMZM2G151755_P01	1832481 os02g0196700	GO:0005975	carbohydrate metabolic process	P
GRMZM2G374375_P01	1832481 os02g0196700	GO:0005576	extracellular region	C
GRMZM2G374375_P01	1832481 os02g0196700	GO:0004650	polygalacturonase activity	F
GRMZM2G374375_P01	1832481 os02g0196700	GO:0005975	carbohydrate metabolic process	P
GRMZM2G340076_P01	cell division control protein 2 homolog	GO:0044763	single-organism cellular process	P
GRMZM2G340076_P01	cell division control protein 2 homolog	GO:0004674	protein serine/threonine kinase activity	F
GRMZM2G024024_P01	protein kinase precursor	GO:0006468	protein phosphorylation	P
GRMZM2G024024_P01	protein kinase precursor	GO:0016998	cell wall macromolecule catabolic process	P
GRMZM2G024024_P01	protein kinase precursor	GO:0004672	protein kinase activity	F
GRMZM2G024024_P01	protein kinase precursor	GO:0005739	mitochondrion	C
GRMZM2G024024_P01	protein kinase precursor	GO:0005524	ATP binding	F
GRMZM2G024024_P01	protein kinase precursor	GO:0010200	response to chitin	P
GRMZM2G000812_P01	2725271 ame: full=bidirectional sugar transporter sweet4 short= 4	GO:0005887	integral component of plasma membrane	C
GRMZM2G000812_P01	2725271 ame: full=bidirectional sugar transporter sweet4 short= 4	GO:0051119	sugar transmembrane transporter activity	F
GRMZM2G000812_P01	2725271 ame: full=bidirectional sugar transporter sweet4 short= 4	GO:0008643	carbohydrate transport	P
GRMZM2G137954_P01	bidirectional sugar transporter sweet4-like	GO:0016021	integral component of membrane	C
GRMZM2G137954_P01	bidirectional sugar transporter sweet4-like	GO:0008643	carbohydrate transport	P
GRMZM2G137954_P01	bidirectional sugar transporter sweet4-like	GO:0005886	plasma membrane	C
GRMZM2G144581_P01	bidirectional sugar transporter sweet4-like	GO:0016021	integral component of membrane	C
GRMZM2G144581_P01	bidirectional sugar transporter sweet4-like	GO:0008643	carbohydrate transport	P
GRMZM2G144581_P01	bidirectional sugar transporter sweet4-like	GO:0005886	plasma membrane	C
GRMZM2G349996_P01	eukaryotic translation initiation factor 1a-like	GO:0006413	translational initiation	P
GRMZM2G349996_P01	eukaryotic translation initiation factor 1a-like	GO:0003743	translation initiation factor activity	F
GRMZM2G008593_P01	probable pectinesterase pectinesterase inhibitor 34-like	GO:0016788	hydrolase activity, acting on ester bonds	F
GRMZM2G179981_P01	2084049 dihydroflavonol-4-reductase	GO:0044237	cellular metabolic process	P
GRMZM2G179981_P01	2084049 dihydroflavonol-4-reductase	GO:0050662	coenzyme binding	F
GRMZM2G179981_P01	2084049 dihydroflavonol-4-reductase	GO:0003824	catalytic activity	F
GRMZM2G078129_P01	mate efflux family protein	GO:0016020	membrane	C
GRMZM2G078129_P01	mate efflux family protein	GO:0055085	transmembrane transport	P
GRMZM2G078129_P01	mate efflux family protein	GO:0022857	transmembrane transporter activity	F
GRMZM2G305216_P01	translation elongation factor family protein	GO:0008270	zinc ion binding	F
GRMZM2G305216_P01	translation elongation factor family protein	GO:0009220	pyrimidine ribonucleotide biosynthetic process	P
GRMZM2G305216_P01	translation elongation factor family protein	GO:0003746	translation elongation factor activity	F
GRMZM2G305216_P01	translation elongation factor family protein	GO:0006414	translational elongation	P
GRMZM2G305216_P01	translation elongation factor family protein	GO:0005525	GTP binding	F
GRMZM2G305216_P01	translation elongation factor family protein	GO:0005618	cell wall	C
GRMZM2G305216_P01	translation elongation factor family protein	GO:0006184	GTP catabolic process	P
GRMZM2G305216_P01	translation elongation factor family protein	GO:0050897	cobalt ion binding	F
GRMZM2G305216_P01	translation elongation factor family protein	GO:0046686	response to cadmium ion	P
GRMZM2G305216_P01	translation elongation factor family protein	GO:0003924	GTPase activity	F
GRMZM2G305216_P01	translation elongation factor family protein	GO:0005524	ATP binding	F
GRMZM2G305216_P01	translation elongation factor family protein	GO:0005739	mitochondrion	C
GRMZM2G146540_P01	uncharacterized protein LOC100382480 precursor	GO:0005576	extracellular region	C
GRMZM2G146540_P01	uncharacterized protein LOC100382480 precursor	GO:0009664	plant-type cell wall organization	P
GRMZM2G146540_P01	uncharacterized protein LOC100382480 precursor	GO:0016020	membrane	C
GRMZM2G469701_P01	hypothetical protein ZEAMMB73_229576	GO:0005576	extracellular region	C
GRMZM2G469701_P01	hypothetical protein ZEAMMB73_229576	GO:0009664	plant-type cell wall organization	P
GRMZM2G469701_P01	hypothetical protein ZEAMMB73_229576	GO:0016020	membrane	C
GRMZM2G469689_P01	hypothetical protein ZEAMMB73_229576	GO:0005576	extracellular region	C
GRMZM2G469689_P01	hypothetical protein ZEAMMB73_229576	GO:0009664	plant-type cell wall organization	P
GRMZM2G469689_P01	hypothetical protein ZEAMMB73_229576	GO:0016020	membrane	C
GRMZM2G088791_P01	hypothetical protein ZEAMMB73_910342	GO:0005576	extracellular region	C
GRMZM2G088791_P01	hypothetical protein ZEAMMB73_910342	GO:0009664	plant-type cell wall organization	P
GRMZM2G088791_P01	hypothetical protein ZEAMMB73_910342	GO:0016020	membrane	C
GRMZM2G029400_P01	gdsl esterase lipase at5g45910-like	GO:0016788	hydrolase activity, acting on ester bonds	F
GRMZM2G029400_P01	gdsl esterase lipase at5g45910-like	GO:0016023	cytoplasmic membrane-bounded vesicle	C
GRMZM2G029400_P01	gdsl esterase lipase at5g45910-like	GO:0006629	lipid metabolic process	P
AC195685.3_FGP001	2554270 dmc1	GO:0003684	damaged DNA binding	F
AC195685.3_FGP001	2554270 dmc1	GO:0005524	ATP binding	F
AC195685.3_FGP001	2554270 dmc1	GO:0000707	meiotic DNA recombinase assembly	P
AC195685.3_FGP001	2554270 dmc1	GO:0007131	reciprocal meiotic recombination	P
AC195685.3_FGP001	2554270 dmc1	GO:0008094	DNA-dependent ATPase activity	F
AC195685.3_FGP001	2554270 dmc1	GO:0000733	DNA strand renaturation	P
AC195685.3_FGP001	2554270 dmc1	GO:0005634	nucleus	C
GRMZM2G064638_P01	hlh dna-binding domain superfamily protein	GO:0005488	binding	F
GRMZM2G114675_P01	heavy metal transport detoxification superfamily protein	GO:0030001	metal ion transport	P
GRMZM2G114675_P01	heavy metal transport detoxification superfamily protein	GO:0046872	metal ion binding	F
GRMZM2G111529_P01	callose synthase 8-like	GO:0016757	transferase activity, transferring glycosyl groups	F
GRMZM2G111529_P01	callose synthase 8-like	GO:0016020	membrane	C
GRMZM2G023003_P01	callose synthase 8-like isoform x1	GO:0044763	single-organism cellular process	P
GRMZM2G023003_P01	callose synthase 8-like isoform x1	GO:0003843	1,3-beta-D-glucan synthase activity	F
GRMZM2G023003_P01	callose synthase 8-like isoform x1	GO:0005886	plasma membrane	C
GRMZM2G178356_P01	potassium channel3	GO:0005249	voltage-gated potassium channel activity	F
GRMZM2G178356_P01	potassium channel3	GO:0034765	regulation of ion transmembrane transport	P
GRMZM2G178356_P01	potassium channel3	GO:0071805	potassium ion transmembrane transport	P
GRMZM2G178356_P01	potassium channel3	GO:0016021	integral component of membrane	C
GRMZM2G126447_P02	ubiquitin carboxyl-terminal hydrolase superfamily protein	GO:0006511	ubiquitin-dependent protein catabolic process	P
GRMZM2G126447_P02	ubiquitin carboxyl-terminal hydrolase superfamily protein	GO:0004221	ubiquitin thiolesterase activity	F
GRMZM2G126447_P02	ubiquitin carboxyl-terminal hydrolase superfamily protein	GO:0048364	root development	P
GRMZM2G126447_P02	ubiquitin carboxyl-terminal hydrolase superfamily protein	GO:0046872	metal ion binding	F
GRMZM2G126447_P02	ubiquitin carboxyl-terminal hydrolase superfamily protein	GO:0010154	fruit development	P
GRMZM2G126447_P02	ubiquitin carboxyl-terminal hydrolase superfamily protein	GO:0009908	flower development	P
GRMZM2G126447_P02	ubiquitin carboxyl-terminal hydrolase superfamily protein	GO:0016023	cytoplasmic membrane-bounded vesicle	C
GRMZM2G126447_P02	ubiquitin carboxyl-terminal hydrolase superfamily protein	GO:0004843	ubiquitin-specific protease activity	F
GRMZM2G126447_P02	ubiquitin carboxyl-terminal hydrolase superfamily protein	GO:0048366	leaf development	P
GRMZM2G126447_P02	ubiquitin carboxyl-terminal hydrolase superfamily protein	GO:0016579	protein deubiquitination	P
GRMZM2G126447_P02	ubiquitin carboxyl-terminal hydrolase superfamily protein	GO:0005576	extracellular region	C
GRMZM2G126447_P02	ubiquitin carboxyl-terminal hydrolase superfamily protein	GO:0008283	cell proliferation	P
GRMZM2G126447_P02	ubiquitin carboxyl-terminal hydrolase superfamily protein	GO:0005634	nucleus	C
GRMZM2G069542_P01	phosphoenolpyruvate carboxylase	GO:0005737	cytoplasm	C
GRMZM2G069542_P01	phosphoenolpyruvate carboxylase	GO:0006099	tricarboxylic acid cycle	P
GRMZM2G069542_P01	phosphoenolpyruvate carboxylase	GO:0008964	phosphoenolpyruvate carboxylase activity	F
GRMZM2G069542_P01	phosphoenolpyruvate carboxylase	GO:0015979	photosynthesis	P
GRMZM2G069542_P01	phosphoenolpyruvate carboxylase	GO:0015977	carbon fixation	P
GRMZM2G407406_P01	810368 plastidic aldolase	GO:0006979	response to oxidative stress	P
GRMZM2G407406_P01	810368 plastidic aldolase	GO:0005739	mitochondrion	C
GRMZM2G407406_P01	810368 plastidic aldolase	GO:0009651	response to salt stress	P
GRMZM2G407406_P01	810368 plastidic aldolase	GO:0006098	pentose-phosphate shunt	P
GRMZM2G407406_P01	810368 plastidic aldolase	GO:0009534	chloroplast thylakoid	C
GRMZM2G407406_P01	810368 plastidic aldolase	GO:0010287	plastoglobule	C
GRMZM2G407406_P01	810368 plastidic aldolase	GO:0004332	fructose-bisphosphate aldolase activity	F
GRMZM2G407406_P01	810368 plastidic aldolase	GO:0046686	response to cadmium ion	P
GRMZM2G407406_P01	810368 plastidic aldolase	GO:0006096	glycolytic process	P
GRMZM2G035506_P01	peroxidase 70-like	GO:0046872	metal ion binding	F
GRMZM2G035506_P01	peroxidase 70-like	GO:0006979	response to oxidative stress	P
GRMZM2G035506_P01	peroxidase 70-like	GO:0016023	cytoplasmic membrane-bounded vesicle	C
GRMZM2G035506_P01	peroxidase 70-like	GO:0020037	heme binding	F
GRMZM2G035506_P01	peroxidase 70-like	GO:0004601	peroxidase activity	F
GRMZM2G035506_P01	peroxidase 70-like	GO:0055114	oxidation-reduction process	P
GRMZM2G129543_P01	cationic peroxidase 1-like	GO:0016491	oxidoreductase activity	F
GRMZM2G129543_P01	cationic peroxidase 1-like	GO:0005488	binding	F
GRMZM2G405581_P02	2752479 bacterial-induced peroxidase precursor	GO:0020037	heme binding	F
GRMZM2G405581_P02	2752479 bacterial-induced peroxidase precursor	GO:0046872	metal ion binding	F
GRMZM2G405581_P02	2752479 bacterial-induced peroxidase precursor	GO:0004601	peroxidase activity	F
GRMZM2G405581_P02	2752479 bacterial-induced peroxidase precursor	GO:0005739	mitochondrion	C
GRMZM2G405581_P02	2752479 bacterial-induced peroxidase precursor	GO:0055114	oxidation-reduction process	P
GRMZM2G405581_P02	2752479 bacterial-induced peroxidase precursor	GO:0006979	response to oxidative stress	P
GRMZM2G405575_P01	coatomer subunit epsilon-2-like	GO:0030663	COPI-coated vesicle membrane	C
GRMZM2G405575_P01	coatomer subunit epsilon-2-like	GO:0006890	retrograde vesicle-mediated transport, Golgi to ER	P
GRMZM2G405575_P01	coatomer subunit epsilon-2-like	GO:0005198	structural molecule activity	F
GRMZM2G405575_P01	coatomer subunit epsilon-2-like	GO:0015031	protein transport	P
GRMZM2G405459_P01	peroxidase 52-like	GO:0020037	heme binding	F
GRMZM2G405459_P01	peroxidase 52-like	GO:0046872	metal ion binding	F
GRMZM2G405459_P01	peroxidase 52-like	GO:0004601	peroxidase activity	F
GRMZM2G405459_P01	peroxidase 52-like	GO:0055114	oxidation-reduction process	P
GRMZM2G405459_P01	peroxidase 52-like	GO:0006979	response to oxidative stress	P
GRMZM2G383881_P01	g-type lectin s-receptor-like serine threonine-protein kinase sd2-5-like	GO:0006468	protein phosphorylation	P
GRMZM2G383881_P01	g-type lectin s-receptor-like serine threonine-protein kinase sd2-5-like	GO:0004674	protein serine/threonine kinase activity	F
GRMZM2G383881_P01	g-type lectin s-receptor-like serine threonine-protein kinase sd2-5-like	GO:0016023	cytoplasmic membrane-bounded vesicle	C
GRMZM2G383881_P01	g-type lectin s-receptor-like serine threonine-protein kinase sd2-5-like	GO:0005524	ATP binding	F
GRMZM2G383881_P01	g-type lectin s-receptor-like serine threonine-protein kinase sd2-5-like	GO:0016020	membrane	C
GRMZM2G041980_P02	aquaporin nip1-1	GO:0016021	integral component of membrane	C
GRMZM2G041980_P02	aquaporin nip1-1	GO:0006810	transport	P
GRMZM2G041980_P02	aquaporin nip1-1	GO:0005215	transporter activity	F
GRMZM2G012923_P01	monosaccharide-sensing protein 2-like	GO:0016021	integral component of membrane	C
GRMZM2G012923_P01	monosaccharide-sensing protein 2-like	GO:0022891	substrate-specific transmembrane transporter activity	F
GRMZM2G012923_P01	monosaccharide-sensing protein 2-like	GO:0055085	transmembrane transport	P
GRMZM2G012923_P01	monosaccharide-sensing protein 2-like	GO:0008643	carbohydrate transport	P
GRMZM2G015132_P01	2668747 dihydrolipoamide s-acetyltransferase	GO:0045254	pyruvate dehydrogenase complex	C
GRMZM2G015132_P01	2668747 dihydrolipoamide s-acetyltransferase	GO:0006090	pyruvate metabolic process	P
GRMZM2G015132_P01	2668747 dihydrolipoamide s-acetyltransferase	GO:0004742	dihydrolipoyllysine-residue acetyltransferase activity	F
GRMZM2G015132_P01	2668747 dihydrolipoamide s-acetyltransferase	GO:0005739	mitochondrion	C
GRMZM2G124886_P01	coatomer beta subunit family protein isoform 1	GO:0030663	COPI-coated vesicle membrane	C
GRMZM2G124886_P01	coatomer beta subunit family protein isoform 1	GO:0030117	membrane coat	C
GRMZM2G124886_P01	coatomer beta subunit family protein isoform 1	GO:0016192	vesicle-mediated transport	P
GRMZM2G124886_P01	coatomer beta subunit family protein isoform 1	GO:0006886	intracellular protein transport	P
GRMZM2G124886_P01	coatomer beta subunit family protein isoform 1	GO:0005198	structural molecule activity	F
GRMZM2G160327_P01	peroxidase 64-like	GO:0006979	response to oxidative stress	P
GRMZM2G160327_P01	peroxidase 64-like	GO:0055114	oxidation-reduction process	P
GRMZM2G160327_P01	peroxidase 64-like	GO:0046872	metal ion binding	F
GRMZM2G160327_P01	peroxidase 64-like	GO:0004601	peroxidase activity	F
GRMZM2G160327_P01	peroxidase 64-like	GO:0016023	cytoplasmic membrane-bounded vesicle	C
GRMZM2G160327_P01	peroxidase 64-like	GO:0020037	heme binding	F
GRMZM2G098298_P01	cysteine proteinase 1-like	GO:0016023	cytoplasmic membrane-bounded vesicle	C
GRMZM2G098298_P01	cysteine proteinase 1-like	GO:0006508	proteolysis	P
GRMZM2G098298_P01	cysteine proteinase 1-like	GO:0008234	cysteine-type peptidase activity	F
GRMZM2G028677_P01	trans-cinnamate 4-monooxygenase	GO:0016710	trans-cinnamate 4-monooxygenase activity	F
GRMZM2G028677_P01	trans-cinnamate 4-monooxygenase	GO:0016023	cytoplasmic membrane-bounded vesicle	C
GRMZM2G028677_P01	trans-cinnamate 4-monooxygenase	GO:0005506	iron ion binding	F
GRMZM2G028677_P01	trans-cinnamate 4-monooxygenase	GO:0020037	heme binding	F
GRMZM2G028677_P01	trans-cinnamate 4-monooxygenase	GO:0055114	oxidation-reduction process	P
GRMZM2G411333_P01	2720978 aspartic proteinase nepenthesin	GO:0004190	aspartic-type endopeptidase activity	F
GRMZM2G411333_P01	2720978 aspartic proteinase nepenthesin	GO:0006508	proteolysis	P
GRMZM2G158333_P01	2491902 ribosomal protein s7	GO:0006412	translation	P
GRMZM2G158333_P01	2491902 ribosomal protein s7	GO:0006364	rRNA processing	P
GRMZM2G158333_P01	2491902 ribosomal protein s7	GO:0019843	rRNA binding	F
GRMZM2G158333_P01	2491902 ribosomal protein s7	GO:0003735	structural constituent of ribosome	F
GRMZM2G158333_P01	2491902 ribosomal protein s7	GO:0022627	cytosolic small ribosomal subunit	C
GRMZM2G158333_P01	2491902 ribosomal protein s7	GO:0030686	90S preribosome	C
GRMZM2G158333_P01	2491902 ribosomal protein s7	GO:0042274	ribosomal small subunit biogenesis	P
GRMZM2G158333_P01	2491902 ribosomal protein s7	GO:0005763	mitochondrial small ribosomal subunit	C
GRMZM2G158333_P01	2491902 ribosomal protein s7	GO:0032040	small-subunit processome	C
GRMZM2G158333_P01	2491902 ribosomal protein s7	GO:0009507	chloroplast	C
GRMZM2G130046_P01	galacturonosyltransferase 8-like	GO:0047262	polygalacturonate 4-alpha-galacturonosyltransferase activity	F
GRMZM2G130046_P01	galacturonosyltransferase 8-like	GO:0005739	mitochondrion	C
GRMZM2G130046_P01	galacturonosyltransferase 8-like	GO:0005768	endosome	C
GRMZM2G130046_P01	galacturonosyltransferase 8-like	GO:0010289	homogalacturonan biosynthetic process	P
GRMZM2G130046_P01	galacturonosyltransferase 8-like	GO:0016023	cytoplasmic membrane-bounded vesicle	C
GRMZM2G130046_P01	galacturonosyltransferase 8-like	GO:0005802	trans-Golgi network	C
GRMZM2G043602_P01	2408738 3-oxoacyl-reductase	GO:0006633	fatty acid biosynthetic process	P
GRMZM2G043602_P01	2408738 3-oxoacyl-reductase	GO:0004316	3-oxoacyl-[acyl-carrier-protein] reductase (NADPH) activity	F
GRMZM2G043602_P01	2408738 3-oxoacyl-reductase	GO:0051287	NAD binding	F
GRMZM2G043602_P01	2408738 3-oxoacyl-reductase	GO:0055114	oxidation-reduction process	P
GRMZM2G018820_P01	glycerophosphodiester phosphodiesterase isoform 1	GO:0006071	glycerol metabolic process	P
GRMZM2G018820_P01	glycerophosphodiester phosphodiesterase isoform 1	GO:0006629	lipid metabolic process	P
GRMZM2G018820_P01	glycerophosphodiester phosphodiesterase isoform 1	GO:0016023	cytoplasmic membrane-bounded vesicle	C
GRMZM2G018820_P01	glycerophosphodiester phosphodiesterase isoform 1	GO:0008889	glycerophosphodiester phosphodiesterase activity	F
GRMZM2G137468_P01	protein kinase superfamily protein	GO:0006468	protein phosphorylation	P
GRMZM2G137468_P01	protein kinase superfamily protein	GO:0005524	ATP binding	F
GRMZM2G137468_P01	protein kinase superfamily protein	GO:0004674	protein serine/threonine kinase activity	F
GRMZM2G470756_P01	grx_c8 - glutaredoxin subgroup iii	GO:0045454	cell redox homeostasis	P
GRMZM2G470756_P01	grx_c8 - glutaredoxin subgroup iii	GO:0044424	intracellular part	C
GRMZM2G470756_P01	grx_c8 - glutaredoxin subgroup iii	GO:0009055	electron carrier activity	F
GRMZM2G470756_P01	grx_c8 - glutaredoxin subgroup iii	GO:0015035	protein disulfide oxidoreductase activity	F
GRMZM2G162461_P01	2083234 cral trio domain sec14p-like phosphatidylinositol transfer family protein	GO:0005622	intracellular	C
GRMZM2G162461_P01	2083234 cral trio domain sec14p-like phosphatidylinositol transfer family protein	GO:0006810	transport	P
GRMZM2G162461_P01	2083234 cral trio domain sec14p-like phosphatidylinositol transfer family protein	GO:0005215	transporter activity	F
GRMZM2G504595_P01	formin-like protein 16-like	GO:0016023	cytoplasmic membrane-bounded vesicle	C
GRMZM2G162663_P01	acetyl-coenzyme a cytoplasmic	GO:0016208	AMP binding	F
GRMZM2G162663_P01	acetyl-coenzyme a cytoplasmic	GO:0003987	acetate-CoA ligase activity	F
GRMZM2G162663_P01	acetyl-coenzyme a cytoplasmic	GO:0019427	acetyl-CoA biosynthetic process from acetate	P
GRMZM2G059671_P01	serine threonine-protein kinase ctr1-like	GO:0004713	protein tyrosine kinase activity	F
GRMZM2G059671_P01	serine threonine-protein kinase ctr1-like	GO:0018108	peptidyl-tyrosine phosphorylation	P
GRMZM2G059671_P01	serine threonine-protein kinase ctr1-like	GO:0005524	ATP binding	F
GRMZM2G059671_P01	serine threonine-protein kinase ctr1-like	GO:0004674	protein serine/threonine kinase activity	F
GRMZM2G032628_P01	2511189 starch branching enzyme 3	GO:0004553	hydrolase activity, hydrolyzing O-glycosyl compounds	F
GRMZM2G032628_P01	2511189 starch branching enzyme 3	GO:0005978	glycogen biosynthetic process	P
GRMZM2G032628_P01	2511189 starch branching enzyme 3	GO:0043169	cation binding	F
GRMZM2G032628_P01	2511189 starch branching enzyme 3	GO:0009501	amyloplast	C
GRMZM2G032628_P01	2511189 starch branching enzyme 3	GO:0003844	1,4-alpha-glucan branching enzyme activity	F
GRMZM2G032628_P01	2511189 starch branching enzyme 3	GO:0019252	starch biosynthetic process	P
GRMZM2G032628_P01	2511189 starch branching enzyme 3	GO:0009507	chloroplast	C
GRMZM2G074099_P01	2752384 ame: full=probable sodium metabolite cotransporter chloroplastic ame: full=bile acid-sodium symporter family protein 4 flags: precursor	GO:0016021	integral component of membrane	C
GRMZM2G074099_P01	2752384 ame: full=probable sodium metabolite cotransporter chloroplastic ame: full=bile acid-sodium symporter family protein 4 flags: precursor	GO:0009941	chloroplast envelope	C
GRMZM2G074099_P01	2752384 ame: full=probable sodium metabolite cotransporter chloroplastic ame: full=bile acid-sodium symporter family protein 4 flags: precursor	GO:0006810	transport	P
GRMZM2G145958_P01	hypothetical protein ZEAMMB73_735454	GO:0016020	membrane	C
GRMZM2G145958_P01	hypothetical protein ZEAMMB73_735454	GO:0009941	chloroplast envelope	C
GRMZM2G451254_P01	2400690 histone h3	GO:0000786	nucleosome	C
GRMZM2G451254_P01	2400690 histone h3	GO:0003677	DNA binding	F
GRMZM2G451254_P01	2400690 histone h3	GO:0006334	nucleosome assembly	P
GRMZM2G451254_P01	2400690 histone h3	GO:0005634	nucleus	C
GRMZM2G451254_P01	2400690 histone h3	GO:0046982	protein heterodimerization activity	F
GRMZM2G451314_P01	histidine decarboxylase-like	GO:0030170	pyridoxal phosphate binding	F
GRMZM2G451314_P01	histidine decarboxylase-like	GO:0009793	embryo development ending in seed dormancy	P
GRMZM2G451314_P01	histidine decarboxylase-like	GO:0005886	plasma membrane	C
GRMZM2G451314_P01	histidine decarboxylase-like	GO:0016831	carboxy-lyase activity	F
GRMZM2G451314_P01	histidine decarboxylase-like	GO:0006580	ethanolamine metabolic process	P
GRMZM2G451314_P01	histidine decarboxylase-like	GO:0006520	cellular amino acid metabolic process	P
GRMZM2G451314_P01	histidine decarboxylase-like	GO:0005829	cytosol	C
GRMZM2G040964_P01	probable serine threonine-protein kinase at1g01540-like	GO:0006468	protein phosphorylation	P
GRMZM2G040964_P01	probable serine threonine-protein kinase at1g01540-like	GO:0005524	ATP binding	F
GRMZM2G040964_P01	probable serine threonine-protein kinase at1g01540-like	GO:0004674	protein serine/threonine kinase activity	F
GRMZM2G118737_P01	alkaline neutral invertase cinv2-like	GO:0033926	glycopeptide alpha-N-acetylgalactosaminidase activity	F
GRMZM2G118737_P01	alkaline neutral invertase cinv2-like	GO:0008152	metabolic process	P
GRMZM2G043193_P01	ammonium transporter 3 member 1-like	GO:0072488	ammonium transmembrane transport	P
GRMZM2G043193_P01	ammonium transporter 3 member 1-like	GO:0016021	integral component of membrane	C
GRMZM2G043193_P01	ammonium transporter 3 member 1-like	GO:0008519	ammonium transmembrane transporter activity	F
GRMZM2G114241_P01	pentatricopeptide repeat-containing protein at5g66520-like	GO:0005739	mitochondrion	C
GRMZM2G006791_P01	thylakoid-bound ascorbate peroxidase apx8	GO:0020037	heme binding	F
GRMZM2G006791_P01	thylakoid-bound ascorbate peroxidase apx8	GO:0055114	oxidation-reduction process	P
GRMZM2G006791_P01	thylakoid-bound ascorbate peroxidase apx8	GO:0016688	L-ascorbate peroxidase activity	F
GRMZM2G006791_P01	thylakoid-bound ascorbate peroxidase apx8	GO:0006979	response to oxidative stress	P
GRMZM2G352431_P01	histone-lysine n-methyltransferase ashh2-like	GO:0016116	carotenoid metabolic process	P
GRMZM2G352431_P01	histone-lysine n-methyltransferase ashh2-like	GO:0048653	anther development	P
GRMZM2G352431_P01	histone-lysine n-methyltransferase ashh2-like	GO:0010363	regulation of plant-type hypersensitive response	P
GRMZM2G352431_P01	histone-lysine n-methyltransferase ashh2-like	GO:0009910	negative regulation of flower development	P
GRMZM2G352431_P01	histone-lysine n-methyltransferase ashh2-like	GO:0031062	positive regulation of histone methylation	P
GRMZM2G352431_P01	histone-lysine n-methyltransferase ashh2-like	GO:0009555	pollen development	P
GRMZM2G352431_P01	histone-lysine n-methyltransferase ashh2-like	GO:0010223	secondary shoot formation	P
GRMZM2G352431_P01	histone-lysine n-methyltransferase ashh2-like	GO:0009553	embryo sac development	P
GRMZM2G352431_P01	histone-lysine n-methyltransferase ashh2-like	GO:0051568	histone H3-K4 methylation	P
GRMZM2G352431_P01	histone-lysine n-methyltransferase ashh2-like	GO:0042800	histone methyltransferase activity (H3-K4 specific)	F
GRMZM2G352431_P01	histone-lysine n-methyltransferase ashh2-like	GO:0010452	histone H3-K36 methylation	P
GRMZM2G352431_P01	histone-lysine n-methyltransferase ashh2-like	GO:0005634	nucleus	C
GRMZM2G352431_P01	histone-lysine n-methyltransferase ashh2-like	GO:0048481	ovule development	P
GRMZM2G352431_P01	histone-lysine n-methyltransferase ashh2-like	GO:0040029	regulation of gene expression, epigenetic	P
GRMZM2G031581_P01	udp-glucuronate:xylan alpha-glucuronosyltransferase 1-like	GO:0016757	transferase activity, transferring glycosyl groups	F
GRMZM2G418916_P01	phosphoinositide phosphatase sac7-like isoform x2	GO:0042578	phosphoric ester hydrolase activity	F
GRMZM2G149865_P01	trna (guanine -n2)-methyltransferase homolog	GO:0003676	nucleic acid binding	F
GRMZM2G149865_P01	trna (guanine -n2)-methyltransferase homolog	GO:0006626	protein targeting to mitochondrion	P
GRMZM2G149865_P01	trna (guanine -n2)-methyltransferase homolog	GO:0032259	methylation	P
GRMZM2G149865_P01	trna (guanine -n2)-methyltransferase homolog	GO:0005737	cytoplasm	C
GRMZM2G149865_P01	trna (guanine -n2)-methyltransferase homolog	GO:0008168	methyltransferase activity	F
GRMZM2G149865_P01	trna (guanine -n2)-methyltransferase homolog	GO:0080180	2-methylguanosine metabolic process	P
GRMZM2G149865_P01	trna (guanine -n2)-methyltransferase homolog	GO:0006400	tRNA modification	P
GRMZM2G165521_P01	pentatricopeptide repeat-containing protein at2g27610-like	GO:0005739	mitochondrion	C
GRMZM2G702026_P01	186867 arf-type transcription partial	GO:0009734	auxin-activated signaling pathway	P
GRMZM2G702026_P01	186867 arf-type transcription partial	GO:0006355	regulation of transcription, DNA-templated	P
GRMZM2G702026_P01	186867 arf-type transcription partial	GO:0003677	DNA binding	F
GRMZM2G702026_P01	186867 arf-type transcription partial	GO:0046983	protein dimerization activity	F
GRMZM2G702026_P01	186867 arf-type transcription partial	GO:0005634	nucleus	C
GRMZM2G702026_P01	186867 arf-type transcription partial	GO:0006351	transcription, DNA-templated	P
GRMZM2G113325_P01	1292346 ame: full=ferrochelatase- chloroplastic ame: full=ferrochelatase ii ame: full=heme synthase 2 ame: full=protoheme ferro-lyase 2 flags: precursor	GO:0006098	pentose-phosphate shunt	P
GRMZM2G113325_P01	1292346 ame: full=ferrochelatase- chloroplastic ame: full=ferrochelatase ii ame: full=heme synthase 2 ame: full=protoheme ferro-lyase 2 flags: precursor	GO:0019760	glucosinolate metabolic process	P
GRMZM2G113325_P01	1292346 ame: full=ferrochelatase- chloroplastic ame: full=ferrochelatase ii ame: full=heme synthase 2 ame: full=protoheme ferro-lyase 2 flags: precursor	GO:0016117	carotenoid biosynthetic process	P
GRMZM2G113325_P01	1292346 ame: full=ferrochelatase- chloroplastic ame: full=ferrochelatase ii ame: full=heme synthase 2 ame: full=protoheme ferro-lyase 2 flags: precursor	GO:0043085	positive regulation of catalytic activity	P
GRMZM2G113325_P01	1292346 ame: full=ferrochelatase- chloroplastic ame: full=ferrochelatase ii ame: full=heme synthase 2 ame: full=protoheme ferro-lyase 2 flags: precursor	GO:0004325	ferrochelatase activity	F
GRMZM2G113325_P01	1292346 ame: full=ferrochelatase- chloroplastic ame: full=ferrochelatase ii ame: full=heme synthase 2 ame: full=protoheme ferro-lyase 2 flags: precursor	GO:0019252	starch biosynthetic process	P
GRMZM2G113325_P01	1292346 ame: full=ferrochelatase- chloroplastic ame: full=ferrochelatase ii ame: full=heme synthase 2 ame: full=protoheme ferro-lyase 2 flags: precursor	GO:0006783	heme biosynthetic process	P
GRMZM2G113325_P01	1292346 ame: full=ferrochelatase- chloroplastic ame: full=ferrochelatase ii ame: full=heme synthase 2 ame: full=protoheme ferro-lyase 2 flags: precursor	GO:0000023	maltose metabolic process	P
GRMZM2G113325_P01	1292346 ame: full=ferrochelatase- chloroplastic ame: full=ferrochelatase ii ame: full=heme synthase 2 ame: full=protoheme ferro-lyase 2 flags: precursor	GO:0009507	chloroplast	C
GRMZM2G113325_P01	1292346 ame: full=ferrochelatase- chloroplastic ame: full=ferrochelatase ii ame: full=heme synthase 2 ame: full=protoheme ferro-lyase 2 flags: precursor	GO:0019288	isopentenyl diphosphate biosynthetic process, methylerythritol 4-phosphate pathway	P
GRMZM2G113325_P01	1292346 ame: full=ferrochelatase- chloroplastic ame: full=ferrochelatase ii ame: full=heme synthase 2 ame: full=protoheme ferro-lyase 2 flags: precursor	GO:0019243	methylglyoxal catabolic process to D-lactate	P
GRMZM2G070708_P01	avr9 elicitor response protein	GO:0005794	Golgi apparatus	C
GRMZM2G070708_P01	avr9 elicitor response protein	GO:0008378	galactosyltransferase activity	F
GRMZM2G070708_P01	avr9 elicitor response protein	GO:0006486	protein glycosylation	P
GRMZM2G070708_P01	avr9 elicitor response protein	GO:0016021	integral component of membrane	C
GRMZM2G070708_P01	avr9 elicitor response protein	GO:0005739	mitochondrion	C
GRMZM2G049675_P01	gibberellin receptor gid1l2	GO:0008152	metabolic process	P
GRMZM2G049675_P01	gibberellin receptor gid1l2	GO:0016787	hydrolase activity	F
GRMZM2G049798_P01	udp-glycosyltransferase 85a1-like	GO:0016758	transferase activity, transferring hexosyl groups	F
GRMZM2G049798_P01	udp-glycosyltransferase 85a1-like	GO:0008152	metabolic process	P
GRMZM2G404767_P01	pectinesterase 3-like	GO:0030599	pectinesterase activity	F
GRMZM2G404767_P01	pectinesterase 3-like	GO:0042545	cell wall modification	P
GRMZM2G404767_P01	pectinesterase 3-like	GO:0043086	negative regulation of catalytic activity	P
GRMZM2G404767_P01	pectinesterase 3-like	GO:0045330	aspartyl esterase activity	F
GRMZM2G404767_P01	pectinesterase 3-like	GO:0005618	cell wall	C
GRMZM2G404767_P01	pectinesterase 3-like	GO:0004857	enzyme inhibitor activity	F
GRMZM2G176358_P01	2407374 histone h3	GO:0006007	glucose catabolic process	P
GRMZM2G176358_P01	2407374 histone h3	GO:0000786	nucleosome	C
GRMZM2G176358_P01	2407374 histone h3	GO:0003677	DNA binding	F
GRMZM2G176358_P01	2407374 histone h3	GO:0006605	protein targeting	P
GRMZM2G176358_P01	2407374 histone h3	GO:0006334	nucleosome assembly	P
GRMZM2G176358_P01	2407374 histone h3	GO:0046982	protein heterodimerization activity	F
GRMZM2G176358_P01	2407374 histone h3	GO:0005634	nucleus	C
GRMZM2G025236_P01	cmp-sialic acid transporter 5-like	GO:0055085	transmembrane transport	P
GRMZM2G025236_P01	cmp-sialic acid transporter 5-like	GO:0016021	integral component of membrane	C
GRMZM2G025236_P01	cmp-sialic acid transporter 5-like	GO:0000139	Golgi membrane	C
GRMZM2G025236_P01	cmp-sialic acid transporter 5-like	GO:0010584	pollen exine formation	P
GRMZM2G025236_P01	cmp-sialic acid transporter 5-like	GO:0005351	sugar:proton symporter activity	F
GRMZM2G025236_P01	cmp-sialic acid transporter 5-like	GO:0008643	carbohydrate transport	P
GRMZM2G025236_P01	cmp-sialic acid transporter 5-like	GO:0009507	chloroplast	C
GRMZM2G025236_P01	cmp-sialic acid transporter 5-like	GO:0015780	nucleotide-sugar transport	P
GRMZM2G025236_P01	cmp-sialic acid transporter 5-like	GO:0005338	nucleotide-sugar transmembrane transporter activity	F
GRMZM2G040511_P01	abc1 protein	GO:0016772	transferase activity, transferring phosphorus-containing groups	F
GRMZM2G040511_P01	abc1 protein	GO:0009941	chloroplast envelope	C
GRMZM2G040511_P01	abc1 protein	GO:0006810	transport	P
GRMZM2G040511_P01	abc1 protein	GO:0005886	plasma membrane	C
GRMZM2G040511_P01	abc1 protein	GO:0005215	transporter activity	F
GRMZM2G056629_P01	aldose 1-epimerase-like	GO:0016023	cytoplasmic membrane-bounded vesicle	C
GRMZM2G056629_P01	aldose 1-epimerase-like	GO:0030246	carbohydrate binding	F
GRMZM2G056629_P01	aldose 1-epimerase-like	GO:0019318	hexose metabolic process	P
GRMZM2G056629_P01	aldose 1-epimerase-like	GO:0004034	aldose 1-epimerase activity	F
GRMZM2G081589_P01	sucrose transporter 1	GO:0042951	arbutin transmembrane transporter activity	F
GRMZM2G081589_P01	sucrose transporter 1	GO:0008506	sucrose:proton symporter activity	F
GRMZM2G081589_P01	sucrose transporter 1	GO:0005364	maltose:proton symporter activity	F
GRMZM2G081589_P01	sucrose transporter 1	GO:0015770	sucrose transport	P
GRMZM2G081589_P01	sucrose transporter 1	GO:0005985	sucrose metabolic process	P
GRMZM2G081589_P01	sucrose transporter 1	GO:0005887	integral component of plasma membrane	C
GRMZM2G081589_P01	sucrose transporter 1	GO:0042949	arbutin transport	P
GRMZM2G081589_P01	sucrose transporter 1	GO:0015768	maltose transport	P
GRMZM2G081589_P01	sucrose transporter 1	GO:0042950	salicin transmembrane transporter activity	F
GRMZM2G081589_P01	sucrose transporter 1	GO:0042948	salicin transport	P
GRMZM2G176253_P01	nitrate transporter -like	GO:0006810	transport	P
GRMZM2G176253_P01	nitrate transporter -like	GO:0005886	plasma membrane	C
GRMZM2G176253_P01	nitrate transporter -like	GO:0005215	transporter activity	F
GRMZM2G024693_P01	ras-related protein rab-2-b-like	GO:0005525	GTP binding	F
GRMZM2G024693_P01	ras-related protein rab-2-b-like	GO:0007264	small GTPase mediated signal transduction	P
GRMZM2G024693_P01	ras-related protein rab-2-b-like	GO:0015031	protein transport	P
GRMZM2G556845_P01	fimbrin-like protein 2-like	GO:0003779	actin binding	F
GRMZM2G013324_P01	probable glycerophosphoryl diester phosphodiesterase 1-like	GO:0006071	glycerol metabolic process	P
GRMZM2G013324_P01	probable glycerophosphoryl diester phosphodiesterase 1-like	GO:0006629	lipid metabolic process	P
GRMZM2G013324_P01	probable glycerophosphoryl diester phosphodiesterase 1-like	GO:0016023	cytoplasmic membrane-bounded vesicle	C
GRMZM2G013324_P01	probable glycerophosphoryl diester phosphodiesterase 1-like	GO:0008889	glycerophosphodiester phosphodiesterase activity	F
GRMZM2G106061_P01	elongation factor chloroplastic-like	GO:0009941	chloroplast envelope	C
GRMZM2G106061_P01	elongation factor chloroplastic-like	GO:0048046	apoplast	C
GRMZM2G106061_P01	elongation factor chloroplastic-like	GO:0000038	very long-chain fatty acid metabolic process	P
GRMZM2G106061_P01	elongation factor chloroplastic-like	GO:0009295	nucleoid	C
GRMZM2G106061_P01	elongation factor chloroplastic-like	GO:0003746	translation elongation factor activity	F
GRMZM2G106061_P01	elongation factor chloroplastic-like	GO:0006414	translational elongation	P
GRMZM2G106061_P01	elongation factor chloroplastic-like	GO:0005525	GTP binding	F
GRMZM2G106061_P01	elongation factor chloroplastic-like	GO:0006184	GTP catabolic process	P
GRMZM2G106061_P01	elongation factor chloroplastic-like	GO:0005730	nucleolus	C
GRMZM2G106061_P01	elongation factor chloroplastic-like	GO:0009570	chloroplast stroma	C
GRMZM2G106061_P01	elongation factor chloroplastic-like	GO:0042335	cuticle development	P
GRMZM2G106061_P01	elongation factor chloroplastic-like	GO:0003924	GTPase activity	F
GRMZM2G106061_P01	elongation factor chloroplastic-like	GO:0009535	chloroplast thylakoid membrane	C
AC205703.4_FGP010	flagellar attachment zone protein 1-like	GO:0032588	trans-Golgi network membrane	C
AC205703.4_FGP010	flagellar attachment zone protein 1-like	GO:0007034	vacuolar transport	P
AC205703.4_FGP010	flagellar attachment zone protein 1-like	GO:0009536	plastid	C
AC205703.4_FGP010	flagellar attachment zone protein 1-like	GO:0009651	response to salt stress	P
GRMZM2G176307_P01	1002379 glyceraldehyde-3-phosphate dehydrogenase	GO:0005737	cytoplasm	C
GRMZM2G176307_P01	1002379 glyceraldehyde-3-phosphate dehydrogenase	GO:0006096	glycolytic process	P
GRMZM2G176307_P01	1002379 glyceraldehyde-3-phosphate dehydrogenase	GO:0051287	NAD binding	F
GRMZM2G176307_P01	1002379 glyceraldehyde-3-phosphate dehydrogenase	GO:0050661	NADP binding	F
GRMZM2G176307_P01	1002379 glyceraldehyde-3-phosphate dehydrogenase	GO:0006006	glucose metabolic process	P
GRMZM2G176307_P01	1002379 glyceraldehyde-3-phosphate dehydrogenase	GO:0004365	glyceraldehyde-3-phosphate dehydrogenase (NAD+) (phosphorylating) activity	F
GRMZM2G176307_P01	1002379 glyceraldehyde-3-phosphate dehydrogenase	GO:0055114	oxidation-reduction process	P
GRMZM2G095299_P01	2417206 zinc finger protein	GO:0016023	cytoplasmic membrane-bounded vesicle	C
GRMZM2G095299_P01	2417206 zinc finger protein	GO:0003677	DNA binding	F
GRMZM2G095299_P01	2417206 zinc finger protein	GO:0008270	zinc ion binding	F
GRMZM2G129189_P01	chitinase 6-like	GO:0004568	chitinase activity	F
GRMZM2G129189_P01	chitinase 6-like	GO:0006032	chitin catabolic process	P
GRMZM2G129189_P01	chitinase 6-like	GO:0006952	defense response	P
GRMZM2G129189_P01	chitinase 6-like	GO:0016023	cytoplasmic membrane-bounded vesicle	C
GRMZM2G129189_P01	chitinase 6-like	GO:0008061	chitin binding	F
GRMZM2G129189_P01	chitinase 6-like	GO:0000272	polysaccharide catabolic process	P
GRMZM2G129189_P01	chitinase 6-like	GO:0016998	cell wall macromolecule catabolic process	P
GRMZM2G035584_P01	2078533 anthranilate n-benzoyltransferase protein 1 isoform 1	GO:0005739	mitochondrion	C
GRMZM2G035584_P01	2078533 anthranilate n-benzoyltransferase protein 1 isoform 1	GO:0016747	transferase activity, transferring acyl groups other than amino-acyl groups	F
GRMZM2G443548_P01	btb poz domain-containing protein at2g24240-like	GO:0051260	protein homooligomerization	P
GRMZM2G149189_P01	probable glycosyltransferase at5g20260-like	GO:0005886	plasma membrane	C
GRMZM2G149189_P01	probable glycosyltransferase at5g20260-like	GO:0003824	catalytic activity	F
GRMZM2G430463_P01	pyruvate orthophosphate dikinase regulatory protein	GO:0009536	plastid	C
GRMZM2G430463_P01	pyruvate orthophosphate dikinase regulatory protein	GO:0016772	transferase activity, transferring phosphorus-containing groups	F
GRMZM2G028736_P01	ammonium transporter 1 member 2-like	GO:0072488	ammonium transmembrane transport	P
GRMZM2G028736_P01	ammonium transporter 1 member 2-like	GO:0016021	integral component of membrane	C
GRMZM2G028736_P01	ammonium transporter 1 member 2-like	GO:0008519	ammonium transmembrane transporter activity	F
GRMZM2G074604_P01	phenylalanine tyrosine ammonia-lyase-like	GO:0005737	cytoplasm	C
GRMZM2G074604_P01	phenylalanine tyrosine ammonia-lyase-like	GO:0045548	phenylalanine ammonia-lyase activity	F
GRMZM2G074604_P01	phenylalanine tyrosine ammonia-lyase-like	GO:0052883	tyrosine ammonia-lyase activity	F
GRMZM2G074604_P01	phenylalanine tyrosine ammonia-lyase-like	GO:0009800	cinnamic acid biosynthetic process	P
GRMZM2G074604_P01	phenylalanine tyrosine ammonia-lyase-like	GO:0006559	L-phenylalanine catabolic process	P
GRMZM2G029048_P02	phenylalanine ammonia-lyase	GO:0005737	cytoplasm	C
GRMZM2G029048_P02	phenylalanine ammonia-lyase	GO:0045548	phenylalanine ammonia-lyase activity	F
GRMZM2G029048_P02	phenylalanine ammonia-lyase	GO:0009800	cinnamic acid biosynthetic process	P
GRMZM2G029048_P02	phenylalanine ammonia-lyase	GO:0006559	L-phenylalanine catabolic process	P
GRMZM2G334660_P01	phenylalanine ammonia-lyase	GO:0005737	cytoplasm	C
GRMZM2G334660_P01	phenylalanine ammonia-lyase	GO:0045548	phenylalanine ammonia-lyase activity	F
GRMZM2G334660_P01	phenylalanine ammonia-lyase	GO:0009800	cinnamic acid biosynthetic process	P
GRMZM2G334660_P01	phenylalanine ammonia-lyase	GO:0006559	L-phenylalanine catabolic process	P
GRMZM2G170692_P01	phenylalanine ammonia-lyase-like	GO:0005737	cytoplasm	C
GRMZM2G170692_P01	phenylalanine ammonia-lyase-like	GO:0045548	phenylalanine ammonia-lyase activity	F
GRMZM2G170692_P01	phenylalanine ammonia-lyase-like	GO:0009800	cinnamic acid biosynthetic process	P
GRMZM2G170692_P01	phenylalanine ammonia-lyase-like	GO:0006559	L-phenylalanine catabolic process	P
GRMZM2G068904_P01	cyclic nucleotide-gated ion channel 15-like	GO:0030551	cyclic nucleotide binding	F
GRMZM2G068904_P01	cyclic nucleotide-gated ion channel 15-like	GO:0005886	plasma membrane	C
GRMZM2G068904_P01	cyclic nucleotide-gated ion channel 15-like	GO:0055085	transmembrane transport	P
GRMZM2G068904_P01	cyclic nucleotide-gated ion channel 15-like	GO:0006811	ion transport	P
GRMZM2G068904_P01	cyclic nucleotide-gated ion channel 15-like	GO:0016021	integral component of membrane	C
GRMZM2G068904_P01	cyclic nucleotide-gated ion channel 15-like	GO:0005261	cation channel activity	F
GRMZM2G068904_P01	cyclic nucleotide-gated ion channel 15-like	GO:0005516	calmodulin binding	F
GRMZM2G139803_P01	ferredoxin-thioredoxin variable chain	GO:0016491	oxidoreductase activity	F
GRMZM2G139803_P01	ferredoxin-thioredoxin variable chain	GO:0016992	lipoate synthase activity	F
GRMZM2G139803_P01	ferredoxin-thioredoxin variable chain	GO:0051539	4 iron, 4 sulfur cluster binding	F
GRMZM2G139803_P01	ferredoxin-thioredoxin variable chain	GO:0009507	chloroplast	C
GRMZM2G139803_P01	ferredoxin-thioredoxin variable chain	GO:0015979	photosynthesis	P
GRMZM2G139803_P01	ferredoxin-thioredoxin variable chain	GO:0009107	lipoate biosynthetic process	P
GRMZM2G139803_P01	ferredoxin-thioredoxin variable chain	GO:0055114	oxidation-reduction process	P
GRMZM2G073250_P01	protein kinase superfamily protein	GO:0006468	protein phosphorylation	P
GRMZM2G073250_P01	protein kinase superfamily protein	GO:0005524	ATP binding	F
GRMZM2G073250_P01	protein kinase superfamily protein	GO:0004674	protein serine/threonine kinase activity	F
GRMZM2G169967_P01	beta-expansin 3	GO:0005576	extracellular region	C
GRMZM2G169967_P01	beta-expansin 3	GO:0016020	membrane	C
GRMZM2G169967_P01	beta-expansin 3	GO:0016023	cytoplasmic membrane-bounded vesicle	C
GRMZM2G169967_P01	beta-expansin 3	GO:0019953	sexual reproduction	P
GRMZM2G169967_P01	beta-expansin 3	GO:0005618	cell wall	C
GRMZM2G117238_P01	origin recognition complex subunit 2	GO:0006260	DNA replication	P
GRMZM2G117238_P01	origin recognition complex subunit 2	GO:0003688	DNA replication origin binding	F
GRMZM2G117238_P01	origin recognition complex subunit 2	GO:0000808	origin recognition complex	C
GRMZM2G117238_P01	origin recognition complex subunit 2	GO:0005634	nucleus	C
GRMZM2G135291_P01	2731790 iron-phytosiderophore transporter protein yellow stripe 1	GO:0055072	iron ion homeostasis	P
GRMZM2G135291_P01	2731790 iron-phytosiderophore transporter protein yellow stripe 1	GO:0016021	integral component of membrane	C
GRMZM2G135291_P01	2731790 iron-phytosiderophore transporter protein yellow stripe 1	GO:0006811	ion transport	P
GRMZM2G135291_P01	2731790 iron-phytosiderophore transporter protein yellow stripe 1	GO:0005886	plasma membrane	C
GRMZM2G135291_P01	2731790 iron-phytosiderophore transporter protein yellow stripe 1	GO:0055085	transmembrane transport	P
GRMZM2G156599_P01	2731790 iron-phytosiderophore transporter protein yellow stripe 1	GO:0055072	iron ion homeostasis	P
GRMZM2G156599_P01	2731790 iron-phytosiderophore transporter protein yellow stripe 1	GO:0016021	integral component of membrane	C
GRMZM2G156599_P01	2731790 iron-phytosiderophore transporter protein yellow stripe 1	GO:0006811	ion transport	P
GRMZM2G156599_P01	2731790 iron-phytosiderophore transporter protein yellow stripe 1	GO:0005886	plasma membrane	C
GRMZM2G156599_P01	2731790 iron-phytosiderophore transporter protein yellow stripe 1	GO:0055085	transmembrane transport	P
GRMZM2G056908_P01	722815 tonoplast intrinsic protein	GO:0016021	integral component of membrane	C
GRMZM2G056908_P01	722815 tonoplast intrinsic protein	GO:0005774	vacuolar membrane	C
GRMZM2G056908_P01	722815 tonoplast intrinsic protein	GO:0016023	cytoplasmic membrane-bounded vesicle	C
GRMZM2G056908_P01	722815 tonoplast intrinsic protein	GO:0006810	transport	P
GRMZM2G056908_P01	722815 tonoplast intrinsic protein	GO:0005215	transporter activity	F
GRMZM2G026956_P01	beta-expansin 2 precursor	GO:0005576	extracellular region	C
GRMZM2G026956_P01	beta-expansin 2 precursor	GO:0019953	sexual reproduction	P
GRMZM2G327266_P01	beta-expansin 4 precursor	GO:0005576	extracellular region	C
GRMZM2G327266_P01	beta-expansin 4 precursor	GO:0019953	sexual reproduction	P
GRMZM2G056236_P01	beta-expansin 4 precursor	GO:0005576	extracellular region	C
GRMZM2G056236_P01	beta-expansin 4 precursor	GO:0019953	sexual reproduction	P
GRMZM2G015127_P01	actin-depolymerizing factor	GO:0030042	actin filament depolymerization	P
GRMZM2G015127_P01	actin-depolymerizing factor	GO:0003779	actin binding	F
GRMZM2G015127_P01	actin-depolymerizing factor	GO:0015629	actin cytoskeleton	C
GRMZM2G014977_P01	pentatricopeptide repeat-containing protein at5g39350-like	GO:0005739	mitochondrion	C
AC209208.3_FGP001	2751504 map3k alpha 1 protein kinase	GO:0004672	protein kinase activity	F
AC209208.3_FGP001	2751504 map3k alpha 1 protein kinase	GO:0006468	protein phosphorylation	P
AC209208.3_FGP001	2751504 map3k alpha 1 protein kinase	GO:0005524	ATP binding	F
GRMZM2G165530_P01	hippocampus abundant transcript 1	GO:0016021	integral component of membrane	C
GRMZM2G165530_P01	hippocampus abundant transcript 1	GO:0016023	cytoplasmic membrane-bounded vesicle	C
GRMZM2G165530_P01	hippocampus abundant transcript 1	GO:0005886	plasma membrane	C
GRMZM2G165530_P01	hippocampus abundant transcript 1	GO:0055085	transmembrane transport	P
GRMZM2G165530_P01	hippocampus abundant transcript 1	GO:0005215	transporter activity	F
GRMZM2G005996_P01	mechanosensitive ion channel protein 5-like	GO:0055085	transmembrane transport	P
GRMZM2G005996_P01	mechanosensitive ion channel protein 5-like	GO:0016020	membrane	C
GRMZM2G005909_P01	2639442 geranylgeranyl pyrophosphate synthase 4	GO:0051501	diterpene phytoalexin metabolic process	P
GRMZM2G005909_P01	2639442 geranylgeranyl pyrophosphate synthase 4	GO:0008299	isoprenoid biosynthetic process	P
GRMZM2G005909_P01	2639442 geranylgeranyl pyrophosphate synthase 4	GO:0004311	farnesyltranstransferase activity	F
GRMZM2G005909_P01	2639442 geranylgeranyl pyrophosphate synthase 4	GO:0009536	plastid	C
GRMZM2G147014_P01	dehydrin cor410	GO:0050896	response to stimulus	P
GRMZM2G074053_P01	2408115 amino acid transport protein	GO:0016021	integral component of membrane	C
GRMZM2G151009_P01	orm1-like protein 3-like	GO:0016021	integral component of membrane	C
GRMZM2G154628_P01	aquaporin pip2-4-like	GO:0016021	integral component of membrane	C
GRMZM2G154628_P01	aquaporin pip2-4-like	GO:0006810	transport	P
GRMZM2G154628_P01	aquaporin pip2-4-like	GO:0005886	plasma membrane	C
GRMZM2G154628_P01	aquaporin pip2-4-like	GO:0005215	transporter activity	F
GRMZM2G481755_P01	membrane-bound o-acyltransferase domain-containing protein 2-like	GO:0016021	integral component of membrane	C
GRMZM2G481755_P01	membrane-bound o-acyltransferase domain-containing protein 2-like	GO:0016740	transferase activity	F
GRMZM2G072911_P01	2416019 dtdp-4-dehydrorhamnose reductase	GO:0005829	cytosol	C
GRMZM2G072911_P01	2416019 dtdp-4-dehydrorhamnose reductase	GO:0008830	dTDP-4-dehydrorhamnose 3,5-epimerase activity	F
GRMZM2G072911_P01	2416019 dtdp-4-dehydrorhamnose reductase	GO:0008831	dTDP-4-dehydrorhamnose reductase activity	F
GRMZM2G072911_P01	2416019 dtdp-4-dehydrorhamnose reductase	GO:0045226	extracellular polysaccharide biosynthetic process	P
GRMZM2G072911_P01	2416019 dtdp-4-dehydrorhamnose reductase	GO:0010490	UDP-4-keto-rhamnose-4-keto-reductase activity	F
GRMZM2G072911_P01	2416019 dtdp-4-dehydrorhamnose reductase	GO:0009506	plasmodesma	C
GRMZM2G072911_P01	2416019 dtdp-4-dehydrorhamnose reductase	GO:0010253	UDP-rhamnose biosynthetic process	P
GRMZM2G072911_P01	2416019 dtdp-4-dehydrorhamnose reductase	GO:0009536	plastid	C
GRMZM2G072911_P01	2416019 dtdp-4-dehydrorhamnose reductase	GO:0019305	dTDP-rhamnose biosynthetic process	P
GRMZM2G072911_P01	2416019 dtdp-4-dehydrorhamnose reductase	GO:0010489	UDP-4-keto-6-deoxy-glucose-3,5-epimerase activity	F
GRMZM2G072911_P01	2416019 dtdp-4-dehydrorhamnose reductase	GO:0005886	plasma membrane	C
GRMZM2G072911_P01	2416019 dtdp-4-dehydrorhamnose reductase	GO:0048046	apoplast	C
GRMZM2G022645_P01	lysm domain receptor-like kinase 4-like	GO:0006468	protein phosphorylation	P
GRMZM2G022645_P01	lysm domain receptor-like kinase 4-like	GO:0005524	ATP binding	F
GRMZM2G022645_P01	lysm domain receptor-like kinase 4-like	GO:0016998	cell wall macromolecule catabolic process	P
GRMZM2G022645_P01	lysm domain receptor-like kinase 4-like	GO:0004674	protein serine/threonine kinase activity	F
GRMZM2G022645_P01	lysm domain receptor-like kinase 4-like	GO:0005739	mitochondrion	C
GRMZM2G401436_P01	protein binding protein	GO:0016023	cytoplasmic membrane-bounded vesicle	C
GRMZM2G401436_P01	protein binding protein	GO:0008270	zinc ion binding	F
GRMZM2G058432_P01	mitochondrial import inner membrane translocase subunit tim13-like	GO:0009957	epidermal cell fate specification	P
GRMZM2G058432_P01	mitochondrial import inner membrane translocase subunit tim13-like	GO:0005758	mitochondrial intermembrane space	C
GRMZM2G058432_P01	mitochondrial import inner membrane translocase subunit tim13-like	GO:0000166	nucleotide binding	F
GRMZM2G058432_P01	mitochondrial import inner membrane translocase subunit tim13-like	GO:0010363	regulation of plant-type hypersensitive response	P
GRMZM2G058432_P01	mitochondrial import inner membrane translocase subunit tim13-like	GO:0010026	trichome differentiation	P
GRMZM2G058432_P01	mitochondrial import inner membrane translocase subunit tim13-like	GO:0001510	RNA methylation	P
GRMZM2G058432_P01	mitochondrial import inner membrane translocase subunit tim13-like	GO:0006612	protein targeting to membrane	P
GRMZM2G058432_P01	mitochondrial import inner membrane translocase subunit tim13-like	GO:0005743	mitochondrial inner membrane	C
GRMZM2G058432_P01	mitochondrial import inner membrane translocase subunit tim13-like	GO:0009507	chloroplast	C
GRMZM2G058432_P01	mitochondrial import inner membrane translocase subunit tim13-like	GO:0009733	response to auxin	P
GRMZM2G058432_P01	mitochondrial import inner membrane translocase subunit tim13-like	GO:0032880	regulation of protein localization	P
GRMZM2G058432_P01	mitochondrial import inner membrane translocase subunit tim13-like	GO:0003677	DNA binding	F
GRMZM2G058432_P01	mitochondrial import inner membrane translocase subunit tim13-like	GO:0015450	P-P-bond-hydrolysis-driven protein transmembrane transporter activity	F
GRMZM2G058432_P01	mitochondrial import inner membrane translocase subunit tim13-like	GO:0009963	positive regulation of flavonoid biosynthetic process	P
GRMZM2G058432_P01	mitochondrial import inner membrane translocase subunit tim13-like	GO:0009723	response to ethylene	P
GRMZM2G058432_P01	mitochondrial import inner membrane translocase subunit tim13-like	GO:0005507	copper ion binding	F
GRMZM2G058432_P01	mitochondrial import inner membrane translocase subunit tim13-like	GO:0005634	nucleus	C
GRMZM2G428242_P02	snf2 domain-containing protein helicase domain-containing protein isoform 1	GO:0005524	ATP binding	F
GRMZM2G428242_P02	snf2 domain-containing protein helicase domain-containing protein isoform 1	GO:0004386	helicase activity	F
GRMZM2G428242_P02	snf2 domain-containing protein helicase domain-containing protein isoform 1	GO:0003677	DNA binding	F
GRMZM2G076562_P01	peroxidase 5-like	GO:0020037	heme binding	F
GRMZM2G076562_P01	peroxidase 5-like	GO:0046872	metal ion binding	F
GRMZM2G076562_P01	peroxidase 5-like	GO:0004601	peroxidase activity	F
GRMZM2G076562_P01	peroxidase 5-like	GO:0055114	oxidation-reduction process	P
GRMZM2G076562_P01	peroxidase 5-like	GO:0006979	response to oxidative stress	P
GRMZM2G060837_P03	probable xyloglucan endotransglucosylase hydrolase protein 30-like	GO:0016762	xyloglucan:xyloglucosyl transferase activity	F
GRMZM2G060837_P03	probable xyloglucan endotransglucosylase hydrolase protein 30-like	GO:0004553	hydrolase activity, hydrolyzing O-glycosyl compounds	F
GRMZM2G060837_P03	probable xyloglucan endotransglucosylase hydrolase protein 30-like	GO:0016023	cytoplasmic membrane-bounded vesicle	C
GRMZM2G060837_P03	probable xyloglucan endotransglucosylase hydrolase protein 30-like	GO:0005618	cell wall	C
GRMZM2G060837_P03	probable xyloglucan endotransglucosylase hydrolase protein 30-like	GO:0006073	cellular glucan metabolic process	P
GRMZM2G060837_P03	probable xyloglucan endotransglucosylase hydrolase protein 30-like	GO:0048046	apoplast	C
GRMZM2G060919_P01	lysine-specific demethylase 5d-like	GO:0005634	nucleus	C
GRMZM2G045154_P01	pentatricopeptide repeat-containing protein at1g31920-like	GO:0010075	regulation of meristem growth	P
GRMZM2G045154_P01	pentatricopeptide repeat-containing protein at1g31920-like	GO:0016556	mRNA modification	P
GRMZM2G045154_P01	pentatricopeptide repeat-containing protein at1g31920-like	GO:0005739	mitochondrion	C
GRMZM2G067242_P01	2412861 atpase family aaa domain-containing protein 3	GO:0017111	nucleoside-triphosphatase activity	F
GRMZM2G067242_P01	2412861 atpase family aaa domain-containing protein 3	GO:0005524	ATP binding	F
GRMZM2G162529_P01	864073 phosphoribulokinase precursor	GO:0009697	salicylic acid biosynthetic process	P
GRMZM2G162529_P01	864073 phosphoribulokinase precursor	GO:0019253	reductive pentose-phosphate cycle	P
GRMZM2G162529_P01	864073 phosphoribulokinase precursor	GO:0010114	response to red light	P
GRMZM2G162529_P01	864073 phosphoribulokinase precursor	GO:0010363	regulation of plant-type hypersensitive response	P
GRMZM2G162529_P01	864073 phosphoribulokinase precursor	GO:0010200	response to chitin	P
GRMZM2G162529_P01	864073 phosphoribulokinase precursor	GO:0010319	stromule	C
GRMZM2G162529_P01	864073 phosphoribulokinase precursor	GO:0019344	cysteine biosynthetic process	P
GRMZM2G162529_P01	864073 phosphoribulokinase precursor	GO:0031348	negative regulation of defense response	P
GRMZM2G162529_P01	864073 phosphoribulokinase precursor	GO:0009570	chloroplast stroma	C
GRMZM2G162529_P01	864073 phosphoribulokinase precursor	GO:0050832	defense response to fungus	P
GRMZM2G162529_P01	864073 phosphoribulokinase precursor	GO:0006098	pentose-phosphate shunt	P
GRMZM2G162529_P01	864073 phosphoribulokinase precursor	GO:0009867	jasmonic acid mediated signaling pathway	P
GRMZM2G162529_P01	864073 phosphoribulokinase precursor	GO:0006364	rRNA processing	P
GRMZM2G162529_P01	864073 phosphoribulokinase precursor	GO:0009941	chloroplast envelope	C
GRMZM2G162529_P01	864073 phosphoribulokinase precursor	GO:0009595	detection of biotic stimulus	P
GRMZM2G162529_P01	864073 phosphoribulokinase precursor	GO:0042742	defense response to bacterium	P
GRMZM2G162529_P01	864073 phosphoribulokinase precursor	GO:0008974	phosphoribulokinase activity	F
GRMZM2G162529_P01	864073 phosphoribulokinase precursor	GO:0006612	protein targeting to membrane	P
GRMZM2G162529_P01	864073 phosphoribulokinase precursor	GO:0010310	regulation of hydrogen peroxide metabolic process	P
GRMZM2G162529_P01	864073 phosphoribulokinase precursor	GO:0010218	response to far red light	P
GRMZM2G162529_P01	864073 phosphoribulokinase precursor	GO:0009637	response to blue light	P
GRMZM2G162529_P01	864073 phosphoribulokinase precursor	GO:0009862	systemic acquired resistance, salicylic acid mediated signaling pathway	P
GRMZM2G162529_P01	864073 phosphoribulokinase precursor	GO:0005524	ATP binding	F
GRMZM2G162529_P01	864073 phosphoribulokinase precursor	GO:0009773	photosynthetic electron transport in photosystem I	P
GRMZM2G162529_P01	864073 phosphoribulokinase precursor	GO:0035304	regulation of protein dephosphorylation	P
GRMZM2G162529_P01	864073 phosphoribulokinase precursor	GO:0009409	response to cold	P
GRMZM2G162529_P01	864073 phosphoribulokinase precursor	GO:0009902	chloroplast relocation	P
GRMZM2G162529_P01	864073 phosphoribulokinase precursor	GO:0048046	apoplast	C
GRMZM2G162529_P01	864073 phosphoribulokinase precursor	GO:0000165	MAPK cascade	P
GRMZM2G162529_P01	864073 phosphoribulokinase precursor	GO:0010207	photosystem II assembly	P
GRMZM2G162529_P01	864073 phosphoribulokinase precursor	GO:0009535	chloroplast thylakoid membrane	C
GRMZM2G162529_P01	864073 phosphoribulokinase precursor	GO:0043900	regulation of multi-organism process	P
GRMZM2G162529_P01	864073 phosphoribulokinase precursor	GO:0010103	stomatal complex morphogenesis	P
GRMZM2G076313_P01	peptide transporter ptr2-like	GO:0005215	transporter activity	F
GRMZM2G076313_P01	peptide transporter ptr2-like	GO:0016020	membrane	C
GRMZM2G076313_P01	peptide transporter ptr2-like	GO:0006810	transport	P
GRMZM2G375113_P01	peptide transporter ptr2-like	GO:0016020	membrane	C
GRMZM2G702176_P01	tpa: class iii secretory plant peroxidase family protein	GO:0016491	oxidoreductase activity	F
GRMZM2G702176_P01	tpa: class iii secretory plant peroxidase family protein	GO:0005488	binding	F
GRMZM2G109973_P01	zea m 1 allergen	GO:0005576	extracellular region	C
GRMZM2G109973_P01	zea m 1 allergen	GO:0005618	cell wall	C
GRMZM2G109973_P01	zea m 1 allergen	GO:0019953	sexual reproduction	P
GRMZM2G109973_P01	zea m 1 allergen	GO:0016020	membrane	C
GRMZM2G110013_P01	zea m 1 allergen	GO:0005576	extracellular region	C
GRMZM2G110013_P01	zea m 1 allergen	GO:0005618	cell wall	C
GRMZM2G110013_P01	zea m 1 allergen	GO:0019953	sexual reproduction	P
GRMZM2G110013_P01	zea m 1 allergen	GO:0016020	membrane	C
AC233881.1_FGP006	zea m 1 allergen	GO:0005576	extracellular region	C
AC233881.1_FGP006	zea m 1 allergen	GO:0019953	sexual reproduction	P
GRMZM2G034876_P01	growth-regulating factor 1	GO:0005488	binding	F
GRMZM2G034876_P01	growth-regulating factor 1	GO:0009536	plastid	C
GRMZM2G325001_P01	tpa: uncoupling protein 2	GO:0016021	integral component of membrane	C
GRMZM2G325001_P01	tpa: uncoupling protein 2	GO:0006839	mitochondrial transport	P
GRMZM2G325001_P01	tpa: uncoupling protein 2	GO:0031966	mitochondrial membrane	C
GRMZM2G347767_P04	2671448 phenylcoumaran benzylic ether reductase pt1	GO:0005737	cytoplasm	C
GRMZM2G347767_P04	2671448 phenylcoumaran benzylic ether reductase pt1	GO:0010283	pinoresinol reductase activity	F
GRMZM2G101287_P01	2082311 pathogen induced protein 2-4	GO:0005737	cytoplasm	C
GRMZM2G101287_P01	2082311 pathogen induced protein 2-4	GO:0009269	response to desiccation	P
GRMZM2G101287_P01	2082311 pathogen induced protein 2-4	GO:0019375	galactolipid biosynthetic process	P
GRMZM2G101287_P01	2082311 pathogen induced protein 2-4	GO:0005886	plasma membrane	C
GRMZM2G101287_P01	2082311 pathogen induced protein 2-4	GO:0016036	cellular response to phosphate starvation	P
GRMZM2G101287_P01	2082311 pathogen induced protein 2-4	GO:0042631	cellular response to water deprivation	P
GRMZM2G101287_P01	2082311 pathogen induced protein 2-4	GO:0002238	response to molecule of fungal origin	P
AC212667.3_FGP005	udp-glucuronate 4-epimerase 1-like	GO:0044237	cellular metabolic process	P
AC212667.3_FGP005	udp-glucuronate 4-epimerase 1-like	GO:0005975	carbohydrate metabolic process	P
AC212667.3_FGP005	udp-glucuronate 4-epimerase 1-like	GO:0050662	coenzyme binding	F
AC212667.3_FGP005	udp-glucuronate 4-epimerase 1-like	GO:0016857	racemase and epimerase activity, acting on carbohydrates and derivatives	F
GRMZM2G127846_P01	rna exonuclease 4	GO:0003676	nucleic acid binding	F
GRMZM2G127846_P01	rna exonuclease 4	GO:0046872	metal ion binding	F
GRMZM2G127846_P01	rna exonuclease 4	GO:0004527	exonuclease activity	F
GRMZM2G170602_P01	2763195 formate mitochondrial precursor	GO:0009611	response to wounding	P
GRMZM2G170602_P01	2763195 formate mitochondrial precursor	GO:0051287	NAD binding	F
GRMZM2G170602_P01	2763195 formate mitochondrial precursor	GO:0046686	response to cadmium ion	P
GRMZM2G170602_P01	2763195 formate mitochondrial precursor	GO:0008863	formate dehydrogenase (NAD+) activity	F
GRMZM2G170602_P01	2763195 formate mitochondrial precursor	GO:0016616	oxidoreductase activity, acting on the CH-OH group of donors, NAD or NADP as acceptor	F
GRMZM2G170602_P01	2763195 formate mitochondrial precursor	GO:0009507	chloroplast	C
GRMZM2G170602_P01	2763195 formate mitochondrial precursor	GO:0009579	thylakoid	C
GRMZM2G170602_P01	2763195 formate mitochondrial precursor	GO:0005739	mitochondrion	C
GRMZM2G170602_P01	2763195 formate mitochondrial precursor	GO:0055114	oxidation-reduction process	P
GRMZM2G009506_P01	protein kinase superfamily protein	GO:0006468	protein phosphorylation	P
GRMZM2G009506_P01	protein kinase superfamily protein	GO:0005524	ATP binding	F
GRMZM2G009506_P01	protein kinase superfamily protein	GO:0004674	protein serine/threonine kinase activity	F
GRMZM2G164948_P01	2409439 thioredoxin reductase 2	GO:0005737	cytoplasm	C
GRMZM2G164948_P01	2409439 thioredoxin reductase 2	GO:0050660	flavin adenine dinucleotide binding	F
GRMZM2G164948_P01	2409439 thioredoxin reductase 2	GO:0004791	thioredoxin-disulfide reductase activity	F
GRMZM2G164948_P01	2409439 thioredoxin reductase 2	GO:0019430	removal of superoxide radicals	P
GRMZM2G164948_P01	2409439 thioredoxin reductase 2	GO:0055114	oxidation-reduction process	P
GRMZM2G123371_P01	2401213 pyrophosphate--fructose 6-phosphate 1-phosphotransferase alpha subunit	GO:0006096	glycolytic process	P
GRMZM2G123371_P01	2401213 pyrophosphate--fructose 6-phosphate 1-phosphotransferase alpha subunit	GO:0006002	fructose 6-phosphate metabolic process	P
GRMZM2G123371_P01	2401213 pyrophosphate--fructose 6-phosphate 1-phosphotransferase alpha subunit	GO:0003872	6-phosphofructokinase activity	F
GRMZM2G123371_P01	2401213 pyrophosphate--fructose 6-phosphate 1-phosphotransferase alpha subunit	GO:0005945	6-phosphofructokinase complex	C
GRMZM2G123371_P01	2401213 pyrophosphate--fructose 6-phosphate 1-phosphotransferase alpha subunit	GO:0047334	diphosphate-fructose-6-phosphate 1-phosphotransferase activity	F
GRMZM2G123371_P01	2401213 pyrophosphate--fructose 6-phosphate 1-phosphotransferase alpha subunit	GO:0005524	ATP binding	F
GRMZM2G180926_P01	xylem cysteine proteinase 1-like	GO:0044763	single-organism cellular process	P
GRMZM2G180926_P01	xylem cysteine proteinase 1-like	GO:0008234	cysteine-type peptidase activity	F
GRMZM2G180926_P01	xylem cysteine proteinase 1-like	GO:0044710	single-organism metabolic process	P
GRMZM2G180926_P01	xylem cysteine proteinase 1-like	GO:0006508	proteolysis	P
GRMZM2G180926_P01	xylem cysteine proteinase 1-like	GO:0016491	oxidoreductase activity	F
GRMZM2G180926_P01	xylem cysteine proteinase 1-like	GO:0016023	cytoplasmic membrane-bounded vesicle	C
GRMZM2G180926_P01	xylem cysteine proteinase 1-like	GO:0045491	xylan metabolic process	P
GRMZM2G158568_P01	60s ribosomal protein l31	GO:0005840	ribosome	C
GRMZM2G158568_P01	60s ribosomal protein l31	GO:0003735	structural constituent of ribosome	F
GRMZM2G158568_P01	60s ribosomal protein l31	GO:0006412	translation	P
GRMZM2G045404_P01	protein-tyrosine-phosphatase ibr5-like	GO:0035335	peptidyl-tyrosine dephosphorylation	P
GRMZM2G045404_P01	protein-tyrosine-phosphatase ibr5-like	GO:0004725	protein tyrosine phosphatase activity	F
GRMZM2G045404_P01	protein-tyrosine-phosphatase ibr5-like	GO:0008138	protein tyrosine/serine/threonine phosphatase activity	F
GRMZM2G075372_P01	uncharacterized membrane protein at1g06890-like	GO:0016021	integral component of membrane	C
GRMZM2G012213_P01	pentatricopeptide repeat-containing protein mitochondrial-like	GO:0005739	mitochondrion	C
GRMZM2G012213_P01	pentatricopeptide repeat-containing protein mitochondrial-like	GO:0009536	plastid	C
GRMZM2G012044_P01	cellulose synthase-like protein e2-like	GO:0000139	Golgi membrane	C
GRMZM2G012044_P01	cellulose synthase-like protein e2-like	GO:0016760	cellulose synthase (UDP-forming) activity	F
GRMZM2G012044_P01	cellulose synthase-like protein e2-like	GO:0030244	cellulose biosynthetic process	P
GRMZM2G012044_P01	cellulose synthase-like protein e2-like	GO:0016021	integral component of membrane	C
GRMZM2G019317_P01	protein nsp-interacting kinase 1-like	GO:0016023	cytoplasmic membrane-bounded vesicle	C
GRMZM2G019317_P01	protein nsp-interacting kinase 1-like	GO:0006468	protein phosphorylation	P
GRMZM2G019317_P01	protein nsp-interacting kinase 1-like	GO:0005524	ATP binding	F
GRMZM2G019317_P01	protein nsp-interacting kinase 1-like	GO:0016021	integral component of membrane	C
GRMZM2G019317_P01	protein nsp-interacting kinase 1-like	GO:0004674	protein serine/threonine kinase activity	F
GRMZM2G075136_P01	aluminum-activated malate transporter 9-like	GO:0015743	malate transport	P
GRMZM2G075136_P01	aluminum-activated malate transporter 9-like	GO:0016020	membrane	C
GRMZM2G076049_P01	endoglucanase 1 precursor	GO:0008810	cellulase activity	F
GRMZM2G076049_P01	endoglucanase 1 precursor	GO:0030245	cellulose catabolic process	P
GRMZM2G076049_P01	endoglucanase 1 precursor	GO:0016023	cytoplasmic membrane-bounded vesicle	C
GRMZM2G076049_P01	endoglucanase 1 precursor	GO:0005576	extracellular region	C
GRMZM5G898898_P01	af114171_11disease resistance protein rpm1 homolog	GO:0006952	defense response	P
GRMZM5G898898_P01	af114171_11disease resistance protein rpm1 homolog	GO:0043531	ADP binding	F
GRMZM5G898898_P01	af114171_11disease resistance protein rpm1 homolog	GO:0016023	cytoplasmic membrane-bounded vesicle	C
GRMZM5G898898_P01	af114171_11disease resistance protein rpm1 homolog	GO:0005524	ATP binding	F
GRMZM5G898898_P01	af114171_11disease resistance protein rpm1 homolog	GO:0017111	nucleoside-triphosphatase activity	F
GRMZM2G481730_P01	rna-dependent rna polymerase	GO:0031348	negative regulation of defense response	P
GRMZM2G481730_P01	rna-dependent rna polymerase	GO:0009615	response to virus	P
GRMZM2G481730_P01	rna-dependent rna polymerase	GO:0009867	jasmonic acid mediated signaling pathway	P
GRMZM2G481730_P01	rna-dependent rna polymerase	GO:0035304	regulation of protein dephosphorylation	P
GRMZM2G481730_P01	rna-dependent rna polymerase	GO:0009862	systemic acquired resistance, salicylic acid mediated signaling pathway	P
GRMZM2G481730_P01	rna-dependent rna polymerase	GO:0000166	nucleotide binding	F
GRMZM2G481730_P01	rna-dependent rna polymerase	GO:0060148	positive regulation of posttranscriptional gene silencing	P
GRMZM2G481730_P01	rna-dependent rna polymerase	GO:0010363	regulation of plant-type hypersensitive response	P
GRMZM2G481730_P01	rna-dependent rna polymerase	GO:0003968	RNA-directed RNA polymerase activity	F
GRMZM2G481730_P01	rna-dependent rna polymerase	GO:0010310	regulation of hydrogen peroxide metabolic process	P
GRMZM2G481730_P01	rna-dependent rna polymerase	GO:0009617	response to bacterium	P
GRMZM2G481730_P01	rna-dependent rna polymerase	GO:0006612	protein targeting to membrane	P
GRMZM2G481730_P01	rna-dependent rna polymerase	GO:0006355	regulation of transcription, DNA-templated	P
GRMZM2G481730_P01	rna-dependent rna polymerase	GO:0003676	nucleic acid binding	F
GRMZM2G481730_P01	rna-dependent rna polymerase	GO:0016441	posttranscriptional gene silencing	P
GRMZM2G481730_P01	rna-dependent rna polymerase	GO:0000165	MAPK cascade	P
GRMZM2G481730_P01	rna-dependent rna polymerase	GO:0010025	wax biosynthetic process	P
GRMZM2G481730_P01	rna-dependent rna polymerase	GO:0005634	nucleus	C
GRMZM2G151257_P01	endoglucanase 7-like	GO:0008810	cellulase activity	F
GRMZM2G151257_P01	endoglucanase 7-like	GO:0030245	cellulose catabolic process	P
GRMZM2G151257_P01	endoglucanase 7-like	GO:0016023	cytoplasmic membrane-bounded vesicle	C
GRMZM2G151257_P01	endoglucanase 7-like	GO:0005576	extracellular region	C
GRMZM2G142779_P01	formin-like protein 16-like	GO:0016020	membrane	C
GRMZM2G142709_P01	probable galacturonosyltransferase-like 9-like	GO:0016023	cytoplasmic membrane-bounded vesicle	C
GRMZM2G142709_P01	probable galacturonosyltransferase-like 9-like	GO:0016757	transferase activity, transferring glycosyl groups	F
GRMZM2G442008_P01	peroxidase 65	GO:0020037	heme binding	F
GRMZM2G442008_P01	peroxidase 65	GO:0046872	metal ion binding	F
GRMZM2G442008_P01	peroxidase 65	GO:0004601	peroxidase activity	F
GRMZM2G442008_P01	peroxidase 65	GO:0055114	oxidation-reduction process	P
GRMZM2G442008_P01	peroxidase 65	GO:0006979	response to oxidative stress	P
GRMZM2G026560_P01	chromosome-associated kinesin kif4-like	GO:0003777	microtubule motor activity	F
GRMZM2G026560_P01	chromosome-associated kinesin kif4-like	GO:0000911	cytokinesis by cell plate formation	P
GRMZM2G026560_P01	chromosome-associated kinesin kif4-like	GO:0008017	microtubule binding	F
GRMZM2G026560_P01	chromosome-associated kinesin kif4-like	GO:0005874	microtubule	C
GRMZM2G026560_P01	chromosome-associated kinesin kif4-like	GO:0009506	plasmodesma	C
GRMZM2G026560_P01	chromosome-associated kinesin kif4-like	GO:0005524	ATP binding	F
GRMZM2G026560_P01	chromosome-associated kinesin kif4-like	GO:0007018	microtubule-based movement	P
GRMZM2G026560_P01	chromosome-associated kinesin kif4-like	GO:0005871	kinesin complex	C
GRMZM2G026560_P01	chromosome-associated kinesin kif4-like	GO:0008283	cell proliferation	P
GRMZM2G026560_P01	chromosome-associated kinesin kif4-like	GO:0005634	nucleus	C
GRMZM2G053396_P01	pentatricopeptide repeat-containing protein at1g68930-like	GO:0005739	mitochondrion	C
GRMZM2G140651_P02	ring-h2 finger protein atl1q	GO:0008270	zinc ion binding	F
GRMZM2G074267_P01	auxin efflux carrier	GO:0009921	auxin efflux carrier complex	C
GRMZM2G074267_P01	auxin efflux carrier	GO:0055085	transmembrane transport	P
GRMZM2G074267_P01	auxin efflux carrier	GO:0048830	adventitious root development	P
GRMZM2G074267_P01	auxin efflux carrier	GO:0009734	auxin-activated signaling pathway	P
GRMZM2G074267_P01	auxin efflux carrier	GO:0016021	integral component of membrane	C
GRMZM2G074267_P01	auxin efflux carrier	GO:0005215	transporter activity	F
GRMZM2G105844_P01	2477996 alpha-expansin 5	GO:0005576	extracellular region	C
GRMZM2G105844_P01	2477996 alpha-expansin 5	GO:0005618	cell wall	C
GRMZM2G105844_P01	2477996 alpha-expansin 5	GO:0009664	plant-type cell wall organization	P
GRMZM2G105844_P01	2477996 alpha-expansin 5	GO:0016020	membrane	C
GRMZM2G405567_P01	probable mannan synthase 6-like	GO:0016021	integral component of membrane	C
GRMZM2G405567_P01	probable mannan synthase 6-like	GO:0000139	Golgi membrane	C
GRMZM2G405567_P01	probable mannan synthase 6-like	GO:0016757	transferase activity, transferring glycosyl groups	F
GRMZM2G105791_P01	2690332 soluble starch synthase ii-2	GO:0009011	starch synthase activity	F
GRMZM2G105791_P01	2690332 soluble starch synthase ii-2	GO:0009250	glucan biosynthetic process	P
GRMZM2G105791_P01	2690332 soluble starch synthase ii-2	GO:0009536	plastid	C
GRMZM2G105644_P01	2685743 geranylgeranyl reductase	GO:0055114	oxidation-reduction process	P
GRMZM2G105644_P01	2685743 geranylgeranyl reductase	GO:0019684	photosynthesis, light reaction	P
GRMZM2G105644_P01	2685743 geranylgeranyl reductase	GO:0016628	oxidoreductase activity, acting on the CH-CH group of donors, NAD or NADP as acceptor	F
GRMZM2G105644_P01	2685743 geranylgeranyl reductase	GO:0010189	vitamin E biosynthetic process	P
GRMZM2G105644_P01	2685743 geranylgeranyl reductase	GO:0015995	chlorophyll biosynthetic process	P
GRMZM2G105644_P01	2685743 geranylgeranyl reductase	GO:0009941	chloroplast envelope	C
GRMZM2G105644_P01	2685743 geranylgeranyl reductase	GO:0009535	chloroplast thylakoid membrane	C
GRMZM2G105644_P01	2685743 geranylgeranyl reductase	GO:0019344	cysteine biosynthetic process	P
GRMZM2G105644_P01	2685743 geranylgeranyl reductase	GO:0035304	regulation of protein dephosphorylation	P
GRMZM2G105644_P01	2685743 geranylgeranyl reductase	GO:0045550	geranylgeranyl reductase activity	F
GRMZM2G100593_P01	nac domain-containing protein 94-like	GO:0006355	regulation of transcription, DNA-templated	P
GRMZM2G100593_P01	nac domain-containing protein 94-like	GO:0003677	DNA binding	F
GRMZM2G320786_P01	laccase family protein	GO:0005507	copper ion binding	F
GRMZM2G320786_P01	laccase family protein	GO:0052716	hydroquinone:oxygen oxidoreductase activity	F
GRMZM2G320786_P01	laccase family protein	GO:0048046	apoplast	C
GRMZM2G320786_P01	laccase family protein	GO:0046274	lignin catabolic process	P
GRMZM2G320786_P01	laccase family protein	GO:0055114	oxidation-reduction process	P
GRMZM2G335978_P01	2077618 pepsin a	GO:0046658	anchored component of plasma membrane	C
GRMZM2G335978_P01	2077618 pepsin a	GO:0016023	cytoplasmic membrane-bounded vesicle	C
GRMZM2G335978_P01	2077618 pepsin a	GO:0004190	aspartic-type endopeptidase activity	F
GRMZM2G335978_P01	2077618 pepsin a	GO:0005576	extracellular region	C
GRMZM2G335978_P01	2077618 pepsin a	GO:0006508	proteolysis	P
GRMZM2G035503_P01	probable beta-d-xylosidase 7-like	GO:0005975	carbohydrate metabolic process	P
GRMZM2G035503_P01	probable beta-d-xylosidase 7-like	GO:0004553	hydrolase activity, hydrolyzing O-glycosyl compounds	F
GRMZM2G055150_P01	probable trehalose-phosphate phosphatase 4-like	GO:0004805	trehalose-phosphatase activity	F
GRMZM2G055150_P01	probable trehalose-phosphate phosphatase 4-like	GO:0006950	response to stress	P
GRMZM2G055150_P01	probable trehalose-phosphate phosphatase 4-like	GO:0005992	trehalose biosynthetic process	P
GRMZM2G061950_P01	2685163 annexin p35	GO:0005509	calcium ion binding	F
GRMZM2G061950_P01	2685163 annexin p35	GO:0005544	calcium-dependent phospholipid binding	F
GRMZM2G159547_P01	transcription factor myb39	GO:0005634	nucleus	C
GRMZM2G159547_P01	transcription factor myb39	GO:0003682	chromatin binding	F
GRMZM2G159547_P01	transcription factor myb39	GO:0003677	DNA binding	F
GRMZM2G303915_P02	rna-binding protein 38-like	GO:0003676	nucleic acid binding	F
GRMZM2G303915_P02	rna-binding protein 38-like	GO:0000166	nucleotide binding	F
GRMZM2G018586_P01	2648273 protein	GO:0005737	cytoplasm	C
GRMZM2G018586_P01	2648273 protein	GO:0010106	cellular response to iron ion starvation	P
GRMZM2G018586_P01	2648273 protein	GO:0015706	nitrate transport	P
GRMZM2G018586_P01	2648273 protein	GO:0010167	response to nitrate	P
GRMZM2G018586_P01	2648273 protein	GO:0002238	response to molecule of fungal origin	P
GRMZM2G018586_P01	2648273 protein	GO:0006826	iron ion transport	P
GRMZM2G101271_P01	presequence protease chloroplastic mitochondrial	GO:0046872	metal ion binding	F
GRMZM2G101271_P01	presequence protease chloroplastic mitochondrial	GO:0003824	catalytic activity	F
GRMZM2G101271_P01	presequence protease chloroplastic mitochondrial	GO:0005739	mitochondrion	C
GRMZM2G101271_P01	presequence protease chloroplastic mitochondrial	GO:0006508	proteolysis	P
GRMZM2G101613_P01	2402229 cyclin-dependent kinase inhibitor 2	GO:0044763	single-organism cellular process	P
GRMZM2G103128_P01	galactoside 2-alpha-l-fucosyltransferase-like isoform x1	GO:0006355	regulation of transcription, DNA-templated	P
GRMZM2G103128_P01	galactoside 2-alpha-l-fucosyltransferase-like isoform x1	GO:0003677	DNA binding	F
GRMZM2G103128_P01	galactoside 2-alpha-l-fucosyltransferase-like isoform x1	GO:0008107	galactoside 2-alpha-L-fucosyltransferase activity	F
GRMZM2G103128_P01	galactoside 2-alpha-l-fucosyltransferase-like isoform x1	GO:0042546	cell wall biogenesis	P
GRMZM2G103128_P01	galactoside 2-alpha-l-fucosyltransferase-like isoform x1	GO:0016020	membrane	C
GRMZM2G103128_P01	galactoside 2-alpha-l-fucosyltransferase-like isoform x1	GO:0005634	nucleus	C
GRMZM2G103128_P01	galactoside 2-alpha-l-fucosyltransferase-like isoform x1	GO:0006351	transcription, DNA-templated	P
GRMZM2G103101_P01	chlorophyll a-b binding protein chloroplastic-like	GO:0009782	photosystem I antenna complex	C
GRMZM2G103101_P01	chlorophyll a-b binding protein chloroplastic-like	GO:0030076	light-harvesting complex	C
GRMZM2G103101_P01	chlorophyll a-b binding protein chloroplastic-like	GO:0046872	metal ion binding	F
GRMZM2G103101_P01	chlorophyll a-b binding protein chloroplastic-like	GO:0006364	rRNA processing	P
GRMZM2G103101_P01	chlorophyll a-b binding protein chloroplastic-like	GO:0010027	thylakoid membrane organization	P
GRMZM2G103101_P01	chlorophyll a-b binding protein chloroplastic-like	GO:0031409	pigment binding	F
GRMZM2G103101_P01	chlorophyll a-b binding protein chloroplastic-like	GO:0009768	photosynthesis, light harvesting in photosystem I	P
GRMZM2G103101_P01	chlorophyll a-b binding protein chloroplastic-like	GO:0009535	chloroplast thylakoid membrane	C
GRMZM2G103101_P01	chlorophyll a-b binding protein chloroplastic-like	GO:0010207	photosystem II assembly	P
GRMZM2G103055_P01	2689360 alpha-amylase	GO:0004556	alpha-amylase activity	F
GRMZM2G103055_P01	2689360 alpha-amylase	GO:0016023	cytoplasmic membrane-bounded vesicle	C
GRMZM2G103055_P01	2689360 alpha-amylase	GO:0005987	sucrose catabolic process	P
GRMZM2G103055_P01	2689360 alpha-amylase	GO:0005509	calcium ion binding	F
GRMZM2G103055_P01	2689360 alpha-amylase	GO:0005983	starch catabolic process	P
GRMZM2G427557_P01	1555637 cytochrome b6 f complex subunit iv	GO:0016491	oxidoreductase activity	F
GRMZM2G427557_P01	1555637 cytochrome b6 f complex subunit iv	GO:0045156	electron transporter, transferring electrons within the cyclic electron transport pathway of photosynthesis activity	F
GRMZM2G427557_P01	1555637 cytochrome b6 f complex subunit iv	GO:0045158	electron transporter, transferring electrons within cytochrome b6/f complex of photosystem II activity	F
GRMZM2G427557_P01	1555637 cytochrome b6 f complex subunit iv	GO:0009767	photosynthetic electron transport chain	P
GRMZM2G427557_P01	1555637 cytochrome b6 f complex subunit iv	GO:0016021	integral component of membrane	C
GRMZM2G427557_P01	1555637 cytochrome b6 f complex subunit iv	GO:0022904	respiratory electron transport chain	P
GRMZM2G427557_P01	1555637 cytochrome b6 f complex subunit iv	GO:0009535	chloroplast thylakoid membrane	C
GRMZM2G427444_P03	1508248 clp protease proteolytic subunit	GO:0004252	serine-type endopeptidase activity	F
GRMZM2G427444_P03	1508248 clp protease proteolytic subunit	GO:0005524	ATP binding	F
GRMZM2G427444_P03	1508248 clp protease proteolytic subunit	GO:0009570	chloroplast stroma	C
GRMZM2G427444_P03	1508248 clp protease proteolytic subunit	GO:0006508	proteolysis	P
GRMZM2G152827_P01	756320 mitochondrial phosphate transporter	GO:0005743	mitochondrial inner membrane	C
GRMZM2G152827_P01	756320 mitochondrial phosphate transporter	GO:0016021	integral component of membrane	C
GRMZM2G152827_P01	756320 mitochondrial phosphate transporter	GO:0005515	protein binding	F
GRMZM2G152827_P01	756320 mitochondrial phosphate transporter	GO:0006810	transport	P
GRMZM2G015401_P01	756320 mitochondrial phosphate transporter	GO:0005743	mitochondrial inner membrane	C
GRMZM2G015401_P01	756320 mitochondrial phosphate transporter	GO:0016021	integral component of membrane	C
GRMZM2G015401_P01	756320 mitochondrial phosphate transporter	GO:0005515	protein binding	F
[truncated: 15,311 more rows]

## Sheet: process
#LevelGO	Term(Acc)	Term(Name)	#Seq	Score	Parents(Acc)	Parents(Name)
2	GO:0008152	metabolic process	2292	635,04	GO:0008150	biological_process
2	GO:0009987	cellular process	2083	491,56	GO:0008150	biological_process
3	GO:0044237	cellular metabolic process	1626	424,57	GO:0008152, GO:0009987	metabolic process, cellular process
4	GO:0055114	oxidation-reduction process	455	397,84	GO:0044710	single-organism metabolic process
2	GO:0044699	single-organism process	1213	386,59	GO:0008150	biological_process
3	GO:0044763	single-organism cellular process	1016	380,46	GO:0044699, GO:0009987	single-organism process, cellular process
3	GO:0071704	organic substance metabolic process	1743	374,61	GO:0008152	metabolic process
3	GO:0044238	primary metabolic process	1651	364,07	GO:0008152	metabolic process
3	GO:0044710	single-organism metabolic process	854	326,45	GO:0008152	metabolic process
8	GO:0006468	protein phosphorylation	312	297,65	GO:0016310, GO:0006464	phosphorylation, cellular protein modification process
5	GO:0044260	cellular macromolecule metabolic process	1008	294,31	GO:0044237, GO:0043170	cellular metabolic process, macromolecule metabolic process
3	GO:0006950	response to stress	396	275,11	GO:0050896	response to stimulus
4	GO:0043170	macromolecule metabolic process	1130	274,96	GO:0071704	organic substance metabolic process
2	GO:0050896	response to stimulus	649	265,37	GO:0008150	biological_process
6	GO:0016310	phosphorylation	400	259,59	GO:0006796	phosphate-containing compound metabolic process
7	GO:0006464	cellular protein modification process	449	243,31	GO:0044267, GO:0036211	cellular protein metabolic process, protein modification process
4	GO:0006810	transport	630	230,63	GO:0051234	establishment of localization
5	GO:0044765	single-organism transport	501	217,87	GO:0044699, GO:0006810	single-organism process, transport
4	GO:0005975	carbohydrate metabolic process	510	205,05	GO:0071704, GO:0044238	organic substance metabolic process, primary metabolic process
6	GO:0044267	cellular protein metabolic process	552	203,91	GO:0019538, GO:0044260	protein metabolic process, cellular macromolecule metabolic process
6	GO:0034645	cellular macromolecule biosynthetic process	411	197,92	GO:0009059, GO:0044260, GO:0044249	macromolecule biosynthetic process, cellular macromolecule metabolic process, cellular biosynthetic process
4	GO:0044249	cellular biosynthetic process	690	195,49	GO:0009058, GO:0044237	biosynthetic process, cellular metabolic process
5	GO:0019538	protein metabolic process	656	194,14	GO:0043170, GO:0044238	macromolecule metabolic process, primary metabolic process
5	GO:0006796	phosphate-containing compound metabolic process	620	193,14	GO:0006793	phosphorus metabolic process
9	GO:0006351	transcription, DNA-dependent	196	190,48	GO:0010467, GO:0034645, GO:0032774	gene expression, cellular macromolecule biosynthetic process, RNA biosynthetic process
5	GO:0010467	gene expression	308	177,44	GO:0043170	macromolecule metabolic process
6	GO:0055085	transmembrane transport	259	176,62	GO:0044765, GO:0044763	single-organism transport, single-organism cellular process
4	GO:1901576	organic substance biosynthetic process	731	173,80	GO:0071704, GO:0009058	organic substance metabolic process, biosynthetic process
10	GO:0006355	regulation of transcription, DNA-dependent	189	168,79	GO:0006351, GO:2000112, GO:0010468, GO:2001141	transcription, DNA-dependent, regulation of cellular macromolecule biosynthetic process, regulation of gene expression, regulation of RNA biosynthetic process
3	GO:0051234	establishment of localization	634	149,69	GO:0008150, GO:0051179	biological_process, localization
4	GO:0006979	response to oxidative stress	173	146,94	GO:0006950	response to stress
6	GO:0036211	protein modification process	449	145,98	GO:0019538, GO:0043412	protein metabolic process, macromolecule modification
4	GO:0050794	regulation of cellular process	425	141,34	GO:0009987, GO:0050789	cellular process, regulation of biological process
3	GO:0009058	biosynthetic process	756	135,13	GO:0008152	metabolic process
3	GO:0050789	regulation of biological process	527	132,87	GO:0065007, GO:0008150	biological regulation, biological_process
5	GO:0009059	macromolecule biosynthetic process	421	125,15	GO:1901576, GO:0043170	organic substance biosynthetic process, macromolecule metabolic process
4	GO:0006793	phosphorus metabolic process	632	120,53	GO:0044237	cellular metabolic process
6	GO:0010468	regulation of gene expression	212	117,21	GO:0010467, GO:0060255	gene expression, regulation of macromolecule metabolic process
5	GO:0007165	signal transduction	204	115,67	GO:0044700, GO:0007154, GO:0050794, GO:0051716	single organism signaling, cell communication, regulation of cellular process, cellular response to stimulus
8	GO:0032774	RNA biosynthetic process	196	114,29	GO:0009059, GO:0034654, GO:0016070	macromolecule biosynthetic process, nucleobase-containing compound biosynthetic process, RNA metabolic process
7	GO:2000112	regulation of cellular macromolecule biosynthetic process	203	112,52	GO:0031326, GO:0034645, GO:0010556	regulation of cellular biosynthetic process, cellular macromolecule biosynthetic process, regulation of macromolecule biosynthetic process
6	GO:0006508	proteolysis	124	111,16	GO:0019538	protein metabolic process
5	GO:0043412	macromolecule modification	475	106,24	GO:0043170	macromolecule metabolic process
7	GO:0016070	RNA metabolic process	267	102,38	GO:0044260, GO:0090304	cellular macromolecule metabolic process, nucleic acid metabolic process
5	GO:1901362	organic cyclic compound biosynthetic process	365	102,11	GO:1901576, GO:1901360	organic substance biosynthetic process, organic cyclic compound metabolic process
9	GO:2001141	regulation of RNA biosynthetic process	189	101,28	GO:0032774, GO:0031326, GO:0010556, GO:0051252	RNA biosynthetic process, regulation of cellular biosynthetic process, regulation of macromolecule biosynthetic process, regulation of RNA metabolic process
3	GO:0044767	single-organism developmental process	192	99,06	GO:0044699, GO:0032502	single-organism process, developmental process
3	GO:0048856	anatomical structure development	217	98,71	GO:0032502	developmental process
4	GO:1901360	organic cyclic compound metabolic process	633	97,42	GO:0071704	organic substance metabolic process
6	GO:0090304	nucleic acid metabolic process	360	96,69	GO:0043170, GO:0006139	macromolecule metabolic process, nucleobase-containing compound metabolic process
2	GO:0032502	developmental process	232	96,57	GO:0008150	biological_process
2	GO:0051179	localization	645	93,13	GO:0008150	biological_process
2	GO:0065007	biological regulation	569	90,44	GO:0008150	biological_process
6	GO:0006811	ion transport	287	89,29	GO:0044765	single-organism transport
4	GO:0006091	generation of precursor metabolites and energy	167	88,33	GO:0044237	cellular metabolic process
5	GO:0006139	nucleobase-containing compound metabolic process	514	87,94	GO:0034641, GO:0046483, GO:0006725, GO:1901360, GO:0044238	cellular nitrogen compound metabolic process, heterocycle metabolic process, cellular aromatic compound metabolic process, organic cyclic compound metabolic process, primary metabolic process
5	GO:0071702	organic substance transport	216	87,72	GO:0006810	transport
4	GO:0006725	cellular aromatic compound metabolic process	604	86,80	GO:0044237	cellular metabolic process
3	GO:0016043	cellular component organization	369	86,39	GO:0071840	cellular component organization or biogenesis
4	GO:0007275	multicellular organismal development	205	85,16	GO:0044707, GO:0032502	single-multicellular organism process, developmental process
2	GO:0071840	cellular component organization or biogenesis	453	84,73	GO:0008150	biological_process
5	GO:0019438	aromatic compound biosynthetic process	332	82,28	GO:0006725, GO:0044249	cellular aromatic compound metabolic process, cellular biosynthetic process
4	GO:0007154	cell communication	236	81,92	GO:0044763	single-organism cellular process
3	GO:0009628	response to abiotic stimulus	156	81,40	GO:0050896	response to stimulus
7	GO:0006812	cation transport	218	80,74	GO:0006811	ion transport
4	GO:0051716	cellular response to stimulus	287	79,24	GO:0050896, GO:0044763	response to stimulus, single-organism cellular process
6	GO:0034654	nucleobase-containing compound biosynthetic process	260	77,49	GO:0019438, GO:0044271, GO:0018130, GO:0006139, GO:1901362	aromatic compound biosynthetic process, cellular nitrogen compound biosynthetic process, heterocycle biosynthetic process, nucleobase-containing compound metabolic process, organic cyclic compound biosynthetic process
3	GO:0044707	single-multicellular organism process	230	73,26	GO:0032501, GO:0044699	multicellular organismal process, single-organism process
5	GO:0009791	post-embryonic development	123	72,78	GO:0007275, GO:0044707, GO:0032502	multicellular organismal development, single-multicellular organism process, developmental process
3	GO:0044700	single organism signaling	207	71,80	GO:0023052, GO:0044699	signaling, single-organism process
4	GO:0015979	photosynthesis	115	70,42	GO:0044237	cellular metabolic process
4	GO:0006629	lipid metabolic process	186	69,67	GO:0071704, GO:0044710, GO:0044238	organic substance metabolic process, single-organism metabolic process, primary metabolic process
6	GO:0015031	protein transport	112	69,45	GO:0045184, GO:0071702	establishment of protein localization, organic substance transport
4	GO:0046483	heterocycle metabolic process	559	69,40	GO:0044237	cellular metabolic process
4	GO:0006996	organelle organization	209	68,89	GO:0016043, GO:0044763	cellular component organization, single-organism cellular process
5	GO:0018130	heterocycle biosynthetic process	305	68,24	GO:0046483, GO:0044249	heterocycle metabolic process, cellular biosynthetic process
6	GO:0031326	regulation of cellular biosynthetic process	205	68,23	GO:0044249, GO:0009889, GO:0031323	cellular biosynthetic process, regulation of biosynthetic process, regulation of cellular metabolic process
3	GO:0042221	response to chemical stimulus	239	68,01	GO:0050896	response to stimulus
6	GO:0010556	regulation of macromolecule biosynthetic process	203	67,51	GO:0009059, GO:0009889, GO:0060255	macromolecule biosynthetic process, regulation of biosynthetic process, regulation of macromolecule metabolic process
4	GO:0071554	cell wall organization or biogenesis	188	67,05	GO:0044763, GO:0071840	single-organism cellular process, cellular component organization or biogenesis
4	GO:0034641	cellular nitrogen compound metabolic process	557	64,25	GO:0006807, GO:0044237	nitrogen compound metabolic process, cellular metabolic process
8	GO:0051252	regulation of RNA metabolic process	189	63,76	GO:0019219, GO:0016070, GO:0060255	regulation of nucleobase-containing compound metabolic process, RNA metabolic process, regulation of macromolecule metabolic process
9	GO:0006007	glucose catabolic process	85	62,20	GO:0006006, GO:0019320	glucose metabolic process, hexose catabolic process
5	GO:0071555	cell wall organization	108	62,11	GO:0071554, GO:0045229	cell wall organization or biogenesis, external encapsulating structure organization
8	GO:0030001	metal ion transport	119	61,79	GO:0006812	cation transport
4	GO:0006952	defense response	57	61,58	GO:0006950	response to stress
4	GO:0003006	developmental process involved in reproduction	109	60,78	GO:0022414, GO:0032502	reproductive process, developmental process
2	GO:0000003	reproduction	177	60,70	GO:0008150	biological_process
5	GO:0044271	cellular nitrogen compound biosynthetic process	299	60,18	GO:0034641, GO:0044249	cellular nitrogen compound metabolic process, cellular biosynthetic process
7	GO:0034220	ion transmembrane transport	109	59,63	GO:0055085, GO:0006811	transmembrane transport, ion transport
4	GO:0010033	response to organic substance	163	59,55	GO:0042221	response to chemical stimulus
7	GO:0019752	carboxylic acid metabolic process	237	59,17	GO:0043436	oxoacid metabolic process
7	GO:0006412	translation	73	58,96	GO:0044267, GO:0010467, GO:0034645	cellular protein metabolic process, gene expression, cellular macromolecule biosynthetic process
5	GO:0044723	single-organism carbohydrate metabolic process	306	58,71	GO:0005975	carbohydrate metabolic process
4	GO:0019222	regulation of metabolic process	313	58,16	GO:0050789, GO:0008152	regulation of biological process, metabolic process
7	GO:0006073	cellular glucan metabolic process	134	57,62	GO:0044042, GO:0044264	glucan metabolic process, cellular polysaccharide metabolic process
3	GO:0006807	nitrogen compound metabolic process	659	57,44	GO:0008152	metabolic process
4	GO:0044248	cellular catabolic process	202	56,69	GO:0044237, GO:0009056	cellular metabolic process, catabolic process
5	GO:0009416	response to light stimulus	78	56,54	GO:0009314	response to radiation
4	GO:1901700	response to oxygen-containing compound	130	55,12	GO:0042221	response to chemical stimulus
5	GO:0060255	regulation of macromolecule metabolic process	235	55,05	GO:0019222, GO:0043170	regulation of metabolic process, macromolecule metabolic process
8	GO:0046394	carboxylic acid biosynthetic process	162	52,27	GO:0019752, GO:0016053	carboxylic acid metabolic process, organic acid biosynthetic process
8	GO:0006006	glucose metabolic process	87	52,12	GO:0019318	hexose metabolic process
5	GO:0008610	lipid biosynthetic process	119	51,74	GO:1901576, GO:0006629	organic substance biosynthetic process, lipid metabolic process
7	GO:0048608	reproductive structure development	101	51,59	GO:0048856, GO:0061458, GO:0003006	anatomical structure development, reproductive system development, developmental process involved in reproduction
7	GO:0006259	DNA metabolic process	111	50,84	GO:0044260, GO:0090304	cellular macromolecule metabolic process, nucleic acid metabolic process
3	GO:0022414	reproductive process	132	50,02	GO:0008150, GO:0000003	biological_process, reproduction
5	GO:0019684	photosynthesis, light reaction	73	49,24	GO:0015979, GO:0006091	photosynthesis, generation of precursor metabolites and energy
5	GO:0031323	regulation of cellular metabolic process	241	49,14	GO:0019222, GO:0050794, GO:0044237	regulation of metabolic process, regulation of cellular process, cellular metabolic process
8	GO:0032787	monocarboxylic acid metabolic process	121	48,96	GO:0019752	carboxylic acid metabolic process
4	GO:1901564	organonitrogen compound metabolic process	313	48,42	GO:0071704, GO:0006807	organic substance metabolic process, nitrogen compound metabolic process
2	GO:0032501	multicellular organismal process	234	48,40	GO:0008150	biological_process
5	GO:0048731	system development	169	48,36	GO:0048856, GO:0007275	anatomical structure development, multicellular organismal development
3	GO:0009056	catabolic process	321	48,07	GO:0008152	metabolic process
11	GO:0006334	nucleosome assembly	48	48,00	GO:0034728, GO:0031497, GO:0006461, GO:0065004	nucleosome organization, chromatin assembly, protein complex assembly, protein-DNA complex assembly
10	GO:0006096	glycolysis	48	48,00	GO:0006007, GO:0006091	glucose catabolic process, generation of precursor metabolites and energy
5	GO:0044262	cellular carbohydrate metabolic process	207	47,62	GO:0044237, GO:0005975	cellular metabolic process, carbohydrate metabolic process
11	GO:0030244	cellulose biosynthetic process	47	47,00	GO:0051274, GO:0030243	beta-glucan biosynthetic process, cellulose metabolic process
6	GO:0006461	protein complex assembly	112	46,03	GO:0070271, GO:0065003, GO:0071822	protein complex biogenesis, macromolecular complex assembly, protein complex subunit organization
5	GO:0005976	polysaccharide metabolic process	186	45,71	GO:0043170, GO:0005975	macromolecule metabolic process, carbohydrate metabolic process
6	GO:0046907	intracellular transport	102	45,16	GO:0051649, GO:0006810	establishment of localization in cell, transport
9	GO:0072330	monocarboxylic acid biosynthetic process	76	45,12	GO:0046394, GO:0032787	carboxylic acid biosynthetic process, monocarboxylic acid metabolic process
6	GO:0035556	intracellular signal transduction	85	44,90	GO:0007165	signal transduction
3	GO:0032259	methylation	67	44,03	GO:0008152	metabolic process
4	GO:1901135	carbohydrate derivative metabolic process	230	43,88	GO:0071704	organic substance metabolic process
8	GO:0015672	monovalent inorganic cation transport	120	43,80	GO:0006812	cation transport
4	GO:0051707	response to other organism	67	43,69	GO:0051704, GO:0009607	multi-organism process, response to biotic stimulus
5	GO:0009725	response to hormone stimulus	100	43,60	GO:0010033, GO:0009719	response to organic substance, response to endogenous stimulus
7	GO:0007264	small GTPase mediated signal transduction	52	43,51	GO:0035556	intracellular signal transduction
6	GO:0019219	regulation of nucleobase-containing compound metabolic process	205	43,14	GO:0006139, GO:0080090, GO:0051171, GO:0031323	nucleobase-containing compound metabolic process, regulation of primary metabolic process, regulation of nitrogen compound metabolic process, regulation of cellular metabolic process
2	GO:0023052	signaling	207	43,08	GO:0008150	biological_process
6	GO:0042545	cell wall modification	50	43,06	GO:0071555	cell wall organization
6	GO:0044264	cellular polysaccharide metabolic process	160	43,04	GO:0005976, GO:0044262, GO:0044260	polysaccharide metabolic process, cellular carbohydrate metabolic process, cellular macromolecule metabolic process
6	GO:0046686	response to cadmium ion	43	43,00	GO:0010038	response to metal ion
8	GO:0009755	hormone-mediated signaling pathway	68	42,88	GO:0032870, GO:0007165	cellular response to hormone stimulus, signal transduction
5	GO:0009651	response to salt stress	44	42,80	GO:0006970	response to osmotic stress
7	GO:0019318	hexose metabolic process	103	42,55	GO:0005996	monosaccharide metabolic process
5	GO:0009889	regulation of biosynthetic process	209	42,38	GO:0019222, GO:0009058	regulation of metabolic process, biosynthetic process
5	GO:0045184	establishment of protein localization	112	42,16	GO:0051234, GO:0008104	establishment of localization, protein localization
3	GO:0044085	cellular component biogenesis	183	42,13	GO:0071840	cellular component organization or biogenesis
9	GO:0030243	cellulose metabolic process	67	41,40	GO:0051273	beta-glucan metabolic process
6	GO:0009664	plant-type cell wall organization	54	41,01	GO:0071555, GO:0071669	cell wall organization, plant-type cell wall organization or biogenesis
4	GO:0045229	external encapsulating structure organization	118	40,79	GO:0016043, GO:0044763	cellular component organization, single-organism cellular process
6	GO:0048513	organ development	116	40,22	GO:0048731, GO:0048856	system development, anatomical structure development
4	GO:0010035	response to inorganic substance	88	39,74	GO:0042221	response to chemical stimulus
6	GO:0048367	shoot system development	91	39,71	GO:0044767, GO:0048731	single-organism developmental process, system development
6	GO:0043086	negative regulation of catalytic activity	42	39,52	GO:0050790, GO:0044092	regulation of catalytic activity, negative regulation of molecular function
7	GO:0016998	cell wall macromolecule catabolic process	39	39,00	GO:0044248, GO:0044036	cellular catabolic process, cell wall macromolecule metabolic process
6	GO:0016051	carbohydrate biosynthetic process	168	38,91	GO:1901576, GO:0044723	organic substance biosynthetic process, single-organism carbohydrate metabolic process
4	GO:0016049	cell growth	46	38,80	GO:0044763, GO:0040007	single-organism cellular process, growth
5	GO:1901566	organonitrogen compound biosynthetic process	169	38,34	GO:1901576, GO:1901564	organic substance biosynthetic process, organonitrogen compound metabolic process
5	GO:0022900	electron transport chain	49	38,20	GO:0055114, GO:0006091	oxidation-reduction process, generation of precursor metabolites and energy
5	GO:0044255	cellular lipid metabolic process	136	37,94	GO:0006629, GO:0044237	lipid metabolic process, cellular metabolic process
4	GO:0009653	anatomical structure morphogenesis	106	37,76	GO:0048856, GO:0032502	anatomical structure development, developmental process
8	GO:0009908	flower development	60	37,72	GO:0048608, GO:0009791, GO:0048367	reproductive structure development, post-embryonic development, shoot system development
11	GO:0009154	purine ribonucleotide catabolic process	69	37,72	GO:0006195, GO:0009150, GO:0009261	purine nucleotide catabolic process, purine ribonucleotide metabolic process, ribonucleotide catabolic process
11	GO:0009207	purine ribonucleoside triphosphate catabolic process	69	37,72	GO:0009203, GO:0009146, GO:0009205	ribonucleoside triphosphate catabolic process, purine nucleoside triphosphate catabolic process, purine ribonucleoside triphosphate metabolic process
9	GO:0009250	glucan biosynthetic process	81	37,64	GO:0006073, GO:0033692	cellular glucan metabolic process, cellular polysaccharide biosynthetic process
4	GO:0007049	cell cycle	76	37,49	GO:0044763	single-organism cellular process
4	GO:0044281	small molecule metabolic process	413	37,41	GO:0044710	single-organism metabolic process
11	GO:0046034	ATP metabolic process	57	37,42	GO:0046128, GO:0009150, GO:0009205, GO:0009167	purine ribonucleoside metabolic process, purine ribonucleotide metabolic process, purine ribonucleoside triphosphate metabolic process, purine ribonucleoside monophosphate metabolic process
8	GO:0019320	hexose catabolic process	85	37,32	GO:0019318, GO:0046365	hexose metabolic process, monosaccharide catabolic process
3	GO:0019953	sexual reproduction	42	37,09	GO:0000003	reproduction
12	GO:0006200	ATP catabolic process	37	37,00	GO:0009169, GO:0009154, GO:0046130, GO:0046034, GO:0009207	purine ribonucleoside monophosphate catabolic process, purine ribonucleotide catabolic process, purine ribonucleoside catabolic process, ATP metabolic process, purine ribonucleoside triphosphate catabolic process
3	GO:0009607	response to biotic stimulus	69	36,65	GO:0050896	response to stimulus
9	GO:0015992	proton transport	63	36,58	GO:0015672, GO:0006818	monovalent inorganic cation transport, hydrogen transport
5	GO:0033554	cellular response to stress	94	36,57	GO:0006950, GO:0051716	response to stress, cellular response to stimulus
4	GO:1901575	organic substance catabolic process	275	36,52	GO:0071704, GO:0009056	organic substance metabolic process, catabolic process
5	GO:0050790	regulation of catalytic activity	73	36,22	GO:0065009, GO:0019222	regulation of molecular function, regulation of metabolic process
6	GO:0043436	oxoacid metabolic process	239	36,22	GO:0006082	organic acid metabolic process
5	GO:0016192	vesicle-mediated transport	58	35,78	GO:0006810	transport
2	GO:0051704	multi-organism process	96	35,53	GO:0008150	biological_process
8	GO:0033692	cellular polysaccharide biosynthetic process	108	35,50	GO:0034637, GO:0034645, GO:0000271, GO:0044264	cellular carbohydrate biosynthetic process, cellular macromolecule biosynthetic process, polysaccharide biosynthetic process, cellular polysaccharide metabolic process
10	GO:0009150	purine ribonucleotide metabolic process	99	35,41	GO:0006163, GO:0009259	purine nucleotide metabolic process, ribonucleotide metabolic process
4	GO:0006970	response to osmotic stress	47	35,28	GO:0006950, GO:0009628	response to stress, response to abiotic stimulus
7	GO:0006886	intracellular protein transport	62	35,09	GO:0015031, GO:0034613, GO:0046907	protein transport, cellular protein localization, intracellular transport
6	GO:0044036	cell wall macromolecule metabolic process	75	35,00	GO:0071554, GO:0044260	cell wall organization or biogenesis, cellular macromolecule metabolic process
6	GO:0044042	glucan metabolic process	134	35,00	GO:0005976	polysaccharide metabolic process
6	GO:0034622	cellular macromolecular complex assembly	115	34,92	GO:0065003	macromolecular complex assembly
4	GO:0009266	response to temperature stimulus	56	34,90	GO:0009628	response to abiotic stimulus
8	GO:0006520	cellular amino acid metabolic process	122	34,86	GO:1901564, GO:0019752, GO:0044238	organonitrogen compound metabolic process, carboxylic acid metabolic process, primary metabolic process
5	GO:0071822	protein complex subunit organization	121	34,65	GO:0043933	macromolecular complex subunit organization
9	GO:0009734	auxin mediated signaling pathway	36	34,40	GO:0071365, GO:0009755	cellular response to auxin stimulus, hormone-mediated signaling pathway
4	GO:0009314	response to radiation	79	34,29	GO:0009628	response to abiotic stimulus
5	GO:0071669	plant-type cell wall organization or biogenesis	70	34,10	GO:0071554	cell wall organization or biogenesis
13	GO:0006098	pentose-phosphate shunt	34	34,00	GO:0006007, GO:0006740	glucose catabolic process, NADPH regeneration
8	GO:0006486	protein glycosylation	35	33,80	GO:0043413, GO:0009101, GO:0006464	macromolecule glycosylation, glycoprotein biosynthetic process, cellular protein modification process
5	GO:0044283	small molecule biosynthetic process	194	33,44	GO:0044711, GO:0044281	single-organism biosynthetic process, small molecule metabolic process
10	GO:0009205	purine ribonucleoside triphosphate metabolic process	91	32,48	GO:0009144, GO:0009199	purine nucleoside triphosphate metabolic process, ribonucleoside triphosphate metabolic process
5	GO:0051649	establishment of localization in cell	114	32,42	GO:0051641, GO:0051234	cellular localization, establishment of localization
10	GO:0051274	beta-glucan biosynthetic process	54	32,40	GO:0051273, GO:0009250	beta-glucan metabolic process, glucan biosynthetic process
3	GO:0009719	response to endogenous stimulus	107	32,28	GO:0050896	response to stimulus
2	GO:0040007	growth	67	32,28	GO:0008150	biological_process
5	GO:0080090	regulation of primary metabolic process	238	32,00	GO:0019222, GO:0044238	regulation of metabolic process, primary metabolic process
8	GO:0009117	nucleotide metabolic process	169	31,91	GO:0006753	nucleoside phosphate metabolic process
9	GO:0046128	purine ribonucleoside metabolic process	102	31,56	GO:0042278, GO:0009119	purine nucleoside metabolic process, ribonucleoside metabolic process
5	GO:0009409	response to cold	34	31,56	GO:0006950, GO:0009266	response to stress, response to temperature stimulus
10	GO:0046130	purine ribonucleoside catabolic process	69	31,51	GO:0042454, GO:0046128, GO:0006152	ribonucleoside catabolic process, purine ribonucleoside metabolic process, purine nucleoside catabolic process
10	GO:0006364	rRNA processing	32	31,36	GO:0016072, GO:0034470, GO:0042254	rRNA metabolic process, ncRNA processing, ribosome biogenesis
6	GO:0016053	organic acid biosynthetic process	162	31,36	GO:0044283, GO:1901576, GO:0006082, GO:0044249	small molecule biosynthetic process, organic substance biosynthetic process, organic acid metabolic process, cellular biosynthetic process
9	GO:0006631	fatty acid metabolic process	51	31,28	GO:0044255, GO:0032787	cellular lipid metabolic process, monocarboxylic acid metabolic process
4	GO:0044711	single-organism biosynthetic process	220	31,26	GO:0009058, GO:0044710	biosynthetic process, single-organism metabolic process
10	GO:0006633	fatty acid biosynthetic process	33	31,00	GO:0008610, GO:0072330, GO:0006631	lipid biosynthetic process, monocarboxylic acid biosynthetic process, fatty acid metabolic process
6	GO:0061458	reproductive system development	101	30,96	GO:0048731	system development
5	GO:0009657	plastid organization	41	30,75	GO:0006996	organelle organization
5	GO:0010038	response to metal ion	50	30,64	GO:0010035	response to inorganic substance
7	GO:0034637	cellular carbohydrate biosynthetic process	130	30,42	GO:0016051, GO:0044262, GO:0044249	carbohydrate biosynthetic process, cellular carbohydrate metabolic process, cellular biosynthetic process
6	GO:0009639	response to red or far red light	37	30,35	GO:0009416	response to light stimulus
7	GO:0065004	protein-DNA complex assembly	51	30,12	GO:0071824, GO:0034622	protein-DNA complex subunit organization, cellular macromolecular complex assembly
12	GO:0019344	cysteine biosynthetic process	32	30,00	GO:0009070, GO:0006534, GO:0000097	serine family amino acid biosynthetic process, cysteine metabolic process, sulfur amino acid biosynthetic process
5	GO:0022402	cell cycle process	55	29,79	GO:0007049, GO:0044763	cell cycle, single-organism cellular process
7	GO:0006820	anion transport	75	29,56	GO:0006811	ion transport
10	GO:0031497	chromatin assembly	48	29,40	GO:0022607, GO:0006333, GO:0006323	cellular component assembly, chromatin assembly or disassembly, DNA packaging
6	GO:0008643	carbohydrate transport	35	29,36	GO:0044765, GO:0071702	single-organism transport, organic substance transport
4	GO:0007017	microtubule-based process	41	29,34	GO:0044763	single-organism cellular process
7	GO:0000271	polysaccharide biosynthetic process	116	29,30	GO:0016051, GO:0009059, GO:0005976	carbohydrate biosynthetic process, macromolecule biosynthetic process, polysaccharide metabolic process
9	GO:0008652	cellular amino acid biosynthetic process	84	29,27	GO:1901566, GO:0046394, GO:0006520	organonitrogen compound biosynthetic process, carboxylic acid biosynthetic process, cellular amino acid metabolic process
5	GO:1901137	carbohydrate derivative biosynthetic process	114	29,17	GO:1901135, GO:1901576	carbohydrate derivative metabolic process, organic substance biosynthetic process
5	GO:0065003	macromolecular complex assembly	120	29,09	GO:0022607, GO:0043933	cellular component assembly, macromolecular complex subunit organization
6	GO:0005996	monosaccharide metabolic process	112	29,06	GO:0044723	single-organism carbohydrate metabolic process
7	GO:0034728	nucleosome organization	48	28,80	GO:0071824, GO:0071822, GO:0006325	protein-DNA complex subunit organization, protein complex subunit organization, chromatin organization
6	GO:0009765	photosynthesis, light harvesting	32	28,80	GO:0006091, GO:0019684	generation of precursor metabolites and energy, photosynthesis, light reaction
4	GO:0022607	cellular component assembly	133	28,49	GO:0044085, GO:0016043	cellular component biogenesis, cellular component organization
6	GO:0006325	chromatin organization	87	28,27	GO:0051276	chromosome organization
10	GO:1901607	alpha-amino acid biosynthetic process	70	28,12	GO:0008652, GO:1901605	cellular amino acid biosynthetic process, alpha-amino acid metabolic process
9	GO:1901605	alpha-amino acid metabolic process	94	27,93	GO:0006520	cellular amino acid metabolic process
5	GO:0051276	chromosome organization	97	27,79	GO:0006996	organelle organization
4	GO:0070271	protein complex biogenesis	112	27,62	GO:0044085	cellular component biogenesis
3	GO:0033036	macromolecule localization	148	27,62	GO:0051179	localization
8	GO:0051273	beta-glucan metabolic process	74	27,36	GO:0006073	cellular glucan metabolic process
4	GO:0008104	protein localization	116	27,34	GO:0033036	macromolecule localization
7	GO:0006457	protein folding	28	27,20	GO:0044267	cellular protein metabolic process
10	GO:0009793	embryo development ending in seed dormancy	29	26,76	GO:0009790, GO:0003006, GO:0048316	embryo development, developmental process involved in reproduction, seed development
8	GO:0006396	RNA processing	61	26,67	GO:0010467, GO:0016070	gene expression, RNA metabolic process
5	GO:0019637	organophosphate metabolic process	212	26,57	GO:0071704, GO:0006793	organic substance metabolic process, phosphorus metabolic process
7	GO:0048193	Golgi vesicle transport	36	26,40	GO:0044765, GO:0016192, GO:0046907	single-organism transport, vesicle-mediated transport, intracellular transport
7	GO:0032870	cellular response to hormone stimulus	69	26,33	GO:0071310, GO:0009725, GO:0071495	cellular response to organic substance, response to hormone stimulus, cellular response to endogenous stimulus
11	GO:0071805	potassium ion transmembrane transport	27	26,20	GO:0071804, GO:0034220	cellular potassium ion transport, ion transmembrane transport
5	GO:0051171	regulation of nitrogen compound metabolic process	205	25,88	GO:0019222, GO:0006807	regulation of metabolic process, nitrogen compound metabolic process
12	GO:0006184	GTP catabolic process	32	25,86	GO:0009154, GO:1901069, GO:0009207, GO:0046039	purine ribonucleotide catabolic process, guanosine-containing compound catabolic process, purine ribonucleoside triphosphate catabolic process, GTP metabolic process
6	GO:0090407	organophosphate biosynthetic process	106	25,86	GO:1901576, GO:0019637	organic substance biosynthetic process, organophosphate metabolic process
7	GO:0016482	cytoplasmic transport	50	25,57	GO:0046907	intracellular transport
7	GO:0043623	cellular protein complex assembly	59	25,32	GO:0006461, GO:0034622	protein complex assembly, cellular macromolecular complex assembly
9	GO:0009259	ribonucleotide metabolic process	106	25,28	GO:0019693, GO:0009117	ribose phosphate metabolic process, nucleotide metabolic process
9	GO:0006163	purine nucleotide metabolic process	107	25,23	GO:0009117, GO:0072521	nucleotide metabolic process, purine-containing compound metabolic process
4	GO:0009888	tissue development	76	25,19	GO:0048856	anatomical structure development
5	GO:0042546	cell wall biogenesis	47	25,16	GO:0044085, GO:0071554	cellular component biogenesis, cell wall organization or biogenesis
10	GO:0019288	isopentenyl diphosphate biosynthetic process, methylerythritol 4-phosphate pathway	25	25,00	GO:0009240, GO:0019682, GO:0006090	isopentenyl diphosphate biosynthetic process, glyceraldehyde-3-phosphate metabolic process, pyruvate metabolic process
6	GO:0071310	cellular response to organic substance	93	24,87	GO:0070887, GO:0010033	cellular response to chemical stimulus, response to organic substance
8	GO:0006605	protein targeting	44	24,51	GO:0044765, GO:0006886	single-organism transport, intracellular protein transport
5	GO:1901617	organic hydroxy compound biosynthetic process	57	24,36	GO:1901576, GO:1901615	organic substance biosynthetic process, organic hydroxy compound metabolic process
9	GO:0045491	xylan metabolic process	23	24,36	GO:0010410	hemicellulose metabolic process
5	GO:0009057	macromolecule catabolic process	77	24,35	GO:0043170, GO:1901575	macromolecule metabolic process, organic substance catabolic process
4	GO:0006790	sulfur compound metabolic process	71	24,33	GO:0044237	cellular metabolic process
7	GO:0048827	phyllome development	52	24,21	GO:0048856, GO:0048367	anatomical structure development, shoot system development
5	GO:0009790	embryo development	37	24,17	GO:0044767, GO:0048856, GO:0007275	single-organism developmental process, anatomical structure development, multicellular organismal development
6	GO:1901701	cellular response to oxygen-containing compound	66	24,11	GO:1901700, GO:0070887	response to oxygen-containing compound, cellular response to chemical stimulus
7	GO:0005984	disaccharide metabolic process	48	24,00	GO:0009311, GO:0044262	oligosaccharide metabolic process, cellular carbohydrate metabolic process
4	GO:0044092	negative regulation of molecular function	44	23,97	GO:0065009	regulation of molecular function
10	GO:0009167	purine ribonucleoside monophosphate metabolic process	62	23,96	GO:0009161, GO:0009126	ribonucleoside monophosphate metabolic process, purine nucleoside monophosphate metabolic process
9	GO:0048316	seed development	38	23,94	GO:0010154, GO:0048608, GO:0009791	fruit development, reproductive structure development, post-embryonic development
4	GO:0048869	cellular developmental process	76	23,78	GO:0044763, GO:0032502	single-organism cellular process, developmental process
7	GO:0009744	response to sucrose stimulus	24	23,60	GO:0034285	response to disaccharide stimulus
6	GO:0046165	alcohol biosynthetic process	42	23,61	GO:0044283, GO:1901617, GO:0006066	small molecule biosynthetic process, organic hydroxy compound biosynthetic process, alcohol metabolic process
5	GO:0007010	cytoskeleton organization	52	23,58	GO:0006996	organelle organization
9	GO:0009909	regulation of flower development	27	23,40	GO:2000241, GO:0048580, GO:0048831, GO:0009908	regulation of reproductive process, regulation of post-embryonic development, regulation of shoot system development, flower development
10	GO:0006195	purine nucleotide catabolic process	71	23,27	GO:0006163, GO:0072523, GO:0009166	purine nucleotide metabolic process, purine-containing compound catabolic process, nucleotide catabolic process
5	GO:0044272	sulfur compound biosynthetic process	58	23,24	GO:0006790, GO:0044249	sulfur compound metabolic process, cellular biosynthetic process
5	GO:0009617	response to bacterium	35	23,10	GO:0051707	response to other organism
5	GO:0007018	microtubule-based movement	23	23,00	GO:0006928, GO:0007017	cellular component movement, microtubule-based process
6	GO:0006818	hydrogen transport	64	22,95	GO:0044765	single-organism transport
7	GO:0040029	regulation of gene expression, epigenetic	31	22,79	GO:0010468	regulation of gene expression
5	GO:0071705	nitrogen compound transport	64	22,69	GO:0006810	transport
10	GO:0009261	ribonucleotide catabolic process	69	22,63	GO:1901136, GO:0009259, GO:0009166	carbohydrate derivative catabolic process, ribonucleotide metabolic process, nucleotide catabolic process
10	GO:0009203	ribonucleoside triphosphate catabolic process	69	22,63	GO:0009143, GO:0009199	nucleoside triphosphate catabolic process, ribonucleoside triphosphate metabolic process
10	GO:0009146	purine nucleoside triphosphate catabolic process	69	22,63	GO:0009143, GO:0009144	nucleoside triphosphate catabolic process, purine nucleoside triphosphate metabolic process
7	GO:0048507	meristem development	37	22,46	GO:0048513, GO:0009888	organ development, tissue development
7	GO:0046365	monosaccharide catabolic process	85	22,39	GO:0005996, GO:0044724	monosaccharide metabolic process, single-organism carbohydrate catabolic process
4	GO:0048589	developmental growth	47	22,36	GO:0044767, GO:0040007	single-organism developmental process, growth
5	GO:0016052	carbohydrate catabolic process	124	22,26	GO:0005975, GO:1901575	carbohydrate metabolic process, organic substance catabolic process
4	GO:0043933	macromolecular complex subunit organization	129	22,26	GO:0016043	cellular component organization
7	GO:0008299	isoprenoid biosynthetic process	51	22,22	GO:0008610, GO:0006720, GO:0044249	lipid biosynthetic process, isoprenoid metabolic process, cellular biosynthetic process
11	GO:0009169	purine ribonucleoside monophosphate catabolic process	37	22,20	GO:0009158, GO:0009167, GO:0009128	ribonucleoside monophosphate catabolic process, purine ribonucleoside monophosphate metabolic process, purine nucleoside monophosphate catabolic process
12	GO:0006342	chromatin silencing	21	22,20	GO:0016458, GO:0045814, GO:0045892	gene silencing, negative regulation of gene expression, epigenetic, negative regulation of transcription, DNA-dependent
5	GO:0070887	cellular response to chemical stimulus	115	22,15	GO:0051716, GO:0042221	cellular response to stimulus, response to chemical stimulus
9	GO:0009165	nucleotide biosynthetic process	63	22,15	GO:1901293, GO:0009117	nucleoside phosphate biosynthetic process, nucleotide metabolic process
5	GO:0046148	pigment biosynthetic process	31	22,12	GO:0009058, GO:0042440	biosynthetic process, pigment metabolic process
3	GO:0065009	regulation of molecular function	75	21,95	GO:0065007	biological regulation
6	GO:0000272	polysaccharide catabolic process	38	21,94	GO:0009057, GO:0005976, GO:0016052	macromolecule catabolic process, polysaccharide metabolic process, carbohydrate catabolic process
4	GO:0019748	secondary metabolic process	79	21,93	GO:0044710	single-organism metabolic process
10	GO:0000097	sulfur amino acid biosynthetic process	40	21,86	GO:0008652, GO:0044272, GO:0000096	cellular amino acid biosynthetic process, sulfur compound biosynthetic process, sulfur amino acid metabolic process
7	GO:0009826	unidimensional cell growth	28	21,85	GO:0000902, GO:0016049, GO:0060560	cell morphogenesis, cell growth, developmental growth involved in morphogenesis
4	GO:0051301	cell division	44	21,79	GO:0044763	single-organism cellular process
5	GO:0006082	organic acid metabolic process	239	21,73	GO:0071704, GO:0044237, GO:0044281	organic substance metabolic process, cellular metabolic process, small molecule metabolic process
8	GO:0006260	DNA replication	30	21,72	GO:0006259, GO:0034645	DNA metabolic process, cellular macromolecule biosynthetic process
5	GO:0030154	cell differentiation	49	21,66	GO:0048869	cellular developmental process
7	GO:0006333	chromatin assembly or disassembly	52	21,64	GO:0006325	chromatin organization
5	GO:0009408	response to heat	24	21,60	GO:0006950, GO:0009266	response to stress, response to temperature stimulus
8	GO:0010207	photosystem II assembly	22	21,60	GO:0043623, GO:0019684	cellular protein complex assembly, photosynthesis, light reaction
6	GO:0009733	response to auxin stimulus	45	21,38	GO:0009725	response to hormone stimulus
9	GO:0034470	ncRNA processing	38	21,24	GO:0034660, GO:0006396	ncRNA metabolic process, RNA processing
5	GO:0000278	mitotic cell cycle	43	21,10	GO:0007049	cell cycle
8	GO:0018298	protein-chromophore linkage	21	21,00	GO:0006464	cellular protein modification process
11	GO:0015991	ATP hydrolysis coupled proton transport	21	21,00	GO:0015988	energy coupled proton transmembrane transport, against electrochemical gradient
12	GO:0006740	NADPH regeneration	35	21,00	GO:0006739, GO:0055114	NADP metabolic process, oxidation-reduction process
11	GO:0045893	positive regulation of transcription, DNA-dependent	21	21,00	GO:0006355, GO:0031328, GO:0051254, GO:0010628, GO:0006351, GO:0010557	regulation of transcription, DNA-dependent, positive regulation of cellular biosynthetic process, positive regulation of RNA metabolic process, positive regulation of gene expression, transcription, DNA-dependent, positive regulation of macromolecule biosynthetic process
6	GO:0034613	cellular protein localization	63	20,78	GO:0008104, GO:0070727	protein localization, cellular macromolecule localization
4	GO:0051641	cellular localization	121	20,78	GO:0044763, GO:0051179	single-organism cellular process, localization
8	GO:0071365	cellular response to auxin stimulus	36	20,64	GO:0009733, GO:0032870	response to auxin stimulus, cellular response to hormone stimulus
9	GO:0009199	ribonucleoside triphosphate metabolic process	93	20,61	GO:0009141	nucleoside triphosphate metabolic process
5	GO:0042254	ribosome biogenesis	32	20,62	GO:0022613	ribonucleoprotein complex biogenesis
6	GO:0050832	defense response to fungus	21	20,60	GO:0006952, GO:0009620	defense response, response to fungus
13	GO:0015986	ATP synthesis coupled proton transport	21	20,60	GO:0015985, GO:0006754	energy coupled proton transport, down electrochemical gradient, ATP biosynthetic process
8	GO:0016458	gene silencing	28	20,57	GO:0044763, GO:0010629	single-organism cellular process, negative regulation of gene expression
5	GO:1901565	organonitrogen compound catabolic process	116	20,50	GO:1901564, GO:1901575	organonitrogen compound metabolic process, organic substance catabolic process
5	GO:1901136	carbohydrate derivative catabolic process	89	20,49	GO:1901135, GO:1901575	carbohydrate derivative metabolic process, organic substance catabolic process
6	GO:0000902	cell morphogenesis	43	20,49	GO:0032989	cellular component morphogenesis
8	GO:0009119	ribonucleoside metabolic process	105	20,45	GO:0009116	nucleoside metabolic process
11	GO:0009070	serine family amino acid biosynthetic process	36	20,40	GO:0009069, GO:1901607	serine family amino acid metabolic process, alpha-amino acid biosynthetic process
12	GO:0006754	ATP biosynthetic process	29	20,36	GO:0009152, GO:0046129, GO:0046034, GO:0009168, GO:0009206	purine ribonucleotide biosynthetic process, purine ribonucleoside biosynthetic process, ATP metabolic process, purine ribonucleoside monophosphate biosynthetic process, purine ribonucleoside triphosphate biosynthetic process
6	GO:0009832	plant-type cell wall biogenesis	32	20,36	GO:0042546, GO:0071669	cell wall biogenesis, plant-type cell wall organization or biogenesis
7	GO:0043413	macromolecule glycosylation	35	20,28	GO:0043412, GO:0070085	macromolecule modification, glycosylation
7	GO:0009101	glycoprotein biosynthetic process	35	20,28	GO:1901137, GO:0034645, GO:0009100	carbohydrate derivative biosynthetic process, cellular macromolecule biosynthetic process, glycoprotein metabolic process
4	GO:0009611	response to wounding	20	20,00	GO:0006950	response to stress
9	GO:0000911	cytokinesis by cell plate formation	20	20,00	GO:1902410	mitotic cytokinetic process
6	GO:0006869	lipid transport	24	20,00	GO:0044765, GO:0010876, GO:0071702	single-organism transport, lipid localization, organic substance transport
10	GO:0019252	starch biosynthetic process	20	20,00	GO:0005982, GO:0009250	starch metabolic process, glucan biosynthetic process
5	GO:2000026	regulation of multicellular organismal development	53	19,78	GO:0007275, GO:0051239, GO:0050793	multicellular organismal development, regulation of multicellular organismal process, regulation of developmental process
7	GO:0006753	nucleoside phosphate metabolic process	169	19,61	GO:0006796, GO:0055086, GO:0019637	phosphate-containing compound metabolic process, nucleobase-containing small molecule metabolic process, organophosphate metabolic process
6	GO:0042742	defense response to bacterium	22	19,60	GO:0006952, GO:0009617	defense response, response to bacterium
9	GO:0006323	DNA packaging	51	19,60	GO:0071103, GO:0016043	DNA conformation change, cellular component organization
9	GO:0009144	purine nucleoside triphosphate metabolic process	91	19,49	GO:0009141	nucleoside triphosphate metabolic process
5	GO:0045087	innate immune response	34	19,43	GO:0006952, GO:0006955	defense response, immune response
3	GO:0048610	cellular process involved in reproduction	39	19,40	GO:0000003, GO:0009987	reproduction, cellular process
5	GO:0044550	secondary metabolite biosynthetic process	45	19,29	GO:0044711, GO:0019748	single-organism biosynthetic process, secondary metabolic process
8	GO:0006281	DNA repair	26	19,25	GO:0006259, GO:0006974	DNA metabolic process, response to DNA damage stimulus
5	GO:0060560	developmental growth involved in morphogenesis	30	19,11	GO:0009653, GO:0048589	anatomical structure morphogenesis, developmental growth
8	GO:0006888	ER to Golgi vesicle-mediated transport	19	19,00	GO:0016482, GO:0048193	cytoplasmic transport, Golgi vesicle transport
7	GO:0016126	sterol biosynthetic process	19	19,00	GO:0006694, GO:0046165, GO:0016125	steroid biosynthetic process, alcohol biosynthetic process, sterol metabolic process
8	GO:0005985	sucrose metabolic process	23	19,00	GO:0005984	disaccharide metabolic process
8	GO:0042278	purine nucleoside metabolic process	102	18,94	GO:0009116, GO:0072521	nucleoside metabolic process, purine-containing compound metabolic process
9	GO:0006152	purine nucleoside catabolic process	69	18,91	GO:0042278, GO:0009164, GO:0072523	purine nucleoside metabolic process, nucleoside catabolic process, purine-containing compound catabolic process
9	GO:0042454	ribonucleoside catabolic process	69	18,91	GO:0009164, GO:0009119	nucleoside catabolic process, ribonucleoside metabolic process
4	GO:0050793	regulation of developmental process	64	18,85	GO:0032502, GO:0050789	developmental process, regulation of biological process
9	GO:0016072	rRNA metabolic process	32	18,82	GO:0034660	ncRNA metabolic process
7	GO:0008654	phospholipid biosynthetic process	35	18,74	GO:0008610, GO:0090407, GO:0006644, GO:0044249	lipid biosynthetic process, organophosphate biosynthetic process, phospholipid metabolic process, cellular biosynthetic process
5	GO:0009620	response to fungus	29	18,72	GO:0051707	response to other organism
7	GO:0010016	shoot system morphogenesis	32	18,67	GO:0009653, GO:0048367	anatomical structure morphogenesis, shoot system development
7	GO:0009887	organ morphogenesis	33	18,53	GO:0044767, GO:0009653, GO:0048513	single-organism developmental process, anatomical structure morphogenesis, organ development
3	GO:0008283	cell proliferation	21	18,48	GO:0044699	single-organism process
9	GO:0070838	divalent metal ion transport	31	18,36	GO:0072511, GO:0030001	divalent inorganic cation transport, metal ion transport
6	GO:0006694	steroid biosynthetic process	25	18,36	GO:0008610, GO:0008202, GO:1901362	lipid biosynthetic process, steroid metabolic process, organic cyclic compound biosynthetic process
8	GO:0034660	ncRNA metabolic process	48	18,37	GO:0016070	RNA metabolic process
5	GO:0009698	phenylpropanoid metabolic process	45	18,32	GO:0019748, GO:0006725, GO:1901360	secondary metabolic process, cellular aromatic compound metabolic process, organic cyclic compound metabolic process
11	GO:0045892	negative regulation of transcription, DNA-dependent	26	18,32	GO:0051253, GO:0006355, GO:0006351, GO:0010629, GO:2000113	negative regulation of RNA metabolic process, regulation of transcription, DNA-dependent, transcription, DNA-dependent, negative regulation of gene expression, negative regulation of cellular macromolecule biosynthetic process
4	GO:1901615	organic hydroxy compound metabolic process	74	18,23	GO:0071704	organic substance metabolic process
8	GO:0048366	leaf development	26	18,19	GO:0048827	phyllome development
8	GO:0010228	vegetative to reproductive phase transition of meristem	20	18,16	GO:0009791, GO:0003006, GO:0048608	post-embryonic development, developmental process involved in reproduction, reproductive structure development
5	GO:0071824	protein-DNA complex subunit organization	51	18,07	GO:0043933	macromolecular complex subunit organization
9	GO:0006813	potassium ion transport	36	18,03	GO:0030001, GO:0015672	metal ion transport, monovalent inorganic cation transport
9	GO:0006094	gluconeogenesis	18	18,00	GO:0019319, GO:0006006	hexose biosynthetic process, glucose metabolic process
9	GO:0042744	hydrogen peroxide catabolic process	18	18,00	GO:0044248, GO:0042743, GO:0070301	cellular catabolic process, hydrogen peroxide metabolic process, cellular response to hydrogen peroxide
11	GO:0006534	cysteine metabolic process	32	18,00	GO:0009069, GO:0000096	serine family amino acid metabolic process, sulfur amino acid metabolic process
8	GO:0006032	chitin catabolic process	18	18,00	GO:0006030, GO:0006026, GO:1901072	chitin metabolic process, aminoglycan catabolic process, glucosamine-containing compound catabolic process
8	GO:0006857	oligopeptide transport	18	18,00	GO:0015833	peptide transport
9	GO:0006090	pyruvate metabolic process	28	18,00	GO:0032787	monocarboxylic acid metabolic process
6	GO:0009658	chloroplast organization	22	17,92	GO:0009657	plastid organization
6	GO:0044724	single-organism carbohydrate catabolic process	107	17,88	GO:0044723, GO:0016052	single-organism carbohydrate metabolic process, carbohydrate catabolic process
6	GO:0009699	phenylpropanoid biosynthetic process	28	17,80	GO:0009698, GO:0019438, GO:0044550, GO:1901362	phenylpropanoid metabolic process, aromatic compound biosynthetic process, secondary metabolite biosynthetic process, organic cyclic compound biosynthetic process
5	GO:0006066	alcohol metabolic process	55	17,79	GO:1901615, GO:0044281	organic hydroxy compound metabolic process, small molecule metabolic process
6	GO:0000226	microtubule cytoskeleton organization	19	17,56	GO:0007017, GO:0007010	microtubule-based process, cytoskeleton organization
6	GO:0009311	oligosaccharide metabolic process	53	17,48	GO:0044723	single-organism carbohydrate metabolic process
8	GO:0000165	MAPK cascade	17	17,22	GO:0007243	intracellular protein kinase cascade
9	GO:0006261	DNA-dependent DNA replication	22	17,19	GO:0006260	DNA replication
6	GO:0000160	phosphorelay signal transduction system	18	17,20	GO:0007165	signal transduction
8	GO:0010073	meristem maintenance	25	17,08	GO:0048507, GO:0044707, GO:0032502	meristem development, single-multicellular organism process, developmental process
6	GO:0009414	response to water deprivation	18	17,00	GO:0006950, GO:0009415	response to stress, response to water stimulus
12	GO:0051567	histone H3-K9 methylation	17	17,00	GO:0034968	histone lysine methylation
7	GO:0009644	response to high light intensity	17	17,00	GO:0009642	response to light intensity
5	GO:0007030	Golgi organization	17	17,00	GO:0006996	organelle organization
7	GO:0010114	response to red light	17	17,00	GO:0009639	response to red or far red light
4	GO:0042440	pigment metabolic process	40	16,99	GO:0044710	single-organism metabolic process
4	GO:0071495	cellular response to endogenous stimulus	72	16,88	GO:0009719	response to endogenous stimulus
5	GO:0042743	hydrogen peroxide metabolic process	28	16,80	GO:0072593	reactive oxygen species metabolic process
11	GO:0046039	GTP metabolic process	34	16,72	GO:1901068, GO:0009150, GO:0009205	guanosine-containing compound metabolic process, purine ribonucleotide metabolic process, purine ribonucleoside triphosphate metabolic process
6	GO:0043414	macromolecule methylation	33	16,72	GO:0044260, GO:0043412, GO:0032259	cellular macromolecule metabolic process, macromolecule modification, methylation
4	GO:0048519	negative regulation of biological process	72	16,70	GO:0008150, GO:0050789	biological_process, regulation of biological process
6	GO:0048580	regulation of post-embryonic development	33	16,68	GO:2000026, GO:0009791	regulation of multicellular organismal development, post-embryonic development
10	GO:0045492	xylan biosynthetic process	17	16,60	GO:0070592, GO:0045491	cell wall polysaccharide biosynthetic process, xylan metabolic process
10	GO:0010413	glucuronoxylan metabolic process	17	16,60	GO:0045491	xylan metabolic process
10	GO:0009260	ribonucleotide biosynthetic process	47	16,50	GO:0046390, GO:0009259, GO:0009165	ribose phosphate biosynthetic process, ribonucleotide metabolic process, nucleotide biosynthetic process
8	GO:0015698	inorganic anion transport	30	16,44	GO:0006820	anion transport
8	GO:0010154	fruit development	40	16,36	GO:0048608	reproductive structure development
7	GO:0010629	negative regulation of gene expression	34	16,34	GO:0010605, GO:0010467, GO:0010468	negative regulation of macromolecule metabolic process, gene expression, regulation of gene expression
11	GO:0009152	purine ribonucleotide biosynthetic process	37	16,30	GO:0009260, GO:0009150, GO:0006164	ribonucleotide biosynthetic process, purine ribonucleotide metabolic process, purine nucleotide biosynthetic process
10	GO:0046129	purine ribonucleoside biosynthetic process	39	16,30	GO:0046128, GO:0042455, GO:0042451	purine ribonucleoside metabolic process, ribonucleoside biosynthetic process, purine nucleoside biosynthetic process
7	GO:0031328	positive regulation of cellular biosynthetic process	27	16,20	GO:0031325, GO:0031326, GO:0009891, GO:0044249	positive regulation of cellular metabolic process, regulation of cellular biosynthetic process, positive regulation of biosynthetic process, cellular biosynthetic process
4	GO:2000241	regulation of reproductive process	31	16,20	GO:0022414, GO:0050789	reproductive process, regulation of biological process
7	GO:0043269	regulation of ion transport	27	16,13	GO:0006811, GO:0051049	ion transport, regulation of transport
9	GO:0031047	gene silencing by RNA	22	16,08	GO:0016458	gene silencing
8	GO:0010410	hemicellulose metabolic process	27	16,06	GO:0010383	cell wall polysaccharide metabolic process
8	GO:0006470	protein dephosphorylation	22	16,00	GO:0016311, GO:0006464	dephosphorylation, cellular protein modification process
7	GO:0010218	response to far red light	16	16,00	GO:0009639	response to red or far red light
10	GO:0030245	cellulose catabolic process	16	16,00	GO:0030243, GO:0051275	cellulose metabolic process, beta-glucan catabolic process
10	GO:0010155	regulation of proton transport	16	16,00	GO:0043269, GO:0015992	regulation of ion transport, proton transport
10	GO:0016567	protein ubiquitination	16	16,00	GO:0032446	protein modification by small protein conjugation
5	GO:1901361	organic cyclic compound catabolic process	105	15,97	GO:1901575, GO:1901360	organic substance catabolic process, organic cyclic compound metabolic process
5	GO:0019439	aromatic compound catabolic process	105	15,97	GO:0044248, GO:0006725	cellular catabolic process, cellular aromatic compound metabolic process
9	GO:0009161	ribonucleoside monophosphate metabolic process	67	15,97	GO:0009123	nucleoside monophosphate metabolic process
6	GO:0009637	response to blue light	16	15,92	GO:0009416	response to light stimulus
8	GO:0005982	starch metabolic process	25	15,80	GO:0006073	cellular glucan metabolic process
10	GO:0006164	purine nucleotide biosynthetic process	43	15,78	GO:0072522, GO:0006163, GO:0009165	purine-containing compound biosynthetic process, purine nucleotide metabolic process, nucleotide biosynthetic process
10	GO:0071804	cellular potassium ion transport	27	15,72	GO:0006813, GO:0044763	potassium ion transport, single-organism cellular process
10	GO:0009069	serine family amino acid metabolic process	38	15,72	GO:1901605	alpha-amino acid metabolic process
8	GO:0015995	chlorophyll biosynthetic process	16	15,60	GO:0006779, GO:0046148, GO:0015994	porphyrin-containing compound biosynthetic process, pigment biosynthetic process, chlorophyll metabolic process
8	GO:0009240	isopentenyl diphosphate biosynthetic process	25	15,60	GO:0046490, GO:0008299, GO:0008654	isopentenyl diphosphate metabolic process, isoprenoid biosynthetic process, phospholipid biosynthetic process
10	GO:0006816	calcium ion transport	20	15,60	GO:0070838	divalent metal ion transport
5	GO:0072521	purine-containing compound metabolic process	110	15,58	GO:0034641, GO:1901564, GO:0046483, GO:0006725, GO:1901360	cellular nitrogen compound metabolic process, organonitrogen compound metabolic process, heterocycle metabolic process, cellular aromatic compound metabolic process, organic cyclic compound metabolic process
11	GO:1901069	guanosine-containing compound catabolic process	32	15,52	GO:1901068, GO:0046130	guanosine-containing compound metabolic process, purine ribonucleoside catabolic process
7	GO:0048831	regulation of shoot system development	30	15,47	GO:0048367, GO:2000026	shoot system development, regulation of multicellular organismal development
6	GO:0006644	phospholipid metabolic process	48	15,48	GO:0006796, GO:0044255, GO:0019637	phosphate-containing compound metabolic process, cellular lipid metabolic process, organophosphate metabolic process
8	GO:0016569	covalent chromatin modification	31	15,49	GO:0016568	chromatin modification
4	GO:0051239	regulation of multicellular organismal process	56	15,47	GO:0050789	regulation of biological process
8	GO:0009451	RNA modification	27	15,31	GO:0043412, GO:0016070	macromolecule modification, RNA metabolic process
6	GO:0031347	regulation of defense response	20	15,21	GO:0006952, GO:0080134	defense response, regulation of response to stress
6	GO:0019693	ribose phosphate metabolic process	106	15,17	GO:1901135, GO:0006796, GO:0019637	carbohydrate derivative metabolic process, phosphate-containing compound metabolic process, organophosphate metabolic process
6	GO:0034285	response to disaccharide stimulus	25	15,16	GO:0009743	response to carbohydrate stimulus
9	GO:0006612	protein targeting to membrane	17	15,08	GO:0006605, GO:0090150	protein targeting, establishment of protein localization to membrane
6	GO:0009886	post-embryonic morphogenesis	34	15,07	GO:0009653, GO:0009791	anatomical structure morphogenesis, post-embryonic development
6	GO:0016311	dephosphorylation	30	15,04	GO:0006796	phosphate-containing compound metabolic process
8	GO:0010363	regulation of plant-type hypersensitive response	15	15,00	GO:0045088, GO:0080135, GO:0043067, GO:0009626	regulation of innate immune response, regulation of cellular response to stress, regulation of programmed cell death, plant-type hypersensitive response
4	GO:0006928	cellular component movement	25	15,00	GO:0044763	single-organism cellular process
8	GO:0000023	maltose metabolic process	15	15,00	GO:0005984	disaccharide metabolic process
13	GO:0048481	ovule development	15	15,00	GO:0048856, GO:0003006, GO:0035670	anatomical structure development, developmental process involved in reproduction, plant-type ovary development
6	GO:0019682	glyceraldehyde-3-phosphate metabolic process	25	15,00	GO:1901135, GO:0006796, GO:0006081, GO:0019637	carbohydrate derivative metabolic process, phosphate-containing compound metabolic process, cellular aldehyde metabolic process, organophosphate metabolic process
7	GO:0010027	thylakoid membrane organization	15	15,00	GO:0009668	plastid membrane organization
11	GO:0003333	amino acid transmembrane transport	15	15,00	GO:0006865, GO:0034220	amino acid transport, ion transmembrane transport
12	GO:0045010	actin nucleation	15	15,00	GO:0007015, GO:0030838	actin filament organization, positive regulation of actin filament polymerization
7	GO:0010557	positive regulation of macromolecule biosynthetic process	25	15,00	GO:0009891, GO:0009059, GO:0010604, GO:0010556	positive regulation of biosynthetic process, macromolecule biosynthetic process, positive regulation of macromolecule metabolic process, regulation of macromolecule biosynthetic process
6	GO:0006720	isoprenoid metabolic process	54	14,92	GO:0044255	cellular lipid metabolic process
6	GO:0010200	response to chitin	16	14,80	GO:1901700, GO:0010243	response to oxygen-containing compound, response to organonitrogen compound
10	GO:0006865	amino acid transport	23	14,80	GO:0046942, GO:0071705	carboxylic acid transport, nitrogen compound transport
9	GO:0010075	regulation of meristem growth	16	14,80	GO:0035266, GO:0048638, GO:0048509, GO:0010073	meristem growth, regulation of developmental growth, regulation of meristem development, meristem maintenance
11	GO:0009168	purine ribonucleoside monophosphate biosynthetic process	34	14,74	GO:0009127, GO:0009156, GO:0009167	purine nucleoside monophosphate biosynthetic process, ribonucleoside monophosphate biosynthetic process, purine ribonucleoside monophosphate metabolic process
4	GO:0022613	ribonucleoprotein complex biogenesis	37	14,75	GO:0044085	cellular component biogenesis
10	GO:0006306	DNA methylation	16	14,72	GO:0006305, GO:0044728, GO:0043414, GO:0040029	DNA alkylation, DNA methylation or demethylation, macromolecule methylation, regulation of gene expression, epigenetic
6	GO:0009737	response to abscisic acid stimulus	23	14,68	GO:0033993, GO:0009725, GO:0097305	response to lipid, response to hormone stimulus, response to alcohol
13	GO:0048765	root hair cell differentiation	19	14,60	GO:0010053, GO:0048764	root epidermal cell differentiation, trichoblast maturation
5	GO:0070727	cellular macromolecule localization	68	14,51	GO:0033036, GO:0051641	macromolecule localization, cellular localization
6	GO:0042542	response to hydrogen peroxide	26	14,48	GO:0010035, GO:0000302	response to inorganic substance, response to reactive oxygen species
5	GO:0009743	response to carbohydrate stimulus	35	14,38	GO:1901700, GO:0010033	response to oxygen-containing compound, response to organic substance
9	GO:0009126	purine nucleoside monophosphate metabolic process	62	14,38	GO:0009123	nucleoside monophosphate metabolic process
7	GO:0007127	meiosis I	13	14,36	GO:0007126, GO:0048610, GO:0022402	meiosis, cellular process involved in reproduction, cell cycle process
6	GO:0043085	positive regulation of catalytic activity	19	14,33	GO:0050790, GO:0044093	regulation of catalytic activity, positive regulation of molecular function
7	GO:0010383	cell wall polysaccharide metabolic process	33	14,19	GO:0005976, GO:0044036	polysaccharide metabolic process, cell wall macromolecule metabolic process
3	GO:0009605	response to external stimulus	48	14,16	GO:0050896	response to stimulus
8	GO:1901293	nucleoside phosphate biosynthetic process	63	14,06	GO:0090407, GO:0006753, GO:0034654	organophosphate biosynthetic process, nucleoside phosphate metabolic process, nucleobase-containing compound biosynthetic process
11	GO:0010090	trichome morphogenesis	14	14,00	GO:0010026, GO:0000904	trichome differentiation, cell morphogenesis involved in differentiation
7	GO:0048544	recognition of pollen	14	14,00	GO:0008037, GO:0048610, GO:0009875	cell recognition, cellular process involved in reproduction, pollen-pistil interaction
7	GO:0046274	lignin catabolic process	14	14,00	GO:0046271, GO:0009808	phenylpropanoid catabolic process, lignin metabolic process
9	GO:0009867	jasmonic acid mediated signaling pathway	14	14,00	GO:0071395, GO:0009755	cellular response to jasmonic acid stimulus, hormone-mediated signaling pathway
6	GO:0070085	glycosylation	36	13,97	GO:0044723	single-organism carbohydrate metabolic process
6	GO:0072523	purine-containing compound catabolic process	71	13,96	GO:0019439, GO:0046700, GO:1901361, GO:0044270, GO:1901565, GO:0072521	aromatic compound catabolic process, heterocycle catabolic process, organic cyclic compound catabolic process, cellular nitrogen compound catabolic process, organonitrogen compound catabolic process, purine-containing compound metabolic process
9	GO:0009166	nucleotide catabolic process	71	13,96	GO:1901292, GO:0009117	nucleoside phosphate catabolic process, nucleotide metabolic process
6	GO:0007126	meiosis	16	13,82	GO:0051321, GO:0048610, GO:0022402	meiotic cell cycle, cellular process involved in reproduction, cell cycle process
4	GO:0010876	lipid localization	27	13,80	GO:0033036	macromolecule localization
8	GO:0006413	translational initiation	13	13,80	GO:0006412, GO:0044237	translation, cellular metabolic process
5	GO:0007389	pattern specification process	22	13,78	GO:0007275, GO:0044707, GO:0032502	multicellular organismal development, single-multicellular organism process, developmental process
5	GO:0032989	cellular component morphogenesis	50	13,76	GO:0044767, GO:0009653, GO:0048869, GO:0016043	single-organism developmental process, anatomical structure morphogenesis, cellular developmental process, cellular component organization
9	GO:0048437	floral organ development	36	13,77	GO:0048569, GO:0009908, GO:0003006	post-embryonic organ development, flower development, developmental process involved in reproduction
9	GO:0000096	sulfur amino acid metabolic process	41	13,72	GO:0006520, GO:0006790	cellular amino acid metabolic process, sulfur compound metabolic process
6	GO:0009642	response to light intensity	23	13,72	GO:0009416	response to light stimulus
8	GO:0009933	meristem structural organization	20	13,62	GO:0048532, GO:0048507	anatomical structure arrangement, meristem development
6	GO:0009808	lignin metabolic process	22	13,60	GO:0009698	phenylpropanoid metabolic process
7	GO:0031348	negative regulation of defense response	14	13,60	GO:0048585, GO:0006952, GO:0031347	negative regulation of response to stimulus, defense response, regulation of defense response
9	GO:0009143	nucleoside triphosphate catabolic process	69	13,58	GO:1901292, GO:0009141	nucleoside phosphate catabolic process, nucleoside triphosphate metabolic process
7	GO:0015994	chlorophyll metabolic process	23	13,56	GO:0006778	porphyrin-containing compound metabolic process
9	GO:0009913	epidermal cell differentiation	29	13,46	GO:0008544, GO:0030855	epidermis development, epithelial cell differentiation
11	GO:0009206	purine ribonucleoside triphosphate biosynthetic process	31	13,42	GO:0009145, GO:0009205, GO:0009201	purine nucleoside triphosphate biosynthetic process, purine ribonucleoside triphosphate metabolic process, ribonucleoside triphosphate biosynthetic process
11	GO:0034968	histone lysine methylation	20	13,40	GO:0016571	histone methylation
8	GO:0045814	negative regulation of gene expression, epigenetic	21	13,32	GO:0040029, GO:0010629	regulation of gene expression, epigenetic, negative regulation of gene expression
10	GO:0009158	ribonucleoside monophosphate catabolic process	37	13,32	GO:0009125, GO:0009161	nucleoside monophosphate catabolic process, ribonucleoside monophosphate metabolic process
10	GO:0009128	purine nucleoside monophosphate catabolic process	37	13,32	GO:0009125, GO:0009126	nucleoside monophosphate catabolic process, purine nucleoside monophosphate metabolic process
8	GO:0048509	regulation of meristem development	18	13,24	GO:2000026, GO:0048507	regulation of multicellular organismal development, meristem development
6	GO:0034976	response to endoplasmic reticulum stress	16	13,20	GO:0033554	cellular response to stress
9	GO:0051254	positive regulation of RNA metabolic process	21	13,20	GO:0016070, GO:0045935, GO:0010604, GO:0051252	RNA metabolic process, positive regulation of nucleobase-containing compound metabolic process, positive regulation of macromolecule metabolic process, regulation of RNA metabolic process
6	GO:0006974	response to DNA damage stimulus	28	13,15	GO:0033554	cellular response to stress
9	GO:0016570	histone modification	29	13,14	GO:0016569, GO:0006464	covalent chromatin modification, cellular protein modification process
8	GO:0015711	organic anion transport	35	13,13	GO:0006820, GO:0071702	anion transport, organic substance transport
8	GO:0008544	epidermis development	43	13,11	GO:0043588, GO:0009888	skin development, tissue development
7	GO:0006779	porphyrin-containing compound biosynthetic process	21	13,12	GO:0006778, GO:0033014, GO:0051188	porphyrin-containing compound metabolic process, tetrapyrrole biosynthetic process, cofactor biosynthetic process
6	GO:0030036	actin cytoskeleton organization	27	13,08	GO:0030029, GO:0007010	actin filament-based process, cytoskeleton organization
3	GO:0065008	regulation of biological quality	92	13,09	GO:0065007	biological regulation
9	GO:0035304	regulation of protein dephosphorylation	13	13,00	GO:0031399, GO:0006470, GO:0035303	regulation of protein modification process, protein dephosphorylation, regulation of dephosphorylation
9	GO:0009738	abscisic acid mediated signaling pathway	13	13,00	GO:0071215, GO:0009755	cellular response to abscisic acid stimulus, hormone-mediated signaling pathway
8	GO:0019761	glucosinolate biosynthetic process	13	13,00	GO:0019760, GO:0019758	glucosinolate metabolic process, glycosinolate biosynthetic process
5	GO:0033993	response to lipid	32	12,93	GO:0010033	response to organic substance
10	GO:1901068	guanosine-containing compound metabolic process	40	12,91	GO:0046128	purine ribonucleoside metabolic process
5	GO:0051726	regulation of cell cycle	22	12,85	GO:0050794, GO:0007049	regulation of cellular process, cell cycle
4	GO:0072593	reactive oxygen species metabolic process	32	12,80	GO:0044237	cellular metabolic process
8	GO:0071103	DNA conformation change	55	12,77	GO:0006259	DNA metabolic process
9	GO:0070592	cell wall polysaccharide biosynthetic process	22	12,72	GO:0044038, GO:0010383, GO:0033692	cell wall macromolecule biosynthetic process, cell wall polysaccharide metabolic process, cellular polysaccharide biosynthetic process
7	GO:0009116	nucleoside metabolic process	107	12,70	GO:1901135, GO:1901564, GO:0055086, GO:1901657	carbohydrate derivative metabolic process, organonitrogen compound metabolic process, nucleobase-containing small molecule metabolic process, glycosyl compound metabolic process
4	GO:0051186	cofactor metabolic process	81	12,66	GO:0044237	cellular metabolic process
4	GO:0048583	regulation of response to stimulus	40	12,64	GO:0050896, GO:0050789	response to stimulus, regulation of biological process
7	GO:0016568	chromatin modification	35	12,65	GO:0006325	chromatin organization
5	GO:0008202	steroid metabolic process	27	12,62	GO:0006629, GO:1901360	lipid metabolic process, organic cyclic compound metabolic process
10	GO:0015988	energy coupled proton transmembrane transport, against electrochemical gradient	21	12,60	GO:0015992, GO:0034220	proton transport, ion transmembrane transport
7	GO:0010628	positive regulation of gene expression	21	12,60	GO:0010467, GO:0010604, GO:0010468	gene expression, positive regulation of macromolecule metabolic process, regulation of gene expression
11	GO:0006739	NADP metabolic process	35	12,60	GO:0046496	nicotinamide nucleotide metabolic process
8	GO:0019319	hexose biosynthetic process	21	12,60	GO:0046364, GO:0019318	monosaccharide biosynthetic process, hexose metabolic process
7	GO:0000904	cell morphogenesis involved in differentiation	19	12,48	GO:0000902, GO:0048468	cell morphogenesis, cell development
7	GO:0009627	systemic acquired resistance	16	12,40	GO:0009814	defense response, incompatible interaction
6	GO:0016125	sterol metabolic process	20	12,40	GO:0006066, GO:0008202	alcohol metabolic process, steroid metabolic process
5	GO:0097305	response to alcohol	28	12,41	GO:1901700, GO:0010033	response to oxygen-containing compound, response to organic substance
10	GO:0015985	energy coupled proton transport, down electrochemical gradient	21	12,36	GO:0015992, GO:0034220	proton transport, ion transmembrane transport
8	GO:0009141	nucleoside triphosphate metabolic process	93	12,37	GO:0006753	nucleoside phosphate metabolic process
6	GO:0048468	cell development	32	12,37	GO:0044767, GO:0048856, GO:0048869, GO:0030154	single-organism developmental process, anatomical structure development, cellular developmental process, cell differentiation
11	GO:0048449	floral organ formation	12	12,32	GO:0048444, GO:0003006, GO:0048645	floral organ morphogenesis, developmental process involved in reproduction, organ formation
7	GO:0006084	acetyl-CoA metabolic process	14	12,32	GO:0006637	acyl-CoA metabolic process
9	GO:0042455	ribonucleoside biosynthetic process	42	12,30	GO:0009163, GO:0009119	nucleoside biosynthetic process, ribonucleoside metabolic process
6	GO:0055086	nucleobase-containing small molecule metabolic process	172	12,28	GO:0044281, GO:0006139	small molecule metabolic process, nucleobase-containing compound metabolic process
5	GO:0000302	response to reactive oxygen species	33	12,24	GO:1901700, GO:0006979	response to oxygen-containing compound, response to oxidative stress
5	GO:0006972	hyperosmotic response	13	12,20	GO:0006970	response to osmotic stress
6	GO:0009100	glycoprotein metabolic process	35	12,17	GO:1901135, GO:0019538, GO:0044260	carbohydrate derivative metabolic process, protein metabolic process, cellular macromolecule metabolic process
7	GO:0009640	photomorphogenesis	13	12,12	GO:0009791, GO:0009639	post-embryonic development, response to red or far red light
10	GO:0009073	aromatic amino acid family biosynthetic process	16	12,08	GO:0019438, GO:0009072, GO:0008652, GO:1901362	aromatic compound biosynthetic process, aromatic amino acid family metabolic process, cellular amino acid biosynthetic process, organic cyclic compound biosynthetic process
5	GO:0009856	pollination	26	12,05	GO:0044703, GO:0044706	multi-organism reproductive process, multi-multicellular organism process
6	GO:0009753	response to jasmonic acid stimulus	21	12,04	GO:1901700, GO:0009725	response to oxygen-containing compound, response to hormone stimulus
5	GO:0048522	positive regulation of cellular process	43	12,01	GO:0050794, GO:0009987, GO:0048518	regulation of cellular process, cellular process, positive regulation of biological process
10	GO:0009697	salicylic acid biosynthetic process	12	12,00	GO:0019438, GO:1901617, GO:0072330, GO:1901362, GO:0009696	aromatic compound biosynthetic process, organic hydroxy compound biosynthetic process, monocarboxylic acid biosynthetic process, organic cyclic compound biosynthetic process, salicylic acid metabolic process
4	GO:1901698	response to nitrogen compound	32	11,99	GO:0042221	response to chemical stimulus
8	GO:1902410	mitotic cytokinetic process	20	12,00	GO:0000281, GO:0000278, GO:0032506	mitotic cytokinesis, mitotic cell cycle, cytokinetic process
5	GO:0042335	cuticle development	12	12,00	GO:0044767, GO:0048856, GO:0007275	single-organism developmental process, anatomical structure development, multicellular organismal development
10	GO:0010103	stomatal complex morphogenesis	12	12,00	GO:0044767, GO:0010374, GO:0009886, GO:0010016	single-organism developmental process, stomatal complex development, post-embryonic morphogenesis, shoot system morphogenesis
9	GO:0009072	aromatic amino acid family metabolic process	27	11,85	GO:0006520, GO:0006725, GO:1901360	cellular amino acid metabolic process, cellular aromatic compound metabolic process, organic cyclic compound metabolic process
7	GO:0007015	actin filament organization	21	11,80	GO:0030036, GO:0071822	actin cytoskeleton organization, protein complex subunit organization
7	GO:0019760	glucosinolate metabolic process	17	11,80	GO:0019757	glycosinolate metabolic process
8	GO:0043648	dicarboxylic acid metabolic process	25	11,76	GO:0019752	carboxylic acid metabolic process
5	GO:0048638	regulation of developmental growth	20	11,76	GO:0048589, GO:0040008, GO:0050793	developmental growth, regulation of growth, regulation of developmental process
8	GO:0070647	protein modification by small protein conjugation or removal	27	11,73	GO:0006464	cellular protein modification process
5	GO:0051188	cofactor biosynthetic process	34	11,73	GO:0051186, GO:0044249	cofactor metabolic process, cellular biosynthetic process
7	GO:0055080	cation homeostasis	32	11,71	GO:0050801	ion homeostasis
3	GO:0006955	immune response	34	11,66	GO:0002376, GO:0050896	immune system process, response to stimulus
6	GO:0009814	defense response, incompatible interaction	22	11,64	GO:0045087, GO:0051707	innate immune response, response to other organism
6	GO:0009853	photorespiration	12	11,60	GO:0043094	cellular metabolic compound salvage
6	GO:0009891	positive regulation of biosynthetic process	30	11,52	GO:0009893, GO:0009889, GO:0009058	positive regulation of metabolic process, regulation of biosynthetic process, biosynthetic process
10	GO:0009156	ribonucleoside monophosphate biosynthetic process	39	11,49	GO:0009124, GO:0009161	nucleoside monophosphate biosynthetic process, ribonucleoside monophosphate metabolic process
9	GO:0000041	transition metal ion transport	16	11,46	GO:0030001	metal ion transport
7	GO:0009827	plant-type cell wall modification	10	11,40	GO:0042545, GO:0009664	cell wall modification, plant-type cell wall organization
8	GO:0009164	nucleoside catabolic process	69	11,34	GO:1901136, GO:0009116, GO:1901658, GO:0034655, GO:1901565	carbohydrate derivative catabolic process, nucleoside metabolic process, glycosyl compound catabolic process, nucleobase-containing compound catabolic process, organonitrogen compound catabolic process
8	GO:0051258	protein polymerization	23	11,24	GO:0043623	cellular protein complex assembly
11	GO:0009220	pyrimidine ribonucleotide biosynthetic process	12	11,20	GO:0009260, GO:0006221, GO:0009218	ribonucleotide biosynthetic process, pyrimidine nucleotide biosynthetic process, pyrimidine ribonucleotide metabolic process
11	GO:0042023	DNA endoreduplication	10	11,20	GO:0044786	cell cycle DNA replication
7	GO:0009834	secondary cell wall biogenesis	12	11,20	GO:0009832	plant-type cell wall biogenesis
6	GO:0009767	photosynthetic electron transport chain	13	11,20	GO:0022900, GO:0019684	electron transport chain, photosynthesis, light reaction
8	GO:2000113	negative regulation of cellular macromolecule biosynthetic process	27	11,21	GO:0031327, GO:0010558, GO:2000112, GO:0034645	negative regulation of cellular biosynthetic process, negative regulation of macromolecule biosynthetic process, regulation of cellular macromolecule biosynthetic process, cellular macromolecule biosynthetic process
4	GO:0009595	detection of biotic stimulus	12	11,16	GO:0051606, GO:0009607	detection of stimulus, response to biotic stimulus
5	GO:0044802	single-organism membrane organization	36	11,11	GO:0061024, GO:0044699	membrane organization, single-organism process
8	GO:0072511	divalent inorganic cation transport	31	11,02	GO:0006812	cation transport
7	GO:0006833	water transport	11	11,00	GO:0042044	fluid transport
8	GO:0016132	brassinosteroid biosynthetic process	11	11,00	GO:0016131, GO:0016129, GO:0042446	brassinosteroid metabolic process, phytosteroid biosynthetic process, hormone biosynthetic process
9	GO:0006814	sodium ion transport	13	11,00	GO:0030001, GO:0015672	metal ion transport, monovalent inorganic cation transport
13	GO:0006346	methylation-dependent chromatin silencing	11	11,00	GO:0016569, GO:0006342	covalent chromatin modification, chromatin silencing
13	GO:0031048	chromatin silencing by small RNA	11	11,00	GO:0031047, GO:0006342	gene silencing by RNA, chromatin silencing
9	GO:0051253	negative regulation of RNA metabolic process	26	10,99	GO:0045934, GO:0016070, GO:0010605, GO:0051252	negative regulation of nucleobase-containing compound metabolic process, RNA metabolic process, negative regulation of macromolecule metabolic process, regulation of RNA metabolic process
11	GO:0070588	calcium ion transmembrane transport	11	11,00	GO:0034220, GO:0006816	ion transmembrane transport, calcium ion transport
9	GO:0046777	protein autophosphorylation	11	11,00	GO:0006468	protein phosphorylation
3	GO:0051606	detection of stimulus	19	10,94	GO:0050896	response to stimulus
4	GO:1901657	glycosyl compound metabolic process	124	10,89	GO:0071704, GO:0044710	organic substance metabolic process, single-organism metabolic process
9	GO:0009225	nucleotide-sugar metabolic process	18	10,86	GO:1901135, GO:0009117	carbohydrate derivative metabolic process, nucleotide metabolic process
8	GO:0072594	establishment of protein localization to organelle	29	10,85	GO:0045184, GO:0033365	establishment of protein localization, protein localization to organelle
8	GO:0070301	cellular response to hydrogen peroxide	18	10,80	GO:0034614, GO:0042542	cellular response to reactive oxygen species, response to hydrogen peroxide
7	GO:0015833	peptide transport	18	10,80	GO:0071702, GO:0042886	organic substance transport, amide transport
6	GO:0043067	regulation of programmed cell death	15	10,80	GO:0010941, GO:0012501	regulation of cell death, programmed cell death
6	GO:0006026	aminoglycan catabolic process	18	10,80	GO:0009057, GO:1901136, GO:0006022, GO:1901565	macromolecule catabolic process, carbohydrate derivative catabolic process, aminoglycan metabolic process, organonitrogen compound catabolic process
7	GO:1901072	glucosamine-containing compound catabolic process	18	10,80	GO:0046348, GO:1901071	amino sugar catabolic process, glucosamine-containing compound metabolic process
7	GO:0006030	chitin metabolic process	18	10,80	GO:0006022, GO:1901071	aminoglycan metabolic process, glucosamine-containing compound metabolic process
6	GO:0009555	pollen development	18	10,77	GO:0048856, GO:0048229	anatomical structure development, gametophyte development
9	GO:0048438	floral whorl development	33	10,77	GO:0044767, GO:0048856, GO:0009908, GO:0003006	single-organism developmental process, anatomical structure development, flower development, developmental process involved in reproduction
10	GO:0006511	ubiquitin-dependent protein catabolic process	13	10,76	GO:0019941	modification-dependent protein catabolic process
7	GO:0048364	root development	30	10,72	GO:0048513, GO:0044767, GO:0022622	organ development, single-organism developmental process, root system development
6	GO:0045333	cellular respiration	24	10,72	GO:0015980	energy derivation by oxidation of organic compounds
5	GO:0006732	coenzyme metabolic process	63	10,70	GO:0051186	cofactor metabolic process
7	GO:0010224	response to UV-B	11	10,60	GO:0009411	response to UV
7	GO:0032268	regulation of cellular protein metabolic process	33	10,60	GO:0051246, GO:0044267, GO:0031323	regulation of protein metabolic process, cellular protein metabolic process, regulation of cellular metabolic process
10	GO:0000038	very long-chain fatty acid metabolic process	11	10,60	GO:0006631	fatty acid metabolic process
7	GO:0009267	cellular response to starvation	15	10,56	GO:0033554, GO:0042594, GO:0031669	cellular response to stress, response to starvation, cellular response to nutrient levels
5	GO:0009825	multidimensional cell growth	15	10,52	GO:0016049	cell growth
8	GO:0048645	organ formation	18	10,51	GO:0048646, GO:0044767, GO:0009887	anatomical structure formation involved in morphogenesis, single-organism developmental process, organ morphogenesis
4	GO:0006081	cellular aldehyde metabolic process	29	10,46	GO:0071704, GO:0044710, GO:0044237	organic substance metabolic process, single-organism metabolic process, cellular metabolic process
11	GO:0009067	aspartate family amino acid biosynthetic process	15	10,46	GO:0009066, GO:1901607	aspartate family amino acid metabolic process, alpha-amino acid biosynthetic process
9	GO:0009863	salicylic acid mediated signaling pathway	14	10,40	GO:0071446, GO:0007165	cellular response to salicylic acid stimulus, signal transduction
10	GO:0010026	trichome differentiation	16	10,40	GO:0009913	epidermal cell differentiation
7	GO:0009060	aerobic respiration	14	10,40	GO:0045333	cellular respiration
6	GO:0006778	porphyrin-containing compound metabolic process	28	10,39	GO:0033013, GO:0051186	tetrapyrrole metabolic process, cofactor metabolic process
8	GO:0030003	cellular cation homeostasis	17	10,39	GO:0006873, GO:0055080	cellular ion homeostasis, cation homeostasis
7	GO:0007243	intracellular protein kinase cascade	17	10,33	GO:0035556	intracellular signal transduction
5	GO:0014070	response to organic cyclic compound	31	10,30	GO:0010033	response to organic substance
10	GO:0016571	histone methylation	22	10,24	GO:0006479, GO:0016570	protein methylation, histone modification
4	GO:0040008	regulation of growth	25	10,22	GO:0040007, GO:0050789	growth, regulation of biological process
5	GO:0010243	response to organonitrogen compound	18	10,20	GO:1901698, GO:0010033, GO:0009719	response to nitrogen compound, response to organic substance, response to endogenous stimulus
5	GO:0009415	response to water stimulus	18	10,20	GO:0010035, GO:1901700, GO:0009628	response to inorganic substance, response to oxygen-containing compound, response to abiotic stimulus
8	GO:0009902	chloroplast relocation	10	10,20	GO:0051667, GO:0009658	establishment of plastid localization, chloroplast organization
8	GO:0046351	disaccharide biosynthetic process	17	10,20	GO:0034637, GO:0005984, GO:0009312	cellular carbohydrate biosynthetic process, disaccharide metabolic process, oligosaccharide biosynthetic process
8	GO:0016071	mRNA metabolic process	23	10,17	GO:0016070	RNA metabolic process
5	GO:0016042	lipid catabolic process	20	10,15	GO:0006629, GO:1901575	lipid metabolic process, organic substance catabolic process
6	GO:0031325	positive regulation of cellular metabolic process	28	10,09	GO:0044237, GO:0048522, GO:0009893, GO:0031323	cellular metabolic process, positive regulation of cellular process, positive regulation of metabolic process, regulation of cellular metabolic process
7	GO:0048588	developmental cell growth	13	10,08	GO:0048468, GO:0016049, GO:0048589	cell development, cell growth, developmental growth
7	GO:0045088	regulation of innate immune response	16	10,08	GO:0045087, GO:0050776, GO:0031347	innate immune response, regulation of immune response, regulation of defense response
8	GO:0009932	cell tip growth	11	10,08	GO:0009826	unidimensional cell growth
4	GO:0048518	positive regulation of biological process	52	10,04	GO:0008150, GO:0050789	biological_process, regulation of biological process
10	GO:0009800	cinnamic acid biosynthetic process	10	10,00	GO:0072330, GO:0009803, GO:0009699	monocarboxylic acid biosynthetic process, cinnamic acid metabolic process, phenylpropanoid biosynthetic process
9	GO:0016556	mRNA modification	12	10,00	GO:0009451, GO:0016071	RNA modification, mRNA metabolic process
14	GO:0048767	root hair elongation	10	10,00	GO:0048765, GO:0048588, GO:0060560	root hair cell differentiation, developmental cell growth, developmental growth involved in morphogenesis
10	GO:0016579	protein deubiquitination	10	10,00	GO:0070646	protein modification by small protein removal
9	GO:0005992	trehalose biosynthetic process	10	10,00	GO:0046351, GO:0005991	disaccharide biosynthetic process, trehalose metabolic process
10	GO:0007131	reciprocal meiotic recombination	10	10,00	GO:0007127, GO:0035825, GO:0048610, GO:0022402	meiosis I, reciprocal DNA recombination, cellular process involved in reproduction, cell cycle process
9	GO:0010182	sugar mediated signaling pathway	10	10,00	GO:0009756	carbohydrate mediated signaling
12	GO:0006559	L-phenylalanine catabolic process	10	10,00	GO:1902222, GO:0009074, GO:0006558	erythrose 4-phosphate/phosphoenolpyruvate family amino acid catabolic process, aromatic amino acid family catabolic process, L-phenylalanine metabolic process
10	GO:0006270	DNA replication initiation	10	10,00	GO:0006259, GO:0006261	DNA metabolic process, DNA-dependent DNA replication
6	GO:0045454	cell redox homeostasis	10	10,00	GO:0050794, GO:0019725	regulation of cellular process, cellular homeostasis
6	GO:0010605	negative regulation of macromolecule metabolic process	37	9,99	GO:0009892, GO:0043170, GO:0060255	negative regulation of metabolic process, macromolecule metabolic process, regulation of macromolecule metabolic process
7	GO:0046364	monosaccharide biosynthetic process	25	9,96	GO:0016051, GO:0005996	carbohydrate biosynthetic process, monosaccharide metabolic process
9	GO:0006275	regulation of DNA replication	12	9,94	GO:0006260, GO:2000112, GO:0051052	DNA replication, regulation of cellular macromolecule biosynthetic process, regulation of DNA metabolic process
10	GO:0009201	ribonucleoside triphosphate biosynthetic process	33	9,92	GO:0009199, GO:0009142	ribonucleoside triphosphate metabolic process, nucleoside triphosphate biosynthetic process
6	GO:0072522	purine-containing compound biosynthetic process	45	9,90	GO:1901566, GO:0019438, GO:0044271, GO:0018130, GO:0072521, GO:1901362	organonitrogen compound biosynthetic process, aromatic compound biosynthetic process, cellular nitrogen compound biosynthetic process, heterocycle biosynthetic process, purine-containing compound metabolic process, organic cyclic compound biosynthetic process
7	GO:0046390	ribose phosphate biosynthetic process	47	9,90	GO:0019693, GO:0090407, GO:1901137	ribose phosphate metabolic process, organophosphate biosynthetic process, carbohydrate derivative biosynthetic process
9	GO:0046942	carboxylic acid transport	27	9,89	GO:0015711, GO:0015849	organic anion transport, organic acid transport
8	GO:0016114	terpenoid biosynthetic process	25	9,86	GO:0008299, GO:0006721	isoprenoid biosynthetic process, terpenoid metabolic process
5	GO:0080134	regulation of response to stress	22	9,84	GO:0006950, GO:0048583	response to stress, regulation of response to stimulus
4	GO:0015977	carbon fixation	13	9,80	GO:0071704, GO:0044710	organic substance metabolic process, single-organism metabolic process
9	GO:0042451	purine nucleoside biosynthetic process	39	9,78	GO:0042278, GO:0072522, GO:0009163	purine nucleoside metabolic process, purine-containing compound biosynthetic process, nucleoside biosynthetic process
8	GO:0090150	establishment of protein localization to membrane	19	9,77	GO:0045184, GO:0072657	establishment of protein localization, protein localization to membrane
5	GO:0051321	meiotic cell cycle	18	9,73	GO:0048610, GO:0007049	cellular process involved in reproduction, cell cycle
7	GO:0048569	post-embryonic organ development	40	9,73	GO:0048513, GO:0044767	organ development, single-organism developmental process
5	GO:0048646	anatomical structure formation involved in morphogenesis	30	9,70	GO:0009653, GO:0032502	anatomical structure morphogenesis, developmental process
5	GO:0051049	regulation of transport	27	9,68	GO:0006810, GO:0032879	transport, regulation of localization
8	GO:0016036	cellular response to phosphate starvation	9	9,60	GO:0009267	cellular response to starvation
9	GO:0051275	beta-glucan catabolic process	16	9,60	GO:0051273, GO:0009251, GO:0044247	beta-glucan metabolic process, glucan catabolic process, cellular polysaccharide catabolic process
9	GO:0032446	protein modification by small protein conjugation	16	9,60	GO:0070647	protein modification by small protein conjugation or removal
10	GO:0016117	carotenoid biosynthetic process	10	9,60	GO:0046148, GO:0016109, GO:0016116	pigment biosynthetic process, tetraterpenoid biosynthetic process, carotenoid metabolic process
6	GO:0080135	regulation of cellular response to stress	16	9,60	GO:0050794, GO:0080134, GO:0033554	regulation of cellular process, regulation of response to stress, cellular response to stress
8	GO:0009123	nucleoside monophosphate metabolic process	67	9,58	GO:0006753	nucleoside phosphate metabolic process
8	GO:0046488	phosphatidylinositol metabolic process	14	9,56	GO:0006650	glycerophospholipid metabolic process
10	GO:0010053	root epidermal cell differentiation	20	9,36	GO:0044767, GO:0009913, GO:0010015	single-organism developmental process, epidermal cell differentiation, root morphogenesis
7	GO:0046490	isopentenyl diphosphate metabolic process	25	9,36	GO:0006644	phospholipid metabolic process
9	GO:0010014	meristem initiation	10	9,36	GO:0044767, GO:0009933	single-organism developmental process, meristem structural organization
5	GO:0048585	negative regulation of response to stimulus	16	9,36	GO:0048583, GO:0050896, GO:0048519	regulation of response to stimulus, response to stimulus, negative regulation of biological process
9	GO:0009965	leaf morphogenesis	11	9,32	GO:0048366, GO:0010016, GO:0009887	leaf development, shoot system morphogenesis, organ morphogenesis
5	GO:0009813	flavonoid biosynthetic process	13	9,28	GO:1901576, GO:0009812	organic substance biosynthetic process, flavonoid metabolic process
5	GO:0048229	gametophyte development	21	9,27	GO:0007275	multicellular organismal development
4	GO:0043900	regulation of multi-organism process	11	9,16	GO:0051704, GO:0050789	multi-organism process, regulation of biological process
4	GO:0030029	actin filament-based process	29	9,05	GO:0044763	single-organism cellular process
8	GO:0006310	DNA recombination	17	9,04	GO:0006259	DNA metabolic process
9	GO:0006885	regulation of pH	9	9,00	GO:0055067	monovalent inorganic cation homeostasis
7	GO:0009626	plant-type hypersensitive response	15	9,00	GO:0045087, GO:0033554, GO:0034050	innate immune response, cellular response to stress, host programmed cell death induced by symbiont
11	GO:0030838	positive regulation of actin filament polymerization	15	9,00	GO:0051495, GO:0030041, GO:0030833, GO:0032273	positive regulation of cytoskeleton organization, actin filament polymerization, regulation of actin filament polymerization, positive regulation of protein polymerization
4	GO:0007155	cell adhesion	9	9,00	GO:0044763, GO:0022610	single-organism cellular process, biological adhesion
8	GO:0006414	translational elongation	9	9,00	GO:0006412, GO:0034645	translation, cellular macromolecule biosynthetic process
10	GO:0006499	N-terminal protein myristoylation	9	9,00	GO:0018377, GO:0006498	protein myristoylation, N-terminal protein lipidation
6	GO:0010089	xylem development	9	9,00	GO:0010087	phloem or xylem histogenesis
8	GO:0006099	tricarboxylic acid cycle	9	9,00	GO:0009060, GO:0044238	aerobic respiration, primary metabolic process
7	GO:0023014	signal transduction by phosphorylation	9	9,00	GO:0016310, GO:0007165	phosphorylation, signal transduction
6	GO:0009668	plastid membrane organization	15	9,00	GO:0044802, GO:0009657	single-organism membrane organization, plastid organization
10	GO:0072488	ammonium transmembrane transport	9	9,00	GO:0034220, GO:0015696	ion transmembrane transport, ammonium transport
10	GO:0042793	transcription from plastid promoter	9	9,00	GO:0006351, GO:0009657	transcription, DNA-dependent, plastid organization
12	GO:0035670	plant-type ovary development	15	9,00	GO:0048608, GO:0048440	reproductive structure development, carpel development
10	GO:0009862	systemic acquired resistance, salicylic acid mediated signaling pathway	9	9,00	GO:0009627, GO:0009863	systemic acquired resistance, salicylic acid mediated signaling pathway
8	GO:0035266	meristem growth	16	8,88	GO:0048507, GO:0048589	meristem development, developmental growth
6	GO:0010604	positive regulation of macromolecule metabolic process	26	8,88	GO:0043170, GO:0009893, GO:0060255	macromolecule metabolic process, positive regulation of metabolic process, regulation of macromolecule metabolic process
8	GO:0031399	regulation of protein modification process	22	8,87	GO:0032268, GO:0006464	regulation of cellular protein metabolic process, cellular protein modification process
10	GO:0009127	purine nucleoside monophosphate biosynthetic process	34	8,84	GO:0009124, GO:0009126	nucleoside monophosphate biosynthetic process, purine nucleoside monophosphate metabolic process
5	GO:0019725	cellular homeostasis	28	8,84	GO:0044763, GO:0042592	single-organism cellular process, homeostatic process
9	GO:0006305	DNA alkylation	16	8,83	GO:0006304	DNA modification
9	GO:0044728	DNA methylation or demethylation	16	8,83	GO:0006304	DNA modification
10	GO:0010431	seed maturation	12	8,80	GO:0048609, GO:0044702, GO:0048316	multicellular organismal reproductive process, single organism reproductive process, seed development
7	GO:0010608	posttranscriptional regulation of gene expression	21	8,80	GO:0010468	regulation of gene expression
8	GO:0006417	regulation of translation	12	8,80	GO:0006412, GO:2000112, GO:0032268, GO:0010608	translation, regulation of cellular macromolecule biosynthetic process, regulation of cellular protein metabolic process, posttranscriptional regulation of gene expression
8	GO:0055067	monovalent inorganic cation homeostasis	15	8,76	GO:0055080	cation homeostasis
12	GO:0048764	trichoblast maturation	19	8,76	GO:0010054, GO:0048469	trichoblast differentiation, cell maturation
10	GO:0009064	glutamine family amino acid metabolic process	17	8,74	GO:1901605	alpha-amino acid metabolic process
4	GO:0044093	positive regulation of molecular function	19	8,60	GO:0065009	regulation of molecular function
4	GO:0042592	homeostatic process	48	8,58	GO:0065008	regulation of biological quality
4	GO:0051128	regulation of cellular component organization	29	8,56	GO:0016043, GO:0050789	cellular component organization, regulation of biological process
6	GO:0002237	response to molecule of bacterial origin	9	8,56	GO:0009617, GO:0010033, GO:0009607	response to bacterium, response to organic substance, response to biotic stimulus
8	GO:0071395	cellular response to jasmonic acid stimulus	14	8,40	GO:0032870, GO:0009753, GO:1901701	cellular response to hormone stimulus, response to jasmonic acid stimulus, cellular response to oxygen-containing compound
4	GO:0008037	cell recognition	14	8,40	GO:0044763, GO:0044707	single-organism cellular process, single-multicellular organism process
7	GO:0034614	cellular response to reactive oxygen species	21	8,40	GO:0000302, GO:1901701, GO:0034599	response to reactive oxygen species, cellular response to oxygen-containing compound, cellular response to oxidative stress
6	GO:0009875	pollen-pistil interaction	14	8,40	GO:0048610, GO:0007154, GO:0009856	cellular process involved in reproduction, cell communication, pollination
6	GO:0046271	phenylpropanoid catabolic process	14	8,40	GO:0009698, GO:0019439, GO:1901361	phenylpropanoid metabolic process, aromatic compound catabolic process, organic cyclic compound catabolic process
9	GO:0010374	stomatal complex development	14	8,40	GO:0009791, GO:0008544	post-embryonic development, epidermis development
8	GO:1901292	nucleoside phosphate catabolic process	71	8,38	GO:0034655, GO:0006753, GO:0046434	nucleobase-containing compound catabolic process, nucleoside phosphate metabolic process, organophosphate catabolic process
7	GO:0007067	mitosis	9	8,36	GO:0022402, GO:0000278, GO:0000280	cell cycle process, mitotic cell cycle, nuclear division
7	GO:0009845	seed germination	9	8,36	GO:0090351, GO:0044707	seedling development, single-multicellular organism process
4	GO:0048609	multicellular organismal reproductive process	16	8,33	GO:0032504, GO:0022414	multicellular organism reproduction, reproductive process
9	GO:0070646	protein modification by small protein removal	13	8,28	GO:0070647	protein modification by small protein conjugation or removal
2	GO:0002376	immune system process	35	8,27	GO:0008150	biological_process
8	GO:0044038	cell wall macromolecule biosynthetic process	23	8,23	GO:0042546, GO:0044036, GO:0070589	cell wall biogenesis, cell wall macromolecule metabolic process, cellular component macromolecule biosynthetic process
5	GO:0043094	cellular metabolic compound salvage	16	8,20	GO:0044249	cellular biosynthetic process
11	GO:0006536	glutamate metabolic process	10	8,20	GO:0043648, GO:0009064	dicarboxylic acid metabolic process, glutamine family amino acid metabolic process
7	GO:0006839	mitochondrial transport	11	8,20	GO:0044765, GO:0046907	single-organism transport, intracellular transport
7	GO:0010051	xylem and phloem pattern formation	9	8,20	GO:0003002	regionalization
5	GO:0033043	regulation of organelle organization	22	8,18	GO:0050794, GO:0051128, GO:0006996	regulation of cellular process, regulation of cellular component organization, organelle organization
5	GO:0048532	anatomical structure arrangement	20	8,17	GO:0044767, GO:0009653	single-organism developmental process, anatomical structure morphogenesis
6	GO:0006637	acyl-CoA metabolic process	16	8,11	GO:0006793, GO:0006732, GO:0035383	phosphorus metabolic process, coenzyme metabolic process, thioester metabolic process
8	GO:0055065	metal ion homeostasis	19	8,11	GO:0055080	cation homeostasis
6	GO:0009411	response to UV	19	8,09	GO:0009416	response to light stimulus
8	GO:0010015	root morphogenesis	24	8,06	GO:0044767, GO:0009653, GO:0048364	single-organism developmental process, anatomical structure morphogenesis, root development
6	GO:0030855	epithelial cell differentiation	29	8,07	GO:0030154, GO:0060429	cell differentiation, epithelium development
10	GO:0009145	purine nucleoside triphosphate biosynthetic process	31	8,05	GO:0009144, GO:0009142	purine nucleoside triphosphate metabolic process, nucleoside triphosphate biosynthetic process
5	GO:1901658	glycosyl compound catabolic process	71	8,01	GO:1901575, GO:1901657	organic substance catabolic process, glycosyl compound metabolic process
9	GO:0009125	nucleoside monophosphate catabolic process	37	7,99	GO:1901292, GO:0009123	nucleoside phosphate catabolic process, nucleoside monophosphate metabolic process
7	GO:0009855	determination of bilateral symmetry	8	8,00	GO:0009799	specification of symmetry
9	GO:0006817	phosphate ion transport	8	8,00	GO:0015698	inorganic anion transport
9	GO:0010264	myo-inositol hexakisphosphate biosynthetic process	8	8,00	GO:0033517, GO:0032958	myo-inositol hexakisphosphate metabolic process, inositol phosphate biosynthetic process
8	GO:0006071	glycerol metabolic process	8	8,00	GO:0019400	alditol metabolic process
10	GO:0030418	nicotianamine biosynthetic process	8	8,00	GO:0030417, GO:0072330, GO:0018130, GO:1901362, GO:0072351, GO:0042401	nicotianamine metabolic process, monocarboxylic acid biosynthetic process, heterocycle biosynthetic process, organic cyclic compound biosynthetic process, tricarboxylic acid biosynthetic process, cellular biogenic amine biosynthetic process
6	GO:0051788	response to misfolded protein	8	8,00	GO:0035966	response to topologically incorrect protein
9	GO:0080129	proteasome core complex assembly	8	8,00	GO:0043248	proteasome assembly
8	GO:0010215	cellulose microfibril organization	8	8,00	GO:0030198, GO:0071668	extracellular matrix organization, plant-type cell wall assembly
8	GO:0019253	reductive pentose-phosphate cycle	8	8,00	GO:0019685, GO:0015977	photosynthesis, dark reaction, carbon fixation
11	GO:0006635	fatty acid beta-oxidation	8	8,00	GO:0019395, GO:0009062	fatty acid oxidation, fatty acid catabolic process
6	GO:0009407	toxin catabolic process	8	8,00	GO:0044248, GO:0009404, GO:0090487	cellular catabolic process, toxin metabolic process, secondary metabolite catabolic process
4	GO:0080167	response to karrikin	8	8,00	GO:0009628	response to abiotic stimulus
9	GO:0043481	anthocyanin accumulation in tissues in response to UV light	8	8,00	GO:0043479	pigment accumulation in tissues in response to UV light
7	GO:0010310	regulation of hydrogen peroxide metabolic process	8	8,00	GO:2000377, GO:0042743	regulation of reactive oxygen species metabolic process, hydrogen peroxide metabolic process
5	GO:0008356	asymmetric cell division	8	8,00	GO:0051301	cell division
7	GO:0045935	positive regulation of nucleobase-containing compound metabolic process	21	7,92	GO:0031325, GO:0051173, GO:0019219, GO:0006139	positive regulation of cellular metabolic process, positive regulation of nitrogen compound metabolic process, regulation of nucleobase-containing compound metabolic process, nucleobase-containing compound metabolic process
5	GO:0042537	benzene-containing compound metabolic process	22	7,92	GO:0006725, GO:1901360	cellular aromatic compound metabolic process, organic cyclic compound metabolic process
6	GO:0007166	cell surface receptor signaling pathway	15	7,93	GO:0007165	signal transduction
7	GO:0043588	skin development	43	7,87	GO:0048513	organ development
6	GO:0033014	tetrapyrrole biosynthetic process	21	7,87	GO:1901566, GO:0019438, GO:0033013, GO:0044271, GO:0018130, GO:1901362	organonitrogen compound biosynthetic process, aromatic compound biosynthetic process, tetrapyrrole metabolic process, cellular nitrogen compound biosynthetic process, heterocycle biosynthetic process, organic cyclic compound biosynthetic process
7	GO:0006721	terpenoid metabolic process	30	7,84	GO:0006720	isoprenoid metabolic process
4	GO:0007059	chromosome segregation	7	7,82	GO:0044763	single-organism cellular process
7	GO:0019758	glycosinolate biosynthetic process	13	7,80	GO:0019757, GO:0016144, GO:0044550	glycosinolate metabolic process, S-glycoside biosynthetic process, secondary metabolite biosynthetic process
5	GO:0012501	programmed cell death	16	7,80	GO:0008219	cell death
11	GO:0006558	L-phenylalanine metabolic process	13	7,80	GO:0009072, GO:1902221	aromatic amino acid family metabolic process, erythrose 4-phosphate/phosphoenolpyruvate family amino acid metabolic process
8	GO:0035303	regulation of dephosphorylation	13	7,80	GO:0016311, GO:0019220	dephosphorylation, regulation of phosphate metabolic process
8	GO:0071215	cellular response to abscisic acid stimulus	13	7,80	GO:0071396, GO:0032870, GO:0097306, GO:0009737	cellular response to lipid, cellular response to hormone stimulus, cellular response to alcohol, response to abscisic acid stimulus
7	GO:0006650	glycerophospholipid metabolic process	19	7,78	GO:0006644, GO:0046486	phospholipid metabolic process, glycerolipid metabolic process
4	GO:0008219	cell death	18	7,68	GO:0016265, GO:0044763	death, single-organism cellular process
10	GO:0046496	nicotinamide nucleotide metabolic process	35	7,56	GO:0019362	pyridine nucleotide metabolic process
7	GO:0009251	glucan catabolic process	19	7,56	GO:0044042, GO:0000272	glucan metabolic process, polysaccharide catabolic process
8	GO:0051052	regulation of DNA metabolic process	14	7,56	GO:0006259, GO:0019219, GO:0060255	DNA metabolic process, regulation of nucleobase-containing compound metabolic process, regulation of macromolecule metabolic process
8	GO:0044247	cellular polysaccharide catabolic process	19	7,56	GO:0000272, GO:0044275, GO:0044264	polysaccharide catabolic process, cellular carbohydrate catabolic process, cellular polysaccharide metabolic process
7	GO:0022904	respiratory electron transport chain	11	7,46	GO:0022900, GO:0045333	electron transport chain, cellular respiration
10	GO:0048444	floral organ morphogenesis	12	7,39	GO:0048437, GO:0048563, GO:0003006	floral organ development, post-embryonic organ morphogenesis, developmental process involved in reproduction
11	GO:0006563	L-serine metabolic process	11	7,40	GO:0009069	serine family amino acid metabolic process
11	GO:0048443	stamen development	10	7,38	GO:0048437, GO:0048466, GO:0048827	floral organ development, androecium development, phyllome development
8	GO:0009163	nucleoside biosynthetic process	42	7,38	GO:1901566, GO:0009116, GO:1901659, GO:1901137, GO:0034654	organonitrogen compound biosynthetic process, nucleoside metabolic process, glycosyl compound biosynthetic process, carbohydrate derivative biosynthetic process, nucleobase-containing compound biosynthetic process
4	GO:0044702	single organism reproductive process	18	7,37	GO:0044699, GO:0022414	single-organism process, reproductive process
5	GO:0044270	cellular nitrogen compound catabolic process	81	7,33	GO:0034641, GO:0044248	cellular nitrogen compound metabolic process, cellular catabolic process
5	GO:0046700	heterocycle catabolic process	81	7,33	GO:0044248, GO:0046483	cellular catabolic process, heterocycle metabolic process
8	GO:0042401	cellular biogenic amine biosynthetic process	15	7,32	GO:0009309, GO:0006576	amine biosynthetic process, cellular biogenic amine metabolic process
9	GO:0006875	cellular metal ion homeostasis	11	7,32	GO:0030003, GO:0055065	cellular cation homeostasis, metal ion homeostasis
5	GO:1901659	glycosyl compound biosynthetic process	55	7,24	GO:1901576, GO:1901657	organic substance biosynthetic process, glycosyl compound metabolic process
6	GO:0003002	regionalization	14	7,22	GO:0007389	pattern specification process
3	GO:0044706	multi-multicellular organism process	26	7,23	GO:0032501, GO:0051704	multicellular organismal process, multi-organism process
4	GO:0044703	multi-organism reproductive process	26	7,23	GO:0022414	reproductive process
6	GO:0000280	nuclear division	12	7,22	GO:0048285	organelle fission
8	GO:0009926	auxin polar transport	8	7,20	GO:0060918	auxin transport
7	GO:0032506	cytokinetic process	20	7,20	GO:0022402, GO:0000910	cell cycle process, cytokinesis
7	GO:0000281	mitotic cytokinesis	20	7,20	GO:0000910, GO:0000278	cytokinesis, mitotic cell cycle
7	GO:0007034	vacuolar transport	10	7,20	GO:0044765, GO:0046907	single-organism transport, intracellular transport
9	GO:0009696	salicylic acid metabolic process	12	7,20	GO:1901615, GO:0032787, GO:0042537	organic hydroxy compound metabolic process, monocarboxylic acid metabolic process, benzene-containing compound metabolic process
7	GO:0044257	cellular protein catabolic process	22	7,16	GO:0044267, GO:0044265, GO:0030163	cellular protein metabolic process, cellular macromolecule catabolic process, protein catabolic process
9	GO:0016116	carotenoid metabolic process	11	7,12	GO:0016108	tetraterpenoid metabolic process
5	GO:0009893	positive regulation of metabolic process	31	7,10	GO:0019222, GO:0008152, GO:0048518	regulation of metabolic process, metabolic process, positive regulation of biological process
5	GO:0015980	energy derivation by oxidation of organic compounds	27	7,08	GO:0055114, GO:0006091	oxidation-reduction process, generation of precursor metabolites and energy
4	GO:0009581	detection of external stimulus	10	7,08	GO:0051606, GO:0009605	detection of stimulus, response to external stimulus
6	GO:0019757	glycosinolate metabolic process	17	7,08	GO:0016143, GO:0019748	S-glycoside metabolic process, secondary metabolic process
6	GO:0050801	ion homeostasis	32	7,02	GO:0048878	chemical homeostasis
9	GO:0048439	flower morphogenesis	7	7,00	GO:0010016, GO:0009908, GO:0003006, GO:0009886	shoot system morphogenesis, flower development, developmental process involved in reproduction, post-embryonic morphogenesis
4	GO:0032879	regulation of localization	29	7,01	GO:0050789, GO:0051179	regulation of biological process, localization
9	GO:0009944	polarity specification of adaxial/abaxial axis	7	7,00	GO:0065001, GO:0009943	specification of axis polarity, adaxial/abaxial axis specification
7	GO:0034219	carbohydrate transmembrane transport	7	7,00	GO:0055085, GO:0008643	transmembrane transport, carbohydrate transport
7	GO:0009746	response to hexose stimulus	6	7,00	GO:0034284	response to monosaccharide stimulus
9	GO:0001510	RNA methylation	7	7,00	GO:0043414, GO:0009451	macromolecule methylation, RNA modification
9	GO:0005986	sucrose biosynthetic process	7	7,00	GO:0046351, GO:0005985	disaccharide biosynthetic process, sucrose metabolic process
9	GO:0035825	reciprocal DNA recombination	11	7,00	GO:0006310	DNA recombination
10	GO:0006623	protein targeting to vacuole	7	7,00	GO:0007034, GO:0006605, GO:0072666, GO:0016482	vacuolar transport, protein targeting, establishment of protein localization to vacuole, cytoplasmic transport
8	GO:0015996	chlorophyll catabolic process	7	7,00	GO:0006787, GO:0015994, GO:0046149	porphyrin-containing compound catabolic process, chlorophyll metabolic process, pigment catabolic process
8	GO:0009831	plant-type cell wall modification involved in multidimensional cell growth	7	7,00	GO:0042547, GO:0009827	cell wall modification involved in multidimensional cell growth, plant-type cell wall modification
9	GO:0046520	sphingoid biosynthetic process	7	7,00	GO:0046519, GO:0030148	sphingoid metabolic process, sphingolipid biosynthetic process
11	GO:0006075	(1->3)-beta-D-glucan biosynthetic process	7	7,00	GO:0006074, GO:0051274	(1->3)-beta-D-glucan metabolic process, beta-glucan biosynthetic process
11	GO:0010162	seed dormancy process	7	7,00	GO:0048609, GO:0010431, GO:0022611, GO:0003006, GO:0044707	multicellular organismal reproductive process, seed maturation, dormancy process, developmental process involved in reproduction, single-multicellular organism process
9	GO:0015706	nitrate transport	7	7,00	GO:0015698, GO:0071705	inorganic anion transport, nitrogen compound transport
8	GO:0009828	plant-type cell wall loosening	7	7,00	GO:0009827	plant-type cell wall modification
8	GO:0006012	galactose metabolic process	7	7,00	GO:0019318	hexose metabolic process
10	GO:0016572	histone phosphorylation	7	7,00	GO:0006468, GO:0016570	protein phosphorylation, histone modification
7	GO:0009809	lignin biosynthetic process	7	7,00	GO:0009808, GO:0009699	lignin metabolic process, phenylpropanoid biosynthetic process
5	GO:0000103	sulfate assimilation	7	7,00	GO:0006790	sulfur compound metabolic process
9	GO:0030968	endoplasmic reticulum unfolded protein response	7	7,00	GO:0006984, GO:0034976, GO:0034620	ER-nucleus signaling pathway, response to endoplasmic reticulum stress, cellular response to unfolded protein
6	GO:0042446	hormone biosynthetic process	12	6,96	GO:0042445, GO:0009058	hormone metabolic process, biosynthetic process
8	GO:0051603	proteolysis involved in cellular protein catabolic process	17	6,94	GO:0006508, GO:0044257	proteolysis, cellular protein catabolic process
4	GO:0010817	regulation of hormone levels	24	6,92	GO:0065008	regulation of biological quality
9	GO:0009124	nucleoside monophosphate biosynthetic process	39	6,89	GO:1901293, GO:0009123	nucleoside phosphate biosynthetic process, nucleoside monophosphate metabolic process
10	GO:0009066	aspartate family amino acid metabolic process	16	6,88	GO:1901605	alpha-amino acid metabolic process
7	GO:0033365	protein localization to organelle	30	6,87	GO:0034613	cellular protein localization
11	GO:0006418	tRNA aminoacylation for protein translation	8	6,80	GO:0006412, GO:0043039	translation, tRNA aminoacylation
8	GO:0010584	pollen exine formation	8	6,80	GO:0010208	pollen wall assembly
9	GO:0009860	pollen tube growth	5	6,80	GO:0048588, GO:0000904, GO:0048610, GO:0048868, GO:0009932, GO:0003006	developmental cell growth, cell morphogenesis involved in differentiation, cellular process involved in reproduction, pollen tube development, cell tip growth, developmental process involved in reproduction
5	GO:0031668	cellular response to extracellular stimulus	18	6,80	GO:0071496, GO:0007154, GO:0051716, GO:0009991	cellular response to external stimulus, cell communication, cellular response to stimulus, response to extracellular stimulus
4	GO:0009812	flavonoid metabolic process	15	6,77	GO:0071704	organic substance metabolic process
6	GO:0019751	polyol metabolic process	22	6,77	GO:0006066	alcohol metabolic process
9	GO:0010498	proteasomal protein catabolic process	9	6,76	GO:0051603, GO:0030163	proteolysis involved in cellular protein catabolic process, protein catabolic process
10	GO:0006221	pyrimidine nucleotide biosynthetic process	12	6,72	GO:0009165, GO:0072528, GO:0006220	nucleotide biosynthetic process, pyrimidine-containing compound biosynthetic process, pyrimidine nucleotide metabolic process
7	GO:0031327	negative regulation of cellular biosynthetic process	27	6,72	GO:0044249, GO:0031326, GO:0009890, GO:0031324	cellular biosynthetic process, regulation of cellular biosynthetic process, negative regulation of biosynthetic process, negative regulation of cellular metabolic process
10	GO:0044786	cell cycle DNA replication	10	6,72	GO:0022402, GO:0006261	cell cycle process, DNA-dependent DNA replication
7	GO:0045934	negative regulation of nucleobase-containing compound metabolic process	27	6,72	GO:0006139, GO:0031324, GO:0051172, GO:0019219	nucleobase-containing compound metabolic process, negative regulation of cellular metabolic process, negative regulation of nitrogen compound metabolic process, regulation of nucleobase-containing compound metabolic process
7	GO:0010558	negative regulation of macromolecule biosynthetic process	27	6,72	GO:0009059, GO:0009890, GO:0010605, GO:0010556	macromolecule biosynthetic process, negative regulation of biosynthetic process, negative regulation of macromolecule metabolic process, regulation of macromolecule biosynthetic process
10	GO:0009218	pyrimidine ribonucleotide metabolic process	12	6,72	GO:0009259, GO:0006220	ribonucleotide metabolic process, pyrimidine nucleotide metabolic process
3	GO:0032504	multicellular organism reproduction	17	6,69	GO:0000003, GO:0032501	reproduction, multicellular organismal process
5	GO:0006022	aminoglycan metabolic process	19	6,70	GO:1901135, GO:1901564, GO:0043170	carbohydrate derivative metabolic process, organonitrogen compound metabolic process, macromolecule metabolic process
4	GO:0061024	membrane organization	36	6,66	GO:0016043	cellular component organization
10	GO:0032012	regulation of ARF protein signal transduction	9	6,62	GO:0032011, GO:0046578	ARF protein signal transduction, regulation of Ras protein signal transduction
11	GO:0048440	carpel development	17	6,62	GO:0048437, GO:0048467, GO:0048827	floral organ development, gynoecium development, phyllome development
7	GO:0016131	brassinosteroid metabolic process	11	6,60	GO:0042445, GO:0016128	hormone metabolic process, phytosteroid metabolic process
7	GO:0016129	phytosteroid biosynthetic process	11	6,60	GO:0006694, GO:0046165, GO:0016128	steroid biosynthetic process, alcohol biosynthetic process, phytosteroid metabolic process
6	GO:0042044	fluid transport	11	6,60	GO:0044765	single-organism transport
10	GO:0070918	production of small RNA involved in gene silencing by RNA	6	6,60	GO:0031050, GO:0031047	dsRNA fragmentation, gene silencing by RNA
11	GO:0006541	glutamine metabolic process	8	6,60	GO:0009064	glutamine family amino acid metabolic process
5	GO:0009404	toxin metabolic process	16	6,56	GO:0044237, GO:0019748	cellular metabolic process, secondary metabolic process
5	GO:0010941	regulation of cell death	15	6,48	GO:0008219, GO:0050794	cell death, regulation of cellular process
6	GO:1901071	glucosamine-containing compound metabolic process	18	6,48	GO:0006040	amino sugar metabolic process
6	GO:0046348	amino sugar catabolic process	18	6,48	GO:1901136, GO:0006040	carbohydrate derivative catabolic process, amino sugar metabolic process
6	GO:0042886	amide transport	18	6,48	GO:0044765, GO:0071705	single-organism transport, nitrogen compound transport
9	GO:0019941	modification-dependent protein catabolic process	13	6,46	GO:0043632, GO:0051603	modification-dependent macromolecule catabolic process, proteolysis involved in cellular protein catabolic process
12	GO:0009086	methionine biosynthetic process	8	6,43	GO:0009067, GO:0000097, GO:0006555	aspartate family amino acid biosynthetic process, sulfur amino acid biosynthetic process, methionine metabolic process
6	GO:0009108	coenzyme biosynthetic process	14	6,43	GO:0006732, GO:0051188	coenzyme metabolic process, cofactor biosynthetic process
6	GO:0022622	root system development	30	6,43	GO:0048731	system development
6	GO:0051246	regulation of protein metabolic process	33	6,36	GO:0080090, GO:0019538, GO:0060255	regulation of primary metabolic process, protein metabolic process, regulation of macromolecule metabolic process
6	GO:0031669	cellular response to nutrient levels	15	6,34	GO:0031667, GO:0031668	response to nutrient levels, cellular response to extracellular stimulus
6	GO:0042594	response to starvation	15	6,34	GO:0031667, GO:0006950	response to nutrient levels, response to stress
3	GO:0007623	circadian rhythm	7	6,32	GO:0048511	rhythmic process
5	GO:0035966	response to topologically incorrect protein	15	6,31	GO:0006950, GO:0010033	response to stress, response to organic substance
6	GO:0000910	cytokinesis	22	6,32	GO:0051301, GO:0022402	cell division, cell cycle process
6	GO:0009723	response to ethylene stimulus	8	6,32	GO:0009725	response to hormone stimulus
6	GO:0030163	protein catabolic process	24	6,30	GO:0009057, GO:0019538	macromolecule catabolic process, protein metabolic process
9	GO:0006399	tRNA metabolic process	14	6,27	GO:0034660	ncRNA metabolic process
11	GO:0010054	trichoblast differentiation	20	6,26	GO:0010053	root epidermal cell differentiation
5	GO:0009615	response to virus	9	6,26	GO:0051707	response to other organism
8	GO:0008154	actin polymerization or depolymerization	20	6,24	GO:0007015	actin filament organization
5	GO:0033013	tetrapyrrole metabolic process	28	6,24	GO:1901564, GO:0046483, GO:0006725, GO:1901360	organonitrogen compound metabolic process, heterocycle metabolic process, cellular aromatic compound metabolic process, organic cyclic compound metabolic process
7	GO:0006873	cellular ion homeostasis	17	6,24	GO:0050801, GO:0055082	ion homeostasis, cellular chemical homeostasis
8	GO:0071446	cellular response to salicylic acid stimulus	14	6,24	GO:1901701, GO:0009751, GO:0071407	cellular response to oxygen-containing compound, response to salicylic acid stimulus, cellular response to organic cyclic compound
6	GO:1901264	carbohydrate derivative transport	10	6,24	GO:0044765, GO:0071702	single-organism transport, organic substance transport
7	GO:0044275	cellular carbohydrate catabolic process	20	6,22	GO:0044262, GO:0044724	cellular carbohydrate metabolic process, single-organism carbohydrate catabolic process
10	GO:0009688	abscisic acid biosynthetic process	7	6,20	GO:0046165, GO:0072330, GO:0043289, GO:0009687, GO:0016106	alcohol biosynthetic process, monocarboxylic acid biosynthetic process, apocarotenoid biosynthetic process, abscisic acid metabolic process, sesquiterpenoid biosynthetic process
12	GO:0000079	regulation of cyclin-dependent protein serine/threonine kinase activity	7	6,20	GO:0051726, GO:0071900	regulation of cell cycle, regulation of protein serine/threonine kinase activity
10	GO:0006606	protein import into nucleus	7	6,20	GO:0006886, GO:0034504, GO:0072594, GO:0017038, GO:0044744, GO:0051170	intracellular protein transport, protein localization to nucleus, establishment of protein localization to organelle, protein import, protein targeting to nucleus, nuclear import
7	GO:0006576	cellular biogenic amine metabolic process	20	6,19	GO:0044106	cellular amine metabolic process
5	GO:0048523	negative regulation of cellular process	40	6,15	GO:0050794, GO:0048519, GO:0009987	regulation of cellular process, negative regulation of biological process, cellular process
9	GO:0006479	protein methylation	22	6,14	GO:0043414, GO:0008213	macromolecule methylation, protein alkylation
10	GO:0035194	posttranscriptional gene silencing by RNA	9	6,12	GO:0016441, GO:0031047	posttranscriptional gene silencing, gene silencing by RNA
7	GO:0060918	auxin transport	10	6,12	GO:0009914	hormone transport
7	GO:0051667	establishment of plastid localization	10	6,12	GO:0051644, GO:0051649, GO:0051656	plastid localization, establishment of localization in cell, establishment of organelle localization
5	GO:0022603	regulation of anatomical structure morphogenesis	15	6,12	GO:0009653, GO:0050793	anatomical structure morphogenesis, regulation of developmental process
7	GO:0009312	oligosaccharide biosynthetic process	17	6,12	GO:0016051, GO:0009311	carbohydrate biosynthetic process, oligosaccharide metabolic process
6	GO:0034599	cellular response to oxidative stress	22	6,04	GO:0033554, GO:0070887, GO:0006979	cellular response to stress, cellular response to chemical stimulus, response to oxidative stress
5	GO:0050776	regulation of immune response	16	6,05	GO:0002682, GO:0048583, GO:0006955	regulation of immune system process, regulation of response to stimulus, immune response
8	GO:0044070	regulation of anion transport	8	6,03	GO:0043269, GO:0006820	regulation of ion transport, anion transport
8	GO:0007169	transmembrane receptor protein tyrosine kinase signaling pathway	6	6,00	GO:0007167	enzyme linked receptor protein signaling pathway
10	GO:0055072	iron ion homeostasis	6	6,00	GO:0055076	transition metal ion homeostasis
7	GO:0009773	photosynthetic electron transport in photosystem I	6	6,00	GO:0009767	photosynthetic electron transport chain
9	GO:0019375	galactolipid biosynthetic process	6	6,00	GO:0019374, GO:0009247	galactolipid metabolic process, glycolipid biosynthetic process
11	GO:0043090	amino acid import	6	6,00	GO:0006865	amino acid transport
5	GO:0009630	gravitropism	6	6,00	GO:0009629, GO:0009606	response to gravity, tropism
9	GO:0015770	sucrose transport	6	6,00	GO:0015766	disaccharide transport
10	GO:0030007	cellular potassium ion homeostasis	6	6,00	GO:0006875, GO:0030004, GO:0055075	cellular metal ion homeostasis, cellular monovalent inorganic cation homeostasis, potassium ion homeostasis
7	GO:0009816	defense response to bacterium, incompatible interaction	6	6,00	GO:0042742, GO:0009814	defense response to bacterium, defense response, incompatible interaction
7	GO:0010345	suberin biosynthetic process	6	6,00	GO:0009699	phenylpropanoid biosynthetic process
13	GO:0009089	lysine biosynthetic process via diaminopimelate	6	6,00	GO:0046451, GO:0009085	diaminopimelate metabolic process, lysine biosynthetic process
4	GO:0009606	tropism	10	6,00	GO:0044707, GO:0009605	single-multicellular organism process, response to external stimulus
6	GO:0009846	pollen germination	6	6,00	GO:0044707, GO:0009856	single-multicellular organism process, pollination
9	GO:0009803	cinnamic acid metabolic process	10	6,00	GO:0009698, GO:0032787, GO:0042537	phenylpropanoid metabolic process, monocarboxylic acid metabolic process, benzene-containing compound metabolic process
8	GO:0005991	trehalose metabolic process	10	6,00	GO:0005984	disaccharide metabolic process
11	GO:1902222	erythrose 4-phosphate/phosphoenolpyruvate family amino acid catabolic process	10	6,00	GO:1902221, GO:1901606	erythrose 4-phosphate/phosphoenolpyruvate family amino acid metabolic process, alpha-amino acid catabolic process
6	GO:0007062	sister chromatid cohesion	6	6,00	GO:0051276, GO:0022402, GO:0007059	chromosome organization, cell cycle process, chromosome segregation
8	GO:0009756	carbohydrate mediated signaling	10	6,00	GO:0071322, GO:0007165	cellular response to carbohydrate stimulus, signal transduction
10	GO:0009074	aromatic amino acid family catabolic process	10	6,00	GO:0009072, GO:0019439, GO:1901361, GO:0009063	aromatic amino acid family metabolic process, aromatic compound catabolic process, organic cyclic compound catabolic process, cellular amino acid catabolic process
6	GO:0010286	heat acclimation	6	6,00	GO:0009408	response to heat
9	GO:0009142	nucleoside triphosphate biosynthetic process	33	5,95	GO:1901293, GO:0009141	nucleoside phosphate biosynthetic process, nucleoside triphosphate metabolic process
6	GO:0015849	organic acid transport	27	5,93	GO:0044765, GO:0071702	single-organism transport, organic substance transport
6	GO:0034655	nucleobase-containing compound catabolic process	74	5,88	GO:0019439, GO:0046700, GO:1901361, GO:0044270, GO:0006139	aromatic compound catabolic process, heterocycle catabolic process, organic cyclic compound catabolic process, cellular nitrogen compound catabolic process, nucleobase-containing compound metabolic process
7	GO:0046173	polyol biosynthetic process	13	5,88	GO:0046165, GO:0019751	alcohol biosynthetic process, polyol metabolic process
7	GO:0072657	protein localization to membrane	19	5,86	GO:0034613, GO:0044802	cellular protein localization, single-organism membrane organization
9	GO:0009081	branched-chain amino acid metabolic process	8	5,84	GO:0006520	cellular amino acid metabolic process
6	GO:0044265	cellular macromolecule catabolic process	25	5,84	GO:0044248, GO:0009057, GO:0044260	cellular catabolic process, macromolecule catabolic process, cellular macromolecule metabolic process
9	GO:0045226	extracellular polysaccharide biosynthetic process	7	5,80	GO:0046379, GO:0033692	extracellular polysaccharide metabolic process, cellular polysaccharide biosynthetic process
2	GO:0048511	rhythmic process	9	5,79	GO:0008150	biological_process
10	GO:0009062	fatty acid catabolic process	9	5,80	GO:0072329, GO:0006631, GO:0044242	monocarboxylic acid catabolic process, fatty acid metabolic process, cellular lipid catabolic process
5	GO:0048878	chemical homeostasis	34	5,77	GO:0042592	homeostatic process
9	GO:0016109	tetraterpenoid biosynthetic process	10	5,76	GO:0016108, GO:0016114	tetraterpenoid metabolic process, terpenoid biosynthetic process
10	GO:0009226	nucleotide-sugar biosynthetic process	9	5,76	GO:0009225, GO:1901137, GO:0009165	nucleotide-sugar metabolic process, carbohydrate derivative biosynthetic process, nucleotide biosynthetic process
5	GO:0009892	negative regulation of metabolic process	38	5,75	GO:0019222, GO:0008152, GO:0048519	regulation of metabolic process, metabolic process, negative regulation of biological process
6	GO:0009751	response to salicylic acid stimulus	16	5,74	GO:1901700, GO:0014070	response to oxygen-containing compound, response to organic cyclic compound
6	GO:0033044	regulation of chromosome organization	7	5,73	GO:0033043, GO:0051276	regulation of organelle organization, chromosome organization
6	GO:0048868	pollen tube development	7	5,68	GO:0048856, GO:0003006, GO:0009856	anatomical structure development, developmental process involved in reproduction, pollination
9	GO:0055075	potassium ion homeostasis	8	5,60	GO:0055067, GO:0055065	monovalent inorganic cation homeostasis, metal ion homeostasis
12	GO:0035196	production of miRNAs involved in gene silencing by miRNA	6	5,60	GO:0070918, GO:0035195	production of small RNA involved in gene silencing by RNA, gene silencing by miRNA
10	GO:0045036	protein targeting to chloroplast	6	5,60	GO:0072596, GO:0006605, GO:0016482	establishment of protein localization to chloroplast, protein targeting, cytoplasmic transport
6	GO:0002238	response to molecule of fungal origin	6	5,60	GO:0010033, GO:0009607, GO:0009620	response to organic substance, response to biotic stimulus, response to fungus
6	GO:0030258	lipid modification	18	5,57	GO:0044255	cellular lipid metabolic process
7	GO:0071396	cellular response to lipid	17	5,54	GO:0071310, GO:0033993	cellular response to organic substance, response to lipid
7	GO:0019220	regulation of phosphate metabolic process	30	5,53	GO:0006796, GO:0051174	phosphate-containing compound metabolic process, regulation of phosphorus metabolic process
7	GO:0017038	protein import	12	5,52	GO:0044765, GO:0015031	single-organism transport, protein transport
8	GO:0046395	carboxylic acid catabolic process	25	5,50	GO:0019752, GO:0016054	carboxylic acid metabolic process, organic acid catabolic process
5	GO:0001558	regulation of cell growth	9	5,48	GO:0050794, GO:0051128, GO:0040008, GO:0016049	regulation of cellular process, regulation of cellular component organization, regulation of growth, cell growth
9	GO:0009063	cellular amino acid catabolic process	16	5,45	GO:0006520, GO:1901565, GO:0046395	cellular amino acid metabolic process, organonitrogen compound catabolic process, carboxylic acid catabolic process
6	GO:0015748	organophosphate ester transport	10	5,43	GO:0044765, GO:0071702	single-organism transport, organic substance transport
7	GO:0065001	specification of axis polarity	9	5,40	GO:0007389, GO:0009798	pattern specification process, axis specification
7	GO:0007167	enzyme linked receptor protein signaling pathway	8	5,40	GO:0007166	cell surface receptor signaling pathway
5	GO:0010087	phloem or xylem histogenesis	9	5,40	GO:0009888	tissue development
2	GO:0022610	biological adhesion	9	5,40	GO:0008150	biological_process
9	GO:0030041	actin filament polymerization	15	5,40	GO:0008154, GO:0051258	actin polymerization or depolymerization, protein polymerization
10	GO:0032273	positive regulation of protein polymerization	15	5,40	GO:0051258, GO:0031334, GO:0032271	protein polymerization, positive regulation of protein complex assembly, regulation of protein polymerization
9	GO:0006498	N-terminal protein lipidation	9	5,40	GO:0006497, GO:0031365	protein lipidation, N-terminal protein amino acid modification
6	GO:0034050	host programmed cell death induced by symbiont	15	5,40	GO:0012501	programmed cell death
9	GO:0015696	ammonium transport	9	5,40	GO:0015698, GO:0015672, GO:0071705	inorganic anion transport, monovalent inorganic cation transport, nitrogen compound transport
8	GO:0015766	disaccharide transport	6	5,40	GO:0015772	oligosaccharide transport
7	GO:0051495	positive regulation of cytoskeleton organization	15	5,40	GO:0010638, GO:0051493, GO:0007010	positive regulation of organelle organization, regulation of cytoskeleton organization, cytoskeleton organization
9	GO:0018377	protein myristoylation	9	5,40	GO:0006497, GO:0043543	protein lipidation, protein acylation
5	GO:0048285	organelle fission	15	5,41	GO:0006996	organelle organization
10	GO:0030833	regulation of actin filament polymerization	15	5,40	GO:0008064, GO:0032271, GO:0030041	regulation of actin polymerization or depolymerization, regulation of protein polymerization, actin filament polymerization
5	GO:0042127	regulation of cell proliferation	7	5,40	GO:0050794, GO:0008283	regulation of cellular process, cell proliferation
6	GO:0045595	regulation of cell differentiation	12	5,38	GO:0050794, GO:0050793, GO:0030154	regulation of cellular process, regulation of developmental process, cell differentiation
10	GO:0006825	copper ion transport	6	5,36	GO:0000041	transition metal ion transport
12	GO:0000398	mRNA splicing, via spliceosome	6	5,36	GO:0000377, GO:0006397	RNA splicing, via transesterification reactions with bulged adenosine as nucleophile, mRNA processing
8	GO:0006304	DNA modification	16	5,30	GO:0006259, GO:0043412	DNA metabolic process, macromolecule modification
9	GO:0016441	posttranscriptional gene silencing	10	5,27	GO:0016458, GO:0010608, GO:0040029	gene silencing, posttranscriptional regulation of gene expression, regulation of gene expression, epigenetic
7	GO:0046467	membrane lipid biosynthetic process	14	5,28	GO:0008610, GO:0006643, GO:0044249	lipid biosynthetic process, membrane lipid metabolic process, cellular biosynthetic process
7	GO:0048469	cell maturation	19	5,26	GO:0048468, GO:0048869, GO:0021700	cell development, cellular developmental process, developmental maturation
11	GO:0016246	RNA interference	8	5,24	GO:0035194	posttranscriptional gene silencing by RNA
6	GO:0044242	cellular lipid catabolic process	13	5,25	GO:0044248, GO:0044255, GO:0016042	cellular catabolic process, cellular lipid metabolic process, lipid catabolic process
7	GO:0007186	G-protein coupled receptor signaling pathway	6	5,20	GO:0007166	cell surface receptor signaling pathway
8	GO:0030148	sphingolipid biosynthetic process	8	5,20	GO:0046467, GO:1901566, GO:0006665	membrane lipid biosynthetic process, organonitrogen compound biosynthetic process, sphingolipid metabolic process
5	GO:0006730	one-carbon metabolic process	6	5,20	GO:0044237, GO:0044281	cellular metabolic process, small molecule metabolic process
9	GO:0006397	mRNA processing	8	5,18	GO:0006396, GO:0016071	RNA processing, mRNA metabolic process
7	GO:0071407	cellular response to organic cyclic compound	20	5,17	GO:0071310, GO:0014070	cellular response to organic substance, response to organic cyclic compound
6	GO:0072528	pyrimidine-containing compound biosynthetic process	14	5,11	GO:1901566, GO:0072527, GO:0044271, GO:0018130, GO:1901362	organonitrogen compound biosynthetic process, pyrimidine-containing compound metabolic process, cellular nitrogen compound biosynthetic process, heterocycle biosynthetic process, organic cyclic compound biosynthetic process
6	GO:0046434	organophosphate catabolic process	71	5,03	GO:1901575, GO:0019637	organic substance catabolic process, organophosphate metabolic process
6	GO:0090351	seedling development	9	5,02	GO:0009791	post-embryonic development
8	GO:0043687	post-translational protein modification	5	5,00	GO:0006464	cellular protein modification process
10	GO:0042398	cellular modified amino acid biosynthetic process	7	5,00	GO:0006575, GO:0008652	cellular modified amino acid metabolic process, cellular amino acid biosynthetic process
11	GO:0000162	tryptophan biosynthetic process	5	5,00	GO:0006568, GO:0009073, GO:1901607, GO:0046219	tryptophan metabolic process, aromatic amino acid family biosynthetic process, alpha-amino acid biosynthetic process, indolalkylamine biosynthetic process
5	GO:0010167	response to nitrate	5	5,00	GO:0010035, GO:1901700, GO:1901698	response to inorganic substance, response to oxygen-containing compound, response to nitrogen compound
10	GO:0018108	peptidyl-tyrosine phosphorylation	5	5,00	GO:0018212, GO:0006468	peptidyl-tyrosine modification, protein phosphorylation
8	GO:0010206	photosystem II repair	5	5,00	GO:0009765, GO:0030091	photosynthesis, light harvesting, protein repair
8	GO:0017006	protein-tetrapyrrole linkage	5	5,00	GO:0006464	cellular protein modification process
8	GO:0006021	inositol biosynthetic process	5	5,00	GO:0034637, GO:0046173, GO:0006020	cellular carbohydrate biosynthetic process, polyol biosynthetic process, inositol metabolic process
10	GO:0000413	protein peptidyl-prolyl isomerization	5	5,00	GO:0018208	peptidyl-proline modification
7	GO:0009584	detection of visible light	5	5,00	GO:0009583	detection of light stimulus
7	GO:0045132	meiotic chromosome segregation	5	5,00	GO:0007126, GO:0048610, GO:0022402, GO:0007059	meiosis, cellular process involved in reproduction, cell cycle process, chromosome segregation
7	GO:0046836	glycolipid transport	5	5,00	GO:0006869, GO:1901264	lipid transport, carbohydrate derivative transport
8	GO:0009749	response to glucose stimulus	5	5,00	GO:0009746	response to hexose stimulus
9	GO:0006108	malate metabolic process	5	5,00	GO:0043648	dicarboxylic acid metabolic process
10	GO:0009585	red, far-red light phototransduction	5	5,00	GO:0007602, GO:0010017	phototransduction, red or far-red light signaling pathway
6	GO:0009741	response to brassinosteroid stimulus	5	5,00	GO:0033993, GO:0014070, GO:0009725, GO:0097305	response to lipid, response to organic cyclic compound, response to hormone stimulus, response to alcohol
8	GO:0006890	retrograde vesicle-mediated transport, Golgi to ER	5	5,00	GO:0048193	Golgi vesicle transport
13	GO:0006535	cysteine biosynthetic process from serine	5	5,00	GO:0006563, GO:0019344	L-serine metabolic process, cysteine biosynthetic process
9	GO:0009934	regulation of meristem structural organization	5	5,00	GO:0009933, GO:0048509, GO:0022603	meristem structural organization, regulation of meristem development, regulation of anatomical structure morphogenesis
8	GO:0009750	response to fructose stimulus	5	5,00	GO:0009746	response to hexose stimulus
9	GO:0046854	phosphatidylinositol phosphorylation	5	5,00	GO:0046488, GO:0046834	phosphatidylinositol metabolic process, lipid phosphorylation
8	GO:0010304	PSII associated light-harvesting complex II catabolic process	5	5,00	GO:0044257	cellular protein catabolic process
9	GO:0030042	actin filament depolymerization	5	5,00	GO:0008154, GO:0051261	actin polymerization or depolymerization, protein depolymerization
10	GO:0080156	mitochondrial mRNA modification	5	5,00	GO:0016556, GO:1900864	mRNA modification, mitochondrial RNA modification
9	GO:0031425	chloroplast RNA processing	5	5,00	GO:0006396	RNA processing
10	GO:0035725	sodium ion transmembrane transport	5	5,00	GO:0034220, GO:0006814	ion transmembrane transport, sodium ion transport
9	GO:0008272	sulfate transport	5	5,00	GO:0015698, GO:0072348	inorganic anion transport, sulfur compound transport
7	GO:0010196	nonphotochemical quenching	5	5,00	GO:1990066	energy quenching
8	GO:0006891	intra-Golgi vesicle-mediated transport	5	5,00	GO:0048193	Golgi vesicle transport
10	GO:0048467	gynoecium development	18	4,97	GO:0048438	floral whorl development
4	GO:0021700	developmental maturation	22	4,95	GO:0044767	single-organism developmental process
11	GO:0035195	gene silencing by miRNA	7	4,96	GO:0035194	posttranscriptional gene silencing by RNA
7	GO:0070589	cellular component macromolecule biosynthetic process	23	4,94	GO:0044085, GO:0034645	cellular component biogenesis, cellular macromolecule biosynthetic process
11	GO:0006555	methionine metabolic process	9	4,86	GO:0000096, GO:0009066	sulfur amino acid metabolic process, aspartate family amino acid metabolic process
4	GO:0035383	thioester metabolic process	16	4,87	GO:0071704, GO:0044237	organic substance metabolic process, cellular metabolic process
5	GO:0060429	epithelium development	29	4,84	GO:0009888	tissue development
5	GO:0030198	extracellular matrix organization	8	4,80	GO:0043062	extracellular structure organization
8	GO:0051510	regulation of unidimensional cell growth	6	4,80	GO:0009826, GO:0048638, GO:0001558, GO:0022604	unidimensional cell growth, regulation of developmental growth, regulation of cell growth, regulation of cell morphogenesis
9	GO:0072351	tricarboxylic acid biosynthetic process	8	4,80	GO:0046394, GO:0072350	carboxylic acid biosynthetic process, tricarboxylic acid metabolic process
6	GO:0009583	detection of light stimulus	5	4,80	GO:0009582, GO:0009581, GO:0009416	detection of abiotic stimulus, detection of external stimulus, response to light stimulus
6	GO:0009799	specification of symmetry	8	4,80	GO:0007389	pattern specification process
7	GO:0071668	plant-type cell wall assembly	8	4,80	GO:0009832, GO:0070726, GO:0009664	plant-type cell wall biogenesis, cell wall assembly, plant-type cell wall organization
8	GO:0043248	proteasome assembly	8	4,80	GO:0043623	cellular protein complex assembly
8	GO:0033517	myo-inositol hexakisphosphate metabolic process	8	4,80	GO:0043647	inositol phosphate metabolic process
5	GO:0090487	secondary metabolite catabolic process	8	4,80	GO:0044712, GO:0019748	single-organism catabolic process, secondary metabolic process
8	GO:0043479	pigment accumulation in tissues in response to UV light	8	4,80	GO:0043480, GO:0043478	pigment accumulation in tissues, pigment accumulation in response to UV light
4	GO:0010118	stomatal movement	6	4,80	GO:0044763	single-organism cellular process
10	GO:0019395	fatty acid oxidation	8	4,80	GO:0006631, GO:0034440	fatty acid metabolic process, lipid oxidation
6	GO:2000377	regulation of reactive oxygen species metabolic process	8	4,80	GO:0072593, GO:0031323	reactive oxygen species metabolic process, regulation of cellular metabolic process
8	GO:0032958	inositol phosphate biosynthetic process	8	4,80	GO:0090407, GO:0046173, GO:0043647	organophosphate biosynthetic process, polyol biosynthetic process, inositol phosphate metabolic process
7	GO:0019685	photosynthesis, dark reaction	8	4,80	GO:0016051, GO:0015979	carbohydrate biosynthetic process, photosynthesis
7	GO:0019400	alditol metabolic process	8	4,80	GO:0044262, GO:0019751	cellular carbohydrate metabolic process, polyol metabolic process
9	GO:0030417	nicotianamine metabolic process	8	4,80	GO:0072350, GO:0046483, GO:0032787, GO:0006576, GO:1901360	tricarboxylic acid metabolic process, heterocycle metabolic process, monocarboxylic acid metabolic process, cellular biogenic amine metabolic process, organic cyclic compound metabolic process
6	GO:0006643	membrane lipid metabolic process	18	4,79	GO:0044255	cellular lipid metabolic process
5	GO:0046283	anthocyanin-containing compound metabolic process	6	4,76	GO:0042440, GO:0009812	pigment metabolic process, flavonoid metabolic process
6	GO:0051173	positive regulation of nitrogen compound metabolic process	21	4,75	GO:0006807, GO:0009893, GO:0051171	nitrogen compound metabolic process, positive regulation of metabolic process, regulation of nitrogen compound metabolic process
10	GO:1901606	alpha-amino acid catabolic process	14	4,75	GO:1901605, GO:0009063	alpha-amino acid metabolic process, cellular amino acid catabolic process
10	GO:1902221	erythrose 4-phosphate/phosphoenolpyruvate family amino acid metabolic process	13	4,68	GO:1901605	alpha-amino acid metabolic process
7	GO:0097306	cellular response to alcohol	13	4,68	GO:0071310, GO:1901701, GO:0097305	cellular response to organic substance, cellular response to oxygen-containing compound, response to alcohol
6	GO:0016144	S-glycoside biosynthetic process	13	4,68	GO:0016143, GO:1901659, GO:0044272, GO:1901137	S-glycoside metabolic process, glycosyl compound biosynthetic process, sulfur compound biosynthetic process, carbohydrate derivative biosynthetic process
6	GO:0009553	embryo sac development	7	4,68	GO:0048856, GO:0048229	anatomical structure development, gametophyte development
6	GO:0046486	glycerolipid metabolic process	19	4,67	GO:0044255	cellular lipid metabolic process
5	GO:0031667	response to nutrient levels	16	4,62	GO:0009991	response to extracellular stimulus
10	GO:0052325	cell wall pectin biosynthetic process	5	4,60	GO:0009832, GO:0070592, GO:0045489, GO:0071555, GO:0052546	plant-type cell wall biogenesis, cell wall polysaccharide biosynthetic process, pectin biosynthetic process, cell wall organization, cell wall pectin metabolic process
3	GO:0016265	death	18	4,61	GO:0044699	single-organism process
11	GO:0043161	proteasomal ubiquitin-dependent protein catabolic process	5	4,60	GO:0010498, GO:0006511	proteasomal protein catabolic process, ubiquitin-dependent protein catabolic process
8	GO:0007129	synapsis	5	4,60	GO:0070192, GO:0007127	chromosome organization involved in meiosis, meiosis I
6	GO:0009718	anthocyanin-containing compound biosynthetic process	4	4,60	GO:0046283, GO:0046148, GO:0009813	anthocyanin-containing compound metabolic process, pigment biosynthetic process, flavonoid biosynthetic process
4	GO:0009629	response to gravity	7	4,60	GO:0009628	response to abiotic stimulus
4	GO:0009991	response to extracellular stimulus	19	4,57	GO:0009605	response to external stimulus
9	GO:0055076	transition metal ion homeostasis	7	4,56	GO:0055065	metal ion homeostasis
9	GO:0019362	pyridine nucleotide metabolic process	35	4,54	GO:0072524, GO:0009117, GO:0006733	pyridine-containing compound metabolic process, nucleotide metabolic process, oxidoreduction coenzyme metabolic process
5	GO:0042445	hormone metabolic process	13	4,54	GO:0008152, GO:0010817	metabolic process, regulation of hormone levels
8	GO:0016101	diterpenoid metabolic process	9	4,49	GO:0006721	terpenoid metabolic process
8	GO:0052546	cell wall pectin metabolic process	8	4,48	GO:0045488, GO:0009664	pectin metabolic process, plant-type cell wall organization
6	GO:0010638	positive regulation of organelle organization	17	4,46	GO:0033043, GO:0051130, GO:0048522, GO:0006996	regulation of organelle organization, positive regulation of cellular component organization, positive regulation of cellular process, organelle organization
6	GO:0031324	negative regulation of cellular metabolic process	30	4,45	GO:0009892, GO:0044237, GO:0048523, GO:0031323	negative regulation of metabolic process, cellular metabolic process, negative regulation of cellular process, regulation of cellular metabolic process
8	GO:0048563	post-embryonic organ morphogenesis	12	4,44	GO:0048569, GO:0009886, GO:0009887	post-embryonic organ development, post-embryonic morphogenesis, organ morphogenesis
6	GO:0006733	oxidoreduction coenzyme metabolic process	38	4,44	GO:0006732	coenzyme metabolic process
10	GO:0048466	androecium development	10	4,43	GO:0048438	floral whorl development
9	GO:0009685	gibberellin metabolic process	6	4,40	GO:0016101, GO:0019752	diterpenoid metabolic process, carboxylic acid metabolic process
12	GO:0030422	production of siRNA involved in RNA interference	6	4,40	GO:0016246, GO:0070918	RNA interference, production of small RNA involved in gene silencing by RNA
6	GO:0009309	amine biosynthetic process	15	4,39	GO:1901566, GO:0009308, GO:0044271	organonitrogen compound biosynthetic process, amine metabolic process, cellular nitrogen compound biosynthetic process
6	GO:0052542	defense response by callose deposition	6	4,40	GO:0006952, GO:0052545	defense response, callose localization
16	GO:0032312	regulation of ARF GTPase activity	5	4,36	GO:0032012, GO:0032318	regulation of ARF protein signal transduction, regulation of Ras GTPase activity
5	GO:0006914	autophagy	5	4,36	GO:0044248	cellular catabolic process
9	GO:0006301	postreplication repair	5	4,36	GO:0006281	DNA repair
9	GO:0016106	sesquiterpenoid biosynthetic process	8	4,32	GO:0016114, GO:0006714	terpenoid biosynthetic process, sesquiterpenoid metabolic process
7	GO:0045488	pectin metabolic process	10	4,29	GO:0010393	galacturonan metabolic process
8	GO:0016108	tetraterpenoid metabolic process	11	4,27	GO:0006721	terpenoid metabolic process
5	GO:0016143	S-glycoside metabolic process	17	4,25	GO:1901135, GO:0006790, GO:1901657	carbohydrate derivative metabolic process, sulfur compound metabolic process, glycosyl compound metabolic process
3	GO:0022611	dormancy process	7	4,20	GO:0032502	developmental process
8	GO:0018193	peptidyl-amino acid modification	14	4,20	GO:0006464	cellular protein modification process
6	GO:0006984	ER-nucleus signaling pathway	7	4,20	GO:0007165	signal transduction
10	GO:0006829	zinc ion transport	5	4,20	GO:0000041	transition metal ion transport
5	GO:0046149	pigment catabolic process	7	4,20	GO:0042440, GO:0009056	pigment metabolic process, catabolic process
10	GO:0006826	iron ion transport	5	4,20	GO:0000041	transition metal ion transport
7	GO:0006787	porphyrin-containing compound catabolic process	7	4,20	GO:0051187, GO:0006778, GO:0033015	cofactor catabolic process, porphyrin-containing compound metabolic process, tetrapyrrole catabolic process
10	GO:0046132	pyrimidine ribonucleoside biosynthetic process	5	4,20	GO:0046131, GO:0042455, GO:0046134	pyrimidine ribonucleoside metabolic process, ribonucleoside biosynthetic process, pyrimidine nucleoside biosynthetic process
8	GO:0046519	sphingoid metabolic process	7	4,20	GO:0006665	sphingolipid metabolic process
10	GO:0006573	valine metabolic process	5	4,20	GO:0009081, GO:1901605	branched-chain amino acid metabolic process, alpha-amino acid metabolic process
6	GO:0042435	indole-containing compound biosynthetic process	9	4,20	GO:1901566, GO:0019438, GO:0044271, GO:0018130, GO:1901362, GO:0042430	organonitrogen compound biosynthetic process, aromatic compound biosynthetic process, cellular nitrogen compound biosynthetic process, heterocycle biosynthetic process, organic cyclic compound biosynthetic process, indole-containing compound metabolic process
8	GO:0009943	adaxial/abaxial axis specification	7	4,20	GO:0009955, GO:0009798	adaxial/abaxial pattern specification, axis specification
7	GO:0042547	cell wall modification involved in multidimensional cell growth	7	4,20	GO:0042545, GO:0009825	cell wall modification, multidimensional cell growth
9	GO:0006074	(1->3)-beta-D-glucan metabolic process	7	4,20	GO:0051273	beta-glucan metabolic process
11	GO:0009084	glutamine family amino acid biosynthetic process	9	4,20	GO:1901607, GO:0009064	alpha-amino acid biosynthetic process, glutamine family amino acid metabolic process
4	GO:0044712	single-organism catabolic process	30	4,20	GO:0044710, GO:0009056	single-organism metabolic process, catabolic process
8	GO:0006783	heme biosynthetic process	5	4,20	GO:0006779, GO:0046148, GO:0042168	porphyrin-containing compound biosynthetic process, pigment biosynthetic process, heme metabolic process
7	GO:0048581	negative regulation of post-embryonic development	7	4,20	GO:0051241, GO:0048580, GO:0009791, GO:0051093	negative regulation of multicellular organismal process, regulation of post-embryonic development, post-embryonic development, negative regulation of developmental process
10	GO:0006626	protein targeting to mitochondrion	5	4,20	GO:0006605, GO:0072655, GO:0006839, GO:0007005, GO:0016482	protein targeting, establishment of protein localization to mitochondrion, mitochondrial transport, mitochondrion organization, cytoplasmic transport
8	GO:0034620	cellular response to unfolded protein	7	4,20	GO:0006986, GO:0035967	response to unfolded protein, cellular response to topologically incorrect protein
8	GO:0051329	interphase of mitotic cell cycle	7	4,20	GO:0051325, GO:0000278	interphase, mitotic cell cycle
9	GO:0072666	establishment of protein localization to vacuole	7	4,20	GO:0072594, GO:0072665	establishment of protein localization to organelle, protein localization to vacuole
6	GO:0034284	response to monosaccharide stimulus	6	4,20	GO:0009743	response to carbohydrate stimulus
9	GO:0046578	regulation of Ras protein signal transduction	10	4,19	GO:0051056, GO:0007265	regulation of small GTPase mediated signal transduction, Ras protein signal transduction
9	GO:0048527	lateral root development	6	4,08	GO:0048528	post-embryonic root development
9	GO:0072329	monocarboxylic acid catabolic process	10	4,08	GO:0032787, GO:0046395	monocarboxylic acid metabolic process, carboxylic acid catabolic process
10	GO:0043039	tRNA aminoacylation	8	4,08	GO:0006399, GO:0043038	tRNA metabolic process, amino acid activation
7	GO:0010208	pollen wall assembly	8	4,08	GO:0009555, GO:0045229, GO:0010927	pollen development, external encapsulating structure organization, cellular component assembly involved in morphogenesis
4	GO:0071496	cellular response to external stimulus	18	4,08	GO:0009605	response to external stimulus
9	GO:0006302	double-strand break repair	7	4,06	GO:0006281	DNA repair
9	GO:0006220	pyrimidine nucleotide metabolic process	12	4,03	GO:0072527, GO:0009117	pyrimidine-containing compound metabolic process, nucleotide metabolic process
5	GO:0007005	mitochondrion organization	8	4,03	GO:0006996	organelle organization
6	GO:0051172	negative regulation of nitrogen compound metabolic process	27	4,03	GO:0009892, GO:0006807, GO:0051171	negative regulation of metabolic process, nitrogen compound metabolic process, regulation of nitrogen compound metabolic process
6	GO:0009890	negative regulation of biosynthetic process	27	4,03	GO:0009058, GO:0009892, GO:0009889	biosynthetic process, negative regulation of metabolic process, regulation of biosynthetic process
8	GO:0042138	meiotic DNA double-strand break formation	4	4,00	GO:0007127, GO:0048610, GO:0022402, GO:0090305	meiosis I, cellular process involved in reproduction, cell cycle process, nucleic acid phosphodiester bond hydrolysis
9	GO:0045727	positive regulation of translation	4	4,00	GO:0006412, GO:0006417, GO:0031328, GO:0032270, GO:0010557	translation, regulation of translation, positive regulation of cellular biosynthetic process, positive regulation of cellular protein metabolic process, positive regulation of macromolecule biosynthetic process
9	GO:0046856	phosphatidylinositol dephosphorylation	4	4,00	GO:0046488, GO:0046839	phosphatidylinositol metabolic process, phospholipid dephosphorylation
10	GO:0009695	jasmonic acid biosynthetic process	4	4,00	GO:0009694, GO:0072330	jasmonic acid metabolic process, monocarboxylic acid biosynthetic process
8	GO:0019827	stem cell maintenance	6	4,00	GO:0045596, GO:0048864, GO:0044707, GO:0032502	negative regulation of cell differentiation, stem cell development, single-multicellular organism process, developmental process
9	GO:0052544	defense response by callose deposition in cell wall	4	4,00	GO:0052543, GO:0052542, GO:0052482	callose deposition in cell wall, defense response by callose deposition, defense response by cell wall thickening
9	GO:0019853	L-ascorbic acid biosynthetic process	4	4,00	GO:0046394, GO:0046364, GO:0019852, GO:0042364	carboxylic acid biosynthetic process, monosaccharide biosynthetic process, L-ascorbic acid metabolic process, water-soluble vitamin biosynthetic process
7	GO:0006855	drug transmembrane transport	4	4,00	GO:0055085, GO:0015893	transmembrane transport, drug transport
12	GO:0019676	ammonia assimilation cycle	4	4,00	GO:0006541, GO:0006536	glutamine metabolic process, glutamate metabolic process
8	GO:0051260	protein homooligomerization	4	4,00	GO:0051259	protein oligomerization
9	GO:0009736	cytokinin mediated signaling pathway	4	4,00	GO:0009755, GO:0071368	hormone-mediated signaling pathway, cellular response to cytokinin stimulus
10	GO:0009686	gibberellin biosynthetic process	4	4,00	GO:0046394, GO:0016102, GO:0009685	carboxylic acid biosynthetic process, diterpenoid biosynthetic process, gibberellin metabolic process
8	GO:0009306	protein secretion	4	4,00	GO:0015031, GO:0032940	protein transport, secretion by cell
9	GO:0001731	formation of translation preinitiation complex	4	4,00	GO:0006413, GO:0022618	translational initiation, ribonucleoprotein complex assembly
7	GO:0009805	coumarin biosynthetic process	4	4,00	GO:0009804, GO:0018130, GO:0009699	coumarin metabolic process, heterocycle biosynthetic process, phenylpropanoid biosynthetic process
11	GO:0009107	lipoate biosynthetic process	4	4,00	GO:0009108, GO:0006633, GO:0009106, GO:0044272, GO:0018130, GO:1901362	coenzyme biosynthetic process, fatty acid biosynthetic process, lipoate metabolic process, sulfur compound biosynthetic process, heterocycle biosynthetic process, organic cyclic compound biosynthetic process
6	GO:0010583	response to cyclopentenone	4	4,00	GO:0014070	response to organic cyclic compound
10	GO:0009910	negative regulation of flower development	4	4,00	GO:0048581, GO:0009909, GO:0009908, GO:2000242	negative regulation of post-embryonic development, regulation of flower development, flower development, negative regulation of reproductive process
8	GO:0009616	virus induced gene silencing	4	4,00	GO:0045087, GO:0051607, GO:0052018	innate immune response, defense response to virus, modulation by symbiont of RNA levels in host
6	GO:0016226	iron-sulfur cluster assembly	4	4,00	GO:0031163, GO:0009058	metallo-sulfur cluster assembly, biosynthetic process
10	GO:0009740	gibberellic acid mediated signaling pathway	4	4,00	GO:0010476	gibberellin mediated signaling pathway
10	GO:0009911	positive regulation of flower development	4	4,00	GO:0009909, GO:2000243, GO:0009908, GO:0048582	regulation of flower development, positive regulation of reproductive process, flower development, positive regulation of post-embryonic development
12	GO:0009088	threonine biosynthetic process	4	4,00	GO:0009067, GO:0006566	aspartate family amino acid biosynthetic process, threonine metabolic process
9	GO:0015914	phospholipid transport	4	4,00	GO:0015711, GO:0015748, GO:0006869	organic anion transport, organophosphate ester transport, lipid transport
5	GO:0007267	cell-cell signaling	4	4,00	GO:0044700, GO:0007154	single organism signaling, cell communication
10	GO:0009969	xyloglucan biosynthetic process	4	4,00	GO:0010411, GO:0009250	xyloglucan metabolic process, glucan biosynthetic process
6	GO:0002213	defense response to insect	4	4,00	GO:0006952, GO:0009625	defense response, response to insect
9	GO:0006446	regulation of translational initiation	4	4,00	GO:0006413, GO:0006417	translational initiation, regulation of translation
13	GO:0010267	production of ta-siRNAs involved in RNA interference	4	4,00	GO:0030422	production of siRNA involved in RNA interference
6	GO:0051604	protein maturation	4	4,00	GO:0010467, GO:0019538	gene expression, protein metabolic process
8	GO:0019722	calcium-mediated signaling	4	4,00	GO:0019932	second-messenger-mediated signaling
12	GO:0006564	L-serine biosynthetic process	4	4,00	GO:0009070, GO:0006563	serine family amino acid biosynthetic process, L-serine metabolic process
5	GO:0051640	organelle localization	11	4,00	GO:0051641	cellular localization
8	GO:0035235	ionotropic glutamate receptor signaling pathway	4	4,00	GO:0007215	glutamate receptor signaling pathway
10	GO:0019243	methylglyoxal catabolic process to D-lactate	4	4,00	GO:0006089, GO:0051596	lactate metabolic process, methylglyoxal catabolic process
9	GO:0000082	G1/S transition of mitotic cell cycle	4	4,00	GO:0044772, GO:0051329	mitotic cell cycle phase transition, interphase of mitotic cell cycle
6	GO:0050826	response to freezing	4	4,00	GO:0009409	response to cold
13	GO:0097054	L-glutamate biosynthetic process	4	4,00	GO:0006537	glutamate biosynthetic process
13	GO:0070981	L-asparagine biosynthetic process	4	4,00	GO:0006529, GO:0070982	asparagine biosynthetic process, L-asparagine metabolic process
11	GO:0006636	unsaturated fatty acid biosynthetic process	4	4,00	GO:0033559, GO:0006633	unsaturated fatty acid metabolic process, fatty acid biosynthetic process
9	GO:0010150	leaf senescence	4	4,00	GO:0048366, GO:0010260	leaf development, organ senescence
9	GO:0006655	phosphatidylglycerol biosynthetic process	4	4,00	GO:0046471, GO:0046474	phosphatidylglycerol metabolic process, glycerophospholipid biosynthetic process
8	GO:0042631	cellular response to water deprivation	4	4,00	GO:0033554, GO:0009414, GO:0071462, GO:0031668	cellular response to stress, response to water deprivation, cellular response to water stimulus, cellular response to extracellular stimulus
8	GO:0046474	glycerophospholipid biosynthetic process	7	3,96	GO:0006650, GO:0045017, GO:0008654	glycerophospholipid metabolic process, glycerolipid biosynthetic process, phospholipid biosynthetic process
6	GO:0009798	axis specification	9	3,96	GO:0007389	pattern specification process
9	GO:0032011	ARF protein signal transduction	9	3,97	GO:0007265	Ras protein signal transduction
5	GO:0051093	negative regulation of developmental process	13	3,96	GO:0050793, GO:0048519, GO:0032502	regulation of developmental process, negative regulation of biological process, developmental process
7	GO:0071322	cellular response to carbohydrate stimulus	11	3,96	GO:0071310, GO:0009743, GO:1901701	cellular response to organic substance, response to carbohydrate stimulus, cellular response to oxygen-containing compound
6	GO:0016128	phytosteroid metabolic process	11	3,96	GO:0006066, GO:0008202	alcohol metabolic process, steroid metabolic process
9	GO:0031050	dsRNA fragmentation	6	3,96	GO:0006396, GO:0071359	RNA processing, cellular response to dsRNA
11	GO:0071900	regulation of protein serine/threonine kinase activity	8	3,94	GO:0045859	regulation of protein kinase activity
5	GO:0006040	amino sugar metabolic process	18	3,89	GO:1901135	carbohydrate derivative metabolic process
7	GO:0043632	modification-dependent macromolecule catabolic process	13	3,87	GO:0044265	cellular macromolecule catabolic process
6	GO:0010564	regulation of cell cycle process	7	3,85	GO:0022402, GO:0051726	cell cycle process, regulation of cell cycle
4	GO:0002682	regulation of immune system process	17	3,84	GO:0050789, GO:0002376	regulation of biological process, immune system process
11	GO:0000377	RNA splicing, via transesterification reactions with bulged adenosine as nucleophile	7	3,82	GO:0000375	RNA splicing, via transesterification reactions
9	GO:0006575	cellular modified amino acid metabolic process	10	3,79	GO:0006520	cellular amino acid metabolic process
10	GO:0033356	UDP-L-arabinose metabolic process	5	3,80	GO:0009225	nucleotide-sugar metabolic process
7	GO:0071482	cellular response to light stimulus	9	3,76	GO:0009416, GO:0071478	response to light stimulus, cellular response to radiation
6	GO:0055082	cellular chemical homeostasis	17	3,74	GO:0048878, GO:0019725	chemical homeostasis, cellular homeostasis
6	GO:0044106	cellular amine metabolic process	20	3,72	GO:0034641, GO:0009308	cellular nitrogen compound metabolic process, amine metabolic process
8	GO:0043289	apocarotenoid biosynthetic process	7	3,72	GO:0008299, GO:0043288	isoprenoid biosynthetic process, apocarotenoid metabolic process
9	GO:0051170	nuclear import	7	3,72	GO:0006913, GO:0044765	nucleocytoplasmic transport, single-organism transport
9	GO:0044744	protein targeting to nucleus	7	3,72	GO:0006605, GO:0051169, GO:0072594	protein targeting, nuclear transport, establishment of protein localization to organelle
6	GO:0009880	embryonic pattern specification	5	3,72	GO:0009790, GO:0007389	embryo development, pattern specification process
8	GO:0034504	protein localization to nucleus	7	3,72	GO:0033365	protein localization to organelle
9	GO:0009687	abscisic acid metabolic process	7	3,72	GO:0006714, GO:0043288, GO:0006066, GO:0032787	sesquiterpenoid metabolic process, apocarotenoid metabolic process, alcohol metabolic process, monocarboxylic acid metabolic process
8	GO:0008213	protein alkylation	22	3,69	GO:0006464	cellular protein modification process
6	GO:0051656	establishment of organelle localization	10	3,67	GO:0051640, GO:0051234	organelle localization, establishment of localization
6	GO:0051644	plastid localization	10	3,67	GO:0051640	organelle localization
6	GO:0009914	hormone transport	10	3,67	GO:0044765, GO:0010817	single-organism transport, regulation of hormone levels
8	GO:0034765	regulation of ion transmembrane transport	6	3,62	GO:0043269, GO:0034762, GO:0034220	regulation of ion transport, regulation of transmembrane transport, ion transmembrane transport
8	GO:0043543	protein acylation	12	3,63	GO:0006464	cellular protein modification process
8	GO:0009247	glycolipid biosynthetic process	6	3,60	GO:0046467, GO:0006664, GO:1901137	membrane lipid biosynthetic process, glycolipid metabolic process, carbohydrate derivative biosynthetic process
6	GO:0010193	response to ozone	4	3,60	GO:0010035, GO:0000302	response to inorganic substance, response to reactive oxygen species
9	GO:0046451	diaminopimelate metabolic process	6	3,60	GO:0043648, GO:0006520	dicarboxylic acid metabolic process, cellular amino acid metabolic process
9	GO:0030004	cellular monovalent inorganic cation homeostasis	6	3,60	GO:0055067, GO:0030003	monovalent inorganic cation homeostasis, cellular cation homeostasis
12	GO:0048653	anther development	4	3,60	GO:0044767, GO:0048443, GO:0048856, GO:0003006	single-organism developmental process, stamen development, anatomical structure development, developmental process involved in reproduction
7	GO:0006020	inositol metabolic process	6	3,60	GO:0044262, GO:0019751	cellular carbohydrate metabolic process, polyol metabolic process
7	GO:0001708	cell fate specification	4	3,60	GO:0048869, GO:0045165	cellular developmental process, cell fate commitment
8	GO:0019374	galactolipid metabolic process	6	3,60	GO:0006664	glycolipid metabolic process
12	GO:0009085	lysine biosynthetic process	6	3,60	GO:0009067, GO:0006553	aspartate family amino acid biosynthetic process, lysine metabolic process
9	GO:0048573	photoperiodism, flowering	4	3,60	GO:0009648, GO:0010228	photoperiodism, vegetative to reproductive phase transition of meristem
7	GO:0043624	cellular protein complex disassembly	8	3,60	GO:0043241	protein complex disassembly
7	GO:0006665	sphingolipid metabolic process	10	3,55	GO:0006643, GO:1901564	membrane lipid metabolic process, organonitrogen compound metabolic process
7	GO:0046379	extracellular polysaccharide metabolic process	7	3,48	GO:0044264	cellular polysaccharide metabolic process
8	GO:0072350	tricarboxylic acid metabolic process	9	3,48	GO:0019752	carboxylic acid metabolic process
7	GO:0019321	pentose metabolic process	7	3,48	GO:0005996	monosaccharide metabolic process
7	GO:0044772	mitotic cell cycle phase transition	7	3,48	GO:0044770, GO:0000278	cell cycle phase transition, mitotic cell cycle
9	GO:0016102	diterpenoid biosynthetic process	5	3,48	GO:0016114, GO:0016101	terpenoid biosynthetic process, diterpenoid metabolic process
7	GO:0022604	regulation of cell morphogenesis	7	3,48	GO:0050794, GO:0022603, GO:0051128, GO:0000902	regulation of cellular process, regulation of anatomical structure morphogenesis, regulation of cellular component organization, cell morphogenesis
7	GO:0006119	oxidative phosphorylation	7	3,46	GO:0016310, GO:0006091	phosphorylation, generation of precursor metabolites and energy
3	GO:0002252	immune effector process	8	3,46	GO:0002376	immune system process
4	GO:0007568	aging	6	3,44	GO:0044767	single-organism developmental process
7	GO:0006862	nucleotide transport	5	3,45	GO:0015748, GO:0015931	organophosphate ester transport, nucleobase-containing compound transport
10	GO:0000724	double-strand break repair via homologous recombination	5	3,43	GO:0006302, GO:0000725	double-strand break repair, recombinational repair
7	GO:0019932	second-messenger-mediated signaling	5	3,40	GO:0035556	intracellular signal transduction
8	GO:0052543	callose deposition in cell wall	5	3,40	GO:0052386, GO:0070727, GO:0052545	cell wall thickening, cellular macromolecule localization, callose localization
10	GO:0009082	branched-chain amino acid biosynthetic process	3	3,40	GO:0009081, GO:0008652	branched-chain amino acid metabolic process, cellular amino acid biosynthetic process
12	GO:0006529	asparagine biosynthetic process	5	3,40	GO:0043604, GO:0009067, GO:0006528	amide biosynthetic process, aspartate family amino acid biosynthetic process, asparagine metabolic process
6	GO:0009966	regulation of signal transduction	14	3,38	GO:0048583, GO:0010646, GO:0023051, GO:0007165	regulation of response to stimulus, regulation of cell communication, regulation of signaling, signal transduction
9	GO:0072596	establishment of protein localization to chloroplast	6	3,36	GO:0072594, GO:0072598	establishment of protein localization to organelle, protein localization to chloroplast
8	GO:0010229	inflorescence development	4	3,36	GO:0048608, GO:0009791, GO:0048367	reproductive structure development, post-embryonic development, shoot system development
9	GO:0018208	peptidyl-proline modification	6	3,36	GO:0018193	peptidyl-amino acid modification
7	GO:0090305	nucleic acid phosphodiester bond hydrolysis	6	3,36	GO:0090304	nucleic acid metabolic process
6	GO:0051174	regulation of phosphorus metabolic process	30	3,32	GO:0006793, GO:0031323	phosphorus metabolic process, regulation of cellular metabolic process
6	GO:0016054	organic acid catabolic process	25	3,30	GO:0044282, GO:0044248, GO:0006082, GO:1901575	small molecule catabolic process, cellular catabolic process, organic acid metabolic process, organic substance catabolic process
5	GO:0052545	callose localization	7	3,24	GO:0033037	polysaccharide localization
8	GO:0031365	N-terminal protein amino acid modification	9	3,24	GO:0006464	cellular protein modification process
7	GO:0015772	oligosaccharide transport	6	3,24	GO:0008643	carbohydrate transport
9	GO:0043650	dicarboxylic acid biosynthetic process	7	3,24	GO:0043648, GO:0046394	dicarboxylic acid metabolic process, carboxylic acid biosynthetic process
6	GO:0051493	regulation of cytoskeleton organization	15	3,24	GO:0033043, GO:0007010	regulation of organelle organization, cytoskeleton organization
9	GO:0032271	regulation of protein polymerization	15	3,24	GO:0051258, GO:0043254	protein polymerization, regulation of protein complex assembly
8	GO:0006497	protein lipidation	9	3,24	GO:0042158, GO:0006464	lipoprotein biosynthetic process, cellular protein modification process
8	GO:0031334	positive regulation of protein complex assembly	15	3,24	GO:0051130, GO:0006461, GO:0043254	positive regulation of cellular component organization, protein complex assembly, regulation of protein complex assembly
9	GO:0008064	regulation of actin polymerization or depolymerization	15	3,24	GO:0030832, GO:0008154	regulation of actin filament length, actin polymerization or depolymerization
7	GO:0006664	glycolipid metabolic process	9	3,19	GO:1901135, GO:0006643	carbohydrate derivative metabolic process, membrane lipid metabolic process
8	GO:0010099	regulation of photomorphogenesis	4	3,20	GO:2000030, GO:0048580, GO:0009640	regulation of response to red or far red light, regulation of post-embryonic development, photomorphogenesis
12	GO:0006241	CTP biosynthetic process	4	3,20	GO:0009220, GO:0046132, GO:0009209, GO:0046036	pyrimidine ribonucleotide biosynthetic process, pyrimidine ribonucleoside biosynthetic process, pyrimidine ribonucleoside triphosphate biosynthetic process, CTP metabolic process
4	GO:0009612	response to mechanical stimulus	4	3,20	GO:0009605, GO:0009628	response to external stimulus, response to abiotic stimulus
7	GO:0009646	response to absence of light	4	3,20	GO:0009642	response to light intensity
8	GO:0000723	telomere maintenance	3	3,20	GO:0006259, GO:0060249, GO:0032200	DNA metabolic process, anatomical structure homeostasis, telomere organization
9	GO:0008380	RNA splicing	10	3,17	GO:0006396	RNA processing
5	GO:0071214	cellular response to abiotic stimulus	12	3,15	GO:0051716, GO:0009628	cellular response to stimulus, response to abiotic stimulus
11	GO:0009209	pyrimidine ribonucleoside triphosphate biosynthetic process	4	3,12	GO:0009148, GO:0009201, GO:0009208	pyrimidine nucleoside triphosphate biosynthetic process, ribonucleoside triphosphate biosynthetic process, pyrimidine ribonucleoside triphosphate metabolic process
7	GO:0042364	water-soluble vitamin biosynthetic process	6	3,12	GO:0009110, GO:0006767	vitamin biosynthetic process, water-soluble vitamin metabolic process
9	GO:0051501	diterpene phytoalexin metabolic process	5	3,08	GO:0016101, GO:0052314	diterpenoid metabolic process, phytoalexin metabolic process
5	GO:0072527	pyrimidine-containing compound metabolic process	14	3,07	GO:0034641, GO:1901564, GO:0046483, GO:1901360	cellular nitrogen compound metabolic process, organonitrogen compound metabolic process, heterocycle metabolic process, organic cyclic compound metabolic process
6	GO:0043604	amide biosynthetic process	9	3,05	GO:0043603, GO:0044271	cellular amide metabolic process, cellular nitrogen compound biosynthetic process
10	GO:0008033	tRNA processing	5	3,03	GO:0034470, GO:0006399	ncRNA processing, tRNA metabolic process
9	GO:0010389	regulation of G2/M transition of mitotic cell cycle	3	3,00	GO:0000086, GO:1901990	G2/M transition of mitotic cell cycle, regulation of mitotic cell cycle phase transition
11	GO:0006750	glutathione biosynthetic process	3	3,00	GO:0042398, GO:0006749, GO:0044272, GO:0019184	cellular modified amino acid biosynthetic process, glutathione metabolic process, sulfur compound biosynthetic process, nonribosomal peptide biosynthetic process
11	GO:0006268	DNA unwinding involved in DNA replication	3	3,00	GO:0032508, GO:0006261	DNA duplex unwinding, DNA-dependent DNA replication
9	GO:0042948	salicin transport	3	3,00	GO:0015759, GO:0015850	beta-glucoside transport, organic hydroxy compound transport
7	GO:0030091	protein repair	5	3,00	GO:0044267	cellular protein metabolic process
8	GO:0042732	D-xylose metabolic process	3	3,00	GO:0019321	pentose metabolic process
11	GO:0010388	cullin deneddylation	3	3,00	GO:0000338	protein deneddylation
8	GO:0009700	indole phytoalexin biosynthetic process	3	3,00	GO:0046217, GO:0042435, GO:0052315	indole phytoalexin metabolic process, indole-containing compound biosynthetic process, phytoalexin biosynthetic process
5	GO:0009294	DNA mediated transformation	3	3,00	GO:0009292	genetic transfer
6	GO:0010050	vegetative phase change	3	3,00	GO:0009791	post-embryonic development
7	GO:0009963	positive regulation of flavonoid biosynthetic process	3	3,00	GO:0009891, GO:0009813, GO:0009962	positive regulation of biosynthetic process, flavonoid biosynthetic process, regulation of flavonoid biosynthetic process
8	GO:0015759	beta-glucoside transport	3	3,00	GO:0042946	glucoside transport
6	GO:0072348	sulfur compound transport	5	3,00	GO:0044765	single-organism transport
12	GO:0006177	GMP biosynthetic process	3	3,00	GO:0009152, GO:1901070, GO:0046037, GO:0009168	purine ribonucleotide biosynthetic process, guanosine-containing compound biosynthetic process, GMP metabolic process, purine ribonucleoside monophosphate biosynthetic process
5	GO:0009624	response to nematode	3	3,00	GO:0051707	response to other organism
10	GO:0006568	tryptophan metabolic process	5	3,00	GO:0009072, GO:0006586, GO:1901605	aromatic amino acid family metabolic process, indolalkylamine metabolic process, alpha-amino acid metabolic process
10	GO:0005978	glycogen biosynthetic process	3	3,00	GO:0005977, GO:0009250	glycogen metabolic process, glucan biosynthetic process
10	GO:0080092	regulation of pollen tube growth	3	3,00	GO:2000241, GO:0010769, GO:0051239, GO:0009860, GO:0051510, GO:0043900	regulation of reproductive process, regulation of cell morphogenesis involved in differentiation, regulation of multicellular organismal process, pollen tube growth, regulation of unidimensional cell growth, regulation of multi-organism process
10	GO:0009423	chorismate biosynthetic process	3	3,00	GO:0043650, GO:0046417	dicarboxylic acid biosynthetic process, chorismate metabolic process
13	GO:0048451	petal formation	3	3,00	GO:0048449, GO:0048446	floral organ formation, petal morphogenesis
8	GO:0006415	translational termination	3	3,00	GO:0006412, GO:0043624	translation, cellular protein complex disassembly
9	GO:0018212	peptidyl-tyrosine modification	5	3,00	GO:0018193	peptidyl-amino acid modification
8	GO:0015780	nucleotide-sugar transport	3	3,00	GO:1901264, GO:0006862	carbohydrate derivative transport, nucleotide transport
6	GO:0010256	endomembrane system organization	3	3,00	GO:0044802	single-organism membrane organization
10	GO:0006352	DNA-dependent transcription, initiation	3	3,00	GO:0006351, GO:0032774	transcription, DNA-dependent, RNA biosynthetic process
9	GO:0015768	maltose transport	3	3,00	GO:0015766	disaccharide transport
9	GO:0046373	L-arabinose metabolic process	3	3,00	GO:0019566	arabinose metabolic process
11	GO:0010311	lateral root formation	3	3,00	GO:0010102, GO:0009791, GO:0048645	lateral root morphogenesis, post-embryonic development, organ formation
7	GO:0010020	chloroplast fission	3	3,00	GO:0043572, GO:0009658	plastid fission, chloroplast organization
5	GO:0019915	lipid storage	3	3,00	GO:0010876	lipid localization
6	GO:0042274	ribosomal small subunit biogenesis	3	3,00	GO:0022613, GO:0042254	ribonucleoprotein complex biogenesis, ribosome biogenesis
11	GO:1901070	guanosine-containing compound biosynthetic process	5	3,00	GO:1901068, GO:0046129	guanosine-containing compound metabolic process, purine ribonucleoside biosynthetic process
12	GO:0016573	histone acetylation	3	3,00	GO:0018393, GO:0016570	internal peptidyl-lysine acetylation, histone modification
7	GO:0046834	lipid phosphorylation	5	3,00	GO:0030258, GO:0016310	lipid modification, phosphorylation
7	GO:0010152	pollen maturation	3	3,00	GO:0009555, GO:0021700	pollen development, developmental maturation
9	GO:0046219	indolalkylamine biosynthetic process	5	3,00	GO:0042435, GO:0006586, GO:0042401	indole-containing compound biosynthetic process, indolalkylamine metabolic process, cellular biogenic amine biosynthetic process
11	GO:0010253	UDP-rhamnose biosynthetic process	3	3,00	GO:0009226, GO:0033478	nucleotide-sugar biosynthetic process, UDP-rhamnose metabolic process
8	GO:0006349	regulation of gene expression by genetic imprinting	3	3,00	GO:0071514, GO:0040029	genetic imprinting, regulation of gene expression, epigenetic
9	GO:0005987	sucrose catabolic process	3	3,00	GO:0005985, GO:0046352	sucrose metabolic process, disaccharide catabolic process
8	GO:0009560	embryo sac egg cell differentiation	3	3,00	GO:0009561, GO:0030154, GO:0022412, GO:0003006, GO:0007292	megagametogenesis, cell differentiation, cellular process involved in reproduction in multicellular organism, developmental process involved in reproduction, female gamete generation
9	GO:0005983	starch catabolic process	3	3,00	GO:0009251, GO:0005982, GO:0044247	glucan catabolic process, starch metabolic process, cellular polysaccharide catabolic process
5	GO:0060359	response to ammonium ion	3	3,00	GO:1901698	response to nitrogen compound
13	GO:0048453	sepal formation	3	3,00	GO:0048449, GO:0048447	floral organ formation, sepal morphogenesis
10	GO:0016554	cytidine to uridine editing	3	3,00	GO:0016553	base conversion or substitution editing
9	GO:0010017	red or far-red light signaling pathway	5	3,00	GO:0071489, GO:0007165	cellular response to red or far red light, signal transduction
7	GO:0009556	microsporogenesis	3	3,00	GO:0009555, GO:0048236	pollen development, plant-type spore development
6	GO:0006002	fructose 6-phosphate metabolic process	3	3,00	GO:1901135, GO:0006796, GO:0019637	carbohydrate derivative metabolic process, phosphate-containing compound metabolic process, organophosphate metabolic process
7	GO:0043069	negative regulation of programmed cell death	3	3,00	GO:0012501, GO:0043067, GO:0060548	programmed cell death, regulation of programmed cell death, negative regulation of cell death
9	GO:0000085	G2 phase of mitotic cell cycle	3	3,00	GO:0051319, GO:0051329	G2 phase, interphase of mitotic cell cycle
5	GO:0010119	regulation of stomatal movement	3	3,00	GO:0050794, GO:0010118	regulation of cellular process, stomatal movement
8	GO:0071323	cellular response to chitin	3	3,00	GO:0010200, GO:1901701, GO:0071417	response to chitin, cellular response to oxygen-containing compound, cellular response to organonitrogen compound
12	GO:0009094	L-phenylalanine biosynthetic process	3	3,00	GO:1902223, GO:0009095, GO:0006558	erythrose 4-phosphate/phosphoenolpyruvate family amino acid biosynthetic process, aromatic amino acid family biosynthetic process, prephenate pathway, L-phenylalanine metabolic process
9	GO:0044743	intracellular protein transmembrane import	5	3,00	GO:0065002, GO:0017038	intracellular protein transmembrane transport, protein import
6	GO:1990066	energy quenching	5	3,00	GO:0009416	response to light stimulus
9	GO:0010493	Lewis a epitope biosynthetic process	3	3,00	GO:0033692, GO:1901137	cellular polysaccharide biosynthetic process, carbohydrate derivative biosynthetic process
8	GO:0051261	protein depolymerization	5	3,00	GO:0043624	cellular protein complex disassembly
5	GO:0002679	respiratory burst involved in defense response	3	3,00	GO:0002252, GO:0006952, GO:0045730	immune effector process, defense response, respiratory burst
8	GO:0006913	nucleocytoplasmic transport	10	3,01	GO:0051169, GO:0016482	nuclear transport, cytoplasmic transport
7	GO:0009768	photosynthesis, light harvesting in photosystem I	3	3,00	GO:0009765	photosynthesis, light harvesting
9	GO:1900864	mitochondrial RNA modification	5	3,00	GO:0009451, GO:0000959	RNA modification, mitochondrial RNA metabolic process
5	GO:0007033	vacuole organization	3	3,00	GO:0006996	organelle organization
10	GO:0000394	RNA splicing, via endonucleolytic cleavage and ligation	3	3,00	GO:0008380	RNA splicing
10	GO:0033587	shikimate biosynthetic process	3	3,00	GO:0019632, GO:1901617, GO:0072330	shikimate metabolic process, organic hydroxy compound biosynthetic process, monocarboxylic acid biosynthetic process
11	GO:0006614	SRP-dependent cotranslational protein targeting to membrane	3	3,00	GO:0045047, GO:0006613	protein targeting to ER, cotranslational protein targeting to membrane
6	GO:0008284	positive regulation of cell proliferation	3	3,00	GO:0042127, GO:0048522, GO:0008283	regulation of cell proliferation, positive regulation of cellular process, cell proliferation
10	GO:0045227	capsule polysaccharide biosynthetic process	3	3,00	GO:0045230, GO:0045226	capsule organization, extracellular polysaccharide biosynthetic process
10	GO:0006354	DNA-dependent transcription, elongation	3	3,00	GO:0006351, GO:0032774	transcription, DNA-dependent, RNA biosynthetic process
7	GO:0007602	phototransduction	5	3,00	GO:0009583, GO:0007165	detection of light stimulus, signal transduction
8	GO:0007178	transmembrane receptor protein serine/threonine kinase signaling pathway	3	3,00	GO:0007167	enzyme linked receptor protein signaling pathway
9	GO:0042353	fucose biosynthetic process	3	3,00	GO:0019319, GO:0006004	hexose biosynthetic process, fucose metabolic process
6	GO:0046688	response to copper ion	3	3,00	GO:0010038	response to metal ion
11	GO:0033358	UDP-L-arabinose biosynthetic process	3	3,00	GO:0033356, GO:0009226	UDP-L-arabinose metabolic process, nucleotide-sugar biosynthetic process
10	GO:0015693	magnesium ion transport	3	3,00	GO:0070838	divalent metal ion transport
11	GO:0051504	diterpene phytoalexin precursor biosynthetic process pathway	3	3,00	GO:0046246, GO:0051502	terpene biosynthetic process, diterpene phytoalexin biosynthetic process
10	GO:0045493	xylan catabolic process	3	3,00	GO:0045491, GO:0000272	xylan metabolic process, polysaccharide catabolic process
9	GO:0080110	sporopollenin biosynthetic process	3	3,00	GO:0019438, GO:0010584	aromatic compound biosynthetic process, pollen exine formation
15	GO:0032318	regulation of Ras GTPase activity	6	2,98	GO:0043087, GO:0046578	regulation of GTPase activity, regulation of Ras protein signal transduction
10	GO:0000956	nuclear-transcribed mRNA catabolic process	3	2,96	GO:0006402	mRNA catabolic process
6	GO:0052314	phytoalexin metabolic process	8	2,93	GO:0009404	toxin metabolic process
4	GO:0043062	extracellular structure organization	8	2,88	GO:0016043, GO:0044763	cellular component organization, single-organism cellular process
6	GO:0070726	cell wall assembly	8	2,88	GO:0022607, GO:0042546	cellular component assembly, cell wall biogenesis
7	GO:0034440	lipid oxidation	8	2,88	GO:0030258, GO:0055114	lipid modification, oxidation-reduction process
4	GO:0009582	detection of abiotic stimulus	5	2,88	GO:0051606, GO:0009628	detection of stimulus, response to abiotic stimulus
5	GO:0043480	pigment accumulation in tissues	8	2,88	GO:0043476, GO:0044707	pigment accumulation, single-multicellular organism process
7	GO:0052315	phytoalexin biosynthetic process	6	2,88	GO:0044550, GO:0044249, GO:0052314	secondary metabolite biosynthetic process, cellular biosynthetic process, phytoalexin metabolic process
6	GO:0045165	cell fate commitment	6	2,88	GO:0048869, GO:0030154	cellular developmental process, cell differentiation
7	GO:0043647	inositol phosphate metabolic process	8	2,88	GO:0006796, GO:0019637, GO:0019751	phosphate-containing compound metabolic process, organophosphate metabolic process, polyol metabolic process
7	GO:0043478	pigment accumulation in response to UV light	8	2,88	GO:0043476, GO:0009411	pigment accumulation, response to UV
6	GO:1901699	cellular response to nitrogen compound	10	2,87	GO:0070887, GO:1901698	cellular response to chemical stimulus, response to nitrogen compound
5	GO:0009308	amine metabolic process	21	2,83	GO:1901564	organonitrogen compound metabolic process
10	GO:0032508	DNA duplex unwinding	4	2,80	GO:0032392	DNA geometric change
7	GO:0042548	regulation of photosynthesis, light reaction	4	2,80	GO:0019684, GO:0043467, GO:0010109	photosynthesis, light reaction, regulation of generation of precursor metabolites and energy, regulation of photosynthesis
9	GO:0046417	chorismate metabolic process	4	2,80	GO:0043648	dicarboxylic acid metabolic process
8	GO:0045489	pectin biosynthetic process	5	2,76	GO:0045488, GO:0000271	pectin metabolic process, polysaccharide biosynthetic process
7	GO:0032940	secretion by cell	5	2,76	GO:0046903, GO:0044763, GO:0051649	secretion, single-organism cellular process, establishment of localization in cell
7	GO:0022618	ribonucleoprotein complex assembly	5	2,76	GO:0022613, GO:0071826, GO:0034622	ribonucleoprotein complex biogenesis, ribonucleoprotein complex subunit organization, cellular macromolecular complex assembly
7	GO:0070192	chromosome organization involved in meiosis	5	2,76	GO:0007126, GO:0051276, GO:0048610, GO:0022402	meiosis, chromosome organization, cellular process involved in reproduction, cell cycle process
6	GO:0051607	defense response to virus	5	2,76	GO:0009615, GO:0006952, GO:0002252	response to virus, defense response, immune effector process
5	GO:0072524	pyridine-containing compound metabolic process	35	2,72	GO:0034641, GO:1901564, GO:0046483, GO:1901360	cellular nitrogen compound metabolic process, organonitrogen compound metabolic process, heterocycle metabolic process, organic cyclic compound metabolic process
7	GO:0051169	nuclear transport	10	2,70	GO:0046907	intracellular transport
5	GO:0051130	positive regulation of cellular component organization	17	2,67	GO:0016043, GO:0051128, GO:0048518	cellular component organization, regulation of cellular component organization, positive regulation of biological process
8	GO:0032270	positive regulation of cellular protein metabolic process	5	2,66	GO:0044267, GO:0051247, GO:0031325, GO:0032268	cellular protein metabolic process, positive regulation of protein metabolic process, positive regulation of cellular metabolic process, regulation of cellular protein metabolic process
6	GO:0010048	vernalization response	3	2,60	GO:0009409	response to cold
9	GO:0006661	phosphatidylinositol biosynthetic process	3	2,60	GO:0046488, GO:0046474	phosphatidylinositol metabolic process, glycerophospholipid biosynthetic process
11	GO:0006406	mRNA export from nucleus	3	2,60	GO:0051028, GO:0006405	mRNA transport, RNA export from nucleus
8	GO:0006714	sesquiterpenoid metabolic process	8	2,59	GO:0006721	terpenoid metabolic process
6	GO:0010393	galacturonan metabolic process	10	2,57	GO:0005976	polysaccharide metabolic process
4	GO:0044087	regulation of cellular component biogenesis	15	2,58	GO:0050789, GO:0044085	regulation of biological process, cellular component biogenesis
6	GO:0015931	nucleobase-containing compound transport	9	2,54	GO:0071705, GO:0071702	nitrogen compound transport, organic substance transport
7	GO:0035967	cellular response to topologically incorrect protein	7	2,52	GO:0071310, GO:0033554, GO:0035966	cellular response to organic substance, cellular response to stress, response to topologically incorrect protein
7	GO:0009955	adaxial/abaxial pattern specification	7	2,52	GO:0003002	regionalization
9	GO:0046131	pyrimidine ribonucleoside metabolic process	5	2,52	GO:0006213, GO:0009119	pyrimidine nucleoside metabolic process, ribonucleoside metabolic process
8	GO:0007265	Ras protein signal transduction	10	2,51	GO:0007264	small GTPase mediated signal transduction
5	GO:0042430	indole-containing compound metabolic process	9	2,52	GO:0034641, GO:1901564, GO:0046483, GO:0006725, GO:1901360	cellular nitrogen compound metabolic process, organonitrogen compound metabolic process, heterocycle metabolic process, cellular aromatic compound metabolic process, organic cyclic compound metabolic process
6	GO:0051336	regulation of hydrolase activity	10	2,51	GO:0050790	regulation of catalytic activity
7	GO:0051325	interphase	7	2,52	GO:0022403	cell cycle phase
5	GO:0051241	negative regulation of multicellular organismal process	7	2,52	GO:0044707, GO:0051239, GO:0048519	single-multicellular organism process, regulation of multicellular organismal process, negative regulation of biological process
9	GO:0046134	pyrimidine nucleoside biosynthetic process	5	2,52	GO:0006213, GO:0009163, GO:0072528	pyrimidine nucleoside metabolic process, nucleoside biosynthetic process, pyrimidine-containing compound biosynthetic process
8	GO:0051056	regulation of small GTPase mediated signal transduction	10	2,51	GO:0007264, GO:0009966	small GTPase mediated signal transduction, regulation of signal transduction
5	GO:0051187	cofactor catabolic process	7	2,52	GO:0044248, GO:0051186	cellular catabolic process, cofactor metabolic process
7	GO:0042168	heme metabolic process	5	2,52	GO:0042440, GO:0006778	pigment metabolic process, porphyrin-containing compound metabolic process
6	GO:0006986	response to unfolded protein	7	2,52	GO:0035966	response to topologically incorrect protein
9	GO:0072655	establishment of protein localization to mitochondrion	5	2,52	GO:0072594, GO:0070585	establishment of protein localization to organelle, protein localization to mitochondrion
8	GO:0072665	protein localization to vacuole	7	2,52	GO:0033365	protein localization to organelle
6	GO:0033015	tetrapyrrole catabolic process	7	2,52	GO:0019439, GO:0046700, GO:1901361, GO:0033013, GO:0044270, GO:1901565	aromatic compound catabolic process, heterocycle catabolic process, organic cyclic compound catabolic process, tetrapyrrole metabolic process, cellular nitrogen compound catabolic process, organonitrogen compound catabolic process
9	GO:0043038	amino acid activation	8	2,45	GO:0006520	cellular amino acid metabolic process
6	GO:0048863	stem cell differentiation	8	2,45	GO:0030154	cell differentiation
8	GO:0042773	ATP synthesis coupled electron transport	5	2,44	GO:0006119, GO:0022904	oxidative phosphorylation, respiratory electron transport chain
6	GO:0009735	response to cytokinin stimulus	5	2,44	GO:0009725	response to hormone stimulus
6	GO:0010927	cellular component assembly involved in morphogenesis	8	2,45	GO:0048646, GO:0044767, GO:0032989	anatomical structure formation involved in morphogenesis, single-organism developmental process, cellular component morphogenesis
8	GO:0048528	post-embryonic root development	6	2,45	GO:0048569, GO:0009791, GO:0048364	post-embryonic organ development, post-embryonic development, root development
5	GO:2000242	negative regulation of reproductive process	4	2,40	GO:0022414, GO:2000241, GO:0048519	reproductive process, regulation of reproductive process, negative regulation of biological process
12	GO:0010138	pyrimidine ribonucleotide salvage	2	2,40	GO:0009220, GO:0032262	pyrimidine ribonucleotide biosynthetic process, pyrimidine nucleotide salvage
7	GO:0071462	cellular response to water stimulus	4	2,40	GO:1901701, GO:0071214, GO:0009415	cellular response to oxygen-containing compound, cellular response to abiotic stimulus, response to water stimulus
6	GO:0048236	plant-type spore development	3	2,40	GO:0048856, GO:0048869, GO:0003006, GO:0051321	anatomical structure development, cellular developmental process, developmental process involved in reproduction, meiotic cell cycle
6	GO:0015893	drug transport	4	2,40	GO:0044765, GO:0042493	single-organism transport, response to drug
7	GO:0046839	phospholipid dephosphorylation	4	2,40	GO:0016311, GO:0030258	dephosphorylation, lipid modification
7	GO:0048582	positive regulation of post-embryonic development	4	2,40	GO:0051094, GO:0051240, GO:0048580, GO:0009791	positive regulation of developmental process, positive regulation of multicellular organismal process, regulation of post-embryonic development, post-embryonic development
12	GO:0070982	L-asparagine metabolic process	4	2,40	GO:0006528	asparagine metabolic process
8	GO:0000959	mitochondrial RNA metabolic process	5	2,40	GO:0016070	RNA metabolic process
5	GO:0009625	response to insect	4	2,40	GO:0051707	response to other organism
6	GO:0009962	regulation of flavonoid biosynthetic process	4	2,40	GO:0009889, GO:0080090, GO:0009813	regulation of biosynthetic process, regulation of primary metabolic process, flavonoid biosynthetic process
7	GO:0045596	negative regulation of cell differentiation	6	2,40	GO:0045595, GO:0030154, GO:0048523, GO:0051093	regulation of cell differentiation, cell differentiation, negative regulation of cellular process, negative regulation of developmental process
7	GO:0052018	modulation by symbiont of RNA levels in host	4	2,40	GO:0052249, GO:0044003	modulation of RNA levels in other organism involved in symbiotic interaction, modification by symbiont of host morphology or physiology
7	GO:0051259	protein oligomerization	4	2,40	GO:0006461	protein complex assembly
8	GO:0046246	terpene biosynthetic process	4	2,40	GO:0008299, GO:0042214	isoprenoid biosynthetic process, terpene metabolic process
6	GO:0009804	coumarin metabolic process	4	2,40	GO:0009698, GO:0046483	phenylpropanoid metabolic process, heterocycle metabolic process
12	GO:0006537	glutamate biosynthetic process	4	2,40	GO:0043650, GO:0009084, GO:0006536	dicarboxylic acid biosynthetic process, glutamine family amino acid biosynthetic process, glutamate metabolic process
8	GO:0046471	phosphatidylglycerol metabolic process	4	2,40	GO:0006650	glycerophospholipid metabolic process
8	GO:0052482	defense response by cell wall thickening	4	2,40	GO:0033554, GO:0052386, GO:0006952	cellular response to stress, cell wall thickening, defense response
10	GO:0009106	lipoate metabolic process	4	2,40	GO:0006732, GO:0046483, GO:0006790, GO:0006631, GO:1901360	coenzyme metabolic process, heterocycle metabolic process, sulfur compound metabolic process, fatty acid metabolic process, organic cyclic compound metabolic process
11	GO:0006566	threonine metabolic process	4	2,40	GO:0009066	aspartate family amino acid metabolic process
7	GO:0010260	organ senescence	4	2,40	GO:0048513, GO:0007568	organ development, aging
6	GO:0051596	methylglyoxal catabolic process	4	2,40	GO:0046185, GO:0009438	aldehyde catabolic process, methylglyoxal metabolic process
9	GO:0010476	gibberellin mediated signaling pathway	4	2,40	GO:0009755, GO:0071370	hormone-mediated signaling pathway, cellular response to gibberellin stimulus
8	GO:0071368	cellular response to cytokinin stimulus	4	2,40	GO:0032870, GO:0009735	cellular response to hormone stimulus, response to cytokinin stimulus
14	GO:0043087	regulation of GTPase activity	7	2,39	GO:0033124, GO:0051336	regulation of GTP catabolic process, regulation of hydrolase activity
5	GO:0010646	regulation of cell communication	15	2,39	GO:0050794, GO:0007154	regulation of cellular process, cell communication
9	GO:0006089	lactate metabolic process	4	2,40	GO:1901615, GO:0032787	organic hydroxy compound metabolic process, monocarboxylic acid metabolic process
10	GO:0033559	unsaturated fatty acid metabolic process	4	2,40	GO:0006631	fatty acid metabolic process
7	GO:0007215	glutamate receptor signaling pathway	4	2,40	GO:0007166	cell surface receptor signaling pathway
9	GO:0042775	mitochondrial ATP synthesis coupled electron transport	4	2,40	GO:0042773	ATP synthesis coupled electron transport
8	GO:0019852	L-ascorbic acid metabolic process	4	2,40	GO:0005996, GO:0019752, GO:0006767	monosaccharide metabolic process, carboxylic acid metabolic process, water-soluble vitamin metabolic process
7	GO:0048864	stem cell development	6	2,40	GO:0048468, GO:0048863	cell development, stem cell differentiation
9	GO:0010411	xyloglucan metabolic process	4	2,40	GO:0010410, GO:0006073	hemicellulose metabolic process, cellular glucan metabolic process
9	GO:0009694	jasmonic acid metabolic process	4	2,40	GO:0032787	monocarboxylic acid metabolic process
5	GO:2000243	positive regulation of reproductive process	4	2,40	GO:2000241, GO:0022414, GO:0048518	regulation of reproductive process, reproductive process, positive regulation of biological process
5	GO:0031163	metallo-sulfur cluster assembly	4	2,40	GO:0022607	cellular component assembly
7	GO:0045017	glycerolipid biosynthetic process	7	2,38	GO:0008610, GO:0046486, GO:0044249	lipid biosynthetic process, glycerolipid metabolic process, cellular biosynthetic process
5	GO:0032535	regulation of cellular component size	17	2,37	GO:0016043, GO:0044763, GO:0090066	cellular component organization, single-organism cellular process, regulation of anatomical structure size
8	GO:0071359	cellular response to dsRNA	6	2,38	GO:0043331, GO:0071407, GO:1901699	response to dsRNA, cellular response to organic cyclic compound, cellular response to nitrogen compound
10	GO:0045859	regulation of protein kinase activity	8	2,36	GO:0001932, GO:0043549	regulation of protein phosphorylation, regulation of kinase activity
5	GO:0006766	vitamin metabolic process	8	2,34	GO:0044281	small molecule metabolic process
7	GO:0009313	oligosaccharide catabolic process	5	2,28	GO:0009311, GO:0044724	oligosaccharide metabolic process, single-organism carbohydrate catabolic process
5	GO:0007276	gamete generation	5	2,28	GO:0048609, GO:0044702, GO:0019953	multicellular organismal reproductive process, single organism reproductive process, sexual reproduction
10	GO:0000375	RNA splicing, via transesterification reactions	7	2,29	GO:0008380	RNA splicing
7	GO:0060284	regulation of cell development	5	2,28	GO:0045595, GO:0048468	regulation of cell differentiation, cell development
5	GO:0007031	peroxisome organization	4	2,26	GO:0006996	organelle organization
6	GO:0071478	cellular response to radiation	9	2,26	GO:0009314, GO:0071214	response to radiation, cellular response to abiotic stimulus
7	GO:0043288	apocarotenoid metabolic process	7	2,23	GO:0006720	isoprenoid metabolic process
6	GO:0009110	vitamin biosynthetic process	7	2,23	GO:0006766, GO:0044283, GO:0044249	vitamin metabolic process, small molecule biosynthetic process, cellular biosynthetic process
10	GO:0010338	leaf formation	3	2,20	GO:0048645, GO:0009965	organ formation, leaf morphogenesis
4	GO:0042752	regulation of circadian rhythm	3	2,20	GO:0007623, GO:0050789	circadian rhythm, regulation of biological process
8	GO:0071369	cellular response to ethylene stimulus	3	2,20	GO:0032870, GO:0009723	cellular response to hormone stimulus, response to ethylene stimulus
5	GO:0044282	small molecule catabolic process	26	2,19	GO:0044712, GO:0044281	single-organism catabolic process, small molecule metabolic process
6	GO:0010039	response to iron ion	3	2,20	GO:0010038	response to metal ion
7	GO:0034762	regulation of transmembrane transport	6	2,17	GO:0051049, GO:0050794, GO:0055085	regulation of transport, regulation of cellular process, transmembrane transport
10	GO:0006405	RNA export from nucleus	4	2,16	GO:0051168, GO:0050658	nuclear export, RNA transport
7	GO:0042214	terpene metabolic process	6	2,16	GO:0006720	isoprenoid metabolic process
6	GO:0044003	modification by symbiont of host morphology or physiology	6	2,17	GO:0051701, GO:0051817	interaction with host, modification of morphology or physiology of other organism involved in symbiotic interaction
4	GO:0009593	detection of chemical stimulus	3	2,16	GO:0051606, GO:0042221	detection of stimulus, response to chemical stimulus
6	GO:0015850	organic hydroxy compound transport	4	2,16	GO:0044765, GO:0071702	single-organism transport, organic substance transport
11	GO:0006553	lysine metabolic process	6	2,16	GO:0009066	aspartate family amino acid metabolic process
6	GO:0009648	photoperiodism	4	2,16	GO:0009416	response to light stimulus
6	GO:0043241	protein complex disassembly	8	2,16	GO:0071822, GO:0032984	protein complex subunit organization, macromolecular complex disassembly
7	GO:0051345	positive regulation of hydrolase activity	5	2,15	GO:0051336, GO:0043085	regulation of hydrolase activity, positive regulation of catalytic activity
5	GO:0043603	cellular amide metabolic process	9	2,09	GO:0034641	cellular nitrogen compound metabolic process
11	GO:0048441	petal development	4	2,08	GO:0048465, GO:0048437, GO:0048827	corolla development, floral organ development, phyllome development
6	GO:0044770	cell cycle phase transition	7	2,09	GO:0022402	cell cycle process
6	GO:0007346	regulation of mitotic cell cycle	4	2,08	GO:0051726, GO:0000278	regulation of cell cycle, mitotic cell cycle
9	GO:0000725	recombinational repair	5	2,06	GO:0006310, GO:0006281	DNA recombination, DNA repair
5	GO:0051094	positive regulation of developmental process	5	2,04	GO:0032502, GO:0050793, GO:0048518	developmental process, regulation of developmental process, positive regulation of biological process
11	GO:0006528	asparagine metabolic process	5	2,04	GO:0043603, GO:0009066	cellular amide metabolic process, aspartate family amino acid metabolic process
4	GO:0023051	regulation of signaling	14	2,03	GO:0044700, GO:0050789	single organism signaling, regulation of biological process
7	GO:0052386	cell wall thickening	5	2,04	GO:0042545	cell wall modification
8	GO:0072598	protein localization to chloroplast	6	2,02	GO:0033365	protein localization to organelle
7	GO:0007020	microtubule nucleation	2	2,00	GO:0000226	microtubule cytoskeleton organization
11	GO:0006065	UDP-glucuronate biosynthetic process	2	2,00	GO:0046394, GO:0046398, GO:0009226	carboxylic acid biosynthetic process, UDP-glucuronate metabolic process, nucleotide-sugar biosynthetic process
8	GO:0009970	cellular response to sulfate starvation	2	2,00	GO:0009267	cellular response to starvation
5	GO:0009652	thigmotropism	2	2,00	GO:0009612, GO:0009606	response to mechanical stimulus, tropism
6	GO:0070814	hydrogen sulfide biosynthetic process	2	2,00	GO:0070813, GO:0044272	hydrogen sulfide metabolic process, sulfur compound biosynthetic process
8	GO:0048830	adventitious root development	2	2,00	GO:0048364	root development
12	GO:0006228	UTP biosynthetic process	2	2,00	GO:0009220, GO:0046132, GO:0009209, GO:0046051	pyrimidine ribonucleotide biosynthetic process, pyrimidine ribonucleoside biosynthetic process, pyrimidine ribonucleoside triphosphate biosynthetic process, UTP metabolic process
10	GO:0016926	protein desumoylation	2	2,00	GO:0070646	protein modification by small protein removal
7	GO:0005513	detection of calcium ion	2	2,00	GO:0009593, GO:0051592	detection of chemical stimulus, response to calcium ion
12	GO:0006420	arginyl-tRNA aminoacylation	2	2,00	GO:0006418	tRNA aminoacylation for protein translation
6	GO:0042538	hyperosmotic salinity response	2	2,00	GO:0006972, GO:0009651	hyperosmotic response, response to salt stress
9	GO:0010540	basipetal auxin transport	2	2,00	GO:0009926	auxin polar transport
[truncated: 827 more rows]

## Sheet: component
#LevelGO	Term(Acc)	Term(Name)	#Seq	Score	Parents(Acc)	Parents(Name)
[truncated: 336 more rows]

[truncated: 1 more sheets: function]
