# Supplementary material for: Targeted Sequencing Reveals Large-Scale Sequence Polymorphism in Maize Candidate Genes for Biomass Production and Composition
Source: PLoS One. 2015 Jul 7;10(7):e0132120. doi: 10.1371/journal.pone.0132120 (PMC4495061; doi:10.1371/journal.pone.0132120)
Supplement: S17 Table — (XLSX) [file pone.0132120.s025.xlsx]

## Sheet: Tabelle1
EBI Project ID	Name/cultivar	File Name	EBI Sample ID	EBI Experiment ID	EBI Run ID
PRJEB5496	B73	G75F86X01.sff	ERS408000	ERX406837	ERR440174
PRJEB5496	B73	HAGIFQL01.sff	ERS408000	ERX406838	ERR440175
PRJEB5496	UH007	HAGIFQL02.sff	ERS408001	ERX406839	ERR440176
PRJEB5496	F353	HB7PMYU02.sff	ERS408003	ERX406842	ERR440179
PRJEB5496	PO68	HBZ0IGK01.sff	ERS408002	ERX406841	ERR440178
PRJEB5496	UH007	HBZ0IGK02.sff	ERS408001	ERX406840	ERR440177
PRJEB5496	B106	HCMJFOG01.sff	ERS408004	ERX406843	ERR440180
PRJEB5496	Mo17	HCMJFOG02.sff	ERS408005	ERX406845	ERR440182
PRJEB5496	F7059	HL8RB1J01.sff	ERS408008	ERX406849	ERR440186
PRJEB5496	Mo17	HL8RB1J02.sff	ERS408005	ERX406846	ERR440183
PRJEB5496	B102	HLJ991E01.sff	ERS408006	ERX406847	ERR440184
PRJEB5496	P107	HLJ991E02.sff	ERS408007	ERX406848	ERR440185
PRJEB5496	B111	HMM5VWV01.sff	ERS408009	ERX406850	ERR440187
PRJEB5496	NC358	HMM5VWV02.sff	ERS408010	ERX406851	ERR440188
PRJEB5496	B101	HNG7VQX01.sff	ERS408011	ERX406852	ERR440189
PRJEB5496	B106	HNG7VQX02.sff	ERS408004	ERX406844	ERR440181
PRJEB5496	Mo24W	HNN8ZLU01.sff	ERS408012	ERX406853	ERR440190
PRJEB5496	P128	HNN8ZLU02.sff	ERS408013	ERX406854	ERR440191
PRJEB5496	DK105	HUR1XLC01.sff	ERS408014	ERX406855	ERR440192
PRJEB5496	EA1070	HUR1XLC02.sff	ERS408015	ERX406856	ERR440193
PRJEB5496	PH207	HV4AO3A02.sff	ERS408021	ERX406862	ERR440199
PRJEB5496	EP1	HVAN2RV01.sff	ERS408016	ERX406857	ERR440194
PRJEB5496	F2	HVAN2RV02.sff	ERS408017	ERX406858	ERR440195
PRJEB5496	F7	HVS6PCE01.sff	ERS408018	ERX406859	ERR440196
PRJEB5496	Lo11	HVS6PCE02.sff	ERS408019	ERX406860	ERR440197
