# Supplementary material for: Targeted Sequencing Reveals Large-Scale Sequence Polymorphism in Maize Candidate Genes for Biomass Production and Composition
Source: PLoS One. 2015 Jul 7;10(7):e0132120. doi: 10.1371/journal.pone.0132120 (PMC4495061; doi:10.1371/journal.pone.0132120)
Supplement: S18 Table — The analysis included 4,342 non-overlapping genes that were mapped uniquely to the maize genome reference (v3). Results revealed different representations of sequence capture probes in UTR, exonic and intronic regions of studied genes. (XLSX) [file pone.0132120.s026.xlsx]

## Sheet: capture design details
	S18 Table Extended analysis of the NimbleGenArray design. The analysis included 4,342 non-overlapping genes that were mapped uniquely to the maize reference (v3). Results revealed different representations of sequence capture probes in UTR, exonic and intronic regions of studied genes.
		no. sequences	total length of sequences [bp]	no. sequences represented by capture probe	no. probe cluster with overlap to region	total length of probe cluster [bp]	avg. total length of probe cluster [bp]	total overlaping length of probe cluster [bp]	coverage of target region [%]	no. gaps >300bp	no. gaps >100bp
	utr	8676	8676000	4663	4479	3518394	785.531	1242107	14.3166	2564	3405
	exon	24633	8362154	21873	12904	9567024	741.4	5787415	69.2096	1801	16166
	intron	20291	10266213	18574	10315	7446676	721.927	2778663	27.0661	4626	13802
