# Supplementary material for: Targeted Sequencing Reveals Large-Scale Sequence Polymorphism in Maize Candidate Genes for Biomass Production and Composition
Source: PLoS One. 2015 Jul 7;10(7):e0132120. doi: 10.1371/journal.pone.0132120 (PMC4495061; doi:10.1371/journal.pone.0132120)
Supplement: S1 File — (TXT) [file pone.0132120.s027.txt]

#ID	POS	REF	ALT	PIC	SNP_annotation	GENE(s)
10	100011008	T	AC,TAC	-	silent_mutation	intergenic/intronic
10	100011090	TCGA	T	-	-	-
10	100011249	CAG	C	-	-	-
10	100011256	G	A	0.091	silent_mutation	intergenic/intronic
10	100011268	-	T	-	silent_mutation	intergenic/intronic
10	100011316	GGAC	G	-	-	-
10	100011372	C	A	0.238	silent_mutation	intergenic/intronic
10	100011382	ACGC	A	-	-	-
10	100012461	A	G	0.046	conservative_missense_codon	GRMZM2G159075_T01
10	100012741	T	C	0.027	conservative_missense_codon	GRMZM2G159075_T01
10	100012813	A	G	0.031	conservative_missense_codon	GRMZM2G159075_T01
10	100012979	T	C	0.091	synonymous_codon	GRMZM2G159075_T01
10	100013321	A	G	0.027	synonymous_codon	GRMZM2G159075_T01
10	100013378	A	C	0.368	synonymous_codon	GRMZM2G159075_T01
10	100013438	C	A	0.091	conservative_missense_codon	GRMZM2G159075_T01
10	100013452	G	A	0.027	stop_gained	GRMZM2G159075_T01
10	100013454	T	C	0.024	conservative_missense_codon	GRMZM2G159075_T01
10	100013459	A	G	0.412	synonymous_codon	GRMZM2G159075_T01
10	100013522	C	T	0.027	synonymous_codon	GRMZM2G159075_T01
10	100013539	TCC	TC	-	-	-
10	100013813	T	C	0.091	synonymous_codon	GRMZM2G159075_T01
10	100013897	T	C	0.041	synonymous_codon	GRMZM2G159075_T01
10	100013909	C	G	0.354	synonymous_codon	GRMZM2G159075_T01
10	100013910	G	A	0.091	conservative_missense_codon	GRMZM2G159075_T01
10	100014002	T	C	0.056	synonymous_codon	GRMZM2G159075_T01
10	100014031	G	C	0.245	conservative_missense_codon	GRMZM2G159075_T01
10	100014085	A	G	0.091	silent_mutation	intergenic/intronic
10	100014116	C	A	0.236	silent_mutation	intergenic/intronic
10	100014194	C	T	0.091	silent_mutation	intergenic/intronic
10	100014207	T	G	0.172	silent_mutation	intergenic/intronic
10	100014209	C	T	0.091	silent_mutation	intergenic/intronic
10	100014214	A	G	0.172	silent_mutation	intergenic/intronic
10	100014215	A	G	0.172	silent_mutation	intergenic/intronic
10	100014219	C	A	0.147	silent_mutation	intergenic/intronic
10	100014250	C	A	0.091	silent_mutation	intergenic/intronic
10	100014263	A	G	0.189	silent_mutation	intergenic/intronic
10	100085011	G	A	0.091	silent_mutation	intergenic/intronic
10	100085077	-	G	-	silent_mutation	intergenic/intronic
10	100085095	G	A	0.091	silent_mutation	intergenic/intronic
10	100241527	TA	T	-	-	-
10	100241563	GA	G	-	-	-
10	100247984	G	T	0.091	silent_mutation	intergenic/intronic
10	100247985	T	C	0.091	silent_mutation	intergenic/intronic
10	100248042	T	C	0.091	silent_mutation	intergenic/intronic
10	100248048	G	A	0.091	silent_mutation	intergenic/intronic
10	100248065	G	A	0.091	silent_mutation	intergenic/intronic
10	100248078	G	A	0.091	silent_mutation	intergenic/intronic
10	100248079	C	T	0.091	silent_mutation	intergenic/intronic
10	100248087	T	A	0.091	silent_mutation	intergenic/intronic
10	100248092	T	C	0.091	silent_mutation	intergenic/intronic
10	100268089	G	A	0.091	synonymous_codon	GRMZM2G035282_T01
10	100268105	G	A	0.091	synonymous_codon	GRMZM2G035282_T01
10	100268142	G	C	0.091	silent_mutation	intergenic/intronic
10	100268155	A	G	0.091	silent_mutation	intergenic/intronic
10	100268175	T	C	0.091	silent_mutation	intergenic/intronic
10	100268244	C	A	0.091	synonymous_codon	GRMZM2G035282_T01
10	100268247	T	C	0.091	synonymous_codon	GRMZM2G035282_T01
10	100268277	T	C	0.131	synonymous_codon	GRMZM2G035282_T01
10	100268393	T	C	0.189	conservative_missense_codon	GRMZM2G035282_T01
10	100268553	G	A	0.091	synonymous_codon	GRMZM2G035282_T01
10	100268604	A	C	0.091	silent_mutation	intergenic/intronic
10	100268645	G	T	0.091	silent_mutation	intergenic/intronic
10	100334921	G	C	0.091	silent_mutation	intergenic/intronic
10	100334968	T	A	0.091	silent_mutation	intergenic/intronic
10	100334989	C	A	0.091	silent_mutation	intergenic/intronic
10	100448719	G	C	0.091	silent_mutation	intergenic/intronic
10	100449495	G	A	0.073	conservative_missense_codon	GRMZM2G063042_T01
10	100449518	C	T	0.073	synonymous_codon	GRMZM2G063042_T01
10	100482804	T	C	0.091	silent_mutation	intergenic/intronic
10	100482840	A	G	0.091	silent_mutation	intergenic/intronic
10	100482848	G	A	0.091	silent_mutation	intergenic/intronic
10	100482873	G	T	0.091	silent_mutation	intergenic/intronic
10	100482877	A	G	0.091	silent_mutation	intergenic/intronic
10	100482881	C	T	0.091	silent_mutation	intergenic/intronic
10	100482890	G	A	0.091	silent_mutation	intergenic/intronic
10	100482894	C	A	0.091	silent_mutation	intergenic/intronic
10	100482951	G	A	0.301	silent_mutation	intergenic/intronic
10	100482958	C	G	0.301	silent_mutation	intergenic/intronic
10	100482982	G	C	0.315	silent_mutation	intergenic/intronic
10	100483086	G	T	0.470	silent_mutation	intergenic/intronic
10	100483117	T	C	0.031	silent_mutation	intergenic/intronic
10	100483138	T	C	0.400	synonymous_codon	GRMZM2G363926_T01
10	100483151	-	CGG	-	conservative_missense_codon,frameshift_variant	GRMZM2G363926_T01
10	100483169	T	G	0.413	conservative_missense_codon	GRMZM2G363926_T01
10	100483202	T	G	0.413	conservative_missense_codon	GRMZM2G363926_T01
10	100483223	G	A	0.398	conservative_missense_codon	GRMZM2G363926_T01
10	100483224	CGGACCA	C	-	-	-
10	100483239	CCATG	CG	-	-	-
10	100483291	C	A	0.091	non_conservative_missense_codon	GRMZM2G363926_T01
10	100483306	G	T	0.091	conservative_missense_codon	GRMZM2G363926_T01
10	100483310	A	C	0.403	synonymous_codon	GRMZM2G363926_T01
10	100483330	G	C	0.091	conservative_missense_codon	GRMZM2G363926_T01
10	100483333	C	A	0.091	synonymous_codon	GRMZM2G363926_T01
10	100483384	G	A	0.316	synonymous_codon	GRMZM2G363926_T01
10	100483396	T	C	0.308	synonymous_codon	GRMZM2G363926_T01
10	100483438	G	C	0.091	synonymous_codon	GRMZM2G363926_T01
10	100483452	A	G	0.161	conservative_missense_codon	GRMZM2G363926_T01
10	100483454	A	T	0.161	conservative_missense_codon	GRMZM2G363926_T01
10	100483463	G	T	0.091	conservative_missense_codon	GRMZM2G363926_T01
10	100483467	G	A	0.091	conservative_missense_codon	GRMZM2G363926_T01
10	100483498	A	G	0.091	synonymous_codon	GRMZM2G363926_T01
10	100483557	C	G	0.091	conservative_missense_codon	GRMZM2G363926_T01
10	100483576	C	T	0.031	synonymous_codon	GRMZM2G363926_T01
10	100507085	-	T	-	silent_mutation	intergenic/intronic
10	100643200	C	T	0.091	silent_mutation	intergenic/intronic
10	100643233	T	C	0.091	silent_mutation	intergenic/intronic
10	100643253	C	T	0.091	silent_mutation	intergenic/intronic
10	100643259	T	C	0.091	silent_mutation	intergenic/intronic
10	100644061	T	C	0.091	silent_mutation	intergenic/intronic
10	100644081	C	T	0.091	silent_mutation	intergenic/intronic
10	100644082	A	G	0.091	silent_mutation	intergenic/intronic
10	100644134	T	-	-	-	-
10	100644144	T	C	0.091	silent_mutation	intergenic/intronic
10	100644166	C	T	0.091	silent_mutation	intergenic/intronic
10	100644167	T	G	0.091	silent_mutation	intergenic/intronic
10	100644170	C	T	0.091	silent_mutation	intergenic/intronic
10	100644187	G	T	0.091	silent_mutation	intergenic/intronic
10	100644223	T	C	0.091	silent_mutation	intergenic/intronic
10	100644271	-	AG	-	silent_mutation	intergenic/intronic
10	10095806	T	C	0.091	silent_mutation	intergenic/intronic
10	10095858	C	T	0.091	silent_mutation	intergenic/intronic
10	10095900	T	G	0.091	silent_mutation	intergenic/intronic
10	101021799	A	G	0.031	conservative_missense_codon	GRMZM2G004211_T01
10	101021927	AGGGGGGGGT	AGGGGGGGT	-	-	-
10	101021988	T	G	0.073	synonymous_codon	GRMZM2G004211_T01,GRMZM2G004211_T03
10	101022048	G	A	0.091	silent_mutation	intergenic/intronic
10	101022054	C	T	0.091	silent_mutation	intergenic/intronic
10	101022080	A	G	0.027	silent_mutation	intergenic/intronic
10	101022148	C	T	0.157	conservative_missense_codon	GRMZM2G004211_T01,GRMZM2G004211_T03
10	101022163	G	A	0.147	conservative_missense_codon	GRMZM2G004211_T01,GRMZM2G004211_T03
10	101022241	G	A	0.028	conservative_missense_codon	GRMZM2G004211_T01,GRMZM2G004211_T03
10	101022287	A	G	0.081	silent_mutation	intergenic/intronic
10	101022327	G	A	0.076	silent_mutation	intergenic/intronic
10	101022331	GAAAAAT	GAAAAT	-	-	-
10	101022346	C	G	0.091	silent_mutation	intergenic/intronic
10	101022384	A	G	0.037	non_conservative_missense_codon	GRMZM2G004211_T01,GRMZM2G004211_T03
10	101022413	C	G	0.035	non_conservative_missense_codon	GRMZM2G004211_T01,GRMZM2G004211_T03
10	101022438	G	C	0.091	conservative_missense_codon	GRMZM2G004211_T01,GRMZM2G004211_T03
10	101022797	T	C	0.019	synonymous_codon	GRMZM2G004211_T01,GRMZM2G004211_T03
10	101022905	T	C	0.019	conservative_missense_codon	GRMZM2G004211_T02
10	101022949	A	G	0.031	conservative_missense_codon	GRMZM2G004211_T02,GRMZM2G004211_T01,GRMZM2G004211_T03
10	101023023	T	C	0.037	synonymous_codon	GRMZM2G004211_T02
10	101023177	T	C	0.040	silent_mutation	intergenic/intronic
10	101023423	A	G	0.091	silent_mutation	intergenic/intronic
10	101023689	T	C	0.037	silent_mutation	intergenic/intronic
10	101024779	A	G	0.091	silent_mutation	intergenic/intronic
10	101095221	-	T	-	silent_mutation	intergenic/intronic
10	101095265	-	A	-	silent_mutation	intergenic/intronic
10	101171475	C	T	0.091	silent_mutation	intergenic/intronic
10	101295280	C	T	0.061	silent_mutation	intergenic/intronic
10	101295341	C	T	0.040	silent_mutation	intergenic/intronic
10	101295343	A	G	0.053	silent_mutation	intergenic/intronic
10	101295405	C	T	0.035	silent_mutation	intergenic/intronic
10	101295477	-	AGTATCAAATTTTAC	-	silent_mutation	intergenic/intronic
10	101296430	T	G	0.091	silent_mutation	intergenic/intronic
10	101297012	C	T	0.061	silent_mutation	intergenic/intronic
10	10140860	T	C	0.091	silent_mutation	intergenic/intronic
10	10141009	A	G	0.037	silent_mutation	intergenic/intronic
10	10141017	-	TC	-	silent_mutation	intergenic/intronic
10	10141018	T	C	0.238	silent_mutation	intergenic/intronic
10	10141029	A	G	0.027	silent_mutation	intergenic/intronic
10	10141069	C	A	0.031	non_conservative_missense_codon	GRMZM2G068710_T04,GRMZM2G068710_T01,GRMZM2G068710_T02,GRMZM2G068710_T05,GRMZM2G068710_T03,GRMZM2G068710_T06
10	10141122	A	G	0.487	synonymous_codon	GRMZM2G068710_T04,GRMZM2G068710_T01,GRMZM2G068710_T02,GRMZM2G068710_T05,GRMZM2G068710_T03,GRMZM2G068710_T06
10	10141161	A	G	0.035	synonymous_codon	GRMZM2G068710_T04,GRMZM2G068710_T01,GRMZM2G068710_T02,GRMZM2G068710_T05,GRMZM2G068710_T03,GRMZM2G068710_T06
10	10141238	T	C	0.497	conservative_missense_codon	GRMZM2G068710_T04,GRMZM2G068710_T01,GRMZM2G068710_T02,GRMZM2G068710_T05,GRMZM2G068710_T03,GRMZM2G068710_T06
10	10141286	C	T	0.352	conservative_missense_codon	GRMZM2G068710_T04,GRMZM2G068710_T01,GRMZM2G068710_T02,GRMZM2G068710_T05,GRMZM2G068710_T03,GRMZM2G068710_T06
10	10141374	G	C	0.301	synonymous_codon	GRMZM2G068710_T04,GRMZM2G068710_T01,GRMZM2G068710_T02,GRMZM2G068710_T05,GRMZM2G068710_T03,GRMZM2G068710_T06
10	10141473	G	A	0.459	synonymous_codon	GRMZM2G068710_T04,GRMZM2G068710_T01,GRMZM2G068710_T02,GRMZM2G068710_T05,GRMZM2G068710_T03,GRMZM2G068710_T06
10	10141638	A	G	0.161	silent_mutation	intergenic/intronic
10	10141662	-	CG	-	silent_mutation	intergenic/intronic
10	10141663	-	GT	-	silent_mutation	intergenic/intronic
10	10141664	A	G	0.236	silent_mutation	intergenic/intronic
10	10141685	G	A	0.245	silent_mutation	intergenic/intronic
10	10141693	T	C	0.316	silent_mutation	intergenic/intronic
10	10141695	C	G	0.245	silent_mutation	intergenic/intronic
10	10141734	G	A	0.245	silent_mutation	intergenic/intronic
10	10141736	A	T	0.252	silent_mutation	intergenic/intronic
10	10141755	ATC	A	-	-	-
10	10141758	T	A	0.235	silent_mutation	intergenic/intronic
10	10141762	A	G	0.369	silent_mutation	intergenic/intronic
10	10141827	-	TGACCAGT	-	silent_mutation	intergenic/intronic
10	10141889	T	C	0.091	silent_mutation	intergenic/intronic
10	10141924	A	T	0.401	silent_mutation	intergenic/intronic
10	10141935	T	C	0.172	silent_mutation	intergenic/intronic
10	10141953	T	C	0.172	silent_mutation	intergenic/intronic
10	10141955	T	A	0.172	silent_mutation	intergenic/intronic
10	10142008	A	C	0.441	silent_mutation	intergenic/intronic
10	10142019	C	T	0.236	silent_mutation	intergenic/intronic
10	10142077	T	C	0.024	silent_mutation	intergenic/intronic
10	10142175	T	C	0.035	non_conservative_missense_codon	GRMZM2G068710_T01,GRMZM2G068710_T02,GRMZM2G068710_T05,GRMZM2G068710_T03,GRMZM2G068710_T06
10	10142177	T	C	0.091	synonymous_codon	GRMZM2G068710_T01,GRMZM2G068710_T02,GRMZM2G068710_T05,GRMZM2G068710_T03,GRMZM2G068710_T06
10	10142228	A	C	0.161	synonymous_codon	GRMZM2G068710_T01,GRMZM2G068710_T02,GRMZM2G068710_T05,GRMZM2G068710_T03,GRMZM2G068710_T06
10	10142261	G	A	0.356	synonymous_codon	GRMZM2G068710_T01,GRMZM2G068710_T02,GRMZM2G068710_T05,GRMZM2G068710_T03,GRMZM2G068710_T06
10	10142278	A	G	0.308	synonymous_codon	GRMZM2G068710_T01,GRMZM2G068710_T02,GRMZM2G068710_T05,GRMZM2G068710_T03,GRMZM2G068710_T06
10	10142362	T	A	0.184	silent_mutation	intergenic/intronic
10	10142386	G	T	0.172	silent_mutation	intergenic/intronic
10	10142390	C	T	0.172	silent_mutation	intergenic/intronic
10	10142402	G	A	0.172	silent_mutation	intergenic/intronic
10	10142409	G	A	0.091	silent_mutation	intergenic/intronic
10	10142415	A	G	0.172	silent_mutation	intergenic/intronic
10	10142420	T	C	0.019	silent_mutation	intergenic/intronic
10	10142428	T	C	0.245	silent_mutation	intergenic/intronic
10	10142437	C	T	0.091	silent_mutation	intergenic/intronic
10	10142450	CC	CAC	-	silent_mutation	intergenic/intronic
10	10142452	AACCAAATGCCTAGGTA	AA	-	-	-
10	10142466	G	C	0.091	silent_mutation	intergenic/intronic
10	10142505	G	T	0.091	silent_mutation	intergenic/intronic
10	10142525	G	C	0.091	silent_mutation	intergenic/intronic
10	10142545	G	A	0.091	silent_mutation	intergenic/intronic
10	10144245	T	A	0.091	silent_mutation	intergenic/intronic
10	10144270	T	C	0.091	silent_mutation	intergenic/intronic
10	10146190	A	C	0.172	silent_mutation	intergenic/intronic
10	10146204	A	T	0.172	silent_mutation	intergenic/intronic
10	10146249	C	A	0.040	silent_mutation	intergenic/intronic
10	10146299	G	A	0.172	silent_mutation	intergenic/intronic
10	10146311	A	T	0.091	silent_mutation	intergenic/intronic
10	10146355	T	G	0.245	silent_mutation	intergenic/intronic
10	10146361	-	A	-	silent_mutation	intergenic/intronic
10	10146402	G	T	0.164	silent_mutation	intergenic/intronic
10	10146408	G	C	0.352	silent_mutation	intergenic/intronic
10	10146442	A	G	0.184	silent_mutation	intergenic/intronic
10	10146457	ATCGTAAT	A	-	-	-
10	10146465	T	C	0.352	silent_mutation	intergenic/intronic
10	10146502	-	CTATCAACATGCTTTGATGCTTCCTAACTCCATCATCTGCGTGTGCTTTGAGACTGAGGTAACACAG	-	silent_mutation	intergenic/intronic
10	10146503	G	C	0.235	silent_mutation	intergenic/intronic
10	10146504	-	G	-	silent_mutation	intergenic/intronic
10	10146508	T	C	0.091	silent_mutation	intergenic/intronic
10	10146544	TAGGA	T	-	-	-
10	10146560	A	G	0.031	silent_mutation	intergenic/intronic
10	10146561	A	C	0.358	silent_mutation	intergenic/intronic
10	10146573	T	C	0.031	silent_mutation	intergenic/intronic
10	10146586	TAC	T	-	-	-
10	10146588	C	T	0.091	silent_mutation	intergenic/intronic
10	10146705	-	TGAGCAG	-	synonymous_codon,inframe_variant	GRMZM2G068710_T08,GRMZM2G068710_T07
10	10146799	T	C	0.091	conservative_missense_codon	GRMZM2G068710_T08,GRMZM2G068710_T07
10	10146870	A	C	0.091	synonymous_codon	GRMZM2G068710_T08,GRMZM2G068710_T07
10	10146908	-	GCTGCT	-	conservative_missense_codon,frameshift_variant	GRMZM2G068710_T08,GRMZM2G068710_T07
10	10146964	C	T	0.091	conservative_missense_codon	GRMZM2G068710_T08,GRMZM2G068710_T07
10	10147050	A	G	0.091	synonymous_codon	GRMZM2G068710_T08,GRMZM2G068710_T07
10	10147702	G	C	0.091	conservative_missense_codon	GRMZM2G068710_T08,GRMZM2G068710_T07
10	10147708	TGGGGGT	TGGGGT	-	-	-
10	10147768	A	G	0.024	conservative_missense_codon	GRMZM2G068710_T08,GRMZM2G068710_T07
10	10147856	ACTGGACC	AC	-	-	-
10	10147866	C	A	0.406	synonymous_codon	GRMZM2G068710_T08,GRMZM2G068710_T07
10	10147908	C	T	0.031	synonymous_codon	GRMZM2G068710_T08,GRMZM2G068710_T07
10	10147979	G	A	0.299	conservative_missense_codon	GRMZM2G068710_T08,GRMZM2G068710_T07
10	10147998	-	GATGAGGCGCCCAACAGC	-	frameshift_variant,synonymous_codon	GRMZM2G068710_T08,GRMZM2G068710_T07
10	10148117	-	G	-	silent_mutation	intergenic/intronic
10	10148128	GGGATC	G	-	-	-
10	10148147	G	C	0.238	silent_mutation	intergenic/intronic
10	10148171	G	A	0.091	silent_mutation	intergenic/intronic
10	10148200	C	T	0.308	silent_mutation	intergenic/intronic
10	10148298	TAA	T	-	-	-
10	10148301	A	C	0.251	silent_mutation	intergenic/intronic
10	10148319	G	A	0.172	silent_mutation	intergenic/intronic
10	10148382	G	A	0.172	silent_mutation	intergenic/intronic
10	10148461	TTCTCTCTCTCTCTCTCTCTCG	TTCTCTCTCTCTCTCTCTCG	-	-	-
10	10148470	TCTCTCTCTCTC	T	-	-	-
10	10148508	GC	G	-	-	-
10	10148541	G	C	0.091	silent_mutation	intergenic/intronic
10	10148727	-	GGAGGAGGAGCGAGAC	-	silent_mutation	intergenic/intronic
10	10148733	C	A	0.047	silent_mutation	intergenic/intronic
10	10148762	TCA	T	-	-	-
10	10148789	-	CGGTG	-	silent_mutation	intergenic/intronic
10	10148821	GGCTC	G	-	-	-
10	10148872	C	T	0.031	silent_mutation	intergenic/intronic
10	10148906	T	A	0.091	silent_mutation	intergenic/intronic
10	10148908	T	G	0.444	silent_mutation	intergenic/intronic
10	10148926	C	A	0.091	silent_mutation	intergenic/intronic
10	10148955	G	A	0.318	silent_mutation	intergenic/intronic
10	10148969	CGTGGAGATGGCAACGGTTATGTG	CG	-	-	-
10	10148972	-	ACCGGTA,ACCTA	-	silent_mutation	intergenic/intronic
10	10148986	T	G	0.331	silent_mutation	intergenic/intronic
10	10148990	G	C	0.172	silent_mutation	intergenic/intronic
10	10149000	A	G	0.091	silent_mutation	intergenic/intronic
10	10149018	G	T	0.091	silent_mutation	intergenic/intronic
10	10149023	A	G	0.091	silent_mutation	intergenic/intronic
10	101763542	T	C	0.433	silent_mutation	intergenic/intronic
10	101763685	C	T	0.091	silent_mutation	intergenic/intronic
10	101763690	G	A	0.443	silent_mutation	intergenic/intronic
10	101763772	G	A	0.344	silent_mutation	intergenic/intronic
10	101763883	G	A	0.349	silent_mutation	intergenic/intronic
10	101764733	C	G	0.046	conservative_missense_codon	GRMZM2G442425_T01
10	101764762	-	G	-	silent_mutation	intergenic/intronic
10	101764825	G	A	0.029	silent_mutation	intergenic/intronic
10	101765900	T	C	0.046	silent_mutation	intergenic/intronic
10	101766033	G	A	0.046	silent_mutation	intergenic/intronic
10	101766376	T	G	0.031	silent_mutation	intergenic/intronic
10	101766939	A	G	0.037	silent_mutation	intergenic/intronic
10	101767014	C	T	0.037	stop_gained	GRMZM2G442425_T01
10	101906910	-	CTAGC	-	silent_mutation	intergenic/intronic
10	101907135	-	CA	-	silent_mutation	intergenic/intronic
10	101907438	A	T	0.091	silent_mutation	intergenic/intronic
10	101907502	C	A	0.078	silent_mutation	intergenic/intronic
10	101907526	G	A	0.091	synonymous_codon	GRMZM2G412207_T01,GRMZM2G412207_T03,GRMZM2G412207_T02,GRMZM2G412207_T04
10	101907673	A	G	0.091	silent_mutation	intergenic/intronic
10	101907703	A	G	0.091	silent_mutation	intergenic/intronic
10	101907709	T	G	0.091	silent_mutation	intergenic/intronic
10	101907748	C	T	0.091	silent_mutation	intergenic/intronic
10	101907834	-	CTTCG	-	silent_mutation	intergenic/intronic
10	101907859	C	T	0.024	silent_mutation	intergenic/intronic
10	101907865	-	CACGC	-	silent_mutation	intergenic/intronic
10	101907919	T	C	0.080	silent_mutation	intergenic/intronic
10	101907974	T	G	0.082	synonymous_codon	GRMZM2G412207_T03,GRMZM2G412207_T02,GRMZM2G412207_T04
10	101907980	A	G	0.091	synonymous_codon	GRMZM2G412207_T03,GRMZM2G412207_T02,GRMZM2G412207_T04
10	101907998	A	G	0.019	synonymous_codon	GRMZM2G412207_T03,GRMZM2G412207_T02,GRMZM2G412207_T04
10	101908038	TGGTC	CGGTT	-	conservative_missense_codon	GRMZM2G412207_T03,GRMZM2G412207_T02,GRMZM2G412207_T04
10	101908052	GTGGC	TTGGT	-	conservative_missense_codon	GRMZM2G412207_T03,GRMZM2G412207_T02,GRMZM2G412207_T04
10	101908064	G	A	0.027	synonymous_codon	GRMZM2G412207_T03,GRMZM2G412207_T02,GRMZM2G412207_T04
10	101908097	G	T	0.024	synonymous_codon	GRMZM2G412207_T03,GRMZM2G412207_T02,GRMZM2G412207_T04
10	101908117	G	A	0.248	conservative_missense_codon	GRMZM2G412207_T03,GRMZM2G412207_T02,GRMZM2G412207_T04
10	101908121	G	C	0.021	non_conservative_missense_codon	GRMZM2G412207_T03,GRMZM2G412207_T02,GRMZM2G412207_T04
10	101908136	G	A	0.021	synonymous_codon	GRMZM2G412207_T03,GRMZM2G412207_T02,GRMZM2G412207_T04
10	101908193	G	A	0.091	synonymous_codon	GRMZM2G412207_T03,GRMZM2G412207_T02,GRMZM2G412207_T04
10	101908771	T	C	0.091	silent_mutation	intergenic/intronic
10	101908776	GAT	G	-	-	-
10	101908784	A	T	0.091	silent_mutation	intergenic/intronic
10	101908788	C	T	0.091	silent_mutation	intergenic/intronic
10	101908801	C	T	0.091	silent_mutation	intergenic/intronic
10	101908817	G	C	0.091	silent_mutation	intergenic/intronic
10	101908833	A	C	0.091	silent_mutation	intergenic/intronic
10	101908860	A	G	0.091	silent_mutation	intergenic/intronic
10	101908863	A	G	0.024	silent_mutation	intergenic/intronic
10	101908869	-	G	-	silent_mutation	intergenic/intronic
10	101908877	A	G	0.091	silent_mutation	intergenic/intronic
10	101908891	G	T	0.383	silent_mutation	intergenic/intronic
10	101908948	A	C	0.112	silent_mutation	intergenic/intronic
10	101908952	A	G	0.091	silent_mutation	intergenic/intronic
10	101908974	-	GTCC	-	silent_mutation	intergenic/intronic
10	101909004	G	A	0.031	silent_mutation	intergenic/intronic
10	101909028	A	T	0.091	silent_mutation	intergenic/intronic
10	101909041	G	A	0.091	silent_mutation	intergenic/intronic
10	10198755	AGTAC	A	-	-	-
10	10198976	A	T	0.069	silent_mutation	intergenic/intronic
10	10199021	-	CC	-	silent_mutation	intergenic/intronic
10	10199041	CTCGA	C	-	-	-
10	10199074	CTA	C	-	-	-
10	10199075	TAA	T	-	silent_mutation	intergenic/intronic
10	10199155	C	T	0.037	silent_mutation	intergenic/intronic
10	10199167	G	T	0.091	silent_mutation	intergenic/intronic
10	10199200	T	C	0.091	silent_mutation	intergenic/intronic
10	10200337	C	A	0.091	synonymous_codon	GRMZM2G046284_T02,GRMZM2G046284_T01
10	10200371	ATACG	A	-	-	-
10	10200400	-	CACACA	-	silent_mutation	intergenic/intronic
10	10200408	G	A	0.091	silent_mutation	intergenic/intronic
10	10200428	C	A	0.091	silent_mutation	intergenic/intronic
10	10200441	T	A	0.172	silent_mutation	intergenic/intronic
10	10200687	G	A	0.091	silent_mutation	intergenic/intronic
10	10200692	-	CTAG	-	silent_mutation	intergenic/intronic
10	10200703	A	G	0.024	silent_mutation	intergenic/intronic
10	10200726	-	TCAC	-	silent_mutation	intergenic/intronic
10	10200746	-	TG,TA	-	silent_mutation	intergenic/intronic
10	10200768	G	A	0.161	silent_mutation	intergenic/intronic
10	10200818	G	A	0.037	silent_mutation	intergenic/intronic
10	10200819	T	C	0.037	silent_mutation	intergenic/intronic
10	10200879	C	T	0.254	silent_mutation	intergenic/intronic
10	10200935	A	G	0.161	silent_mutation	intergenic/intronic
10	10200950	T	C	0.172	silent_mutation	intergenic/intronic
10	10201013	A	C	0.172	silent_mutation	intergenic/intronic
10	10201157	C	T	0.091	silent_mutation	intergenic/intronic
10	10201162	C	T	0.091	silent_mutation	intergenic/intronic
10	10201347	TTTTTTTC	T	-	-	-
10	10201397	GCC	G	-	-	-
10	10201401	C	T	0.091	silent_mutation	intergenic/intronic
10	10201406	-	GCT	-	silent_mutation	intergenic/intronic
10	10201482	A	G	0.357	silent_mutation	intergenic/intronic
10	10201498	G	T	0.235	silent_mutation	intergenic/intronic
10	10201544	G	T	0.181	silent_mutation	intergenic/intronic
10	10201582	G	T	0.172	silent_mutation	intergenic/intronic
10	10201602	T	C	0.035	silent_mutation	intergenic/intronic
10	10201622	T	G	0.256	silent_mutation	intergenic/intronic
10	10201624	T	C	0.256	silent_mutation	intergenic/intronic
10	10201639	A	G	0.172	silent_mutation	intergenic/intronic
10	10201654	-	C	-	silent_mutation	intergenic/intronic
10	10201662	A	T	0.091	silent_mutation	intergenic/intronic
10	10201733	C	A	0.184	silent_mutation	intergenic/intronic
10	10201773	C	T	0.254	silent_mutation	intergenic/intronic
10	10201797	G	A	0.172	silent_mutation	intergenic/intronic
10	10201809	C	T	0.091	silent_mutation	intergenic/intronic
10	10201811	C	G	0.091	silent_mutation	intergenic/intronic
10	10201848	A	C	0.091	silent_mutation	intergenic/intronic
10	10201873	T	C	0.308	silent_mutation	intergenic/intronic
10	10201917	C	T	0.308	silent_mutation	intergenic/intronic
10	10201966	ATTTTTA	ATTTTA	-	-	-
10	10201973	C	G	0.091	silent_mutation	intergenic/intronic
10	10201981	A	G	0.091	silent_mutation	intergenic/intronic
10	10201986	A	G	0.235	silent_mutation	intergenic/intronic
10	10201987	A	T	0.091	silent_mutation	intergenic/intronic
10	10202011	T	C	0.081	silent_mutation	intergenic/intronic
10	10202026	G	A	0.254	silent_mutation	intergenic/intronic
10	10202039	G	A	0.245	silent_mutation	intergenic/intronic
10	10202048	T	G	0.235	silent_mutation	intergenic/intronic
10	10202061	T	C	0.027	silent_mutation	intergenic/intronic
10	10202103	A	C	0.091	silent_mutation	intergenic/intronic
10	10202115	C	A	0.091	silent_mutation	intergenic/intronic
10	10202119	A	C	0.091	silent_mutation	intergenic/intronic
10	10202370	T	C	0.091	synonymous_codon	GRMZM2G347226_T01,GRMZM2G347226_T02,GRMZM2G347226_T03
10	10202376	A	G	0.091	synonymous_codon	GRMZM2G347226_T01,GRMZM2G347226_T02,GRMZM2G347226_T03
10	10202426	A	G	0.091	silent_mutation	intergenic/intronic
10	10202456	C	T	0.091	silent_mutation	intergenic/intronic
10	102028077	G	C	0.076	silent_mutation	intergenic/intronic
10	102028269	T	G	0.061	silent_mutation	intergenic/intronic
10	102028536	CA	C	-	-	-
10	102028537	A	-	-	silent_mutation	intergenic/intronic
10	102028600	G	A	0.091	silent_mutation	intergenic/intronic
10	102028823	GAA	GA	-	-	-
10	102028848	TAA	TA	-	-	-
10	102029616	CAA	CA	-	-	-
10	102029881	G	A	0.091	silent_mutation	intergenic/intronic
10	102030572	T	C	0.487	silent_mutation	intergenic/intronic
10	102295253	G	A	0.046	silent_mutation	intergenic/intronic
10	102295385	GACACACACACACG	GACACACACACG	-	-	-
10	102295446	G	C	0.172	silent_mutation	intergenic/intronic
10	102297356	A	G	0.061	silent_mutation	intergenic/intronic
10	102299459	C	T	0.078	silent_mutation	intergenic/intronic
10	10244865	T	C	0.037	silent_mutation	intergenic/intronic
10	10244914	C	T	0.091	silent_mutation	intergenic/intronic
10	10245297	T	C	0.058	silent_mutation	intergenic/intronic
10	10245607	C	G	0.091	silent_mutation	intergenic/intronic
10	10245644	G	A	0.091	silent_mutation	intergenic/intronic
10	10246383	A	G	0.046	silent_mutation	intergenic/intronic
10	10246483	T	A	0.056	silent_mutation	intergenic/intronic
10	10246498	C	T	0.056	silent_mutation	intergenic/intronic
10	10246601	C	T	0.031	silent_mutation	intergenic/intronic
10	10246628	A	T	0.037	silent_mutation	intergenic/intronic
10	10246666	AA	AACCATTTA	-	-	-
10	10246706	T	G	0.037	silent_mutation	intergenic/intronic
10	10247007	T	C	0.046	silent_mutation	intergenic/intronic
10	10247173	G	A	0.040	silent_mutation	intergenic/intronic
10	10247324	TG	T	-	-	-
10	10247518	AT	A	-	-	-
10	10247533	CAGT	TAGA	-	silent_mutation	intergenic/intronic
10	10247586	G	A	0.037	silent_mutation	intergenic/intronic
10	10247594	G	T	0.182	silent_mutation	intergenic/intronic
10	10247641	G	A	0.046	silent_mutation	intergenic/intronic
10	10247659	C	T	0.037	silent_mutation	intergenic/intronic
10	10247851	C	G	0.041	silent_mutation	intergenic/intronic
10	10247911	C	T	0.149	silent_mutation	intergenic/intronic
10	10247993	C	T	0.365	silent_mutation	intergenic/intronic
10	10248439	T	A	0.052	silent_mutation	intergenic/intronic
10	10248456	TGTA	T	-	-	-
10	10248457	GTAA	G	-	silent_mutation	intergenic/intronic
10	10248522	C	T	0.166	silent_mutation	intergenic/intronic
10	10248528	G	A	0.035	silent_mutation	intergenic/intronic
10	10248554	C	G	0.091	silent_mutation	intergenic/intronic
10	10248570	G	C	0.076	silent_mutation	intergenic/intronic
10	10248578	G	A	0.035	silent_mutation	intergenic/intronic
10	10248621	T	C	0.143	silent_mutation	intergenic/intronic
10	10248626	TACATTTGTCATCAGAAGTTGACTTCCAAAAACATCGAAGCTTTGCAAC	TC	-	-	-
10	10248695	T	C	0.046	silent_mutation	intergenic/intronic
10	10248734	G	C	0.091	synonymous_codon	GRMZM2G475170_T01
10	10248743	C	G	0.051	synonymous_codon	GRMZM2G475170_T01
10	10248766	T	C	0.046	conservative_missense_codon	GRMZM2G475170_T01
10	10248793	C	G	0.052	conservative_missense_codon	GRMZM2G475170_T01
10	10248816	G	C	0.058	conservative_missense_codon	GRMZM2G475170_T01
10	10248824	C	G	0.058	synonymous_codon	GRMZM2G475170_T01
10	10248851	A	G	0.061	synonymous_codon	GRMZM2G475170_T01
10	10248874	G	A	0.073	non_conservative_missense_codon	GRMZM2G475170_T01
10	10248934	A	C	0.073	conservative_missense_codon	GRMZM2G475170_T01
10	1026257	A	G	0.056	silent_mutation	intergenic/intronic
10	102698673	G	A	0.037	silent_mutation	intergenic/intronic
10	102698818	A	G	0.031	silent_mutation	intergenic/intronic
10	102698855	GAA	GA	-	-	-
10	102698919	A	G	0.031	silent_mutation	intergenic/intronic
10	102699955	T	C	0.073	silent_mutation	intergenic/intronic
10	103088076	T	C	0.091	silent_mutation	intergenic/intronic
10	103088234	A	T	0.172	silent_mutation	intergenic/intronic
10	103092089	A	G	0.091	silent_mutation	intergenic/intronic
10	103092161	C	T	0.058	silent_mutation	intergenic/intronic
10	103092181	C	T	0.069	silent_mutation	intergenic/intronic
10	103092214	C	G	0.031	silent_mutation	intergenic/intronic
10	10398790	T	C	0.076	silent_mutation	intergenic/intronic
10	10400180	G	C	0.091	silent_mutation	intergenic/intronic
10	10400492	G	A	0.091	silent_mutation	intergenic/intronic
10	104005134	T	A	0.073	silent_mutation	intergenic/intronic
10	104005206	T	A	0.091	silent_mutation	intergenic/intronic
10	104005217	C	A	0.073	silent_mutation	intergenic/intronic
10	104005292	A	G	0.073	silent_mutation	intergenic/intronic
10	104005294	C	T	0.073	silent_mutation	intergenic/intronic
10	104005304	C	T	0.076	silent_mutation	intergenic/intronic
10	104005332	A	G	0.091	silent_mutation	intergenic/intronic
10	104005481	G	A	0.091	silent_mutation	intergenic/intronic
10	104005514	T	C	0.091	silent_mutation	intergenic/intronic
10	10400571	A	G	0.027	conservative_missense_codon	AC233898.1_FGT004
10	10400620	A	C	0.172	silent_mutation	intergenic/intronic
10	10400626	G	C	0.161	silent_mutation	intergenic/intronic
10	10400643	A	G	0.037	silent_mutation	intergenic/intronic
10	10400648	TG	T	-	-	-
10	10400654	T	G	0.161	silent_mutation	intergenic/intronic
10	10400723	C	T	0.172	synonymous_codon	AC233898.1_FGT004
10	10400792	A	G	0.091	silent_mutation	intergenic/intronic
10	10400803	G	C	0.308	silent_mutation	intergenic/intronic
10	10400905	G	C	0.318	silent_mutation	intergenic/intronic
10	10400962	C	G	0.091	silent_mutation	intergenic/intronic
10	104010604	T	C	0.091	silent_mutation	intergenic/intronic
10	10401078	A	G	0.091	silent_mutation	intergenic/intronic
10	10401142	A	C	0.091	silent_mutation	intergenic/intronic
10	10401181	-	GCTGTGT	-	silent_mutation	intergenic/intronic
10	10401233	T	C	0.164	silent_mutation	intergenic/intronic
10	10401393	C	T	0.253	silent_mutation	intergenic/intronic
10	10401425	C	T	0.245	silent_mutation	intergenic/intronic
10	10401432	TA	T	-	-	-
10	10401440	T	G	0.091	silent_mutation	intergenic/intronic
10	10401517	A	T	0.091	silent_mutation	intergenic/intronic
10	10402077	T	C	0.184	silent_mutation	intergenic/intronic
10	10402155	T	C	0.019	synonymous_codon	AC233898.1_FGT004
10	10402266	C	T	0.172	synonymous_codon	AC233898.1_FGT004
10	10402333	ATTTTTTTTA	ATTTTTTTA	-	-	-
10	10402367	C	T	0.091	silent_mutation	intergenic/intronic
10	10402432	A	G	0.091	silent_mutation	intergenic/intronic
10	10402444	T	A	0.091	silent_mutation	intergenic/intronic
10	10402501	T	C	0.091	silent_mutation	intergenic/intronic
10	10402605	G	T	0.091	conservative_missense_codon	AC233898.1_FGT004
10	10402668	A	G	0.031	conservative_missense_codon	AC233898.1_FGT004
10	10402720	T	C	0.037	synonymous_codon	AC233898.1_FGT004
10	10402779	A	G	0.091	silent_mutation	intergenic/intronic
10	10402848	A	T	0.172	silent_mutation	intergenic/intronic
10	10402865	C	T	0.091	silent_mutation	intergenic/intronic
10	10402879	G	T	0.091	silent_mutation	intergenic/intronic
10	10402887	A	C	0.091	silent_mutation	intergenic/intronic
10	10402929	C	G	0.091	silent_mutation	intergenic/intronic
10	10402951	T	C	0.091	silent_mutation	intergenic/intronic
10	10402996	G	A	0.091	conservative_missense_codon	AC233898.1_FGT004
10	10403026	G	A	0.031	non_conservative_missense_codon	AC233898.1_FGT004
10	10403153	T	G	0.091	silent_mutation	intergenic/intronic
10	10403171	C	T	0.172	silent_mutation	intergenic/intronic
10	10403187	T	C	0.091	silent_mutation	intergenic/intronic
10	10403205	A	C	0.245	silent_mutation	intergenic/intronic
10	10403219	A	G	0.037	silent_mutation	intergenic/intronic
10	10403220	A	G	0.254	silent_mutation	intergenic/intronic
10	10403245	A	G	0.091	silent_mutation	intergenic/intronic
10	10403343	T	C	0.026	silent_mutation	intergenic/intronic
10	10403388	C	A	0.165	silent_mutation	intergenic/intronic
10	10403418	T	G	0.172	silent_mutation	intergenic/intronic
10	10403470	T	C	0.027	silent_mutation	intergenic/intronic
10	10403529	G	A	0.184	silent_mutation	intergenic/intronic
10	10403542	-	G	-	silent_mutation	intergenic/intronic
10	104043798	A	G	0.037	silent_mutation	intergenic/intronic
10	104043981	T	C	0.026	silent_mutation	intergenic/intronic
10	104044001	A	G	0.034	silent_mutation	intergenic/intronic
10	104501627	G	A	0.076	silent_mutation	intergenic/intronic
10	104501645	A	G	0.171	silent_mutation	intergenic/intronic
10	104501688	C	T	0.073	silent_mutation	intergenic/intronic
10	104501693	A	C	0.242	silent_mutation	intergenic/intronic
10	104501714	G	A	0.073	silent_mutation	intergenic/intronic
10	104501726	ACCTCC	ACG	-	-	-
10	104501741	T	C	0.073	silent_mutation	intergenic/intronic
10	104501765	T	C	0.189	silent_mutation	intergenic/intronic
10	104501789	G	A	0.108	silent_mutation	intergenic/intronic
10	104501792	G	T	0.037	silent_mutation	intergenic/intronic
10	104501824	TTCCGCCTCTGCCT	TT,TTCCGCCT	-	-	-
10	104501833	T	C	0.132	silent_mutation	intergenic/intronic
10	104501842	C	T	0.037	silent_mutation	intergenic/intronic
10	104501844	C	T	0.037	silent_mutation	intergenic/intronic
10	104501846	T	G	0.080	silent_mutation	intergenic/intronic
10	104501854	G	C	0.101	silent_mutation	intergenic/intronic
10	104501879	C	G	0.145	silent_mutation	intergenic/intronic
10	104501883	A	G	0.171	silent_mutation	intergenic/intronic
10	104501924	C	T	0.037	silent_mutation	intergenic/intronic
10	104501947	C	T	0.037	silent_mutation	intergenic/intronic
10	104502014	G	A	0.041	silent_mutation	intergenic/intronic
10	104502023	G	A	0.056	silent_mutation	intergenic/intronic
10	104502025	A	G	0.080	silent_mutation	intergenic/intronic
10	104502030	G	C	0.041	silent_mutation	intergenic/intronic
10	104502045	G	A	0.046	silent_mutation	intergenic/intronic
10	104502065	A	G	0.046	silent_mutation	intergenic/intronic
10	104502067	G	A	0.042	silent_mutation	intergenic/intronic
10	104502098	A	G	0.036	silent_mutation	intergenic/intronic
10	104502134	T	C	0.091	silent_mutation	intergenic/intronic
10	104502138	A	G	0.046	silent_mutation	intergenic/intronic
10	104628686	C	G	0.091	silent_mutation	intergenic/intronic
10	104628789	A	G	0.091	silent_mutation	intergenic/intronic
10	104628852	-	GT	-	silent_mutation	intergenic/intronic
10	104628876	G	A	0.069	silent_mutation	intergenic/intronic
10	104629328	G	A	0.061	silent_mutation	intergenic/intronic
10	104629339	G	A	0.091	silent_mutation	intergenic/intronic
10	104688748	T	C	0.031	silent_mutation	intergenic/intronic
10	105073036	CATGGGA	C	-	-	-
10	105073058	A	G	0.091	silent_mutation	intergenic/intronic
10	105073083	A	G	0.159	silent_mutation	intergenic/intronic
10	105073087	-	CCG	-	silent_mutation	intergenic/intronic
10	105073105	-	TACAC	-	silent_mutation	intergenic/intronic
10	105073156	C	G	0.172	silent_mutation	intergenic/intronic
10	105073180	C	G	0.091	conservative_missense_codon	GRMZM2G126496_T02,GRMZM2G126496_T01
10	105073196	C	T	0.091	non_conservative_missense_codon	GRMZM2G126496_T02,GRMZM2G126496_T01
10	105073206	C	G	0.161	conservative_missense_codon	GRMZM2G126496_T02,GRMZM2G126496_T01
10	105073234	C	A	0.091	synonymous_codon	GRMZM2G126496_T02,GRMZM2G126496_T01
10	105073279	G	C	0.091	synonymous_codon	GRMZM2G126496_T02,GRMZM2G126496_T01
10	105073287	CGGGT	C	-	-	-
10	105073301	T	C	0.091	silent_mutation	intergenic/intronic
10	105073319	A	G	0.254	silent_mutation	intergenic/intronic
10	105073331	C	T	0.172	silent_mutation	intergenic/intronic
10	105073348	GCTATAGC	G	-	-	-
10	105073349	-	TATA	-	silent_mutation	intergenic/intronic
10	105073360	A	G	0.235	silent_mutation	intergenic/intronic
10	105073379	-	CTGGCAGCTAG	-	silent_mutation	intergenic/intronic
10	105073398	T	C	0.172	silent_mutation	intergenic/intronic
10	105073540	G	A	0.091	conservative_missense_codon,non_conservative_missense_codon	GRMZM2G126496_T02,GRMZM2G126496_T01
10	105073928	A	T	0.091	silent_mutation	intergenic/intronic
10	105073946	C	T	0.091	silent_mutation	intergenic/intronic
10	105073960	TATACTTTATAA	TA	-	-	-
10	105073998	A	C	0.091	silent_mutation	intergenic/intronic
10	105076487	C	A	0.073	silent_mutation	intergenic/intronic
10	105076682	C	T	0.073	silent_mutation	intergenic/intronic
10	105077501	G	A	0.238	conservative_missense_codon	GRMZM2G126496_T02
10	105077607	A	C	0.091	silent_mutation	intergenic/intronic
10	105077753	T	G	0.073	silent_mutation	intergenic/intronic
10	105077795	C	T	0.091	silent_mutation	intergenic/intronic
10	105099144	T	C	0.037	silent_mutation	intergenic/intronic
10	105099656	CAAAAAT	CAAAAT	-	-	-
10	105099673	AT	A	-	-	-
10	105320929	A	G	0.037	silent_mutation	intergenic/intronic
10	105537125	GA	G	-	-	-
10	105537133	C	T	0.091	silent_mutation	intergenic/intronic
10	105613111	A	G	0.091	silent_mutation	intergenic/intronic
10	105613115	C	G	0.091	silent_mutation	intergenic/intronic
10	105613202	A	G	0.091	silent_mutation	intergenic/intronic
10	105613280	A	G	0.091	silent_mutation	intergenic/intronic
10	10567770	G	A	0.069	silent_mutation	intergenic/intronic
10	10568488	C	T	0.046	silent_mutation	intergenic/intronic
10	10568616	A	G	0.073	silent_mutation	intergenic/intronic
10	10569238	G	T	0.037	silent_mutation	intergenic/intronic
10	10569337	T	G	0.132	silent_mutation	intergenic/intronic
10	10569341	A	G	0.053	silent_mutation	intergenic/intronic
10	10569391	C	T	0.037	silent_mutation	intergenic/intronic
10	10569399	G	T	0.037	silent_mutation	intergenic/intronic
10	10569445	C	G	0.053	silent_mutation	intergenic/intronic
10	105695069	C	T	0.037	silent_mutation	intergenic/intronic
10	105695111	A	G	0.037	conservative_missense_codon	GRMZM2G066961_T01
10	105696267	G	C	0.091	silent_mutation	intergenic/intronic
10	105696302	A	G	0.037	silent_mutation	intergenic/intronic
10	10578360	A	G	0.061	silent_mutation	intergenic/intronic
10	10578407	G	T	0.091	silent_mutation	intergenic/intronic
10	10578457	A	G	0.189	silent_mutation	intergenic/intronic
10	10578466	T	A	0.069	silent_mutation	intergenic/intronic
10	10578517	C	T	0.073	silent_mutation	intergenic/intronic
10	10578543	A	C	0.091	silent_mutation	intergenic/intronic
10	10578564	C	A	0.073	silent_mutation	intergenic/intronic
10	10578577	T	C	0.091	silent_mutation	intergenic/intronic
10	10578580	T	C	0.091	silent_mutation	intergenic/intronic
10	10578618	C	G	0.069	silent_mutation	intergenic/intronic
10	106066534	G	A	0.037	silent_mutation	intergenic/intronic
10	106066604	T	C	0.235	silent_mutation	intergenic/intronic
10	106067180	A	G	0.027	conservative_missense_codon	GRMZM2G341741_T01
10	106067281	A	G	0.172	synonymous_codon	GRMZM2G341741_T01
10	106067299	T	C	0.091	synonymous_codon	GRMZM2G341741_T01
10	106067464	A	G	0.252	synonymous_codon	GRMZM2G341741_T01
10	106067630	T	C	0.031	conservative_missense_codon	GRMZM2G341741_T01
10	106067698	A	G	0.252	synonymous_codon	GRMZM2G341741_T01
10	106067714	C	G	0.281	conservative_missense_codon	GRMZM2G341741_T01
10	106067715	G	T	0.281	conservative_missense_codon	GRMZM2G341741_T01
10	106067728	A	G	0.031	synonymous_codon	GRMZM2G341741_T01
10	106067754	C	T	0.253	conservative_missense_codon	GRMZM2G341741_T01
10	106067755	C	T	0.253	synonymous_codon	GRMZM2G341741_T01
10	106067818	C	T	0.181	synonymous_codon	GRMZM2G341741_T01
10	106067899	C	T	0.288	synonymous_codon	GRMZM2G341741_T01
10	106067945	G	A	0.034	non_conservative_missense_codon	GRMZM2G341741_T01
10	106068079	A	G	0.164	synonymous_codon	GRMZM2G341741_T01
10	106068098	A	G	0.019	conservative_missense_codon	GRMZM2G341741_T01
10	106068165	C	A	0.025	non_conservative_missense_codon	GRMZM2G341741_T01
10	106068184	G	A	0.021	synonymous_codon	GRMZM2G341741_T01
10	106068235	G	A	0.031	synonymous_codon	GRMZM2G341741_T01
10	106068269	A	G	0.037	conservative_missense_codon	GRMZM2G341741_T01
10	106068311	C	T	0.080	conservative_missense_codon	GRMZM2G341741_T01
10	106068388	G	A	0.021	synonymous_codon	GRMZM2G341741_T01
10	106100148	C	T	0.076	silent_mutation	intergenic/intronic
10	106100174	T	C	0.076	silent_mutation	intergenic/intronic
10	106147760	G	A	0.091	silent_mutation	intergenic/intronic
10	106358413	T	C	0.091	silent_mutation	intergenic/intronic
10	106358430	A	T	0.091	silent_mutation	intergenic/intronic
10	106358496	C	T	0.091	silent_mutation	intergenic/intronic
10	106358587	A	C	0.091	silent_mutation	intergenic/intronic
10	106448385	C	A	0.091	synonymous_codon	GRMZM2G139407_T01,GRMZM2G139407_T02
10	106976142	T	C	0.091	silent_mutation	intergenic/intronic
10	106976200	G	C	0.091	silent_mutation	intergenic/intronic
10	106976233	G	A	0.091	silent_mutation	intergenic/intronic
10	107209365	C	T	0.069	silent_mutation	intergenic/intronic
10	10730150	C	G	0.091	silent_mutation	intergenic/intronic
10	10730159	-	C	-	silent_mutation	intergenic/intronic
10	10730160	T	C	0.091	silent_mutation	intergenic/intronic
10	10730206	A	G	0.091	silent_mutation	intergenic/intronic
10	10730219	C	T	0.091	silent_mutation	intergenic/intronic
10	10730221	A	G	0.091	silent_mutation	intergenic/intronic
10	10730245	C	T	0.091	silent_mutation	intergenic/intronic
10	10730275	T	C	0.091	silent_mutation	intergenic/intronic
10	10730278	A	G	0.091	silent_mutation	intergenic/intronic
10	10730279	A	C	0.091	silent_mutation	intergenic/intronic
10	10730291	C	T	0.091	silent_mutation	intergenic/intronic
10	10731562	T	C	0.172	silent_mutation	intergenic/intronic
10	10731684	-	GAAGAA	-	silent_mutation	intergenic/intronic
10	10731740	TA	T	-	-	-
10	10731771	G	A	0.245	silent_mutation	intergenic/intronic
10	10731812	A	T	0.172	silent_mutation	intergenic/intronic
10	10731813	C	A	0.172	silent_mutation	intergenic/intronic
10	10731845	-	A	-	silent_mutation	intergenic/intronic
10	10731846	GTTT	GG	-	-	-
10	10731849	T	G	0.172	silent_mutation	intergenic/intronic
10	10731921	G	A	0.301	silent_mutation	intergenic/intronic
10	10731932	T	C	0.172	silent_mutation	intergenic/intronic
10	10731933	C	T	0.073	silent_mutation	intergenic/intronic
10	10731953	G	A	0.024	stop_gained	GRMZM2G014397_T02,GRMZM2G014397_T01,GRMZM2G014397_T03
10	10731985	A	T	0.239	conservative_missense_codon	GRMZM2G014397_T02,GRMZM2G014397_T01,GRMZM2G014397_T03
10	10731987	C	T	0.091	synonymous_codon	GRMZM2G014397_T02,GRMZM2G014397_T01,GRMZM2G014397_T03
10	10732029	C	T	0.346	synonymous_codon	GRMZM2G014397_T02,GRMZM2G014397_T01,GRMZM2G014397_T03
10	10732070	A	T	0.490	silent_mutation	intergenic/intronic
10	10732076	T	G	0.491	silent_mutation	intergenic/intronic
10	10732127	G	A	0.240	silent_mutation	intergenic/intronic
10	10732248	T	C	0.164	silent_mutation	intergenic/intronic
10	10732256	G	A	0.091	silent_mutation	intergenic/intronic
10	10732289	G	C	0.091	silent_mutation	intergenic/intronic
10	10732292	T	G	0.091	silent_mutation	intergenic/intronic
10	10732309	G	T	0.091	silent_mutation	intergenic/intronic
10	10732318	T	C	0.091	silent_mutation	intergenic/intronic
10	10732320	G	C	0.091	silent_mutation	intergenic/intronic
10	10732324	T	G	0.179	silent_mutation	intergenic/intronic
10	10732377	A	G	0.411	synonymous_codon	GRMZM2G014397_T02,GRMZM2G014397_T01,GRMZM2G014397_T03
10	10732461	CAT	C	-	-	-
10	10732482	TCAGACA	T	-	-	-
10	10732523	G	A	0.091	silent_mutation	intergenic/intronic
10	10732525	T	C	0.091	silent_mutation	intergenic/intronic
10	10732526	C	T	0.244	silent_mutation	intergenic/intronic
10	10732536	G	T,C	0.176	silent_mutation	intergenic/intronic
10	10732559	C	T	0.091	silent_mutation	intergenic/intronic
10	10732567	A	T	0.161	silent_mutation	intergenic/intronic
10	10732568	T	A	0.178	silent_mutation	intergenic/intronic
10	10732590	T	C	0.440	silent_mutation	intergenic/intronic
10	10732597	G	T	0.172	silent_mutation	intergenic/intronic
10	10732604	T	G	0.091	silent_mutation	intergenic/intronic
10	10732616	T	C	0.078	silent_mutation	intergenic/intronic
10	10732638	C	G	0.078	silent_mutation	intergenic/intronic
10	10732662	A	G	0.161	silent_mutation	intergenic/intronic
10	10732668	C	T,G	0.315	silent_mutation	intergenic/intronic
10	10732677	-	C	-	silent_mutation	intergenic/intronic
10	10732720	A	C	0.308	silent_mutation	intergenic/intronic
10	10732740	TGTTCATGAAAGTTTAGCATGTCA	T	-	-	-
10	10732798	A	G	0.076	silent_mutation	intergenic/intronic
10	10732820	T	G,TAAAAAT	0.158	silent_mutation	intergenic/intronic
10	10732821	A	G	0.066	silent_mutation	intergenic/intronic
10	10734499	T	A	0.091	silent_mutation	intergenic/intronic
10	10734521	A	G	0.027	silent_mutation	intergenic/intronic
10	10734604	C	T	0.037	silent_mutation	intergenic/intronic
10	10734622	-	TTCCTGGC	-	silent_mutation	intergenic/intronic
10	10734663	A	G	0.091	silent_mutation	intergenic/intronic
10	10734665	T	C	0.040	silent_mutation	intergenic/intronic
10	10734692	GTT	GT	-	-	-
10	10734701	T	C	0.080	silent_mutation	intergenic/intronic
10	10734710	A	C	0.091	silent_mutation	intergenic/intronic
10	10734713	TA	T	-	-	-
10	10734721	C	T	0.091	silent_mutation	intergenic/intronic
10	10734766	CTT	CCT	-	-	-
10	10734767	T	C	0.157	silent_mutation	intergenic/intronic
10	10734799	G	A	0.172	silent_mutation	intergenic/intronic
10	10734811	TA	T	-	-	-
10	10734867	A	T	0.172	silent_mutation	intergenic/intronic
10	10734913	ATT	A	-	-	-
10	10734952	C	T	0.091	synonymous_codon	GRMZM2G014397_T02,GRMZM2G014397_T01,GRMZM2G014397_T03
10	10734966	G	C	0.056	non_conservative_missense_codon	GRMZM2G014397_T02,GRMZM2G014397_T01,GRMZM2G014397_T03
10	10735024	A	T	0.091	silent_mutation	intergenic/intronic
10	10735033	ATGCA	CTGCT	-	silent_mutation	intergenic/intronic
10	10735114	G	A	0.081	conservative_missense_codon	GRMZM2G014397_T02,GRMZM2G014397_T03
10	10735199	C	T	0.078	silent_mutation	intergenic/intronic
10	10735229	C	T	0.069	silent_mutation	intergenic/intronic
10	10735230	A	G	0.181	silent_mutation	intergenic/intronic
10	10735248	A	G	0.031	silent_mutation	intergenic/intronic
10	10735304	GCTACT	GCTATT,GT	-	-	-
10	10735308	C	T	0.083	silent_mutation	intergenic/intronic
10	10735366	-	T	-	silent_mutation	intergenic/intronic
10	10735369	T	G	0.019	silent_mutation	intergenic/intronic
10	10735371	A	T	0.078	silent_mutation	intergenic/intronic
10	10735384	-	TG	-	silent_mutation	intergenic/intronic
10	10735398	A	G	0.019	silent_mutation	intergenic/intronic
10	10735405	T	C	0.046	silent_mutation	intergenic/intronic
10	10735427	T	A	0.077	silent_mutation	intergenic/intronic
10	10735452	T	C	0.091	silent_mutation	intergenic/intronic
10	10735488	G	T	0.203	silent_mutation	intergenic/intronic
10	10735519	G	A	0.046	silent_mutation	intergenic/intronic
10	10735542	A	T	0.091	silent_mutation	intergenic/intronic
10	10735564	G	A	0.091	silent_mutation	intergenic/intronic
10	10735588	GAGTGGTC	G	-	-	-
10	10735603	TTATCACAG	T	-	-	-
10	10735630	A	G	0.034	silent_mutation	intergenic/intronic
10	10735699	T	A	0.172	conservative_missense_codon	GRMZM2G014397_T02,GRMZM2G014397_T03
10	10735774	G	C	0.172	silent_mutation	intergenic/intronic
10	10735821	A	G	0.238	synonymous_codon	GRMZM2G014397_T02,GRMZM2G014397_T03
10	10735830	T	A	0.238	conservative_missense_codon	GRMZM2G014397_T02,GRMZM2G014397_T03
10	10735831	C	G	0.238	conservative_missense_codon	GRMZM2G014397_T02,GRMZM2G014397_T03
10	10735918	A	C	0.091	silent_mutation	intergenic/intronic
10	10735921	A	G	0.031	silent_mutation	intergenic/intronic
10	10735928	T	G	0.091	silent_mutation	intergenic/intronic
10	10735975	C	T	0.091	synonymous_codon	GRMZM2G014397_T02,GRMZM2G014397_T03
10	10735981	T	G	0.051	synonymous_codon	GRMZM2G014397_T02,GRMZM2G014397_T03
10	10736004	A	G	0.051	conservative_missense_codon	GRMZM2G014397_T02,GRMZM2G014397_T03
10	10736006	A	G	0.264	conservative_missense_codon	GRMZM2G014397_T02,GRMZM2G014397_T03
10	10736007	C	T	0.091	conservative_missense_codon	GRMZM2G014397_T02,GRMZM2G014397_T03
10	10736026	T	C	0.128	synonymous_codon	GRMZM2G014397_T02,GRMZM2G014397_T03
10	10736029	A	G	0.128	synonymous_codon	GRMZM2G014397_T02,GRMZM2G014397_T03
10	10736077	G	A	0.031	synonymous_codon	GRMZM2G014397_T02,GRMZM2G014397_T03
10	10736078	-	T	-	conservative_missense_codon,splice_donor_variant	GRMZM2G014397_T02,GRMZM2G014397_T03
10	10736085	G	T	0.091	non_conservative_missense_codon	GRMZM2G014397_T03
10	10736103	TTCTGAGAGGTAGAAAATAACTA	TTG	-	-	-
10	10736123	C	T	0.091	silent_mutation	intergenic/intronic
10	10736125	A	G	0.043	silent_mutation	intergenic/intronic
10	10736126	T	C	0.091	silent_mutation	intergenic/intronic
10	10736145	G	T	0.091	silent_mutation	intergenic/intronic
10	10736175	C	T	0.091	synonymous_codon	GRMZM2G014397_T02
10	10736186	AG	AGTGGTGCCG	-	-	-
10	10736189	T	G	0.046	silent_mutation	intergenic/intronic
10	10736214	-	G	-	silent_mutation	intergenic/intronic
10	10736216	G	A	0.091	silent_mutation	intergenic/intronic
10	10736217	G	A	0.091	silent_mutation	intergenic/intronic
10	10736230	G	T	0.091	silent_mutation	intergenic/intronic
10	10736264	T	C	0.091	silent_mutation	intergenic/intronic
10	10736270	G	A	0.172	silent_mutation	intergenic/intronic
10	10736274	G	C	0.091	silent_mutation	intergenic/intronic
10	10736280	T	C	0.091	silent_mutation	intergenic/intronic
10	10736349	C	G	0.256	silent_mutation	intergenic/intronic
10	10736355	C	A	0.172	silent_mutation	intergenic/intronic
10	10736369	A	G	0.024	silent_mutation	intergenic/intronic
10	10736370	CACCTGTCATTT	CT	-	-	-
10	10736437	T	C	0.027	silent_mutation	intergenic/intronic
10	10736462	C	T	0.254	silent_mutation	intergenic/intronic
10	10736492	C	A	0.254	silent_mutation	intergenic/intronic
10	10736500	T	C	0.091	silent_mutation	intergenic/intronic
10	10736508	C	T	0.091	silent_mutation	intergenic/intronic
10	10736551	C	T	0.091	silent_mutation	intergenic/intronic
10	10736559	G	A	0.091	silent_mutation	intergenic/intronic
10	10736561	T	A	0.091	silent_mutation	intergenic/intronic
10	10736565	A	G	0.223	silent_mutation	intergenic/intronic
10	10736569	C	T,G	0.266	silent_mutation	intergenic/intronic
10	10736593	G	A	0.161	silent_mutation	intergenic/intronic
10	10736597	G	A	0.161	silent_mutation	intergenic/intronic
10	10736604	C	T	0.161	silent_mutation	intergenic/intronic
10	107371843	G	A	0.091	silent_mutation	intergenic/intronic
10	107591017	G	A	0.091	silent_mutation	intergenic/intronic
10	107591050	T	A	0.069	silent_mutation	intergenic/intronic
10	107591121	T	C	0.046	silent_mutation	intergenic/intronic
10	107591165	G	A	0.056	silent_mutation	intergenic/intronic
10	107591174	A	G	0.172	silent_mutation	intergenic/intronic
10	107591186	A	T	0.112	silent_mutation	intergenic/intronic
10	107591389	T	C	0.091	silent_mutation	intergenic/intronic
10	107591438	T	A	0.031	silent_mutation	intergenic/intronic
10	107593090	C	T	0.091	silent_mutation	intergenic/intronic
10	107832157	A	T	0.069	silent_mutation	intergenic/intronic
10	107832173	A	G	0.091	silent_mutation	intergenic/intronic
10	107832225	A	G	0.091	silent_mutation	intergenic/intronic
10	107832228	T	G	0.091	silent_mutation	intergenic/intronic
10	107832237	T	A	0.091	silent_mutation	intergenic/intronic
10	107832246	A	T	0.091	silent_mutation	intergenic/intronic
10	107919186	C	T	0.056	synonymous_codon	GRMZM2G090441_T01
10	107919202	G	A	0.091	conservative_missense_codon	GRMZM2G090441_T01
10	107919243	A	G	0.172	silent_mutation	intergenic/intronic
10	107919519	G	A	0.314	conservative_missense_codon	GRMZM2G090441_T01
10	108061680	A	G	0.027	silent_mutation	intergenic/intronic
10	108135420	T	C	0.091	silent_mutation	intergenic/intronic
10	108135421	G	T	0.091	silent_mutation	intergenic/intronic
10	108135460	C	T	0.172	silent_mutation	intergenic/intronic
10	108135499	-	C	-	silent_mutation	intergenic/intronic
10	108135506	A	G	0.091	silent_mutation	intergenic/intronic
10	108135571	T	C	0.161	silent_mutation	intergenic/intronic
10	108135601	G	T	0.161	silent_mutation	intergenic/intronic
10	108135602	G	C	0.161	silent_mutation	intergenic/intronic
10	108135624	T	A	0.161	silent_mutation	intergenic/intronic
10	108135626	T	A	0.161	silent_mutation	intergenic/intronic
10	108135642	A	G	0.091	silent_mutation	intergenic/intronic
10	108136303	A	G	0.091	conservative_missense_codon	GRMZM2G399530_T01
10	108136361	G	A	0.161	synonymous_codon	GRMZM2G399530_T01
10	108136459	C	T	0.091	conservative_missense_codon	GRMZM2G399530_T01
10	108136464	A	G	0.091	conservative_missense_codon	GRMZM2G399530_T01
10	108136503	G	T	0.091	conservative_missense_codon	GRMZM2G399530_T01
10	108136529	C	T	0.091	synonymous_codon	GRMZM2G399530_T01
10	108136567	-	AA	-	silent_mutation	intergenic/intronic
10	108136573	C	T	0.091	silent_mutation	intergenic/intronic
10	108137002	C	G	0.172	synonymous_codon	GRMZM2G399530_T01
10	108137032	G	A	0.091	synonymous_codon	GRMZM2G399530_T01
10	108137111	A	T	0.172	conservative_missense_codon	GRMZM2G399530_T01
10	108137294	A	G	0.031	conservative_missense_codon	GRMZM2G399530_T01
10	108137307	C	T	0.161	conservative_missense_codon	GRMZM2G399530_T01
10	108137320	GTCCTGT	G	-	-	-
10	108137327	T	C	0.172	conservative_missense_codon	GRMZM2G399530_T01
10	108137329	C	T	0.161	synonymous_codon	GRMZM2G399530_T01
10	108137357	G	A	0.184	conservative_missense_codon	GRMZM2G399530_T01
10	108137362	A	G	0.324	synonymous_codon	GRMZM2G399530_T01
10	108137375	G	C	0.300	silent_mutation	intergenic/intronic
10	108137409	A	G	0.292	silent_mutation	intergenic/intronic
10	108137413	T	G	0.245	silent_mutation	intergenic/intronic
10	108137447	GAC	G	-	-	-
10	108137479	C	T	0.091	silent_mutation	intergenic/intronic
10	108137482	T	C	0.091	silent_mutation	intergenic/intronic
10	108137509	A	C	0.172	silent_mutation	intergenic/intronic
10	108140202	G	T	0.147	conservative_missense_codon	GRMZM2G099696_T01,GRMZM2G099696_T02
10	108140210	C	T	0.027	synonymous_codon	GRMZM2G099696_T01,GRMZM2G099696_T02
10	108140220	C	T	0.172	synonymous_codon	GRMZM2G099696_T01,GRMZM2G099696_T02
10	108140231	C	T	0.172	synonymous_codon	GRMZM2G099696_T01,GRMZM2G099696_T02
10	108140240	C	A	0.046	conservative_missense_codon	GRMZM2G099696_T01,GRMZM2G099696_T02
10	108140247	G	A	0.052	silent_mutation	intergenic/intronic
10	108140283	C	T	0.073	silent_mutation	intergenic/intronic
10	108140286	C	T	0.074	silent_mutation	intergenic/intronic
10	108140294	C	G	0.082	silent_mutation	intergenic/intronic
10	108140312	T	A	0.416	silent_mutation	intergenic/intronic
10	108140320	C	T	0.442	silent_mutation	intergenic/intronic
10	108140323	-	GTTCCGAGATTTAGCCTGTGTATTCCGAGATTTAGCCTGTGTA,TTCCGAGATTTAGCCTGTGTA	-	silent_mutation	intergenic/intronic
10	108140347	G	A	0.073	silent_mutation	intergenic/intronic
10	108140358	A	G	0.021	silent_mutation	intergenic/intronic
10	108140361	G	A	0.153	silent_mutation	intergenic/intronic
10	108140373	T	G	0.047	silent_mutation	intergenic/intronic
10	108140377	C	A	0.115	silent_mutation	intergenic/intronic
10	108140385	G	C	0.189	silent_mutation	intergenic/intronic
10	108140389	T	G	0.500	silent_mutation	intergenic/intronic
10	108140392	G	A	0.053	silent_mutation	intergenic/intronic
10	108140400	T	G	0.108	silent_mutation	intergenic/intronic
10	108140408	-	G	-	silent_mutation	intergenic/intronic
10	108140442	G	C	0.497	silent_mutation	intergenic/intronic
10	108140449	-	AGTCTG,TAGCCTGTGTACCGTAGCCTGT,AGCCTGTGTACCGTAGCCTG	-	silent_mutation	intergenic/intronic
10	108140452	C	T	0.423	silent_mutation	intergenic/intronic
10	108140454	T	C,G	0.365	silent_mutation	intergenic/intronic
10	108140455	A	C	0.428	silent_mutation	intergenic/intronic
10	108140459	C	G	0.405	silent_mutation	intergenic/intronic
10	108140460	G	C	0.409	silent_mutation	intergenic/intronic
10	108140469	C	T	0.433	silent_mutation	intergenic/intronic
10	108140500	ATATATCT	ATACATCT,AT	-	-	-
10	108140503	T	-,C	0.426	silent_mutation	intergenic/intronic
10	108140509	C	T	0.040	silent_mutation	intergenic/intronic
10	108140518	T	G	0.488	silent_mutation	intergenic/intronic
10	108140521	G	T	0.467	silent_mutation	intergenic/intronic
10	108140523	G	A	0.056	silent_mutation	intergenic/intronic
10	108140547	G	T	0.037	silent_mutation	intergenic/intronic
10	108140553	T	C	0.081	silent_mutation	intergenic/intronic
10	108140569	A	G	0.431	silent_mutation	intergenic/intronic
10	108140572	C	A	0.432	silent_mutation	intergenic/intronic
10	108140574	G	A	0.071	silent_mutation	intergenic/intronic
10	108140582	CAAT	CAG	-	-	-
10	108140584	A	T,G	0.058	silent_mutation	intergenic/intronic
10	108140585	T	G	0.294	silent_mutation	intergenic/intronic
10	108140590	T	G	0.316	silent_mutation	intergenic/intronic
10	108140639	T	C	0.091	silent_mutation	intergenic/intronic
10	108140655	A	T	0.056	silent_mutation	intergenic/intronic
10	108140665	G	T	0.318	silent_mutation	intergenic/intronic
10	108141184	C	T	0.031	silent_mutation	intergenic/intronic
10	108141220	C	A	0.040	silent_mutation	intergenic/intronic
10	108141221	T	C	0.132	silent_mutation	intergenic/intronic
10	108141238	G	A	0.422	silent_mutation	intergenic/intronic
10	108141252	A	T	0.300	silent_mutation	intergenic/intronic
10	108141266	T	G	0.263	silent_mutation	intergenic/intronic
10	108141296	G	A	0.216	silent_mutation	intergenic/intronic
10	108141305	G	C	0.275	silent_mutation	intergenic/intronic
10	108141315	C	G	0.269	silent_mutation	intergenic/intronic
10	108141330	G	A	0.269	silent_mutation	intergenic/intronic
10	108141334	T	C	0.024	silent_mutation	intergenic/intronic
10	108141337	T	A	0.056	silent_mutation	intergenic/intronic
10	108141403	A	G	0.359	silent_mutation	intergenic/intronic
10	108141424	A	G	0.037	silent_mutation	intergenic/intronic
10	108141440	G	A	0.232	silent_mutation	intergenic/intronic
10	108141447	A	G	0.380	silent_mutation	intergenic/intronic
10	108141448	C	T	0.380	silent_mutation	intergenic/intronic
10	108141457	G	A	0.273	silent_mutation	intergenic/intronic
10	108141458	A	G	0.254	silent_mutation	intergenic/intronic
10	108141459	T	C,G	0.469	silent_mutation	intergenic/intronic
10	108141476	C	T	0.123	silent_mutation	intergenic/intronic
10	108141494	ATT	A,ATTTTTA,ATTTTTTA	-	-	-
10	108141501	T	A	0.073	silent_mutation	intergenic/intronic
10	108141508	C	T	0.026	silent_mutation	intergenic/intronic
10	108141518	A	G	0.441	silent_mutation	intergenic/intronic
10	108141546	A	T	0.399	silent_mutation	intergenic/intronic
10	108141547	C	A	0.350	silent_mutation	intergenic/intronic
10	108141558	CTTTTTTTC	CTTTTTC,C	-	-	-
10	108141574	G	T	0.086	silent_mutation	intergenic/intronic
10	108141626	G	A	0.471	silent_mutation	intergenic/intronic
10	108141660	C	T	0.297	silent_mutation	intergenic/intronic
10	108141661	G	C	0.046	silent_mutation	intergenic/intronic
10	108141682	T	C	0.031	silent_mutation	intergenic/intronic
10	108141692	G	A	0.496	silent_mutation	intergenic/intronic
10	108141720	G	T	0.027	silent_mutation	intergenic/intronic
10	108141733	C	A	0.078	conservative_missense_codon	GRMZM2G099696_T01,GRMZM2G099696_T02
10	108141743	T	C	0.413	synonymous_codon	GRMZM2G099696_T01,GRMZM2G099696_T02
10	108141759	G	A	0.288	conservative_missense_codon	GRMZM2G099696_T01,GRMZM2G099696_T02
10	108141786	G	T	0.062	conservative_missense_codon	GRMZM2G099696_T01,GRMZM2G099696_T02
10	108141792	G	A	0.499	conservative_missense_codon	GRMZM2G099696_T01,GRMZM2G099696_T02
10	108141807	G	T	0.124	non_conservative_missense_codon	GRMZM2G099696_T01,GRMZM2G099696_T02
10	108141850	GAA	GA	-	-	-
10	108141855	G	T	0.079	conservative_missense_codon	GRMZM2G099696_T01,GRMZM2G099696_T02
10	108141858	G	T	0.079	stop_gained	GRMZM2G099696_T01,GRMZM2G099696_T02
10	108141873	A	G	0.497	silent_mutation	intergenic/intronic
10	108141881	C	T	0.497	silent_mutation	intergenic/intronic
10	108141911	T	A	0.496	silent_mutation	intergenic/intronic
10	108141926	GCAGCATT	G	-	-	-
10	108141943	C	T	0.372	silent_mutation	intergenic/intronic
10	108141944	C	T	0.119	silent_mutation	intergenic/intronic
10	108141951	G	A	0.050	silent_mutation	intergenic/intronic
10	108141970	C	G	0.111	silent_mutation	intergenic/intronic
10	108141995	G	C	0.031	silent_mutation	intergenic/intronic
10	108141997	A	C	0.117	silent_mutation	intergenic/intronic
10	108142033	T	C	0.404	silent_mutation	intergenic/intronic
10	108142111	A	C	0.324	silent_mutation	intergenic/intronic
10	108142132	C	G	0.308	silent_mutation	intergenic/intronic
10	108142172	T	A	0.290	silent_mutation	intergenic/intronic
10	108142178	G	A	0.494	silent_mutation	intergenic/intronic
10	108142187	A	G	0.091	silent_mutation	intergenic/intronic
10	108142233	A	G	0.091	silent_mutation	intergenic/intronic
10	108142248	C	T	0.499	silent_mutation	intergenic/intronic
10	108142332	T	A	0.492	silent_mutation	intergenic/intronic
10	108142405	A	G	0.021	conservative_missense_codon	GRMZM2G099696_T01,GRMZM2G099696_T02
10	108142444	G	A	0.473	silent_mutation	intergenic/intronic
10	108142474	C	A	0.477	silent_mutation	intergenic/intronic
10	108142481	A	G	0.041	silent_mutation	intergenic/intronic
10	108142534	A	T	0.446	silent_mutation	intergenic/intronic
10	108142557	A	G	0.061	silent_mutation	intergenic/intronic
10	108142592	C	T	0.369	silent_mutation	intergenic/intronic
10	108142630	G	A	0.256	silent_mutation	intergenic/intronic
10	108142658	C	G	0.172	silent_mutation	intergenic/intronic
10	108142693	A	G	0.147	silent_mutation	intergenic/intronic
10	108142726	G	A	0.091	silent_mutation	intergenic/intronic
10	108142822	T	C	0.091	silent_mutation	intergenic/intronic
10	108142866	T	G	0.091	silent_mutation	intergenic/intronic
10	108144963	A	G	0.091	silent_mutation	intergenic/intronic
10	108144972	-	C	-	silent_mutation	intergenic/intronic
10	108145007	C	T	0.091	silent_mutation	intergenic/intronic
10	108145011	T	G	0.091	silent_mutation	intergenic/intronic
10	108145012	T	C	0.091	silent_mutation	intergenic/intronic
10	108145018	T	G	0.172	silent_mutation	intergenic/intronic
10	108145046	A	G	0.161	silent_mutation	intergenic/intronic
10	108145090	C	T	0.091	silent_mutation	intergenic/intronic
10	108145106	GTGCAGACT	GT	-	-	-
10	108145135	T	A	0.352	silent_mutation	intergenic/intronic
10	108145136	A	G	0.034	silent_mutation	intergenic/intronic
10	108145155	C	T	0.172	silent_mutation	intergenic/intronic
10	108145162	A	T	0.172	silent_mutation	intergenic/intronic
10	108145204	A	T	0.398	silent_mutation	intergenic/intronic
10	108145209	T	G	0.356	silent_mutation	intergenic/intronic
10	108145215	G	A	0.356	silent_mutation	intergenic/intronic
10	108145256	T	A	0.356	silent_mutation	intergenic/intronic
10	108145272	T	G	0.235	silent_mutation	intergenic/intronic
10	108145338	A	G	0.027	synonymous_codon	GRMZM2G099696_T01,GRMZM2G099696_T02
10	108145417	G	A	0.500	conservative_missense_codon	GRMZM2G099696_T02
10	108145457	A	T	0.438	conservative_missense_codon	GRMZM2G099696_T02
10	108145591	GTTCCCAC	G	-	-	-
10	108145726	C	T	0.438	synonymous_codon	GRMZM2G099696_T01
10	108145755	A	T	0.464	silent_mutation	intergenic/intronic
10	108145807	C	A	0.430	silent_mutation	intergenic/intronic
10	108145907	A	T	0.344	silent_mutation	intergenic/intronic
10	108146035	T	A	0.401	silent_mutation	intergenic/intronic
10	108146107	G	A	0.370	silent_mutation	intergenic/intronic
10	108146127	T	C	0.245	silent_mutation	intergenic/intronic
10	108146139	A	T	0.172	silent_mutation	intergenic/intronic
10	108146295	-	C	-	silent_mutation	intergenic/intronic
10	108146502	G	A	0.024	synonymous_codon	GRMZM2G099696_T01
10	108146588	T	C	0.021	silent_mutation	intergenic/intronic
10	108146629	G	A	0.041	non_conservative_missense_codon	GRMZM2G099696_T01
10	108146685	C	T	0.091	synonymous_codon	GRMZM2G099696_T01
10	108146700	G	A	0.253	synonymous_codon	GRMZM2G099696_T01
10	108146716	C	A	0.164	silent_mutation	intergenic/intronic
10	108146742	C	G	0.172	silent_mutation	intergenic/intronic
10	108146754	C	A	0.181	silent_mutation	intergenic/intronic
10	108146758	T	C	0.172	silent_mutation	intergenic/intronic
10	108146760	T	C	0.172	silent_mutation	intergenic/intronic
10	108146761	G	A	0.172	silent_mutation	intergenic/intronic
10	108146786	-	T	-	silent_mutation	intergenic/intronic
10	108146972	C	A	0.091	silent_mutation	intergenic/intronic
10	108147020	G	A	0.091	silent_mutation	intergenic/intronic
10	108147082	T	C	0.091	silent_mutation	intergenic/intronic
10	108147220	G	A	0.161	silent_mutation	intergenic/intronic
10	108147353	G	A	0.031	splice_donor_variant	GRMZM2G099696_T01
10	108147354	T	C	0.031	splice_donor_variant	GRMZM2G099696_T01
10	108147379	T	C	0.256	silent_mutation	intergenic/intronic
10	108147469	G	A	0.021	conservative_missense_codon	GRMZM2G099696_T01
10	108147484	G	T	0.091	silent_mutation	intergenic/intronic
10	108178405	C	T	0.037	silent_mutation	intergenic/intronic
10	108178587	G	A	0.171	silent_mutation	intergenic/intronic
10	108178659	G	A	0.216	silent_mutation	intergenic/intronic
10	108178667	T	C	0.024	silent_mutation	intergenic/intronic
10	108178684	C	T	0.225	silent_mutation	intergenic/intronic
10	108178750	T	C	0.037	silent_mutation	intergenic/intronic
10	108178789	G	A	0.073	silent_mutation	intergenic/intronic
10	108178821	T	C	0.245	silent_mutation	intergenic/intronic
10	108178834	G	C,GTTTTTC	0.069	silent_mutation	intergenic/intronic
10	108178867	C	T	0.223	silent_mutation	intergenic/intronic
10	108178892	C	A	0.384	silent_mutation	intergenic/intronic
10	108178951	G	A	0.158	silent_mutation	intergenic/intronic
10	108178967	C	A	0.150	silent_mutation	intergenic/intronic
10	108178968	C	T	0.134	silent_mutation	intergenic/intronic
10	108178980	T	C	0.370	silent_mutation	intergenic/intronic
10	108179230	G	A	0.091	silent_mutation	intergenic/intronic
10	108179459	G	A	0.172	silent_mutation	intergenic/intronic
10	108179554	T	G	0.091	silent_mutation	intergenic/intronic
10	108179563	G	A	0.091	silent_mutation	intergenic/intronic
10	10825044	G	A	0.091	silent_mutation	intergenic/intronic
10	10825137	A	T	0.164	silent_mutation	intergenic/intronic
10	10825156	C	T	0.164	silent_mutation	intergenic/intronic
10	10825169	C	T	0.164	silent_mutation	intergenic/intronic
10	10825185	T	C	0.164	silent_mutation	intergenic/intronic
10	10825195	T	C	0.164	silent_mutation	intergenic/intronic
10	10825219	A	G	0.164	silent_mutation	intergenic/intronic
10	10825224	-	GCAGAGCAGACCCTTCCCCCTCACCAGC	-	silent_mutation	intergenic/intronic
10	10825235	AGCGGCGGCGGCGGCGGCGA	AGCGGCGGCGGCGGCGA	-	-	-
10	10825238	G	T	0.091	silent_mutation	intergenic/intronic
10	10825298	A	G	0.091	silent_mutation	intergenic/intronic
10	10825311	T	C	0.475	silent_mutation	intergenic/intronic
10	10825332	C	T	0.172	silent_mutation	intergenic/intronic
10	10825333	C	T	0.172	silent_mutation	intergenic/intronic
10	10825378	C	A	0.134	silent_mutation	intergenic/intronic
10	10825419	G	A	0.396	silent_mutation	intergenic/intronic
10	10825432	G	T	0.154	silent_mutation	intergenic/intronic
10	10825441	T	C	0.408	silent_mutation	intergenic/intronic
10	10825447	A	G	0.091	silent_mutation	intergenic/intronic
10	10825470	T	G	0.370	silent_mutation	intergenic/intronic
10	10825482	C	A	0.344	silent_mutation	intergenic/intronic
10	10825621	T	C	0.091	silent_mutation	intergenic/intronic
10	10827348	-	AACTG	-	silent_mutation	intergenic/intronic
10	10827362	C	T	0.172	silent_mutation	intergenic/intronic
10	10827374	G	A	0.171	silent_mutation	intergenic/intronic
10	10827414	T	C	0.091	synonymous_codon	GRMZM5G803992_T03
10	10827490	A	G	0.016	conservative_missense_codon	GRMZM5G803992_T03
10	10827697	-	TCAGGAT	-	silent_mutation	intergenic/intronic
10	10830747	C	G	0.091	silent_mutation	intergenic/intronic
10	10830767	C	T	0.091	synonymous_codon,non_conservative_missense_codon	GRMZM5G803992_T01,GRMZM5G803992_T04,GRMZM5G803992_T02,GRMZM5G803992_T05
10	10830773	C	T	0.172	conservative_missense_codon,synonymous_codon	GRMZM5G803992_T01,GRMZM5G803992_T04,GRMZM5G803992_T02,GRMZM5G803992_T05
10	10830820	C	A	0.091	synonymous_codon	GRMZM5G803992_T01,GRMZM5G803992_T02
10	10830864	T	A	0.260	silent_mutation	intergenic/intronic
10	10830889	AT	A	-	-	-
10	10830917	G	A	0.414	silent_mutation	intergenic/intronic
10	10830926	G	A	0.352	silent_mutation	intergenic/intronic
10	10830927	-	TT	-	silent_mutation	intergenic/intronic
10	10830954	C	T	0.488	synonymous_codon	GRMZM5G803992_T01,GRMZM5G803992_T03,GRMZM5G803992_T02
10	10830999	C	G	0.091	silent_mutation	intergenic/intronic
10	10831007	T	C	0.467	silent_mutation	intergenic/intronic
10	10831048	-	TCAGGAT	-	silent_mutation	intergenic/intronic
10	10831112	G	T	0.308	silent_mutation	intergenic/intronic
10	10831129	T	C	0.437	silent_mutation	intergenic/intronic
10	10831208	A	G	0.407	silent_mutation	intergenic/intronic
10	10831231	G	A	0.031	silent_mutation	intergenic/intronic
10	10831250	A	G	0.172	silent_mutation	intergenic/intronic
10	10831262	C	A	0.178	silent_mutation	intergenic/intronic
10	10831274	G	C	0.091	silent_mutation	intergenic/intronic
10	10831295	T	C	0.238	silent_mutation	intergenic/intronic
10	10831301	C	T	0.091	silent_mutation	intergenic/intronic
10	10831315	G	A	0.091	silent_mutation	intergenic/intronic
10	10831370	T	A	0.091	silent_mutation	intergenic/intronic
10	10831402	C	A	0.091	silent_mutation	intergenic/intronic
10	10831545	G	C	0.091	silent_mutation	intergenic/intronic
10	10831567	A	T	0.172	silent_mutation	intergenic/intronic
10	10831829	C	A	0.078	silent_mutation	intergenic/intronic
10	10832535	G	C	0.091	synonymous_codon	GRMZM2G418432_T01
10	10832621	T	G	0.091	silent_mutation	intergenic/intronic
10	10832628	-	A	-	silent_mutation	intergenic/intronic
10	10832637	A	G	0.091	silent_mutation	intergenic/intronic
10	10832649	T	C	0.091	silent_mutation	intergenic/intronic
10	10832667	C	G	0.091	synonymous_codon	GRMZM2G418432_T01
10	10832685	G	A	0.091	synonymous_codon	GRMZM2G418432_T01
10	10832694	T	C	0.091	synonymous_codon	GRMZM2G418432_T01
10	10832712	T	C	0.091	conservative_missense_codon	GRMZM2G418432_T01
10	10832755	A	C	0.091	silent_mutation	intergenic/intronic
10	108827856	C	T	0.091	silent_mutation	intergenic/intronic
10	108827958	G	A	0.091	silent_mutation	intergenic/intronic
10	108828022	T	C	0.091	silent_mutation	intergenic/intronic
10	108835480	G	T	0.091	silent_mutation	intergenic/intronic
10	108835571	T	C	0.091	silent_mutation	intergenic/intronic
10	108835602	A	G	0.091	silent_mutation	intergenic/intronic
10	108835663	C	T	0.091	silent_mutation	intergenic/intronic
10	10897551	A	C	0.091	silent_mutation	intergenic/intronic
10	10897672	C	T	0.091	silent_mutation	intergenic/intronic
10	109031912	G	A	0.091	silent_mutation	intergenic/intronic
10	109031916	A	T	0.161	silent_mutation	intergenic/intronic
10	109031925	C	T	0.056	silent_mutation	intergenic/intronic
10	109031926	C	T	0.037	silent_mutation	intergenic/intronic
10	109031934	C	T	0.056	silent_mutation	intergenic/intronic
10	109031957	C	A	0.056	silent_mutation	intergenic/intronic
10	109031960	A	G	0.161	silent_mutation	intergenic/intronic
10	109031965	C	T	0.091	silent_mutation	intergenic/intronic
10	109031967	G	A	0.091	silent_mutation	intergenic/intronic
10	109032005	A	G	0.091	silent_mutation	intergenic/intronic
10	109032101	A	G	0.091	silent_mutation	intergenic/intronic
10	109032112	C	T	0.091	silent_mutation	intergenic/intronic
10	109032129	C	T	0.091	silent_mutation	intergenic/intronic
10	109032150	T	C	0.091	silent_mutation	intergenic/intronic
10	109032172	C	T	0.091	silent_mutation	intergenic/intronic
10	109032185	G	A	0.091	silent_mutation	intergenic/intronic
10	109032197	G	A	0.091	silent_mutation	intergenic/intronic
10	109032239	A	C	0.091	silent_mutation	intergenic/intronic
10	109032254	C	T	0.091	silent_mutation	intergenic/intronic
10	109103862	A	G	0.091	silent_mutation	intergenic/intronic
10	109103863	T	C	0.091	silent_mutation	intergenic/intronic
10	109103911	A	T	0.091	silent_mutation	intergenic/intronic
10	109103926	A	C	0.091	silent_mutation	intergenic/intronic
10	109103928	GTT	G	-	-	-
10	109103988	T	C	0.091	silent_mutation	intergenic/intronic
10	109103997	T	C	0.091	silent_mutation	intergenic/intronic
10	109104703	C	T	0.091	silent_mutation	intergenic/intronic
10	109104709	C	T	0.091	silent_mutation	intergenic/intronic
10	109104717	T	C	0.091	silent_mutation	intergenic/intronic
10	109104741	G	T	0.091	silent_mutation	intergenic/intronic
10	109104761	C	A	0.091	silent_mutation	intergenic/intronic
10	109104773	-	GGA	-	silent_mutation	intergenic/intronic
10	109104775	T	A	0.091	silent_mutation	intergenic/intronic
10	109104826	T	C	0.091	silent_mutation	intergenic/intronic
10	109104899	C	T	0.091	silent_mutation	intergenic/intronic
10	109150777	C	T	0.091	synonymous_codon	GRMZM2G034313_T01
10	109150930	A	G	0.184	synonymous_codon	GRMZM2G034313_T01
10	109151080	G	T	0.172	synonymous_codon	GRMZM2G034313_T01
10	109151149	T	C	0.021	synonymous_codon	GRMZM2G034313_T01
10	109151159	G	A	0.031	conservative_missense_codon	GRMZM2G034313_T01
10	109151315	A	G	0.024	conservative_missense_codon	GRMZM2G034313_T01
10	109151343	G	A	0.024	non_conservative_missense_codon	GRMZM2G034313_T01
10	109151488	T	C	0.027	synonymous_codon	GRMZM2G034313_T01
10	109151583	T	G	0.475	non_conservative_missense_codon	GRMZM2G034313_T01
10	109151686	G	A	0.468	synonymous_codon	GRMZM2G034313_T01
10	109151704	C	T	0.477	synonymous_codon	GRMZM2G034313_T01
10	109151773	C	T	0.239	synonymous_codon	GRMZM2G034313_T01
10	109151791	A	G	0.029	synonymous_codon	GRMZM2G034313_T01
10	109151839	G	A	0.449	synonymous_codon	GRMZM2G034313_T01
10	109151851	T	A	0.244	synonymous_codon	GRMZM2G034313_T01
10	109151935	C	T	0.019	synonymous_codon	GRMZM2G034313_T01
10	109152065	C	T	0.035	conservative_missense_codon	GRMZM2G034313_T01
10	109152076	C	T	0.172	synonymous_codon	GRMZM2G034313_T01
10	109152149	-	CTC	-	conservative_missense_codon,frameshift_variant	GRMZM2G034313_T01
10	109152233	G	A	0.091	conservative_missense_codon	GRMZM2G034313_T01
10	109152306	ATCC	A	-	-	-
10	109152409	TCCA	T	-	-	-
10	109152494	G	T	0.076	conservative_missense_codon	GRMZM2G034313_T01
10	109152525	T	C	0.080	silent_mutation	intergenic/intronic
10	109152535	A	G	0.024	silent_mutation	intergenic/intronic
10	109152540	A	G	0.027	silent_mutation	intergenic/intronic
10	109152574	C	T	0.408	silent_mutation	intergenic/intronic
10	109235782	T	C	0.037	silent_mutation	intergenic/intronic
10	109235801	T	C	0.031	silent_mutation	intergenic/intronic
10	109235808	GT	G	-	-	-
10	109235974	T	C	0.324	silent_mutation	intergenic/intronic
10	109236026	T	C	0.024	silent_mutation	intergenic/intronic
10	109236355	C	T	0.031	silent_mutation	intergenic/intronic
10	109236514	T	A	0.172	silent_mutation	intergenic/intronic
10	109236517	T	A	0.091	silent_mutation	intergenic/intronic
10	109385376	-	A	-	silent_mutation	intergenic/intronic
10	109385391	-	AG	-	silent_mutation	intergenic/intronic
10	109385405	T	C	0.046	silent_mutation	intergenic/intronic
10	109385514	A	G	0.046	silent_mutation	intergenic/intronic
10	109385664	C	T	0.091	silent_mutation	intergenic/intronic
10	109414876	G	A	0.091	silent_mutation	intergenic/intronic
10	109414917	G	A	0.091	silent_mutation	intergenic/intronic
10	109414963	C	T	0.081	silent_mutation	intergenic/intronic
10	109414982	A	G	0.091	silent_mutation	intergenic/intronic
10	109415027	C	T	0.091	silent_mutation	intergenic/intronic
10	109415035	A	T	0.091	silent_mutation	intergenic/intronic
10	109415050	A	G	0.021	silent_mutation	intergenic/intronic
10	109415095	T	C	0.091	silent_mutation	intergenic/intronic
10	109415099	T	C	0.375	silent_mutation	intergenic/intronic
10	109415160	G	A	0.172	silent_mutation	intergenic/intronic
10	109415162	T	C	0.091	silent_mutation	intergenic/intronic
10	109415163	A	G	0.324	silent_mutation	intergenic/intronic
10	109415172	G	C	0.091	silent_mutation	intergenic/intronic
10	109415179	-	T	-	silent_mutation	intergenic/intronic
10	109415229	G	A	0.091	silent_mutation	intergenic/intronic
10	109415269	A	G	0.171	silent_mutation	intergenic/intronic
10	109415282	T	C	0.091	silent_mutation	intergenic/intronic
10	109415329	A	G	0.091	silent_mutation	intergenic/intronic
10	109500557	C	A	0.091	silent_mutation	intergenic/intronic
10	109722341	GGGTGTACT	G	-	-	-
10	109722351	C	G	0.215	silent_mutation	intergenic/intronic
10	109722371	T	C	0.133	silent_mutation	intergenic/intronic
10	109722378	G	C	0.211	silent_mutation	intergenic/intronic
10	109722392	T	A	0.134	silent_mutation	intergenic/intronic
10	109722436	TCCCCCCT	TCCCCCCCT	-	-	-
10	109722443	T	C	0.056	silent_mutation	intergenic/intronic
10	109722460	CGCT	C	-	-	-
10	109722471	C	T	0.019	silent_mutation	intergenic/intronic
10	109722496	-	CCAGAAGT,GCCAGAAGT	-	silent_mutation	intergenic/intronic
10	109722528	C	T	0.028	silent_mutation	intergenic/intronic
10	109722551	C	T	0.259	silent_mutation	intergenic/intronic
10	109722557	-	TCATAA,CTCATAA	-	silent_mutation	intergenic/intronic
10	109722566	C	A	0.024	silent_mutation	intergenic/intronic
10	109722572	GA	G	-	-	-
10	109722575	G	A	0.069	silent_mutation	intergenic/intronic
10	109722576	C	G	0.113	silent_mutation	intergenic/intronic
10	109722612	-	T,CT	-	silent_mutation	intergenic/intronic
10	109722635	G	A	0.026	silent_mutation	intergenic/intronic
10	109722657	TC	T	-	-	-
10	109722665	C	T	0.056	silent_mutation	intergenic/intronic
10	109722696	CTTGTCAAGCTCTAAGCCTGACACCCCCCCCCCCCCCCAACCCCAATTCCAGCACCAAAATCCCATCT	C	-	-	-
10	109722697	T	C	0.061	silent_mutation	intergenic/intronic
10	109722700	T	-,C	0.080	silent_mutation	intergenic/intronic
10	109722708	T	G	0.031	silent_mutation	intergenic/intronic
10	109722715	G	A	0.040	silent_mutation	intergenic/intronic
10	109722862	G	A	0.125	conservative_missense_codon	GRMZM2G159732_T01,GRMZM2G159732_T02
10	109722891	CA	CG	-	-	-
10	109722892	A	G	0.124	conservative_missense_codon	GRMZM2G159732_T01,GRMZM2G159732_T02
10	109722909	C	T	0.066	synonymous_codon	GRMZM2G159732_T01,GRMZM2G159732_T02
10	109722963	C	T	0.108	synonymous_codon	GRMZM2G159732_T01,GRMZM2G159732_T02
10	109722970	G	A	0.108	conservative_missense_codon	GRMZM2G159732_T01,GRMZM2G159732_T02
10	109722972	C	T	0.163	conservative_missense_codon,synonymous_codon	GRMZM2G159732_T01,GRMZM2G159732_T02
10	109723035	G	A	0.091	synonymous_codon	GRMZM2G159732_T01,GRMZM2G159732_T02
10	109723082	A	T	0.046	conservative_missense_codon	GRMZM2G159732_T01,GRMZM2G159732_T02
10	109723109	G	A	0.046	conservative_missense_codon	GRMZM2G159732_T01,GRMZM2G159732_T02
10	109723119	G	A	0.050	synonymous_codon	GRMZM2G159732_T01,GRMZM2G159732_T02
10	109723120	G	A	0.091	conservative_missense_codon	GRMZM2G159732_T01,GRMZM2G159732_T02
10	109723125	G	A	0.046	synonymous_codon	GRMZM2G159732_T01,GRMZM2G159732_T02
10	109723154	T	C	0.058	silent_mutation	intergenic/intronic
10	109723181	A	G	0.091	silent_mutation	intergenic/intronic
10	109723513	T	C	0.031	silent_mutation	intergenic/intronic
10	109723984	G	A	0.031	silent_mutation	intergenic/intronic
10	109724001	G	T	0.031	silent_mutation	intergenic/intronic
10	109724084	TATATAGCAGCA	TA	-	-	-
10	109724110	T	C	0.123	silent_mutation	intergenic/intronic
10	109724186	C	T	0.061	silent_mutation	intergenic/intronic
10	109724586	C	T	0.091	synonymous_codon	GRMZM2G159732_T01
10	109724650	C	A	0.441	conservative_missense_codon	GRMZM2G159732_T01
10	109724932	C	A	0.091	synonymous_codon	GRMZM2G159732_T01
10	109724994	T	C	0.031	synonymous_codon	GRMZM2G159732_T01
10	109725169	A	G	0.308	conservative_missense_codon	GRMZM2G159732_T01
10	109725171	C	G	0.091	conservative_missense_codon	GRMZM2G159732_T01
10	109726119	T	C	0.181	silent_mutation	intergenic/intronic
10	109726204	T	C	0.037	conservative_missense_codon	GRMZM2G159732_T01
10	109726205	-	G	-	conservative_missense_codon	GRMZM2G159732_T01
10	109726209	C	T	0.165	synonymous_codon	GRMZM2G159732_T01
10	109726241	T	G	0.240	synonymous_codon	GRMZM2G159732_T01
10	109726265	G	A	0.091	stop_gained	GRMZM2G159732_T01
10	109726514	G	A	0.091	synonymous_codon	GRMZM2G159732_T01
10	109726723	A	T	0.091	silent_mutation	intergenic/intronic
10	109726970	AT	A	-	-	-
10	109914240	T	C	0.184	silent_mutation	intergenic/intronic
10	109914276	C	G	0.236	silent_mutation	intergenic/intronic
10	109914285	G	T	0.091	silent_mutation	intergenic/intronic
10	109914324	ACTGTGCTGTG	A	-	-	-
10	109914389	G	A	0.056	synonymous_codon	GRMZM2G122437_T02,GRMZM2G122437_T01
10	109914527	A	C	0.091	conservative_missense_codon	GRMZM2G122437_T02,GRMZM2G122437_T01
10	109914539	G	C	0.091	conservative_missense_codon	GRMZM2G122437_T02,GRMZM2G122437_T01
10	109914566	A	G	0.091	synonymous_codon	GRMZM2G122437_T02,GRMZM2G122437_T01
10	109914621	G	C	0.091	conservative_missense_codon	GRMZM2G122437_T02
10	109914625	G	C	0.091	non_conservative_missense_codon	GRMZM2G122437_T02
10	109914645	C	G	0.091	conservative_missense_codon	GRMZM2G122437_T02
10	109914910	T	C	0.056	silent_mutation	intergenic/intronic
10	109915151	G	A	0.091	conservative_missense_codon	GRMZM2G122437_T01
10	109915195	T	C	0.091	synonymous_codon	GRMZM2G122437_T01
10	109915224	-	CGG	-	frameshift_variant,non_conservative_missense_codon	GRMZM2G122437_T01
10	109915357	A	G	0.091	synonymous_codon	GRMZM2G122437_T01
10	109966545	T	C	0.091	silent_mutation	intergenic/intronic
10	109966552	A	T	0.091	silent_mutation	intergenic/intronic
10	109966566	G	C	0.091	silent_mutation	intergenic/intronic
10	109966571	T	C	0.091	silent_mutation	intergenic/intronic
10	110330649	T	C	0.091	silent_mutation	intergenic/intronic
10	110330662	A	G	0.091	silent_mutation	intergenic/intronic
10	11047276	-	T	-	silent_mutation	intergenic/intronic
10	11047473	T	C	0.186	silent_mutation	intergenic/intronic
10	11047475	G	A	0.027	silent_mutation	intergenic/intronic
10	11047522	A	G	0.027	silent_mutation	intergenic/intronic
10	11047599	A	G	0.312	silent_mutation	intergenic/intronic
10	11047661	A	G	0.046	silent_mutation	intergenic/intronic
10	11047681	C	T	0.066	silent_mutation	intergenic/intronic
10	11054899	A	T	0.091	silent_mutation	intergenic/intronic
10	11054922	C	T	0.091	silent_mutation	intergenic/intronic
10	11054931	G	A	0.091	silent_mutation	intergenic/intronic
10	11054954	G	A	0.091	silent_mutation	intergenic/intronic
10	11054962	T	G	0.091	silent_mutation	intergenic/intronic
10	11054970	T	C	0.091	silent_mutation	intergenic/intronic
10	11054971	C	T	0.091	silent_mutation	intergenic/intronic
10	11054986	C	A	0.091	silent_mutation	intergenic/intronic
10	11054989	-	GTC	-	silent_mutation	intergenic/intronic
10	11055062	T	G	0.091	silent_mutation	intergenic/intronic
10	11055068	C	A	0.091	silent_mutation	intergenic/intronic
10	11055075	G	A	0.091	silent_mutation	intergenic/intronic
10	11055085	T	C	0.091	silent_mutation	intergenic/intronic
10	11055117	A	T	0.080	silent_mutation	intergenic/intronic
10	11055128	T	C	0.091	silent_mutation	intergenic/intronic
10	11055137	AACTTA	AA	-	-	-
10	11055146	A	G	0.091	silent_mutation	intergenic/intronic
10	11055174	A	G	0.254	silent_mutation	intergenic/intronic
10	11055185	A	C	0.161	silent_mutation	intergenic/intronic
10	11055202	A	G	0.172	silent_mutation	intergenic/intronic
10	11055217	T	A	0.161	silent_mutation	intergenic/intronic
10	11055226	A	G	0.091	silent_mutation	intergenic/intronic
10	11055228	T	G	0.091	silent_mutation	intergenic/intronic
10	11055229	G	A	0.091	silent_mutation	intergenic/intronic
10	11055238	-	A	-	silent_mutation	intergenic/intronic
10	11055242	A	C	0.091	silent_mutation	intergenic/intronic
10	11055247	G	A	0.091	silent_mutation	intergenic/intronic
10	11055262	T	C	0.091	silent_mutation	intergenic/intronic
10	11055263	C	T	0.091	silent_mutation	intergenic/intronic
10	11055264	C	T	0.091	silent_mutation	intergenic/intronic
10	11055274	A	G	0.073	silent_mutation	intergenic/intronic
10	11055285	T	A,G	0.160	silent_mutation	intergenic/intronic
10	11055286	G	C	0.091	silent_mutation	intergenic/intronic
10	11055303	T	C	0.091	silent_mutation	intergenic/intronic
10	11055304	G	C	0.091	silent_mutation	intergenic/intronic
10	11055316	A	G	0.091	silent_mutation	intergenic/intronic
10	11055319	T	C	0.091	silent_mutation	intergenic/intronic
10	11055332	G	A	0.091	silent_mutation	intergenic/intronic
10	11055347	T	G	0.091	silent_mutation	intergenic/intronic
10	11055351	C	T	0.091	silent_mutation	intergenic/intronic
10	11055352	A	G	0.091	silent_mutation	intergenic/intronic
10	11055371	C	T	0.091	silent_mutation	intergenic/intronic
10	11055452	C	T	0.091	silent_mutation	intergenic/intronic
10	110559360	-	GAC	-	silent_mutation	intergenic/intronic
10	110559366	G	C	0.091	silent_mutation	intergenic/intronic
10	110559506	T	C	0.027	silent_mutation	intergenic/intronic
10	110559691	C	G	0.223	silent_mutation	intergenic/intronic
10	110559696	G	C	0.091	silent_mutation	intergenic/intronic
10	110559757	G	A	0.363	silent_mutation	intergenic/intronic
10	110559771	-	TAAT	-	silent_mutation	intergenic/intronic
10	110559896	C	T	0.091	silent_mutation	intergenic/intronic
10	110559914	C	T	0.091	silent_mutation	intergenic/intronic
10	110559920	T	C	0.091	silent_mutation	intergenic/intronic
10	110559944	T	C	0.318	silent_mutation	intergenic/intronic
10	110559950	C	T	0.157	silent_mutation	intergenic/intronic
10	110559992	C	T	0.091	silent_mutation	intergenic/intronic
10	110560026	A	G	0.037	silent_mutation	intergenic/intronic
10	110560038	C	T	0.091	silent_mutation	intergenic/intronic
10	110560097	C	G	0.157	silent_mutation	intergenic/intronic
10	110560098	G	A	0.073	silent_mutation	intergenic/intronic
10	110560108	C	T	0.172	silent_mutation	intergenic/intronic
10	110560110	A	C	0.172	silent_mutation	intergenic/intronic
10	110560138	A	C	0.091	silent_mutation	intergenic/intronic
10	110564185	G	A	0.037	silent_mutation	intergenic/intronic
10	110564290	T	C	0.172	silent_mutation	intergenic/intronic
10	110564295	C	G	0.164	silent_mutation	intergenic/intronic
10	110607794	G	T	0.091	silent_mutation	intergenic/intronic
10	110608010	A	G	0.091	silent_mutation	intergenic/intronic
10	110608086	C	T	0.172	silent_mutation	intergenic/intronic
10	110608170	A	G	0.245	synonymous_codon	GRMZM2G079913_T01
10	110608192	C	T	0.254	conservative_missense_codon	GRMZM2G079913_T01
10	110608194	G	A	0.091	synonymous_codon	GRMZM2G079913_T01
10	110608197	A	G	0.254	synonymous_codon	GRMZM2G079913_T01
10	110608224	C	T	0.172	synonymous_codon	GRMZM2G079913_T01
10	110608227	A	G	0.172	synonymous_codon	GRMZM2G079913_T01
10	110608240	A	T	0.393	conservative_missense_codon	GRMZM2G079913_T01
10	110608263	G	A	0.172	synonymous_codon	GRMZM2G079913_T01
10	110608382	C	T	0.091	silent_mutation	intergenic/intronic
10	110608385	G	A	0.091	silent_mutation	intergenic/intronic
10	110608390	A	G	0.091	silent_mutation	intergenic/intronic
10	110608398	T	C	0.172	silent_mutation	intergenic/intronic
10	110608409	C	A	0.172	silent_mutation	intergenic/intronic
10	110608419	G	A	0.091	silent_mutation	intergenic/intronic
10	110608433	G	A	0.091	silent_mutation	intergenic/intronic
10	110608441	T	C	0.091	silent_mutation	intergenic/intronic
10	110608448	A	G	0.369	silent_mutation	intergenic/intronic
10	110608476	A	C	0.091	silent_mutation	intergenic/intronic
10	110608490	C	G	0.091	silent_mutation	intergenic/intronic
10	110608493	T	C	0.164	silent_mutation	intergenic/intronic
10	110608522	C	A,G	0.247	silent_mutation	intergenic/intronic
10	110608524	G	A,C	0.261	silent_mutation	intergenic/intronic
10	110608525	C	A	0.091	silent_mutation	intergenic/intronic
10	110608573	A	T	0.091	conservative_missense_codon	GRMZM2G079913_T01
10	110608631	G	A	0.091	synonymous_codon	GRMZM2G079913_T01
10	110608727	C	T	0.024	synonymous_codon	GRMZM2G079913_T01
10	110608820	-	TAAT	-	silent_mutation	intergenic/intronic
10	110608932	T	C	0.091	synonymous_codon	GRMZM2G079913_T01
10	110609035	A	C	0.091	conservative_missense_codon	GRMZM2G079913_T01
10	110609125	G	GA	-	silent_mutation	intergenic/intronic
10	110609363	T	A	0.076	silent_mutation	intergenic/intronic
10	110612155	-	TCA	-	silent_mutation	intergenic/intronic
10	110613098	T	A,TA	-	silent_mutation	intergenic/intronic
10	110613196	CA	C	-	-	-
10	110613309	G	A	0.091	silent_mutation	intergenic/intronic
10	110614203	C	T	0.078	silent_mutation	intergenic/intronic
10	110614353	G	A	0.141	synonymous_codon	GRMZM2G381483_T01
10	110614394	G	T	0.091	synonymous_codon	GRMZM2G381483_T01
10	110614498	G	A	0.091	silent_mutation	intergenic/intronic
10	110614499	C	A	0.091	silent_mutation	intergenic/intronic
10	110614647	A	G	0.035	synonymous_codon	GRMZM2G381483_T01
10	110614674	T	C	0.037	synonymous_codon	GRMZM2G381483_T01
10	110615804	AACTCT	AT	-	-	-
10	110615836	G	A	0.174	silent_mutation	intergenic/intronic
10	110615838	T	C	0.061	silent_mutation	intergenic/intronic
10	110615880	T	G	0.031	silent_mutation	intergenic/intronic
10	110615910	T	A	0.024	silent_mutation	intergenic/intronic
10	110616103	T	A	0.027	silent_mutation	intergenic/intronic
10	110616278	A	C	0.069	silent_mutation	intergenic/intronic
10	110696880	A	G	0.091	silent_mutation	intergenic/intronic
10	110765282	A	G	0.259	silent_mutation	intergenic/intronic
10	110765416	T	C	0.091	silent_mutation	intergenic/intronic
10	110765811	G	A	0.091	non_conservative_missense_codon	GRMZM2G103725_T01
10	110768578	A	G	0.073	silent_mutation	intergenic/intronic
10	11084761	G	A	0.091	silent_mutation	intergenic/intronic
10	110856819	-	T	-	conservative_missense_codon	GRMZM2G166956_T01
10	11085746	T	C	0.091	silent_mutation	intergenic/intronic
10	11085766	G	A	0.091	silent_mutation	intergenic/intronic
10	11085775	C	T	0.091	silent_mutation	intergenic/intronic
10	11085791	-	CA	-	silent_mutation	intergenic/intronic
10	11085794	T	A	0.091	silent_mutation	intergenic/intronic
10	11085799	G	A	0.091	silent_mutation	intergenic/intronic
10	11085804	G	A	0.091	silent_mutation	intergenic/intronic
10	11085806	T	G	0.091	silent_mutation	intergenic/intronic
10	11085807	C	T	0.091	silent_mutation	intergenic/intronic
10	11085813	C	A	0.091	silent_mutation	intergenic/intronic
10	11085822	G	A	0.091	silent_mutation	intergenic/intronic
10	11085841	T	C	0.091	silent_mutation	intergenic/intronic
10	11085850	A	T	0.091	silent_mutation	intergenic/intronic
10	11087592	G	T	0.308	conservative_missense_codon	GRMZM2G076593_T02,GRMZM2G076593_T01,GRMZM2G076593_T03
10	11087638	C	T	0.164	conservative_missense_codon	GRMZM2G076593_T02,GRMZM2G076593_T01,GRMZM2G076593_T03
10	11087645	G	C	0.314	synonymous_codon	GRMZM2G076593_T02,GRMZM2G076593_T01,GRMZM2G076593_T03
10	11087660	C	T	0.027	synonymous_codon	GRMZM2G076593_T02,GRMZM2G076593_T01,GRMZM2G076593_T03
10	11087726	C	G	0.181	synonymous_codon	GRMZM2G076593_T02,GRMZM2G076593_T01,GRMZM2G076593_T03
10	11087759	C	T	0.150	synonymous_codon	GRMZM2G076593_T02,GRMZM2G076593_T01,GRMZM2G076593_T03
10	11087795	G	A	0.091	synonymous_codon	GRMZM2G076593_T02,GRMZM2G076593_T01,GRMZM2G076593_T03
10	11087812	-	GT	-	conservative_missense_codon,frameshift_variant	GRMZM2G076593_T02,GRMZM2G076593_T01,GRMZM2G076593_T03
10	11087837	T	C	0.265	synonymous_codon	GRMZM2G076593_T03
10	11087844	A	G	0.184	conservative_missense_codon	GRMZM2G076593_T03
10	11087847	T	A	0.091	conservative_missense_codon	GRMZM2G076593_T03
10	11087850	C	A	0.164	conservative_missense_codon	GRMZM2G076593_T03
10	11087863	TACTC	T	-	-	-
10	11087874	-	TGCTGAG	-	conservative_missense_codon,inframe_variant	GRMZM2G076593_T03
10	11087996	G	C	0.091	synonymous_codon	GRMZM2G076593_T02,GRMZM2G076593_T01
10	11088056	C	T	0.091	synonymous_codon	GRMZM2G076593_T02,GRMZM2G076593_T01
10	11088071	T	C	0.061	synonymous_codon	GRMZM2G076593_T02
10	11088085	TCTACA	T	-	-	-
10	11088108	TTCCC	T	-	-	-
10	11088140	T	G	0.091	synonymous_codon	GRMZM2G076593_T02
10	11088332	G	A	0.091	synonymous_codon	GRMZM2G076593_T02,GRMZM2G076593_T01
10	11088485	C	T	0.091	synonymous_codon	GRMZM2G076593_T02,GRMZM2G076593_T01
10	11088537	G	C	0.091	conservative_missense_codon	GRMZM2G076593_T02,GRMZM2G076593_T01
10	11088575	C	G	0.091	synonymous_codon	GRMZM2G076593_T02,GRMZM2G076593_T01
10	110963154	C	T	0.031	conservative_missense_codon	GRMZM2G002863_T01
10	110963180	A	G	0.031	conservative_missense_codon	GRMZM2G002863_T01
10	110963208	C	T	0.046	conservative_missense_codon	GRMZM2G002863_T01
10	110963248	G	A	0.046	synonymous_codon	GRMZM2G002863_T01
10	110963535	T	C	0.073	conservative_missense_codon	GRMZM2G002863_T01
10	110963537	G	A	0.073	conservative_missense_codon	GRMZM2G002863_T01
10	110963708	G	A	0.061	conservative_missense_codon	GRMZM2G002863_T01
10	110963768	G	T	0.059	conservative_missense_codon	GRMZM2G002863_T01
10	110963783	G	A	0.059	conservative_missense_codon	GRMZM2G002863_T01
10	110963792	T	C	0.450	conservative_missense_codon	GRMZM2G002863_T01
10	110963810	C	T	0.105	conservative_missense_codon	GRMZM2G002863_T01
10	110963849	G	A	0.053	conservative_missense_codon	GRMZM2G002863_T01
10	110963880	G	A	0.037	conservative_missense_codon	GRMZM2G002863_T01
10	110963884	C	T	0.473	synonymous_codon	GRMZM2G002863_T01
10	110963908	C	G	0.496	synonymous_codon	GRMZM2G002863_T01
10	110963915	G	A	0.446	conservative_missense_codon	GRMZM2G002863_T01
10	110963935	C	T	0.448	synonymous_codon	GRMZM2G002863_T01
10	110963971	A	G	0.032	synonymous_codon	GRMZM2G002863_T01
10	110964010	C	G	0.495	conservative_missense_codon	GRMZM2G002863_T01
10	110964036	G	T	0.491	conservative_missense_codon	GRMZM2G002863_T01
10	110964056	G	A	0.164	conservative_missense_codon	GRMZM2G002863_T01
10	110964076	G	A	0.357	synonymous_codon	GRMZM2G002863_T01
10	110964088	C	T	0.022	synonymous_codon	GRMZM2G002863_T01
10	110964120	A	G	0.456	conservative_missense_codon	GRMZM2G002863_T01
10	110964152	T	C	0.424	conservative_missense_codon	GRMZM2G002863_T01
10	110964175	G	A	0.403	synonymous_codon	GRMZM2G002863_T01
10	110964180	C	T	0.143	conservative_missense_codon	GRMZM2G002863_T01
10	110964220	C	T	0.383	synonymous_codon	GRMZM2G002863_T01
10	110964261	T	G	0.058	non_conservative_missense_codon	GRMZM2G002863_T01
10	110964281	G	A	0.283	conservative_missense_codon	GRMZM2G002863_T01
10	110964312	TG	GA,TGAG	-	conservative_missense_codon,frameshift_variant	GRMZM2G002863_T01
10	110964325	T	C	0.425	synonymous_codon	GRMZM2G002863_T01
10	110964330	C	T	0.281	conservative_missense_codon	GRMZM2G002863_T01
10	110964383	G	A	0.033	conservative_missense_codon	GRMZM2G002863_T01
10	110964465	A	G	0.035	conservative_missense_codon	GRMZM2G002863_T01
10	110964478	A	G	0.453	conservative_missense_codon	GRMZM2G002863_T01
10	110964488	C	T	0.037	synonymous_codon	GRMZM2G002863_T01
10	110964490	G	A	0.107	synonymous_codon	GRMZM2G002863_T01
10	110964547	G	A	0.041	synonymous_codon	GRMZM2G002863_T01
10	110964554	C	T	0.031	conservative_missense_codon	GRMZM2G002863_T01
10	110964567	TTGAG	T	-	-	-
10	110964574	C	T	0.465	synonymous_codon	GRMZM2G002863_T01
10	110964577	A	G	0.483	synonymous_codon	GRMZM2G002863_T01
10	110964594	C	T	0.033	conservative_missense_codon	GRMZM2G002863_T01
10	110964597	C	T	0.098	conservative_missense_codon	GRMZM2G002863_T01
10	110964606	G	C	0.029	non_conservative_missense_codon	GRMZM2G002863_T01
10	110964625	G	A	0.027	silent_mutation	intergenic/intronic
10	110964633	C	T	0.091	silent_mutation	intergenic/intronic
10	110964647	G	A	0.031	silent_mutation	intergenic/intronic
10	110964649	G	A	0.031	silent_mutation	intergenic/intronic
10	110964660	G	T	0.031	silent_mutation	intergenic/intronic
10	110964665	T	G	0.482	silent_mutation	intergenic/intronic
10	110964670	C	A	0.029	silent_mutation	intergenic/intronic
10	110964675	TG	T	-	-	-
10	110964679	-	C	-	silent_mutation	intergenic/intronic
10	110964681	C	T	0.432	silent_mutation	intergenic/intronic
10	110964685	G	T	0.031	silent_mutation	intergenic/intronic
10	110964686	C	T	0.042	silent_mutation	intergenic/intronic
10	110964688	AG	A	-	-	-
10	110964724	G	A	0.364	silent_mutation	intergenic/intronic
10	110964733	G	A	0.037	silent_mutation	intergenic/intronic
10	110964742	G	AAC,A	0.331	silent_mutation	intergenic/intronic
10	110964744	T	C	0.368	silent_mutation	intergenic/intronic
10	110964788	TCTCTCGTCTTCTTCC	TC	-	-	-
10	110964807	C	T	0.073	silent_mutation	intergenic/intronic
10	110964821	T	C	0.106	silent_mutation	intergenic/intronic
10	110965678	CTGTGTGTTCGAAATATATAAAA	CA	-	-	-
10	110977990	C	T	0.091	synonymous_codon	GRMZM2G002921_T01
10	110978006	A	G	0.091	conservative_missense_codon	GRMZM2G002921_T01
10	110978019	-	G	-	conservative_missense_codon	GRMZM2G002921_T01
10	110978066	T	C	0.091	silent_mutation	intergenic/intronic
10	110978113	G	A	0.091	silent_mutation	intergenic/intronic
10	110978148	G	A	0.091	silent_mutation	intergenic/intronic
10	111258339	CA	C	-	-	-
10	111259120	G	A	0.027	synonymous_codon	GRMZM2G123922_T01
10	111259201	G	A	0.035	synonymous_codon	GRMZM2G123922_T01
10	111259282	T	C	0.172	synonymous_codon	GRMZM2G123922_T01
10	111259309	A	G	0.027	synonymous_codon	GRMZM2G123922_T01
10	111259723	T	C	0.027	synonymous_codon	GRMZM2G123922_T01
10	111259784	C	T	0.029	stop_gained	GRMZM2G123922_T01
10	111259824	G	A	0.024	conservative_missense_codon	GRMZM2G123922_T01
10	111259860	T	C	0.031	conservative_missense_codon	GRMZM2G123922_T01
10	111259976	-	A	-	silent_mutation	intergenic/intronic
10	111260860	T	C	0.027	synonymous_codon	GRMZM2G123922_T01
10	111260876	A	G	0.024	conservative_missense_codon	GRMZM2G123922_T01
10	111261249	A	G	0.091	silent_mutation	intergenic/intronic
10	111261754	A	G	0.024	silent_mutation	intergenic/intronic
10	111261995	A	G	0.021	synonymous_codon	GRMZM2G123922_T01
10	111262514	T	G	0.245	silent_mutation	intergenic/intronic
10	111262775	T	C	0.025	silent_mutation	intergenic/intronic
10	111263036	C	A	0.091	silent_mutation	intergenic/intronic
10	111263594	A	C	0.091	silent_mutation	intergenic/intronic
10	111263598	T	C	0.091	silent_mutation	intergenic/intronic
10	111263606	A	C	0.091	silent_mutation	intergenic/intronic
10	111263612	A	G	0.080	silent_mutation	intergenic/intronic
10	111263613	G	A	0.080	silent_mutation	intergenic/intronic
10	111263622	C	T	0.073	silent_mutation	intergenic/intronic
10	111263629	G	C	0.067	silent_mutation	intergenic/intronic
10	111263630	G	A	0.067	silent_mutation	intergenic/intronic
10	111263632	G	A	0.067	silent_mutation	intergenic/intronic
10	111263645	T	C	0.061	silent_mutation	intergenic/intronic
10	111263654	C	T	0.061	silent_mutation	intergenic/intronic
10	111264087	TCT	TT	-	-	-
10	111264406	A	G	0.021	synonymous_codon	GRMZM2G123922_T01
10	111264497	A	G	0.031	conservative_missense_codon	GRMZM2G123922_T01
10	111264837	C	T	0.024	conservative_missense_codon	GRMZM2G123922_T01
10	111264960	T	C	0.027	silent_mutation	intergenic/intronic
10	111265053	AAAATGGAAGAAAAGAGCTTGCAACTAAATCTGAAGGTGGCAAGTC	A	-	-	-
10	111265070	C	-	-	-	-
10	111265096	G	-	-	-	-
10	111265170	A	G	0.037	silent_mutation	intergenic/intronic
10	111265198	C	A	0.172	silent_mutation	intergenic/intronic
10	111265284	C	T	0.091	silent_mutation	intergenic/intronic
10	111265665	G	A	0.245	silent_mutation	intergenic/intronic
10	111266335	A	G	0.027	silent_mutation	intergenic/intronic
10	111266482	A	G	0.037	silent_mutation	intergenic/intronic
10	111335149	T	C	0.061	synonymous_codon	GRMZM2G451179_T01
10	111441210	G	A	0.073	silent_mutation	intergenic/intronic
10	111441216	T	C	0.091	silent_mutation	intergenic/intronic
10	111441224	G	A	0.076	silent_mutation	intergenic/intronic
10	111441230	G	A	0.076	silent_mutation	intergenic/intronic
10	111441236	C	T	0.076	silent_mutation	intergenic/intronic
10	111441247	T	C	0.091	silent_mutation	intergenic/intronic
10	111441253	C	T	0.024	silent_mutation	intergenic/intronic
10	111441262	G	A	0.076	silent_mutation	intergenic/intronic
10	111441293	T	C	0.091	silent_mutation	intergenic/intronic
10	111441316	A	G	0.091	silent_mutation	intergenic/intronic
10	111441355	G	A	0.073	silent_mutation	intergenic/intronic
10	111441356	T	C	0.091	silent_mutation	intergenic/intronic
10	111441363	G	A	0.076	silent_mutation	intergenic/intronic
10	111441389	C	T	0.024	silent_mutation	intergenic/intronic
10	111441414	A	G	0.091	silent_mutation	intergenic/intronic
10	111441425	G	A	0.091	silent_mutation	intergenic/intronic
10	111441440	A	G	0.091	silent_mutation	intergenic/intronic
10	111441463	G	T	0.091	silent_mutation	intergenic/intronic
10	111441473	C	T	0.091	silent_mutation	intergenic/intronic
10	111441490	A	G	0.091	silent_mutation	intergenic/intronic
10	111441503	A	G	0.091	silent_mutation	intergenic/intronic
10	111441519	A	G	0.091	silent_mutation	intergenic/intronic
10	111441523	-	G	-	silent_mutation	intergenic/intronic
10	111447613	GA	G	-	-	-
10	111447779	TG	T	-	-	-
10	111448014	C	T	0.091	synonymous_codon	GRMZM2G451716_T01
10	111448307	-	GTA	-	synonymous_codon,silent_mutation	GRMZM2G451716_T01,intergenic/intronic
10	111448378	C	T	0.091	silent_mutation	intergenic/intronic
10	111448404	C	G	0.091	silent_mutation	intergenic/intronic
10	111448515	T	C	0.019	silent_mutation	intergenic/intronic
10	111448855	G	A	0.035	non_conservative_missense_codon	GRMZM2G451716_T01
10	111448869	G	A	0.373	conservative_missense_codon	GRMZM2G451716_T01
10	111448988	CTTTTATTTTACTAATATATCAATT	C	-	-	-
10	111449045	C	T	0.314	non_conservative_missense_codon	GRMZM2G451716_T01
10	111449146	C	G	0.307	silent_mutation	intergenic/intronic
10	111449250	T	C	0.314	non_conservative_missense_codon	GRMZM2G451716_T01
10	111449284	G	A	0.367	conservative_missense_codon	GRMZM2G451716_T01
10	111449362	T	C	0.433	non_conservative_missense_codon	GRMZM2G451716_T01
10	111449457	A	G	0.021	conservative_missense_codon	GRMZM2G451716_T01
10	111449553	A	G	0.033	conservative_missense_codon	GRMZM2G451716_T01
10	111449664	T	C	0.041	silent_mutation	intergenic/intronic
10	111449666	G	A	0.031	silent_mutation	intergenic/intronic
10	111449793	C	G	0.205	silent_mutation	intergenic/intronic
10	111449968	T	C	0.052	synonymous_codon	GRMZM2G451716_T01
10	111449971	T	C	0.037	synonymous_codon	GRMZM2G451716_T01
10	111450362	A	C	0.091	conservative_missense_codon	GRMZM2G451716_T01,GRMZM2G451716_T02
10	111450407	A	G	0.037	conservative_missense_codon	GRMZM2G451716_T01,GRMZM2G451716_T02
10	111450757	G	T	0.244	silent_mutation	intergenic/intronic
10	111450782	G	A	0.253	silent_mutation	intergenic/intronic
10	111450890	T	C	0.046	conservative_missense_codon	GRMZM2G451716_T01,GRMZM2G451716_T02
10	111450899	G	A	0.046	splice_donor_variant	GRMZM2G451716_T01,GRMZM2G451716_T02
10	111451392	TGTATCCAA	T	-	-	-
10	111451556	A	G	0.037	non_conservative_missense_codon	GRMZM2G451716_T01,GRMZM2G451716_T02
10	111451711	A	G	0.019	synonymous_codon	GRMZM2G451716_T01,GRMZM2G451716_T02
10	111451764	CAT	CAAT	-	-	-
10	111451770	A	G	0.024	silent_mutation	intergenic/intronic
10	111451818	A	G	0.499	silent_mutation	intergenic/intronic
10	111451846	ATTTC	A	-	-	-
10	111451942	-	CTATCACT	-	silent_mutation	intergenic/intronic
10	111452004	A	G	0.091	silent_mutation	intergenic/intronic
10	111452046	G	A	0.031	silent_mutation	intergenic/intronic
10	111459952	G	A	0.091	conservative_missense_codon	GRMZM2G153232_T01
10	111460047	A	G	0.076	conservative_missense_codon	GRMZM2G153232_T01
10	111460061	G	A	0.091	synonymous_codon	GRMZM2G153232_T01
10	111460102	C	T	0.076	conservative_missense_codon	GRMZM2G153232_T01
10	111460110	C	A	0.076	conservative_missense_codon	GRMZM2G153232_T01
10	111460197	A	G	0.073	conservative_missense_codon	GRMZM2G153232_T01
10	111460210	A	G	0.073	conservative_missense_codon	GRMZM2G153232_T01
10	111460240	C	G	0.091	non_conservative_missense_codon	GRMZM2G153232_T01
10	111460313	T	C	0.073	silent_mutation	intergenic/intronic
10	111460316	T	C	0.091	silent_mutation	intergenic/intronic
10	111509707	G	T	0.091	silent_mutation	intergenic/intronic
10	111509711	T	C	0.091	silent_mutation	intergenic/intronic
10	111509752	A	G	0.091	silent_mutation	intergenic/intronic
10	111509786	G	C	0.091	silent_mutation	intergenic/intronic
10	111509798	T	C	0.172	silent_mutation	intergenic/intronic
10	111509807	A	T	0.172	silent_mutation	intergenic/intronic
10	111509809	-	CA	-	silent_mutation	intergenic/intronic
10	111509841	A	T	0.161	silent_mutation	intergenic/intronic
10	111509864	T	C	0.091	silent_mutation	intergenic/intronic
10	111786033	A	G	0.091	silent_mutation	intergenic/intronic
10	111786056	G	T	0.091	silent_mutation	intergenic/intronic
10	111786097	C	T	0.091	silent_mutation	intergenic/intronic
10	111786167	A	G	0.091	silent_mutation	intergenic/intronic
10	111786176	C	A	0.091	silent_mutation	intergenic/intronic
10	111786193	T	C	0.091	silent_mutation	intergenic/intronic
10	111786194	G	A	0.091	silent_mutation	intergenic/intronic
10	111786207	A	G	0.091	silent_mutation	intergenic/intronic
10	111786229	A	T	0.091	silent_mutation	intergenic/intronic
10	111786269	C	T	0.091	silent_mutation	intergenic/intronic
10	111786309	C	T	0.091	silent_mutation	intergenic/intronic
10	111877490	T	C	0.046	silent_mutation	intergenic/intronic
10	111877491	C	T	0.046	silent_mutation	intergenic/intronic
10	111882003	G	A	0.073	silent_mutation	intergenic/intronic
10	111882064	T	C	0.056	silent_mutation	intergenic/intronic
10	111882230	G	A	0.259	silent_mutation	intergenic/intronic
10	111882233	A	G	0.154	silent_mutation	intergenic/intronic
10	111882333	G	T	0.078	silent_mutation	intergenic/intronic
10	111882487	C	T	0.069	silent_mutation	intergenic/intronic
10	111882568	T	C	0.471	silent_mutation	intergenic/intronic
10	111882597	G	T	0.046	silent_mutation	intergenic/intronic
10	111882653	T	C	0.259	silent_mutation	intergenic/intronic
10	111882691	T	C	0.270	silent_mutation	intergenic/intronic
10	111882749	T	A	0.056	silent_mutation	intergenic/intronic
10	111882750	G	A	0.056	silent_mutation	intergenic/intronic
10	111882760	C	T	0.056	silent_mutation	intergenic/intronic
10	111882941	C	T	0.091	silent_mutation	intergenic/intronic
10	111882967	A	T	0.056	silent_mutation	intergenic/intronic
10	111933711	A	G	0.037	silent_mutation	intergenic/intronic
10	111933768	G	A	0.061	silent_mutation	intergenic/intronic
10	111933777	A	G	0.091	silent_mutation	intergenic/intronic
10	111933887	G	C	0.091	silent_mutation	intergenic/intronic
10	111933899	T	C	0.037	silent_mutation	intergenic/intronic
10	111958453	-	ATCATAAACA	-	silent_mutation	intergenic/intronic
10	11201005	ACATCTCACACTG	A	-	-	-
10	11201028	T	C	0.091	silent_mutation	intergenic/intronic
10	11201075	A	T	0.091	silent_mutation	intergenic/intronic
10	11201076	T	G	0.091	silent_mutation	intergenic/intronic
10	11201105	G	T	0.091	silent_mutation	intergenic/intronic
10	11202115	-	CGG	-	silent_mutation	intergenic/intronic
10	11202143	T	C	0.235	synonymous_codon	GRMZM2G433162_T01
10	11202416	G	T	0.091	synonymous_codon	GRMZM2G433162_T01
10	11204141	T	A	0.080	silent_mutation	intergenic/intronic
10	11204172	A	G	0.091	silent_mutation	intergenic/intronic
10	11204232	T	C	0.091	silent_mutation	intergenic/intronic
10	11204236	G	C	0.091	silent_mutation	intergenic/intronic
10	11204305	C	T	0.091	silent_mutation	intergenic/intronic
10	11204306	A	G	0.091	silent_mutation	intergenic/intronic
10	11204314	A	G	0.091	silent_mutation	intergenic/intronic
10	112134947	T	C	0.172	conservative_missense_codon	GRMZM2G424261_T01
10	112134969	C	T	0.147	conservative_missense_codon	GRMZM2G424261_T01
10	112135029	A	G	0.161	silent_mutation	intergenic/intronic
10	112135044	AGC	AC	-	-	-
10	112135045	G	A	0.073	silent_mutation	intergenic/intronic
10	112135121	T	C	0.172	silent_mutation	intergenic/intronic
10	112135146	C	T	0.076	silent_mutation	intergenic/intronic
10	112135151	C	A	0.134	silent_mutation	intergenic/intronic
10	112135168	A	C	0.189	silent_mutation	intergenic/intronic
10	112135277	-	T	-	silent_mutation	intergenic/intronic
10	112135290	G	A	0.078	silent_mutation	intergenic/intronic
10	112135291	T	C	0.091	silent_mutation	intergenic/intronic
10	112135310	C	T	0.081	silent_mutation	intergenic/intronic
10	112135373	T	C	0.091	synonymous_codon	GRMZM2G424261_T01
10	112135414	C	G	0.161	conservative_missense_codon	GRMZM2G424261_T01
10	112135420	C	T	0.161	conservative_missense_codon	GRMZM2G424261_T01
10	112135435	A	G	0.172	conservative_missense_codon	GRMZM2G424261_T01
10	112135436	C	T	0.172	synonymous_codon	GRMZM2G424261_T01
10	112135464	C	T	0.091	conservative_missense_codon	GRMZM2G424261_T01
10	112135499	A	G	0.091	synonymous_codon	GRMZM2G424261_T01
10	112135512	A	G	0.091	conservative_missense_codon	GRMZM2G424261_T01
10	112135526	C	T	0.091	synonymous_codon	GRMZM2G424261_T01
10	112589296	G	A	0.021	silent_mutation	intergenic/intronic
10	112589490	G	A	0.158	silent_mutation	intergenic/intronic
10	112589690	GAAAAAAT	GAAAAAT	-	-	-
10	112589836	T	C	0.019	conservative_missense_codon	GRMZM2G021725_T01
10	112590004	T	G	0.348	silent_mutation	intergenic/intronic
10	112590223	G	A	0.298	synonymous_codon	GRMZM2G021725_T01
10	112590369	G	A	0.254	silent_mutation	intergenic/intronic
10	112590381	T	C	0.236	silent_mutation	intergenic/intronic
10	112590755	T	C	0.035	synonymous_codon	GRMZM2G021725_T01
10	112590835	C	T	0.091	silent_mutation	intergenic/intronic
10	112590949	C	T	0.314	silent_mutation	intergenic/intronic
10	112591014	G	A	0.253	silent_mutation	intergenic/intronic
10	112591017	T	C	0.091	silent_mutation	intergenic/intronic
10	112591026	T	C	0.091	silent_mutation	intergenic/intronic
10	112591070	G	A	0.091	silent_mutation	intergenic/intronic
10	112591075	C	A	0.236	silent_mutation	intergenic/intronic
10	112591120	A	T	0.300	silent_mutation	intergenic/intronic
10	112591206	C	G	0.353	synonymous_codon	GRMZM2G021725_T01
10	112591227	A	G	0.367	synonymous_codon	GRMZM2G021725_T01
10	112591284	C	A	0.395	synonymous_codon	GRMZM2G021725_T01
10	112591313	A	G	0.021	silent_mutation	intergenic/intronic
10	112591327	T	C	0.172	silent_mutation	intergenic/intronic
10	112591339	T	C,G	0.456	silent_mutation	intergenic/intronic
10	112591357	A	G	0.240	silent_mutation	intergenic/intronic
10	112591406	C	T	0.091	synonymous_codon	GRMZM2G021725_T01
10	112591470	T	C	0.320	synonymous_codon	GRMZM2G021725_T01
10	112591504	T	C	0.027	conservative_missense_codon	GRMZM2G021725_T01
10	112591529	C	A	0.172	synonymous_codon	GRMZM2G021725_T01
10	112591535	T	C	0.027	synonymous_codon	GRMZM2G021725_T01
10	112591571	A	G	0.091	synonymous_codon	GRMZM2G021725_T01
10	112591608	GAA	GA	-	-	-
10	112591622	T	C	0.019	synonymous_codon	GRMZM2G021725_T01
10	112591653	GTTTTTG	GTTTTG	-	-	-
10	112591675	CAG	C	-	-	-
10	112591807	A	G	0.091	conservative_missense_codon	GRMZM2G021725_T01
10	112591816	C	A	0.091	conservative_missense_codon	GRMZM2G021725_T01
10	112591830	G	A	0.091	synonymous_codon	GRMZM2G021725_T01
10	112591899	G	A	0.091	synonymous_codon	GRMZM2G021725_T01
10	112592328	T	G	0.361	conservative_missense_codon	GRMZM2G021725_T01
10	112592399	A	G	0.027	conservative_missense_codon	GRMZM2G021725_T01
10	112592651	CCTC	CC	-	-	-
10	112592690	CAT	C	-	-	-
10	113178879	C	T	0.146	silent_mutation	intergenic/intronic
10	113178891	T	C	0.293	silent_mutation	intergenic/intronic
10	113178921	C	T	0.338	silent_mutation	intergenic/intronic
10	113179038	G	A	0.021	silent_mutation	intergenic/intronic
10	113179091	T	C	0.021	silent_mutation	intergenic/intronic
10	113179143	C	T	0.022	silent_mutation	intergenic/intronic
10	113179220	A	G	0.491	silent_mutation	intergenic/intronic
10	113179233	G	A	0.500	silent_mutation	intergenic/intronic
10	113179255	A	G	0.100	silent_mutation	intergenic/intronic
10	113179264	C	T,G	0.171	silent_mutation	intergenic/intronic
10	113179291	C	T	0.052	silent_mutation	intergenic/intronic
10	113179295	C	T	0.100	silent_mutation	intergenic/intronic
10	113179309	T	C	0.466	silent_mutation	intergenic/intronic
10	113179327	G	A	0.500	silent_mutation	intergenic/intronic
10	113179342	T	C	0.438	silent_mutation	intergenic/intronic
10	113179424	G	T	0.117	silent_mutation	intergenic/intronic
10	113179481	T	C	0.040	silent_mutation	intergenic/intronic
10	113179576	C	T	0.172	silent_mutation	intergenic/intronic
10	113179660	T	C	0.172	silent_mutation	intergenic/intronic
10	11320184	T	C	0.091	synonymous_codon	GRMZM2G157168_T01
10	11320259	A	G	0.161	synonymous_codon	GRMZM2G157168_T01
10	11320267	G	T	0.091	silent_mutation	intergenic/intronic
10	11320284	-	TTAGAA	-	silent_mutation	intergenic/intronic
10	11320288	-	AAGAA	-	silent_mutation	intergenic/intronic
10	11320303	A	G	0.161	silent_mutation	intergenic/intronic
10	11320313	-	GT	-	silent_mutation	intergenic/intronic
10	11320443	G	C	0.184	synonymous_codon	GRMZM2G157168_T01
10	11320541	-	ACAG	-	silent_mutation	intergenic/intronic
10	11320542	G	T	0.091	silent_mutation	intergenic/intronic
10	11320553	T	C	0.091	silent_mutation	intergenic/intronic
10	11320566	TC	T	-	-	-
10	11320670	G	A	0.076	synonymous_codon	GRMZM2G157168_T01
10	11320700	G	C	0.091	synonymous_codon	GRMZM2G157168_T01
10	11320860	A	G	0.037	conservative_missense_codon	GRMZM2G157168_T01
10	113476976	T	C	0.245	silent_mutation	intergenic/intronic
10	113477010	C	T	0.131	silent_mutation	intergenic/intronic
10	113477074	G	A	0.081	silent_mutation	intergenic/intronic
10	113477086	G	A	0.091	silent_mutation	intergenic/intronic
10	113477154	C	G	0.185	silent_mutation	intergenic/intronic
10	113477175	GCCCCCCT	GCCCCCT	-	-	-
10	113477376	C	T	0.091	silent_mutation	intergenic/intronic
10	113478348	G	T	0.078	silent_mutation	intergenic/intronic
10	113479191	T	C	0.091	silent_mutation	intergenic/intronic
10	113479279	G	A	0.076	silent_mutation	intergenic/intronic
10	113479290	G	A	0.076	silent_mutation	intergenic/intronic
10	113479333	G	A	0.073	silent_mutation	intergenic/intronic
10	113479343	C	T	0.073	silent_mutation	intergenic/intronic
10	113536010	T	G	0.091	non_conservative_missense_codon	GRMZM2G125923_T01
10	113536022	G	C	0.091	conservative_missense_codon	GRMZM2G125923_T01
10	113536027	A	G	0.091	conservative_missense_codon	GRMZM2G125923_T01
10	113536227	A	G	0.298	synonymous_codon	GRMZM2G125923_T01
10	113536261	A	G	0.037	silent_mutation	intergenic/intronic
10	113536314	GC	GTC	-	silent_mutation	intergenic/intronic
10	113536340	A	G	0.235	silent_mutation	intergenic/intronic
10	113536373	C	A	0.031	silent_mutation	intergenic/intronic
10	113536383	-	TCAAATTCA	-	silent_mutation	intergenic/intronic
10	113536462	A	T	0.091	silent_mutation	intergenic/intronic
10	113536604	C	A	0.091	silent_mutation	intergenic/intronic
10	113536698	T	G	0.091	silent_mutation	intergenic/intronic
10	113596803	C	G	0.091	silent_mutation	intergenic/intronic
10	113596843	C	T	0.091	silent_mutation	intergenic/intronic
10	113596851	T	C	0.091	silent_mutation	intergenic/intronic
10	113596858	T	C	0.091	silent_mutation	intergenic/intronic
10	113596882	-	A	-	silent_mutation	intergenic/intronic
10	11408718	A	G	0.447	silent_mutation	intergenic/intronic
10	11408746	G	A	0.084	silent_mutation	intergenic/intronic
10	11408817	GAA	GA	-	-	-
10	11408936	A	G	0.158	conservative_missense_codon	GRMZM2G392513_T01,GRMZM2G392513_T02
10	11409050	TTTGTAA	TTTGTATTGTAA	-	-	-
10	11409073	A	G	0.249	silent_mutation	intergenic/intronic
10	11409078	A	G	0.233	silent_mutation	intergenic/intronic
10	11409088	G	A	0.090	silent_mutation	intergenic/intronic
10	11409099	-	TGCCAGT	-	silent_mutation	intergenic/intronic
10	11409116	G	T	0.144	silent_mutation	intergenic/intronic
10	11409123	-	G	-	silent_mutation	intergenic/intronic
10	11409136	G	A	0.080	conservative_missense_codon	GRMZM2G392513_T01,GRMZM2G392513_T02
10	11409155	A	T	0.100	synonymous_codon	GRMZM2G392513_T01,GRMZM2G392513_T02
10	11409156	-	G	-	conservative_missense_codon	GRMZM2G392513_T01,GRMZM2G392513_T02
10	11409166	C	T	0.059	conservative_missense_codon	GRMZM2G392513_T01,GRMZM2G392513_T02
10	11409176	G	A	0.091	synonymous_codon	GRMZM2G392513_T01,GRMZM2G392513_T02
10	11409194	C	T	0.072	splice_acceptor_variant	GRMZM2G392513_T01,GRMZM2G392513_T02
10	11409202	T	TGAGA,GAGA	-	silent_mutation	intergenic/intronic
10	11409205	-	AGACTC	-	silent_mutation	intergenic/intronic
10	11409226	C	T	0.215	silent_mutation	intergenic/intronic
10	11409256	A	G	0.498	silent_mutation	intergenic/intronic
10	11409301	G	A	0.020	stop_gained	GRMZM2G392513_T01,GRMZM2G392513_T02
10	11409331	A	C	0.480	conservative_missense_codon	GRMZM2G392513_T01,GRMZM2G392513_T02
10	11409347	C	A	0.154	synonymous_codon	GRMZM2G392513_T01,GRMZM2G392513_T02
10	11409350	T	C	0.091	synonymous_codon	GRMZM2G392513_T01,GRMZM2G392513_T02
10	11409371	A	G	0.483	synonymous_codon	GRMZM2G392513_T01,GRMZM2G392513_T02
10	11409396	T	C	0.116	conservative_missense_codon	GRMZM2G392513_T01,GRMZM2G392513_T02
10	11409404	A	G	0.368	synonymous_codon	GRMZM2G392513_T01,GRMZM2G392513_T02
10	11409441	C	T	0.033	conservative_missense_codon	GRMZM2G392513_T01,GRMZM2G392513_T02
10	11409448	T	G	0.108	non_conservative_missense_codon	GRMZM2G392513_T01,GRMZM2G392513_T02
10	11409458	G	A	0.033	synonymous_codon	GRMZM2G392513_T01,GRMZM2G392513_T02
10	11409463	G	A	0.033	conservative_missense_codon	GRMZM2G392513_T01,GRMZM2G392513_T02
10	11409467	A	G	0.121	synonymous_codon	GRMZM2G392513_T01,GRMZM2G392513_T02
10	11409484	G	T	0.053	silent_mutation	intergenic/intronic
10	11409498	T	C	0.214	silent_mutation	intergenic/intronic
10	11409511	C	T	0.031	silent_mutation	intergenic/intronic
10	11409534	G	A	0.046	silent_mutation	intergenic/intronic
10	11409556	T	C	0.091	silent_mutation	intergenic/intronic
10	11409563	T	C	0.441	silent_mutation	intergenic/intronic
10	11418949	A	G	0.037	silent_mutation	intergenic/intronic
10	11419464	A	G	0.296	silent_mutation	intergenic/intronic
10	11419475	T	C	0.091	silent_mutation	intergenic/intronic
10	11419488	G	A	0.124	silent_mutation	intergenic/intronic
10	11419489	C	A	0.147	silent_mutation	intergenic/intronic
10	11419492	T	C	0.021	silent_mutation	intergenic/intronic
10	11419581	A	C	0.091	silent_mutation	intergenic/intronic
10	11419593	G	A	0.120	silent_mutation	intergenic/intronic
10	11419598	A	C,CATGTCC	0.372	silent_mutation	intergenic/intronic
10	11419601	-	T	-	silent_mutation	intergenic/intronic
10	11419602	C	T	0.091	silent_mutation	intergenic/intronic
10	11419603	T	C	0.233	silent_mutation	intergenic/intronic
10	11419604	G	A	0.131	silent_mutation	intergenic/intronic
10	11419610	A	C	0.328	conservative_missense_codon	GRMZM2G392513_T02
10	11419624	G	T	0.037	synonymous_codon	GRMZM2G392513_T02
10	11419660	T	G	0.331	synonymous_codon	GRMZM2G392513_T02
10	11419666	G	A	0.245	synonymous_codon	GRMZM2G392513_T02
10	11419688	G	T	0.131	non_conservative_missense_codon	GRMZM2G392513_T02
10	11419694	T	A	0.286	non_conservative_missense_codon	GRMZM2G392513_T02
10	11419702	C	T	0.186	synonymous_codon	GRMZM2G392513_T02
10	11419711	G	A	0.026	synonymous_codon	GRMZM2G392513_T02
10	11419718	G	A	0.151	conservative_missense_codon	GRMZM2G392513_T02
10	11419743	A	G	0.091	conservative_missense_codon	GRMZM2G392513_T02
10	11419762	T	C	0.324	synonymous_codon	GRMZM2G392513_T02
10	11420067	T	C	0.028	silent_mutation	intergenic/intronic
10	114204497	C	A	0.208	silent_mutation	intergenic/intronic
10	114204544	-	TCACGACT	-	silent_mutation	intergenic/intronic
10	114204583	-	CGCCGCT	-	silent_mutation	intergenic/intronic
10	114204594	G	A	0.091	silent_mutation	intergenic/intronic
10	114204634	T	A	0.091	silent_mutation	intergenic/intronic
10	114204700	G	CAGCGGGT,GCAGCGGGT	-	silent_mutation	intergenic/intronic
10	114204713	C	T	0.143	silent_mutation	intergenic/intronic
10	114204819	C	T	0.497	silent_mutation	intergenic/intronic
10	114204820	-	GCTC	-	silent_mutation	intergenic/intronic
10	114204836	G	A	0.034	silent_mutation	intergenic/intronic
10	114204845	G	A	0.091	silent_mutation	intergenic/intronic
10	114204870	C	A	0.162	silent_mutation	intergenic/intronic
10	114204876	A	T	0.153	silent_mutation	intergenic/intronic
10	114204919	A	T	0.234	silent_mutation	intergenic/intronic
10	114204922	C	G	0.091	silent_mutation	intergenic/intronic
10	114204957	A	G	0.153	silent_mutation	intergenic/intronic
10	114204964	CGCTA	C	-	-	-
10	114205005	T	G	0.172	silent_mutation	intergenic/intronic
10	114205046	T	C	0.256	silent_mutation	intergenic/intronic
10	114205116	T	A	0.091	silent_mutation	intergenic/intronic
10	114205123	G	A	0.046	silent_mutation	intergenic/intronic
10	114205126	GGC	G	-	-	-
10	114205211	A	G	0.164	silent_mutation	intergenic/intronic
10	114205223	TTTGTCATC	T	-	-	-
10	114205243	C	A	0.091	silent_mutation	intergenic/intronic
10	114205286	T	C	0.245	silent_mutation	intergenic/intronic
10	114205301	G	T	0.172	silent_mutation	intergenic/intronic
10	114205305	T	C	0.172	silent_mutation	intergenic/intronic
10	114205313	T	C	0.172	silent_mutation	intergenic/intronic
10	114207292	C	T	0.091	silent_mutation	intergenic/intronic
10	114207306	T	A	0.091	silent_mutation	intergenic/intronic
10	114207311	C	T	0.091	silent_mutation	intergenic/intronic
10	114207334	G	A	0.091	silent_mutation	intergenic/intronic
10	114207678	T	G	0.172	synonymous_codon	GRMZM2G095826_T01
10	114207998	A	G	0.037	silent_mutation	intergenic/intronic
10	114208175	A	G	0.073	silent_mutation	intergenic/intronic
10	114208205	A	G	0.091	silent_mutation	intergenic/intronic
10	114208225	G	A	0.091	silent_mutation	intergenic/intronic
10	114208347	-	GCGCAG	-	silent_mutation	intergenic/intronic
10	114208354	T	G	0.292	silent_mutation	intergenic/intronic
10	114208484	T	G	0.500	silent_mutation	intergenic/intronic
10	114208508	CT	C	-	-	-
10	114208524	A	G	0.171	silent_mutation	intergenic/intronic
10	114208530	A	G	0.171	silent_mutation	intergenic/intronic
10	114208577	A	G	0.497	silent_mutation	intergenic/intronic
10	114208578	C	T	0.488	silent_mutation	intergenic/intronic
10	114208583	T	G	0.171	silent_mutation	intergenic/intronic
10	114208594	C	T	0.447	silent_mutation	intergenic/intronic
10	114208596	-	AAGT	-	silent_mutation	intergenic/intronic
10	114208612	CATTTGTCGGGTACCATATAATTAGGGGT	C	-	-	-
10	114208614	T	A,-	0.215	silent_mutation	intergenic/intronic
10	114208617	G	-,A	0.134	silent_mutation	intergenic/intronic
10	114208645	G	A	0.398	silent_mutation	intergenic/intronic
10	114208665	A	G	0.427	silent_mutation	intergenic/intronic
10	114208671	A	G	0.027	silent_mutation	intergenic/intronic
[truncated: 381,146 more rows]
