# Supplementary material for: Targeted Sequencing Reveals Large-Scale Sequence Polymorphism in Maize Candidate Genes for Biomass Production and Composition
Source: PLoS One. 2015 Jul 7;10(7):e0132120. doi: 10.1371/journal.pone.0132120 (PMC4495061; doi:10.1371/journal.pone.0132120)
Supplement: S2 File — (TXT) [file pone.0132120.s028.txt]

#########################
#  read alignment methods
#LIST of parameter settings. All paremeter not listed have been used in default values.

1.) 
BWA-SW
custom 1 (hgh)
-z 5 -T 40 -N 10
custom 2 (low)
-z 5 -T 40
standard
-z 1 -T 30 -N 5

2.)
BWA-MEM
custom 1 (hgh)
-k 15 -r 1.0 -w 50 -T 40
custom 2 (low)
-k 15 -r 1.0
standard
-k 19 -r 1.5 -w 100 -T 30

3.) 
Bowtie2
custom 1 (hgh)
-D 25 -R 3 -N 0 -L 18 -i S,1,0.40
custom 2 (low)
-D 20 -R 3 -N 0 -L 20 -i S,1,0.50
standard
-D 15 -R 2 -N 0 -L 22 -i S,1,1.15

4.)
Smalt
custom 1 (hgh)
-x -m 30 -c 0.2
custom 2 (low)
-x -c 0.2
standard
-m 25

5.)
CLC mapper
custom 1 (hgh)
--similarity 0.9 --lengthfraction 0.6
custom 2 (low)
--similarity 0.9
standard
--similarity 0.8

6.)
NextGenMap
custom 1 (hgh)
-s 0 -i 0.9
custom 2 (low)
-i 0.8
standard
-i 0.65

7.)
Stampy
custom 1 (hgh)
--bwamaxmismatch 5 --substitutionrate 0.004
custom 2 (low)
--substitutionrate 0.002
standard
--substitutionrate 0.001


#########################
#  variant calling methods
#LIST of parameter settings. All paremeter not listed have been used in default values.

1.)
CLC
custom 1 (hgh)
-l 3 -f 0.2
custom 2 (low)
-l 3
standard
-l 2

2.)
CRISP
custom 1 (hgh)
-minc 3 -mbq 20 -mmq 30 -ctpval -5.0 -qvpval -10
custom 2 (low)
-minc 3 -mbq 20 -mmq 30 -ctpval -3.5 -qvpval -5
standard
-minc 2 -mbq 10 -mmq 20 -ctpval -3.5 -qvpval -5

3.)
FaSD
custom 1 (samtools mpileup -Q 20 -q 25) (hgh)
-n 20 -c 5 -z 20
custom 2 (samtools mpileup -Q 20 -q 25) (low)
-c 3.2 -z 15.8
standard (samtools mpileup -Q 13 -q 20)
-c 3.2 -z 15.8

4.)
Freebayes
custom 1 (hgh)
-m 30 -q 20 -R 0 -S 0 -z 0.5 -F 0.05
custom 2 (low)
-m 30 -q 20 -R 0 -S 0 -z 0.5
standard
-m 1 -q 0 -R 0 -z 1.0

5.)
SAMtools
custom 1 (hgh)
-N -L -e -p 0.4 -m 0.99
custom 2 (low)
-N -L -e -p 0.4
standard
-p 0.5

6.)
SNVer
custom 1 (hgh)
-mq 30 -bq 20 -b 0.1 -p 0.01
custom 2 (low)
-mq 30 -bq 20 -p 0.05
standard
-mq 20 -bq 17 -p 0.05

7.)
VarScan2
custom 1 (hgh)
--p-value 99e-03 --min-coverage 4 --min-avg-qual 20
custom 2 (low)
--min-coverage 2 --min-avg-qual 15
standard
--min-coverage 8 --min-avg-qual 15

8.)
VCMM
custom 1 (hgh)
-Q 20 -MQ 30 -NSR 3 -NSN 2
custom 2 (low)
-Q 20 -MQ 30
standard
-Q 0 -MQ 20 -NSR 5 -NSN 3
